# Supplementary material for: pepDESC: A Method for the Detection of Differentially Expressed Proteins for Mass Spectrometry-Based Single-Cell Proteomics Using Peptide-level Information
Source: Mol Cell Proteomics. 2023 May 24;22(7):100583. doi: 10.1016/j.mcpro.2023.100583 (PMC10316082; doi:10.1016/j.mcpro.2023.100583)
Supplement: Supplemental File S1 [file mmc1.xlsx]

## Sheet: D1. Mouse oocyte
Checked	Protein FDR Confidence: Combined	Master	Accession	Description	FASTA Title Lines	Exp. q-value: Combined	Sum PEP Score	Coverage [%]	# Peptides	# PSMs	# Unique Peptides	# AAs	MW [kDa]	calc. pI	Score Sequest HT: Sequest HT	# Peptides (by Search Engine): Sequest HT	Abundance: F1: Sample	Abundance: F2: Sample	Abundance: F3: Sample	Abundance: F4: Sample	Abundance: F5: Sample	Abundance: F6: Sample	Abundance: F7: Sample	Abundance: F8: Sample	Abundance: F9: Sample	Abundance: F10: Sample	Abundance: F11: Sample	Abundance: F12: Sample	Abundance: F13: Sample	Abundance: F14: Sample	Abundance: F15: Sample	Abundance: F16: Sample	Abundance: F17: Sample	Abundance: F18: Sample	Abundance: F19: Sample	Abundance: F20: Sample	Found in Sample: [S1] F1: Sample	Found in Sample: [S2] F2: Sample	Found in Sample: [S3] F3: Sample	Found in Sample: [S4] F4: Sample	Found in Sample: [S5] F5: Sample	Found in Sample: [S6] F6: Sample	Found in Sample: [S7] F7: Sample	Found in Sample: [S8] F8: Sample	Found in Sample: [S9] F9: Sample	Found in Sample: [S10] F10: Sample	Found in Sample: [S11] F11: Sample	Found in Sample: [S12] F12: Sample	Found in Sample: [S13] F13: Sample
FALSE	High	Master Protein	Q9JHU4	Cytoplasmic dynein 1 heavy chain 1 OS=Mus musculus OX=10090 GN=Dync1h1 PE=1 SV=2	>sp|Q9JHU4|DYHC1_MOUSE Cytoplasmic dynein 1 heavy chain 1 OS=Mus musculus OX=10090 GN=Dync1h1 PE=1 SV=2	0	765.869	35	131	1958	131	4644	531.7	6.42	5317.46	131	1.97569e+07	2.02889e+07	1.62851e+07	1.33574e+07	1.20122e+07	1.65057e+07	1.52593e+07	1.28193e+07	1.82841e+07	1.20511e+07	1.56793e+07	1.36273e+07	1.41383e+07	1.2756e+07	1.60389e+07	1.39809e+07	1.29061e+07	1.56541e+07	1.4144e+07	1.86393e+07	High	High	High	High	High	High	High	High	High	High	High	High	High
FALSE	High	Master Protein	Q9R1M5	NACHT, LRR and PYD domains-containing protein 5 OS=Mus musculus OX=10090 GN=Nlrp5 PE=1 SV=2	>sp|Q9R1M5|NALP5_MOUSE NACHT, LRR and PYD domains-containing protein 5 OS=Mus musculus OX=10090 GN=Nlrp5 PE=1 SV=2	0	572.802	46	57	3144	57	1163	131.2	5.71	9484.62	57	4.60831e+08	5.27207e+08	3.61739e+08	3.70873e+08	3.35426e+08	4.08699e+08	3.41952e+08	3.50419e+08	4.36673e+08	3.93899e+08	3.90768e+08	3.20855e+08	3.25438e+08	2.93285e+08	3.44543e+08	2.97747e+08	3.01044e+08	3.46221e+08	3.72978e+08	3.65206e+08	High	High	High	High	High	High	High	High	High	High	High	High	High
FALSE	High	Master Protein	Q8VDD5	Myosin-9 OS=Mus musculus OX=10090 GN=Myh9 PE=1 SV=4	>sp|Q8VDD5|MYH9_MOUSE Myosin-9 OS=Mus musculus OX=10090 GN=Myh9 PE=1 SV=4	0	561.423	45	85	1322	67	1960	226.2	5.66	3835.9	85	1.59132e+07	2.16019e+07	1.44216e+07	1.31437e+07	9.87114e+06	1.63952e+07	1.24804e+07	1.43219e+07	1.88931e+07	1.38301e+07	1.75784e+07	1.3002e+07	1.39292e+07	1.2577e+07	1.42003e+07	1.32739e+07	1.22865e+07	1.22585e+07	1.17857e+07	1.50515e+07	High	High	High	High	High	High	High	High	High	High	High	High	High
FALSE	High	Master Protein	Q68FD5	Clathrin heavy chain 1 OS=Mus musculus OX=10090 GN=Cltc PE=1 SV=3	>sp|Q68FD5|CLH1_MOUSE Clathrin heavy chain 1 OS=Mus musculus OX=10090 GN=Cltc PE=1 SV=3	0	555.282	41	63	1255	63	1675	191.4	5.69	4063.97	63	7.48205e+07	7.73715e+07	5.34549e+07	5.37144e+07	4.63852e+07	5.63592e+07	5.0036e+07	5.47537e+07	6.29528e+07	5.90357e+07	6.62264e+07	5.50292e+07	5.31809e+07	5.30242e+07	5.77656e+07	5.32766e+07	3.62283e+07	5.71319e+07	6.39834e+07	5.75188e+07	High	High	High	High	High	High	High	High	High	High	High	High	High
FALSE	High	Master Protein	P13864	DNA (cytosine-5)-methyltransferase 1 OS=Mus musculus OX=10090 GN=Dnmt1 PE=1 SV=5	>sp|P13864|DNMT1_MOUSE DNA (cytosine-5)-methyltransferase 1 OS=Mus musculus OX=10090 GN=Dnmt1 PE=1 SV=5	0	512.595	51	71	1740	71	1620	183.1	7.74	4578.33	71	2.78826e+08	2.7986e+08	1.80421e+08	2.30136e+08	1.55363e+08	1.87419e+08	2.24769e+08	2.31477e+08	3.23676e+08	2.01842e+08	2.38677e+08	1.86725e+08	2.15391e+08	1.80794e+08	2.60675e+08	2.34467e+08	1.68282e+08	1.73812e+08	2.41185e+08	2.04814e+08	High	High	High	High	High	High	High	High	High	High	High	High	High
FALSE	High	Master Protein	O08638	Myosin-11 OS=Mus musculus OX=10090 GN=Myh11 PE=1 SV=1	>sp|O08638|MYH11_MOUSE Myosin-11 OS=Mus musculus OX=10090 GN=Myh11 PE=1 SV=1	0	461.413	41	76	1068	62	1972	226.9	5.45	3142.34	76	8.78874e+06	9.22253e+06	7.93127e+06	7.47491e+06	4.85117e+06	7.813e+06	9.20538e+06	8.92693e+06	1.00414e+07	8.30795e+06	1.03987e+07	7.37619e+06	7.67594e+06	7.05217e+06	8.29373e+06	7.84262e+06	5.46227e+06	7.79315e+06	7.6335e+06	8.10382e+06	High	High	High	High	High	High	High	High	High	High	High	High	High
FALSE	High	Master Protein	Q6B966	NACHT, LRR and PYD domains-containing protein 14 OS=Mus musculus OX=10090 GN=Nlrp14 PE=1 SV=2	>sp|Q6B966|NAL14_MOUSE NACHT, LRR and PYD domains-containing protein 14 OS=Mus musculus OX=10090 GN=Nlrp14 PE=1 SV=2	0	445.689	48	57	1913	57	993	113.3	6.49	4734.51	57	4.46566e+08	4.65543e+08	2.9355e+08	3.62316e+08	2.39835e+08	3.73574e+08	3.75699e+08	3.68496e+08	4.61333e+08	3.70341e+08	4.10505e+08	3.06943e+08	3.1598e+08	3.08417e+08	3.3754e+08	3.35355e+08	3.02397e+08	3.40062e+08	3.60594e+08	3.27905e+08	High	High	High	High	High	High	High	High	High	High	High	High	High
FALSE	High	Master Protein	Q8VDF2	E3 ubiquitin-protein ligase UHRF1 OS=Mus musculus OX=10090 GN=Uhrf1 PE=1 SV=2	>sp|Q8VDF2|UHRF1_MOUSE E3 ubiquitin-protein ligase UHRF1 OS=Mus musculus OX=10090 GN=Uhrf1 PE=1 SV=2	0	426.338	61	48	1278	48	782	88.2	8.31	4135.08	48	3.08966e+08	3.05039e+08	2.19221e+08	2.20288e+08	1.50381e+08	2.35392e+08	2.23865e+08	2.66784e+08	2.758e+08	2.04536e+08	2.61993e+08	1.80507e+08	2.07004e+08	1.81879e+08	2.22665e+08	1.94915e+08	1.87529e+08	2.36793e+08	2.20194e+08	1.94366e+08	High	High	High	High	High	High	High	High	High	High	High	High	High
FALSE	High	Master Protein	Q6PDI5	Proteasome adapter and scaffold protein ECM29 OS=Mus musculus OX=10090 GN=Ecpas PE=1 SV=3	>sp|Q6PDI5|ECM29_MOUSE Proteasome adapter and scaffold protein ECM29 OS=Mus musculus OX=10090 GN=Ecpas PE=1 SV=3	0	406.657	41	57	1006	57	1840	203.6	7.06	2915.4	57	2.28903e+07	2.65261e+07	1.92185e+07	1.85859e+07	1.96895e+07	1.86519e+07	2.34377e+07	2.26785e+07	2.52915e+07	2.06317e+07	2.47185e+07	2.23271e+07	1.66963e+07	1.4599e+07	2.07106e+07	1.9024e+07	1.27657e+07	2.09349e+07	2.04009e+07	1.99589e+07	High	High	High	High	High	High	High	High	High	High	High	High	High
FALSE	High	Master Protein	P08113	Endoplasmin OS=Mus musculus OX=10090 GN=Hsp90b1 PE=1 SV=2	>sp|P08113|ENPL_MOUSE Endoplasmin OS=Mus musculus OX=10090 GN=Hsp90b1 PE=1 SV=2	0	394.827	54	53	2026	51	802	92.4	4.82	5204.99	53	1.93527e+08	2.22317e+08	1.77762e+08	1.65977e+08	1.296e+08	1.7683e+08	1.54899e+08	2.12544e+08	1.95427e+08	1.39165e+08	2.05187e+08	1.51795e+08	1.6839e+08	1.52777e+08	1.83001e+08	1.51111e+08	1.58582e+08	1.8974e+08	1.64005e+08	2.17418e+08	High	High	High	High	High	High	High	High	High	High	High	High	High
FALSE	High	Master Protein	Q80X90	Filamin-B OS=Mus musculus OX=10090 GN=Flnb PE=1 SV=3	>sp|Q80X90|FLNB_MOUSE Filamin-B OS=Mus musculus OX=10090 GN=Flnb PE=1 SV=3	0	394.751	35	67	921	64	2602	277.7	5.71	2612.82	67	2.08165e+07	1.13016e+08	1.03294e+07	1.32599e+07	8.28793e+06	1.31162e+07	1.16143e+07	9.29931e+06	1.24682e+07	9.83967e+06	1.02767e+07	1.06365e+07	8.61706e+06	9.84947e+06	1.59713e+07	1.15419e+07	7.82672e+06	9.41457e+06	1.13211e+07	8.37031e+06	High	High	High	High	High	High	High	High	High	High	High	High	High
FALSE	High	Master Protein	CON_IPI00708398.1	SWISS-PROT:P02769 (Bos taurus) Bovine serum albumin precursor	>CON_IPI00708398.1|SWISS-PROT:P02769 (Bos taurus) Bovine serum albumin precursor	0	372.656	57	56	2174	53	607	69.2	6.18	4088.17	56	2.03377e+09	1.55058e+09	1.12493e+09	5.556e+08	4.1837e+08	1.81721e+08	5.64195e+09	4.91621e+09	2.61641e+08	6.27667e+08	5.57508e+08	2.28768e+09	6.34728e+08	1.67879e+09	1.14215e+09	8.57817e+07	4.40056e+07	5.34586e+08	9.49578e+08	7.11671e+08	High	High	High	High	High	High	High	High	High	High	High	High	High
FALSE	High	Master Protein	P07901	Heat shock protein HSP 90-alpha OS=Mus musculus OX=10090 GN=Hsp90aa1 PE=1 SV=4	>sp|P07901|HS90A_MOUSE Heat shock protein HSP 90-alpha OS=Mus musculus OX=10090 GN=Hsp90aa1 PE=1 SV=4	0	369.613	56	52	1549	33	733	84.7	5.01	3845.48	52	2.58844e+08	2.67182e+08	2.4254e+08	1.83182e+08	1.74152e+08	2.01519e+08	2.65607e+08	2.28062e+08	2.25665e+08	2.17907e+08	2.63135e+08	1.86357e+08	1.99647e+08	1.90552e+08	2.11553e+08	1.8794e+08	1.73959e+08	2.28461e+08	2.03965e+08	2.05635e+08	High	High	High	High	High	High	High	High	High	High	High	High	High
FALSE	High	Master Protein	Q8K3V4	Protein-arginine deiminase type-6 OS=Mus musculus OX=10090 GN=Padi6 PE=1 SV=2	>sp|Q8K3V4|PADI6_MOUSE Protein-arginine deiminase type-6 OS=Mus musculus OX=10090 GN=Padi6 PE=1 SV=2	0	365.983	64	38	3484	38	682	76.7	5.52	8630.64	38	2.06234e+09	2.99084e+09	1.55902e+09	1.95382e+09	1.65668e+09	2.38415e+09	2.04258e+09	2.28898e+09	2.43424e+09	2.21439e+09	2.2402e+09	2.09018e+09	2.24153e+09	1.70406e+09	2.2736e+09	2.74157e+09	1.68767e+09	2.93402e+09	2.38461e+09	2.54716e+09	High	High	High	High	High	High	High	High	High	High	High	High	High
FALSE	High	Master Protein	P16125	L-lactate dehydrogenase B chain OS=Mus musculus OX=10090 GN=Ldhb PE=1 SV=2	>sp|P16125|LDHB_MOUSE L-lactate dehydrogenase B chain OS=Mus musculus OX=10090 GN=Ldhb PE=1 SV=2	0	355.45	66	32	4223	30	334	36.5	6.05	8629.9	32	4.34787e+09	4.15746e+09	2.956e+09	3.11854e+09	1.98635e+09	3.07023e+09	3.13642e+09	3.02912e+09	3.85311e+09	3.10445e+09	3.64713e+09	3.08973e+09	2.99357e+09	2.59617e+09	2.87736e+09	3.35438e+09	1.59453e+09	3.5497e+09	3.02568e+09	3.06325e+09	High	High	High	High	High	High	High	High	High	High	High	High	High
FALSE	High	Master Protein	A2AN08	E3 ubiquitin-protein ligase UBR4 OS=Mus musculus OX=10090 GN=Ubr4 PE=1 SV=1	>sp|A2AN08|UBR4_MOUSE E3 ubiquitin-protein ligase UBR4 OS=Mus musculus OX=10090 GN=Ubr4 PE=1 SV=1	0	349.142	17	72	941	72	5180	571.9	6.06	2118.06	72	7.76796e+06	7.5872e+06	6.5851e+06	7.21343e+06	5.60941e+06	6.93907e+06	6.36865e+06	6.32116e+06	8.12465e+06	7.05759e+06	8.19123e+06	5.55769e+06	5.91003e+06	5.50334e+06	7.75592e+06	5.84266e+06	5.78814e+06	6.37127e+06	6.01643e+06	6.72095e+06	High	High	High	High	High	High	High	High	High	High	High	High	High
FALSE	High	Master Protein	Q9WTX6	Cullin-1 OS=Mus musculus OX=10090 GN=Cul1 PE=1 SV=1	>sp|Q9WTX6|CUL1_MOUSE Cullin-1 OS=Mus musculus OX=10090 GN=Cul1 PE=1 SV=1	0	335.572	45	39	937	39	776	89.6	8	2702.4	39	4.76895e+07	4.37221e+07	3.08135e+07	3.0134e+07	1.92705e+07	3.43912e+07	3.70852e+07	3.37227e+07	3.92819e+07	3.21228e+07	3.74172e+07	2.88316e+07	2.75813e+07	2.8324e+07	3.0728e+07	3.32934e+07	2.81737e+07	3.39398e+07	3.65576e+07	3.46117e+07	High	High	High	High	High	High	High	High	High	High	High	High	High
FALSE	High	Master Protein	P46460	Vesicle-fusing ATPase OS=Mus musculus OX=10090 GN=Nsf PE=1 SV=2	>sp|P46460|NSF_MOUSE Vesicle-fusing ATPase OS=Mus musculus OX=10090 GN=Nsf PE=1 SV=2	0	333.972	53	47	976	47	744	82.6	6.95	2379.68	47	3.87243e+07	3.43808e+07	2.51684e+07	2.7651e+07	2.46873e+07	2.70715e+07	3.20942e+07	3.37736e+07	3.74193e+07	2.95056e+07	4.06119e+07	2.67339e+07	2.85159e+07	2.32232e+07	2.93779e+07	2.94565e+07	2.2332e+07	3.29604e+07	3.29053e+07	3.41773e+07	High	High	High	High	High	High	High	High	High	High	High	High	High
FALSE	High	Master Protein	Q3U1J4	DNA damage-binding protein 1 OS=Mus musculus OX=10090 GN=Ddb1 PE=1 SV=2	>sp|Q3U1J4|DDB1_MOUSE DNA damage-binding protein 1 OS=Mus musculus OX=10090 GN=Ddb1 PE=1 SV=2	0	324.101	40	51	1003	51	1140	126.8	5.26	2647.69	51	4.82749e+07	5.2269e+07	3.75249e+07	4.17982e+07	3.04429e+07	3.8731e+07	4.34105e+07	3.82921e+07	4.60825e+07	3.9876e+07	4.57289e+07	3.24751e+07	3.64188e+07	3.52196e+07	3.90503e+07	4.13585e+07	2.80781e+07	4.07124e+07	4.08092e+07	3.87797e+07	High	High	High	High	High	High	High	High	High	High	High	High	High
FALSE	High	Master Protein	P21271	Unconventional myosin-Vb OS=Mus musculus OX=10090 GN=Myo5b PE=1 SV=2	>sp|P21271|MYO5B_MOUSE Unconventional myosin-Vb OS=Mus musculus OX=10090 GN=Myo5b PE=1 SV=2	0	321.711	37	56	734	52	1818	210.4	7.11	2032.1	56	7.51063e+06	7.43698e+06	4.71874e+06	5.08456e+06	4.70972e+06	4.72494e+06	5.83943e+06	4.71697e+06	6.88195e+06	5.37179e+06	6.16355e+06	5.1146e+06	4.68489e+06	4.38941e+06	5.34087e+06	5.78359e+06	4.6649e+06	5.75232e+06	5.89722e+06	5.22689e+06	High	High	High	High	High	High	High	High	High	High	High	High	High
FALSE	High	Master Protein	P70398	Probable ubiquitin carboxyl-terminal hydrolase FAF-X OS=Mus musculus OX=10090 GN=Usp9x PE=1 SV=2	>sp|P70398|USP9X_MOUSE Probable ubiquitin carboxyl-terminal hydrolase FAF-X OS=Mus musculus OX=10090 GN=Usp9x PE=1 SV=2	0	320.571	26	57	876	56	2559	290.5	5.87	2351.74	57	1.18373e+07	1.31619e+07	8.06625e+06	8.30467e+06	1.10807e+07	8.5722e+06	8.40468e+06	7.47727e+06	1.11101e+07	8.74018e+06	1.09867e+07	8.49579e+06	8.31169e+06	8.64076e+06	9.13132e+06	8.41111e+06	7.0362e+06	8.57868e+06	8.76258e+06	8.4348e+06	High	High	High	High	High	High	High	High	High	High	High	High	High
FALSE	High	Master Protein	Q61598	Rab GDP dissociation inhibitor beta OS=Mus musculus OX=10090 GN=Gdi2 PE=1 SV=1	>sp|Q61598|GDIB_MOUSE Rab GDP dissociation inhibitor beta OS=Mus musculus OX=10090 GN=Gdi2 PE=1 SV=1	0	316.637	57	31	694	25	445	50.5	6.25	2245.8	31	4.54091e+07	5.41282e+07	3.30805e+07	2.46022e+07	2.27034e+07	3.9227e+07	2.65796e+07	3.09834e+07	4.04642e+07	3.13353e+07	4.55428e+07	3.36505e+07	3.07673e+07	4.15623e+07	3.37501e+07	3.03584e+07	1.90205e+07	2.66207e+07	3.64291e+07	2.88991e+07	High	High	High	High	High	High	High	High	High	High	High	High	High
FALSE	High	Master Protein	P20029	Endoplasmic reticulum chaperone BiP OS=Mus musculus OX=10090 GN=Hspa5 PE=1 SV=3	>sp|P20029|BIP_MOUSE Endoplasmic reticulum chaperone BiP OS=Mus musculus OX=10090 GN=Hspa5 PE=1 SV=3	0	310.357	56	39	931	37	655	72.4	5.16	2833.13	39	9.81214e+07	1.13828e+08	9.4951e+07	1.10821e+08	6.9143e+07	8.18035e+07	9.15154e+07	9.74412e+07	1.07603e+08	8.27049e+07	9.42787e+07	7.89609e+07	1.14855e+08	8.47632e+07	9.38547e+07	8.1858e+07	8.30714e+07	1.03907e+08	9.90446e+07	1.02799e+08	High	High	High	High	High	High	High	High	High	High	High	High	High
FALSE	High	Master Protein	Q8BL66	Early endosome antigen 1 OS=Mus musculus OX=10090 GN=Eea1 PE=1 SV=2	>sp|Q8BL66|EEA1_MOUSE Early endosome antigen 1 OS=Mus musculus OX=10090 GN=Eea1 PE=1 SV=2	0	305.862	40	51	798	51	1411	160.8	5.77	2181.61	51	1.29736e+07	1.42401e+07	1.28333e+07	1.3972e+07	5.50092e+06	1.15011e+07	1.40007e+07	1.28962e+07	1.31579e+07	1.0183e+07	1.20309e+07	1.09879e+07	1.50741e+07	1.01649e+07	1.17585e+07	1.01097e+07	1.21568e+07	1.23825e+07	1.27079e+07	1.22054e+07	High	High	High	High	High	High	High	High	High	High	High	High	High
FALSE	High	Master Protein	P57780	Alpha-actinin-4 OS=Mus musculus OX=10090 GN=Actn4 PE=1 SV=1	>sp|P57780|ACTN4_MOUSE Alpha-actinin-4 OS=Mus musculus OX=10090 GN=Actn4 PE=1 SV=1	0	305.286	50	37	640	26	912	104.9	5.41	2125.72	37	5.07153e+06	6.28033e+06	4.03634e+06	3.29631e+06	3.97578e+06	3.82014e+06	3.3648e+06	3.91609e+06	4.50441e+06	3.79982e+06	4.75119e+06	3.79091e+06	3.33365e+06	2.86126e+06	4.19662e+06	3.29546e+06	2.66633e+06	3.59048e+06	3.44848e+06	3.64675e+06	High	High	High	High	High	High	High	High	High	High	High	High	High
FALSE	High	Master Protein	Q01853	Transitional endoplasmic reticulum ATPase OS=Mus musculus OX=10090 GN=Vcp PE=1 SV=4	>sp|Q01853|TERA_MOUSE Transitional endoplasmic reticulum ATPase OS=Mus musculus OX=10090 GN=Vcp PE=1 SV=4	0	302.991	55	40	804	40	806	89.3	5.26	2179.63	40	2.51721e+07	2.26057e+07	2.07665e+07	2.02676e+07	1.30429e+07	2.06832e+07	1.82031e+07	2.1495e+07	2.40213e+07	1.57358e+07	2.45336e+07	1.76961e+07	1.5769e+07	1.70328e+07	1.95355e+07	1.86869e+07	1.49788e+07	1.74155e+07	1.80079e+07	1.965e+07	High	High	High	High	High	High	High	High	High	High	High	High	High
FALSE	High	Master Protein	Q60597	2-oxoglutarate dehydrogenase, mitochondrial OS=Mus musculus OX=10090 GN=Ogdh PE=1 SV=3	>sp|Q60597|ODO1_MOUSE 2-oxoglutarate dehydrogenase, mitochondrial OS=Mus musculus OX=10090 GN=Ogdh PE=1 SV=3	0	301.049	45	38	738	38	1023	116.4	6.83	2187.82	38	2.47109e+07	2.47308e+07	1.69215e+07	2.70866e+07	1.63845e+07	2.79053e+07	1.64291e+07	1.89263e+07	2.35444e+07	1.88406e+07	2.44452e+07	1.89437e+07	1.88846e+07	1.53644e+07	1.95409e+07	2.19304e+07	2.85601e+07	1.52427e+07	1.84336e+07	2.0015e+07	High	High	High	High	High	High	High	High	High	High	High	High	High
FALSE	High	Master Protein	Q64GA5	Cytosolic phospholipase A2 gamma OS=Mus musculus OX=10090 GN=Pla2g4c PE=1 SV=1	>sp|Q64GA5|PA24C_MOUSE Cytosolic phospholipase A2 gamma OS=Mus musculus OX=10090 GN=Pla2g4c PE=1 SV=1	0	299.879	54	36	967	36	597	67.8	6	3040.89	36	1.47479e+08	1.79878e+08	1.16282e+08	1.00694e+08	1.05354e+08	1.20679e+08	1.14464e+08	1.27784e+08	1.59445e+08	1.04427e+08	1.34074e+08	1.18432e+08	1.0184e+08	9.68334e+07	1.14173e+08	1.15788e+08	6.8084e+07	1.37898e+08	1.07786e+08	1.21023e+08	High	High	High	High	High	High	High	High	High	High	High	High	High
FALSE	High	Master Protein	CON_IPI00021304.1	SWISS-PROT:P35908 Tax_Id=9606 Gene_Symbol=KRT2 Keratin, type II cytoskeletal 2 epidermal	>CON_IPI00021304.1|SWISS-PROT:P35908 Tax_Id=9606 Gene_Symbol=KRT2 Keratin, type II cytoskeletal 2 epidermal	0	297.275	71	44	166	36	645	65.8	8	453.12	44	1.97973e+06	1.8889e+08	2.74563e+06	281453	190172	2.04615e+07	476593	383075	192163	259293	236993	129945	401136	82624.5	1.53878e+07	222371	285813	163758	152764	149501	High	High	High	High	Peak Found	High	High	Peak Found	Peak Found	Peak Found	Peak Found	Peak Found	Peak Found
FALSE	High	Master Protein	P26043	Radixin OS=Mus musculus OX=10090 GN=Rdx PE=1 SV=3	>sp|P26043|RADI_MOUSE Radixin OS=Mus musculus OX=10090 GN=Rdx PE=1 SV=3	0	296.155	50	40	1002	27	583	68.5	6.2	2901.68	40	3.87774e+07	4.34459e+07	3.06361e+07	3.33052e+07	2.66719e+07	3.05371e+07	3.55651e+07	3.74076e+07	4.59578e+07	3.33827e+07	4.42963e+07	3.40592e+07	3.38751e+07	3.26626e+07	3.75281e+07	3.50972e+07	2.51115e+07	3.3346e+07	3.55114e+07	3.56651e+07	High	High	High	High	High	High	High	High	High	High	High	High	High
FALSE	High	Master Protein	Q99K67	Alpha-aminoadipic semialdehyde synthase, mitochondrial OS=Mus musculus OX=10090 GN=Aass PE=1 SV=1	>sp|Q99K67|AASS_MOUSE Alpha-aminoadipic semialdehyde synthase, mitochondrial OS=Mus musculus OX=10090 GN=Aass PE=1 SV=1	0	295.895	48	39	714	39	926	102.9	6.87	2033.77	39	2.49837e+07	3.07031e+07	2.08594e+07	2.60496e+07	1.84759e+07	2.19123e+07	2.39878e+07	2.39133e+07	2.15738e+07	2.08355e+07	2.7065e+07	1.83202e+07	2.45105e+07	2.04249e+07	2.09705e+07	2.13233e+07	1.98348e+07	1.93216e+07	2.32548e+07	2.33277e+07	High	High	High	High	High	High	High	High	High	High	High	High	High
FALSE	High	Master Protein	CON_IPI00019359.3	SWISS-PROT:P35527 Tax_Id=9606 Gene_Symbol=KRT9 Keratin, type I cytoskeletal 9	>CON_IPI00019359.3|SWISS-PROT:P35527 Tax_Id=9606 Gene_Symbol=KRT9 Keratin, type I cytoskeletal 9	0	287.363	58	33	129	32	623	62.1	5.3	345.5	33	241515	5.13834e+08	8.7755e+06	249414	136043	3.70448e+06	228229	664972	2.68723e+06	376431	181615	383796	73489.1	165057	407390	391932	155449	118908	331538	256757	High	High	High	High	Peak Found	High	High	High	High	High	High	High	High
FALSE	High	Master Protein	CON_IPI00220327.3	SWISS-PROT:P04264 Tax_Id=9606 Gene_Symbol=KRT1 Keratin, type II cytoskeletal 1	>CON_IPI00220327.3|SWISS-PROT:P04264 Tax_Id=9606 Gene_Symbol=KRT1 Keratin, type II cytoskeletal 1	0	286.886	49	40	251	37	644	66	8.12	658.01	40	6.33494e+07	6.59692e+08	1.7014e+07	2.20628e+06	1.5226e+06	3.75619e+07	3.34867e+06	2.17421e+06	2.46055e+06	6.72241e+06	2.43299e+06	1.94934e+06	2.21896e+06	1.80464e+06	3.26528e+07	8.65472e+06	1.59974e+06	1.96643e+06	2.2744e+06	2.23337e+06	High	High	High	High	Peak Found	High	High	Peak Found	Peak Found	Peak Found	Peak Found	Peak Found	Peak Found
FALSE	High	Master Protein	P14824	Annexin A6 OS=Mus musculus OX=10090 GN=Anxa6 PE=1 SV=3	>sp|P14824|ANXA6_MOUSE Annexin A6 OS=Mus musculus OX=10090 GN=Anxa6 PE=1 SV=3	0	280.884	58	41	761	41	673	75.8	5.5	2086.38	41	2.12495e+07	2.58432e+07	1.43147e+07	1.69828e+07	1.48019e+07	1.98263e+07	1.96128e+07	1.79207e+07	1.90041e+07	1.95962e+07	2.01489e+07	1.67283e+07	1.96694e+07	1.6224e+07	2.04495e+07	1.66709e+07	1.1339e+07	2.05432e+07	1.82834e+07	1.95881e+07	High	High	High	High	High	High	High	High	High	High	High	High	High
FALSE	High	Master Protein	P68369	Tubulin alpha-1A chain OS=Mus musculus OX=10090 GN=Tuba1a PE=1 SV=1	>sp|P68369|TBA1A_MOUSE Tubulin alpha-1A chain OS=Mus musculus OX=10090 GN=Tuba1a PE=1 SV=1	0	269.101	63	29	812	2	451	50.1	5.06	2881.69	29	874004	1.53419e+06	96092.1	1.46231e+06	1.70934e+06	574315	703478	1.63961e+06	1.55556e+06	1.07246e+06	626169	1.40947e+06	835904	1.00643e+06	724095	1.23053e+06	1.09426e+06	1.02129e+06	1.07762e+06	1.29991e+06	High	High	High	High	High	High	High	High	High	High	Peak Found	High	High
FALSE	High	Master Protein	Q02053	Ubiquitin-like modifier-activating enzyme 1 OS=Mus musculus OX=10090 GN=Uba1 PE=1 SV=1	>sp|Q02053|UBA1_MOUSE Ubiquitin-like modifier-activating enzyme 1 OS=Mus musculus OX=10090 GN=Uba1 PE=1 SV=1	0	268.495	45	35	713	35	1058	117.7	5.66	2361.4	35	2.05648e+07	1.77686e+07	1.64511e+07	1.69705e+07	1.32059e+07	1.87039e+07	1.88125e+07	1.74917e+07	2.08761e+07	1.84194e+07	2.08653e+07	1.69691e+07	1.75958e+07	1.42031e+07	1.65782e+07	1.7476e+07	1.10597e+07	1.7754e+07	1.86152e+07	1.64063e+07	High	High	High	High	High	High	High	High	High	High	High	High	High
FALSE	High	Master Protein	P68373	Tubulin alpha-1C chain OS=Mus musculus OX=10090 GN=Tuba1c PE=1 SV=1	>sp|P68373|TBA1C_MOUSE Tubulin alpha-1C chain OS=Mus musculus OX=10090 GN=Tuba1c PE=1 SV=1	0	265.967	62	28	840	3	449	49.9	5.1	2999.27	28	8305394	5.89276e+06	4.32558e+06	4.15329e+06	3.13555e+06	4.73409e+06	3.46176e+06	5.7888e+06	6.24678e+06	3.03887e+06	4.81116e+06	4.35217e+06	2.8577e+06	4.37221e+06	5.23699e+06	5.14577e+06	3.40494e+06	4.83903e+06	4.84592e+06	3.84747e+06	High	High	High	High	High	High	High	High	High	High	High	High	High
FALSE	High	Master Protein	Q00612	Glucose-6-phosphate 1-dehydrogenase X OS=Mus musculus OX=10090 GN=G6pdx PE=1 SV=3	>sp|Q00612|G6PD1_MOUSE Glucose-6-phosphate 1-dehydrogenase X OS=Mus musculus OX=10090 GN=G6pdx PE=1 SV=3	0	265.218	59	35	1059	35	515	59.2	6.49	2671.85	35	1.22095e+08	1.21716e+08	9.16279e+07	1.05371e+08	5.78736e+07	9.98616e+07	9.83017e+07	9.60164e+07	1.38962e+08	1.01719e+08	1.16511e+08	8.75826e+07	9.14937e+07	8.3555e+07	9.90498e+07	1.10622e+08	7.00204e+07	9.93727e+07	9.54754e+07	9.6137e+07	High	High	High	High	High	High	High	High	High	High	High	High	High
FALSE	High	Master Protein	Q9EPU0	Regulator of nonsense transcripts 1 OS=Mus musculus OX=10090 GN=Upf1 PE=1 SV=2	>sp|Q9EPU0|RENT1_MOUSE Regulator of nonsense transcripts 1 OS=Mus musculus OX=10090 GN=Upf1 PE=1 SV=2	0	264.906	43	40	557	40	1124	123.9	6.61	1590.6	40	1.08126e+07	1.03891e+07	7.6557e+06	8.0919e+06	5.06326e+06	5.41422e+06	6.80119e+06	9.57772e+06	9.50669e+06	6.85575e+06	1.02338e+07	6.2783e+06	6.73225e+06	6.46953e+06	8.03343e+06	7.32312e+06	5.32723e+06	6.43804e+06	7.93622e+06	7.88445e+06	High	High	High	High	High	High	High	High	High	High	High	High	High
FALSE	High	Master Protein	P11499	Heat shock protein HSP 90-beta OS=Mus musculus OX=10090 GN=Hsp90ab1 PE=1 SV=3	>sp|P11499|HS90B_MOUSE Heat shock protein HSP 90-beta OS=Mus musculus OX=10090 GN=Hsp90ab1 PE=1 SV=3	0	257.587	42	37	902	17	724	83.2	5.03	2447.31	37	1.32979e+07	1.49637e+07	1.07817e+07	1.01618e+07	8.20807e+06	1.07597e+07	1.3408e+07	1.08328e+07	9.51976e+06	9.95858e+06	1.24705e+07	1.10301e+07	1.11894e+07	1.00013e+07	1.28704e+07	1.01695e+07	8.06693e+06	1.5274e+07	1.07592e+07	1.56538e+07	High	High	High	High	High	High	High	High	High	High	High	High	High
FALSE	High	Master Protein	Q9JKR6	Hypoxia up-regulated protein 1 OS=Mus musculus OX=10090 GN=Hyou1 PE=1 SV=1	>sp|Q9JKR6|HYOU1_MOUSE Hypoxia up-regulated protein 1 OS=Mus musculus OX=10090 GN=Hyou1 PE=1 SV=1	0	257.249	42	37	684	37	999	111.1	5.19	2045.28	37	2.20928e+07	2.20164e+07	2.03048e+07	1.88581e+07	1.3024e+07	1.81297e+07	2.09364e+07	2.13882e+07	2.12557e+07	1.86373e+07	2.43371e+07	1.62837e+07	1.68748e+07	1.56141e+07	1.91668e+07	1.74261e+07	1.57063e+07	2.08682e+07	1.92481e+07	2.03082e+07	High	High	High	High	High	High	High	High	High	High	High	High	High
FALSE	High	Master Protein	Q60864	Stress-induced-phosphoprotein 1 OS=Mus musculus OX=10090 GN=Stip1 PE=1 SV=1	>sp|Q60864|STIP1_MOUSE Stress-induced-phosphoprotein 1 OS=Mus musculus OX=10090 GN=Stip1 PE=1 SV=1	0	255.332	48	35	659	35	543	62.5	6.8	1732.41	35	2.02516e+07	1.80992e+07	1.61006e+07	1.52883e+07	1.04315e+07	1.49774e+07	1.87632e+07	1.43867e+07	2.15472e+07	1.81617e+07	1.86762e+07	1.45304e+07	1.47232e+07	1.5643e+07	1.77164e+07	1.81208e+07	1.11286e+07	1.59009e+07	1.58325e+07	1.5786e+07	High	High	High	High	High	High	High	High	High	High	High	High	High
FALSE	High	Master Protein	Q8CGK3	Lon protease homolog, mitochondrial OS=Mus musculus OX=10090 GN=Lonp1 PE=1 SV=2	>sp|Q8CGK3|LONM_MOUSE Lon protease homolog, mitochondrial OS=Mus musculus OX=10090 GN=Lonp1 PE=1 SV=2	0	252.623	45	34	527	34	949	105.8	6.57	1663.99	34	7.03146e+06	8.51199e+06	5.98963e+06	5.12961e+06	4.08092e+06	6.6478e+06	4.90067e+06	5.23596e+06	6.01759e+06	4.95338e+06	7.18915e+06	4.80226e+06	5.80637e+06	4.56062e+06	6.6862e+06	4.23643e+06	4.7164e+06	5.65522e+06	5.93404e+06	6.58961e+06	High	High	High	High	High	High	High	High	High	High	High	High	High
FALSE	High	Master Protein	Q9Z1S0	Mitotic checkpoint serine/threonine-protein kinase BUB1 beta OS=Mus musculus OX=10090 GN=Bub1b PE=1 SV=2	>sp|Q9Z1S0|BUB1B_MOUSE Mitotic checkpoint serine/threonine-protein kinase BUB1 beta OS=Mus musculus OX=10090 GN=Bub1b PE=1 SV=2	0	250.586	40	36	619	36	1052	118.3	5.43	1711.4	36	1.09629e+07	8.46667e+06	8.70084e+06	6.70496e+06	7.26066e+06	1.03248e+07	8.22416e+06	9.95572e+06	1.02502e+07	8.77831e+06	9.253e+06	8.44592e+06	7.61329e+06	8.1603e+06	8.86663e+06	8.89289e+06	7.57421e+06	8.7924e+06	8.26907e+06	8.38998e+06	High	High	High	High	High	High	High	High	High	High	High	High	High
FALSE	High	Master Protein	P63017	Heat shock cognate 71 kDa protein OS=Mus musculus OX=10090 GN=Hspa8 PE=1 SV=1	>sp|P63017|HSP7C_MOUSE Heat shock cognate 71 kDa protein OS=Mus musculus OX=10090 GN=Hspa8 PE=1 SV=1	0	247.703	54	31	891	22	646	70.8	5.52	2642.17	31	1.02299e+08	1.09093e+08	9.22799e+07	7.14188e+07	5.60078e+07	9.05206e+07	8.6091e+07	8.6424e+07	9.68694e+07	7.9464e+07	9.48815e+07	7.51409e+07	7.54033e+07	7.18798e+07	7.98482e+07	7.9814e+07	6.53988e+07	9.05761e+07	8.14259e+07	8.7765e+07	High	High	High	High	High	High	High	High	High	High	High	High	High
FALSE	High	Master Protein	P27773	Protein disulfide-isomerase A3 OS=Mus musculus OX=10090 GN=Pdia3 PE=1 SV=2	>sp|P27773|PDIA3_MOUSE Protein disulfide-isomerase A3 OS=Mus musculus OX=10090 GN=Pdia3 PE=1 SV=2	0	247.158	56	36	1082	36	505	56.6	6.21	2864.89	36	2.17286e+08	2.22159e+08	1.92444e+08	1.65509e+08	1.12692e+08	1.50492e+08	1.79215e+08	1.8017e+08	2.05119e+08	1.51535e+08	2.10589e+08	1.40384e+08	1.63104e+08	1.47626e+08	1.63446e+08	1.37477e+08	1.44942e+08	2.0331e+08	1.5874e+08	1.75588e+08	High	High	High	High	High	High	High	High	High	High	High	High	High
FALSE	High	Master Protein	Q8CIE6	Coatomer subunit alpha OS=Mus musculus OX=10090 GN=Copa PE=1 SV=2	>sp|Q8CIE6|COPA_MOUSE Coatomer subunit alpha OS=Mus musculus OX=10090 GN=Copa PE=1 SV=2	0	245.991	33	37	510	37	1224	138.3	7.65	1533.34	37	8.6371e+06	9.92969e+06	5.93391e+06	6.23315e+06	6.73056e+06	9.69734e+06	8.26666e+06	7.11477e+06	7.56061e+06	7.40619e+06	9.68159e+06	7.19968e+06	5.64232e+06	6.63002e+06	5.95353e+06	7.69986e+06	4.83269e+06	7.96119e+06	8.65795e+06	7.1689e+06	High	High	High	High	High	High	High	High	High	High	High	High	High
FALSE	High	Master Protein	Q9EQK5	Major vault protein OS=Mus musculus OX=10090 GN=Mvp PE=1 SV=4	>sp|Q9EQK5|MVP_MOUSE Major vault protein OS=Mus musculus OX=10090 GN=Mvp PE=1 SV=4	0	243.589	52	37	707	37	861	95.9	5.59	1970.97	37	2.44023e+07	2.49875e+07	1.73823e+07	2.10832e+07	1.48131e+07	1.9502e+07	2.27088e+07	2.11303e+07	2.41083e+07	2.19823e+07	2.48031e+07	1.87132e+07	2.36315e+07	1.79324e+07	1.74619e+07	1.76769e+07	1.50018e+07	1.912e+07	1.88133e+07	2.10797e+07	High	High	High	High	High	High	High	High	High	High	High	High	High
FALSE	High	Master Protein	Q9JIF7	Coatomer subunit beta OS=Mus musculus OX=10090 GN=Copb1 PE=1 SV=1	>sp|Q9JIF7|COPB_MOUSE Coatomer subunit beta OS=Mus musculus OX=10090 GN=Copb1 PE=1 SV=1	0	242.279	36	26	387	26	953	107	6	1271.4	26	7.2241e+06	8.16613e+06	4.87532e+06	4.87199e+06	5.90155e+06	5.69061e+06	5.28485e+06	5.12514e+06	6.92505e+06	5.27297e+06	6.27081e+06	5.70639e+06	5.27162e+06	5.11231e+06	5.62318e+06	5.79317e+06	3.50712e+06	4.93185e+06	6.31115e+06	5.54524e+06	High	High	High	High	High	High	High	High	High	High	High	High	High
FALSE	High	Master Protein	P52480	Pyruvate kinase PKM OS=Mus musculus OX=10090 GN=Pkm PE=1 SV=4	>sp|P52480|KPYM_MOUSE Pyruvate kinase PKM OS=Mus musculus OX=10090 GN=Pkm PE=1 SV=4	0	240.43	63	28	935	28	531	57.8	7.47	2619.98	28	1.8503e+08	2.316e+08	1.63119e+08	1.69044e+08	1.09106e+08	1.57695e+08	1.67612e+08	1.83802e+08	2.21575e+08	1.90778e+08	2.30535e+08	1.58448e+08	1.8235e+08	1.52048e+08	1.69768e+08	1.8228e+08	1.09398e+08	1.90102e+08	1.95995e+08	1.65572e+08	High	High	High	High	High	High	High	High	High	High	High	High	High
FALSE	High	Master Protein	P63260	Actin, cytoplasmic 2 OS=Mus musculus OX=10090 GN=Actg1 PE=1 SV=1	>sp|P63260|ACTG_MOUSE Actin, cytoplasmic 2 OS=Mus musculus OX=10090 GN=Actg1 PE=1 SV=1	0	238.283	61	22	1197	10	375	41.8	5.48	3347.57	22	1.207e+08	1.67892e+08	1.05138e+08	1.31033e+08	1.2529e+08	9.01553e+07	1.02126e+08	1.06631e+08	1.36149e+08	1.19458e+08	1.63359e+08	1.30915e+08	9.15257e+07	1.04146e+08	1.32639e+08	9.66992e+07	8.45369e+07	1.19139e+08	1.22261e+08	1.15858e+08	High	High	High	High	High	High	High	High	High	High	High	High	High
FALSE	High	Master Protein	Q8CAQ8	MICOS complex subunit Mic60 OS=Mus musculus OX=10090 GN=Immt PE=1 SV=1	>sp|Q8CAQ8|MIC60_MOUSE MICOS complex subunit Mic60 OS=Mus musculus OX=10090 GN=Immt PE=1 SV=1	0	237.25	55	38	599	38	757	83.8	6.61	1523.18	38	3.41594e+07	3.73264e+07	3.08326e+07	2.96787e+07	2.27637e+07	3.137e+07	3.38584e+07	2.80091e+07	3.87856e+07	3.11747e+07	4.18306e+07	2.17737e+07	2.30907e+07	2.46787e+07	3.22612e+07	2.75604e+07	2.5594e+07	2.84326e+07	2.67393e+07	2.8008e+07	High	High	High	High	High	High	High	High	High	High	High	High	High
FALSE	High	Master Protein	P38647	Stress-70 protein, mitochondrial OS=Mus musculus OX=10090 GN=Hspa9 PE=1 SV=3	>sp|P38647|GRP75_MOUSE Stress-70 protein, mitochondrial OS=Mus musculus OX=10090 GN=Hspa9 PE=1 SV=3	0	236.722	46	28	475	28	679	73.4	6.07	1393.02	28	8.85032e+06	9.29121e+06	7.33866e+06	6.74721e+06	4.7382e+06	7.06208e+06	7.48502e+06	7.46688e+06	8.44176e+06	6.91371e+06	7.80323e+06	5.56509e+06	6.39207e+06	7.28129e+06	6.37617e+06	6.68989e+06	6.1942e+06	6.20119e+06	7.2941e+06	7.67634e+06	High	High	High	High	High	High	High	High	High	High	High	High	High
FALSE	High	Master Protein	Q9R062	Glycogenin-1 OS=Mus musculus OX=10090 GN=Gyg1 PE=1 SV=3	>sp|Q9R062|GLYG_MOUSE Glycogenin-1 OS=Mus musculus OX=10090 GN=Gyg1 PE=1 SV=3	0	235.303	57	14	611	14	333	37.4	5.29	2625.91	14	6.13985e+07	6.8154e+07	5.09972e+07	5.7171e+07	5.49592e+07	6.0904e+07	6.28587e+07	6.37554e+07	7.49169e+07	5.57907e+07	7.13597e+07	5.57037e+07	4.35562e+07	5.15488e+07	5.63324e+07	5.65844e+07	3.32007e+07	5.28828e+07	5.30644e+07	6.80867e+07	High	High	High	High	High	High	High	High	High	High	High	High	High
FALSE	High	Master Protein	Q61699	Heat shock protein 105 kDa OS=Mus musculus OX=10090 GN=Hsph1 PE=1 SV=2	>sp|Q61699|HS105_MOUSE Heat shock protein 105 kDa OS=Mus musculus OX=10090 GN=Hsph1 PE=1 SV=2	0	234.301	40	33	584	31	858	96.3	5.53	1647.3	33	1.53293e+07	1.94211e+07	1.4263e+07	1.01914e+07	1.0342e+07	1.41571e+07	1.12677e+07	1.19464e+07	1.29577e+07	1.05272e+07	1.43971e+07	1.32526e+07	1.15949e+07	1.16815e+07	1.41903e+07	1.19138e+07	1.12662e+07	1.3138e+07	1.17976e+07	1.38717e+07	High	High	High	High	High	High	High	High	High	High	High	High	High
FALSE	High	Master Protein	Q8CGC7	Bifunctional glutamate/proline--tRNA ligase OS=Mus musculus OX=10090 GN=Eprs1 PE=1 SV=4	>sp|Q8CGC7|SYEP_MOUSE Bifunctional glutamate/proline--tRNA ligase OS=Mus musculus OX=10090 GN=Eprs1 PE=1 SV=4	0	231.921	27	39	580	39	1512	170	7.66	1545.98	39	5.5211e+06	6.61979e+06	4.57269e+06	4.75812e+06	2.57754e+06	3.51321e+06	3.8604e+06	5.75937e+06	6.25019e+06	4.13176e+06	5.92215e+06	4.34793e+06	5.10179e+06	3.89162e+06	5.0607e+06	5.15188e+06	3.91981e+06	3.72627e+06	5.27391e+06	5.06688e+06	High	High	High	High	High	High	High	High	High	High	High	High	High
FALSE	High	Master Protein	Q7TMM9	Tubulin beta-2A chain OS=Mus musculus OX=10090 GN=Tubb2a PE=1 SV=1	>sp|Q7TMM9|TBB2A_MOUSE Tubulin beta-2A chain OS=Mus musculus OX=10090 GN=Tubb2a PE=1 SV=1	0	230.789	65	26	713	2	445	49.9	4.89	2103.8	26	4.70875e+06	6.16233e+06	6.06358e+06	4.24361e+06	2658118	4.57022e+06	6.9887e+06	5172390	4.54177e+06	5.85606e+06	5.21007e+06	5.28087e+06	4.1711e+06	4.38137e+06	3.47653e+06	4.75535e+06	2.88329e+06	5.07502e+06	3.98122e+06	5442698	High	High	High	High	High	High	High	High	High	High	High	High	High
FALSE	High	Master Protein	Q6ZQ38	Cullin-associated NEDD8-dissociated protein 1 OS=Mus musculus OX=10090 GN=Cand1 PE=1 SV=2	>sp|Q6ZQ38|CAND1_MOUSE Cullin-associated NEDD8-dissociated protein 1 OS=Mus musculus OX=10090 GN=Cand1 PE=1 SV=2	0	229.477	33	36	617	35	1230	136.2	5.78	1653.28	36	1.75803e+07	1.64508e+07	1.34659e+07	1.4144e+07	9.61632e+06	1.31405e+07	1.40193e+07	1.46409e+07	1.8149e+07	1.36783e+07	1.79777e+07	1.25078e+07	1.26334e+07	1.05505e+07	1.41715e+07	1.33092e+07	9.84268e+06	1.36266e+07	1.3315e+07	1.54415e+07	High	High	High	High	High	High	High	High	High	High	High	High	High
FALSE	High	Master Protein	P08003	Protein disulfide-isomerase A4 OS=Mus musculus OX=10090 GN=Pdia4 PE=1 SV=3	>sp|P08003|PDIA4_MOUSE Protein disulfide-isomerase A4 OS=Mus musculus OX=10090 GN=Pdia4 PE=1 SV=3	0	226.576	49	29	618	29	638	71.9	5.31	1801.26	29	1.70809e+07	2.07906e+07	1.31639e+07	1.36413e+07	1.38898e+07	1.43316e+07	1.31533e+07	2.03811e+07	1.93734e+07	1.73367e+07	1.84072e+07	1.28014e+07	1.43878e+07	1.50305e+07	1.45316e+07	1.39214e+07	1.27465e+07	1.50488e+07	1.52306e+07	1.59235e+07	High	High	High	High	High	High	High	High	High	High	High	High	High
FALSE	High	Master Protein	P68372	Tubulin beta-4B chain OS=Mus musculus OX=10090 GN=Tubb4b PE=1 SV=1	>sp|P68372|TBB4B_MOUSE Tubulin beta-4B chain OS=Mus musculus OX=10090 GN=Tubb4b PE=1 SV=1	0	225.249	64	25	698	1	445	49.8	4.89	2055.26	25	1.23877e+07	1.22058e+07	8216315	1.20313e+07	1.00712e+07	1.00165e+07	1.51324e+07	11376066	1.14603e+07	10131081	1.22176e+07	8586920	1.06323e+07	8.2574e+06	12078377	12594362	6990423	7.33771e+06	12867547	1.03705e+07	High	High	High	High	High	High	High	High	High	High	High	High	High
FALSE	High	Master Protein	P05214	Tubulin alpha-3 chain OS=Mus musculus OX=10090 GN=Tuba3a PE=1 SV=1	>sp|P05214|TBA3_MOUSE Tubulin alpha-3 chain OS=Mus musculus OX=10090 GN=Tuba3a PE=1 SV=1	0	224.797	62	26	706	4	450	49.9	5.1	2452.18	26	788910	2.10427e+06	429916	441795	226270	160304	682516	519304	409009	333558	517488	643620	659491	529030	391402	264034	161990	332081	555229	325478	High	High	High	High	High	High	High	High	High	High	High	High	High
FALSE	High	Master Protein	Q8BHN3	Neutral alpha-glucosidase AB OS=Mus musculus OX=10090 GN=Ganab PE=1 SV=1	>sp|Q8BHN3|GANAB_MOUSE Neutral alpha-glucosidase AB OS=Mus musculus OX=10090 GN=Ganab PE=1 SV=1	0	224.777	45	31	461	31	944	106.8	6.06	1387.6	31	7.49056e+06	8.5091e+06	6.5473e+06	6.98733e+06	5.98927e+06	7.86296e+06	5.00354e+06	7.14172e+06	9.40971e+06	7.1351e+06	9.51577e+06	8.4051e+06	6.97322e+06	5.94537e+06	6.66165e+06	8.21396e+06	6.99502e+06	7.67765e+06	7.61202e+06	7.72386e+06	High	High	High	High	High	High	High	High	High	High	High	High	High
FALSE	High	Master Protein	Q9CWF2	Tubulin beta-2B chain OS=Mus musculus OX=10090 GN=Tubb2b PE=1 SV=1	>sp|Q9CWF2|TBB2B_MOUSE Tubulin beta-2B chain OS=Mus musculus OX=10090 GN=Tubb2b PE=1 SV=1	0	222.562	64	25	682	1	445	49.9	4.89	2000.55	25	1.47478e+06	1.48698e+06	1.39652e+06	1.12843e+06	641670	1.33006e+06	1.78402e+06	1.07861e+06	1.52815e+06	1.39043e+06	1.52265e+06	1.30167e+06	1.1403e+06	1.01347e+06	1.03125e+06	515321	861172	969731	1.01439e+06	1.0544e+06	Peak Found	Peak Found	Peak Found	Peak Found	High	Peak Found	High	Peak Found	Peak Found	Peak Found	Peak Found	Peak Found	Peak Found
FALSE	High	Master Protein	Q61142	Spindlin-1 OS=Mus musculus OX=10090 GN=Spin1 PE=1 SV=2	>sp|Q61142|SPIN1_MOUSE Spindlin-1 OS=Mus musculus OX=10090 GN=Spin1 PE=1 SV=2	0	221.006	71	16	537	16	262	29.6	6.96	1714.58	16	3.36207e+07	3.59196e+07	2.35584e+07	2.30135e+07	2.58435e+07	2.73666e+07	2.9689e+07	2.89883e+07	4.03967e+07	2.51592e+07	3.16612e+07	2.84472e+07	2.40139e+07	1.93685e+07	3.12611e+07	2.65313e+07	2.23646e+07	2.77214e+07	2.66244e+07	2.62102e+07	High	High	High	High	High	High	High	High	High	High	High	High	High
FALSE	High	Master Protein	P68368	Tubulin alpha-4A chain OS=Mus musculus OX=10090 GN=Tuba4a PE=1 SV=1	>sp|P68368|TBA4A_MOUSE Tubulin alpha-4A chain OS=Mus musculus OX=10090 GN=Tuba4a PE=1 SV=1	0	220.425	50	23	711	2	448	49.9	5.06	2487.03	23	2.24481e+06	2.33605e+06	1.2665e+06	1.5174e+06	1.23006e+06	1.60811e+06	2.20401e+06	1.49488e+06	1.55092e+06	1.50076e+06	1.90413e+06	924199	1.2929e+06	1.08548e+06	824515	1.47778e+06	780501	1.11944e+06	1.4526e+06	1.26749e+06	High	High	High	High	High	High	High	High	High	High	High	High	High
FALSE	High	Master Protein	P58252	Elongation factor 2 OS=Mus musculus OX=10090 GN=Eef2 PE=1 SV=2	>sp|P58252|EF2_MOUSE Elongation factor 2 OS=Mus musculus OX=10090 GN=Eef2 PE=1 SV=2	0	219.391	37	31	677	30	858	95.3	6.83	1652.48	31	2.84922e+07	2.59024e+07	2.34053e+07	2.18764e+07	1.42235e+07	2.19987e+07	2.64633e+07	2.62977e+07	2.93268e+07	2.40577e+07	2.56191e+07	2.45982e+07	1.88859e+07	1.87329e+07	2.53326e+07	2.02851e+07	1.33589e+07	1.94519e+07	2.34946e+07	2.28055e+07	High	High	High	High	High	High	High	High	High	High	High	High	High
FALSE	High	Master Protein	P63038	60 kDa heat shock protein, mitochondrial OS=Mus musculus OX=10090 GN=Hspd1 PE=1 SV=1	>sp|P63038|CH60_MOUSE 60 kDa heat shock protein, mitochondrial OS=Mus musculus OX=10090 GN=Hspd1 PE=1 SV=1	0	217.653	46	30	610	30	573	60.9	6.18	1838.52	30	4.53132e+07	4.50462e+07	4.04402e+07	4.06984e+07	2.41805e+07	3.69441e+07	3.61876e+07	3.72527e+07	3.86386e+07	3.22178e+07	3.91898e+07	3.09591e+07	3.3047e+07	3.22612e+07	3.99618e+07	3.89406e+07	3.71731e+07	4.01482e+07	3.46402e+07	3.76702e+07	High	High	High	High	High	High	High	High	High	High	High	High	High
FALSE	High	Master Protein	A2AGT5	Cytoskeleton-associated protein 5 OS=Mus musculus OX=10090 GN=Ckap5 PE=1 SV=1	>sp|A2AGT5|CKAP5_MOUSE Cytoskeleton-associated protein 5 OS=Mus musculus OX=10090 GN=Ckap5 PE=1 SV=1	0	217.649	23	43	474	43	2032	225.5	7.96	1100.18	43	2.94888e+06	3.93002e+06	3.04777e+06	2.02554e+06	2.69996e+06	2.68088e+06	2.93898e+06	2.92686e+06	3.1845e+06	2.43002e+06	3.54047e+06	2.21204e+06	2.99131e+06	2.06654e+06	2.70976e+06	3.38958e+06	2.16642e+06	2.53559e+06	2.479e+06	3.4091e+06	High	High	High	High	High	High	High	High	High	High	High	High	High
FALSE	High	Master Protein	Q66X05	NACHT, LRR and PYD domains-containing protein 4F OS=Mus musculus OX=10090 GN=Nlrp4f PE=2 SV=1	>sp|Q66X05|NAL4F_MOUSE NACHT, LRR and PYD domains-containing protein 4F OS=Mus musculus OX=10090 GN=Nlrp4f PE=2 SV=1	0	215.237	35	35	762	32	959	110.3	7.11	1994.78	35	1.44936e+08	1.09584e+08	6.71767e+07	7.57656e+07	5.89165e+07	8.19021e+07	2.70569e+08	7.11917e+07	9.34502e+07	8.69192e+07	8.03495e+07	6.67135e+07	8.89181e+07	1.00345e+08	7.16431e+07	6.79067e+07	7.23674e+07	7.49458e+07	1.06619e+08	7.31763e+07	High	High	High	High	High	High	High	High	High	High	High	High	High
FALSE	High	Master Protein	Q61316	Heat shock 70 kDa protein 4 OS=Mus musculus OX=10090 GN=Hspa4 PE=1 SV=1	>sp|Q61316|HSP74_MOUSE Heat shock 70 kDa protein 4 OS=Mus musculus OX=10090 GN=Hspa4 PE=1 SV=1	0	215.169	42	28	508	26	841	94.1	5.24	1481.73	28	9.39898e+06	1.15233e+07	9.9858e+06	7.40605e+06	7.6883e+06	9.27196e+06	7.89083e+06	9.10969e+06	1.09898e+07	8.15661e+06	1.19867e+07	8.16255e+06	8.40563e+06	9.77869e+06	8.57695e+06	9.17496e+06	6.92411e+06	1.12667e+07	9.56298e+06	9.65525e+06	High	High	High	High	High	High	High	High	High	High	High	High	High
FALSE	High	Master Protein	CON_IPI00009865.2	SWISS-PROT:P13645 Tax_Id=9606 Gene_Symbol=KRT10 Keratin, type I cytoskeletal 10	>CON_IPI00009865.2|SWISS-PROT:P13645 Tax_Id=9606 Gene_Symbol=KRT10 Keratin, type I cytoskeletal 10	0	214.894	47	35	211	32	593	59.5	5.21	554.69	35	4.61695e+07	3.76672e+08	7.88559e+06	2.72253e+06	602134	3.4284e+07	2.93666e+06	2.75834e+06	2.73615e+06	2.65977e+06	2.56986e+06	1.72358e+06	2.08565e+06	2.07318e+06	2.81864e+07	1.50805e+06	2.2285e+06	1.7782e+06	2.90706e+06	1.62669e+06	High	High	High	High	Peak Found	High	High	Peak Found	Peak Found	Peak Found	Peak Found	Peak Found	Peak Found
FALSE	High	Master Protein	Q9R0P9	Ubiquitin carboxyl-terminal hydrolase isozyme L1 OS=Mus musculus OX=10090 GN=Uchl1 PE=1 SV=1	>sp|Q9R0P9|UCHL1_MOUSE Ubiquitin carboxyl-terminal hydrolase isozyme L1 OS=Mus musculus OX=10090 GN=Uchl1 PE=1 SV=1	0	211.734	73	15	2008	15	223	24.8	5.24	6871.36	15	1.223e+09	1.30883e+09	7.62085e+08	9.30629e+08	6.47101e+08	8.29649e+08	8.52542e+08	9.96656e+08	1.2279e+09	8.43592e+08	1.03803e+09	8.1829e+08	8.18557e+08	8.45177e+08	9.98887e+08	9.67108e+08	3.30151e+08	9.19686e+08	1.0191e+09	8.46717e+08	High	High	High	High	High	High	High	High	High	High	High	High	High
FALSE	High	Master Protein	P56480	ATP synthase subunit beta, mitochondrial OS=Mus musculus OX=10090 GN=Atp5f1b PE=1 SV=2	>sp|P56480|ATPB_MOUSE ATP synthase subunit beta, mitochondrial OS=Mus musculus OX=10090 GN=Atp5f1b PE=1 SV=2	0	210.229	59	23	581	23	529	56.3	5.34	1828.74	23	3.01027e+07	3.24268e+07	2.32822e+07	2.2134e+07	2.13391e+07	2.53886e+07	2.25548e+07	3.02173e+07	2.78767e+07	2.59046e+07	2.79551e+07	2.16711e+07	2.30222e+07	1.90878e+07	2.29433e+07	2.65765e+07	2.0661e+07	2.19334e+07	2.70821e+07	2.37691e+07	High	High	High	High	High	High	High	High	High	High	High	High	High
FALSE	High	Master Protein	Q6P5E4	UDP-glucose:glycoprotein glucosyltransferase 1 OS=Mus musculus OX=10090 GN=Uggt1 PE=1 SV=4	>sp|Q6P5E4|UGGG1_MOUSE UDP-glucose:glycoprotein glucosyltransferase 1 OS=Mus musculus OX=10090 GN=Uggt1 PE=1 SV=4	0	209.434	33	38	477	38	1551	176.3	5.62	1205.61	38	3.48976e+06	3.63018e+06	2.36516e+06	2.91742e+06	2.37953e+06	3.05158e+06	2.87139e+06	2.97123e+06	3.47493e+06	2.99434e+06	3.58453e+06	2.50652e+06	2.53438e+06	2.00139e+06	2.47755e+06	3.07465e+06	2.09198e+06	2.29771e+06	2.80925e+06	2.90194e+06	High	High	High	High	High	High	High	High	High	High	High	High	High
FALSE	High	Master Protein	P16858	Glyceraldehyde-3-phosphate dehydrogenase OS=Mus musculus OX=10090 GN=Gapdh PE=1 SV=2	>sp|P16858|G3P_MOUSE Glyceraldehyde-3-phosphate dehydrogenase OS=Mus musculus OX=10090 GN=Gapdh PE=1 SV=2	0	208.55	65	19	855	19	333	35.8	8.25	2200.69	19	9.02988e+07	1.14398e+08	5.80829e+07	5.01617e+07	5.65203e+07	6.62196e+07	6.4992e+07	6.79701e+07	8.60921e+07	6.54385e+07	6.34334e+07	5.76136e+07	6.70071e+07	5.77959e+07	8.24426e+07	5.24025e+07	3.56622e+07	5.57677e+07	6.76797e+07	5.61524e+07	High	High	High	High	High	High	High	High	High	High	High	High	High
FALSE	High	Master Protein	Q8K1M6	Dynamin-1-like protein OS=Mus musculus OX=10090 GN=Dnm1l PE=1 SV=2	>sp|Q8K1M6|DNM1L_MOUSE Dynamin-1-like protein OS=Mus musculus OX=10090 GN=Dnm1l PE=1 SV=2	0	205.554	47	30	541	30	742	82.6	7.05	1461.66	30	8.23111e+06	1.10551e+07	6.92969e+06	8.12541e+06	7.5979e+06	6.84456e+06	7.88277e+06	8.74878e+06	8.70636e+06	8.5688e+06	8.4925e+06	5.15238e+06	6.45758e+06	5.93419e+06	7.64528e+06	7.34179e+06	4.25164e+06	7.53989e+06	7.98257e+06	6.41723e+06	High	High	High	High	High	High	High	High	High	High	High	High	High
FALSE	High	Master Protein	Q9WTQ5	A-kinase anchor protein 12 OS=Mus musculus OX=10090 GN=Akap12 PE=1 SV=1	>sp|Q9WTQ5|AKA12_MOUSE A-kinase anchor protein 12 OS=Mus musculus OX=10090 GN=Akap12 PE=1 SV=1	0	205.275	24	30	455	30	1684	180.6	4.44	1350.33	30	7.45533e+06	9.05524e+06	5.44013e+06	4.96945e+06	5.05487e+06	5.75584e+06	5.80983e+06	5.49792e+06	5.77377e+06	5.7287e+06	7.81576e+06	6.56313e+06	4.68601e+06	5.10532e+06	5.44539e+06	5.4346e+06	4.91072e+06	6.05074e+06	5.94293e+06	5.82383e+06	High	High	High	High	High	High	High	High	High	High	High	High	High
FALSE	High	Master Protein	Q61584	Fragile X mental retardation syndrome-related protein 1 OS=Mus musculus OX=10090 GN=Fxr1 PE=1 SV=2	>sp|Q61584|FXR1_MOUSE Fragile X mental retardation syndrome-related protein 1 OS=Mus musculus OX=10090 GN=Fxr1 PE=1 SV=2	0	203.78	50	32	494	29	677	76.2	6.98	1364.25	32	6.1225e+06	5.13878e+06	3.01214e+06	2.76892e+06	3.25747e+06	3.82146e+06	3.69034e+06	4.36736e+06	3.82915e+06	3.65767e+06	3.80219e+06	2.79881e+06	3.24365e+06	2.76688e+06	3.62316e+06	4.06357e+06	2.5207e+06	3.53301e+06	3.49433e+06	3.14738e+06	High	High	High	High	High	High	High	High	High	High	High	High	High
FALSE	High	Master Protein	Q8QZT1	Acetyl-CoA acetyltransferase, mitochondrial OS=Mus musculus OX=10090 GN=Acat1 PE=1 SV=1	>sp|Q8QZT1|THIL_MOUSE Acetyl-CoA acetyltransferase, mitochondrial OS=Mus musculus OX=10090 GN=Acat1 PE=1 SV=1	0	202.279	49	20	475	20	424	44.8	8.51	1493.04	20	1.47626e+07	1.20607e+07	1.20808e+07	1.34843e+07	7.74706e+06	1.45687e+07	1.26367e+07	1.40742e+07	1.60971e+07	1.29292e+07	1.49616e+07	9.75429e+06	1.2344e+07	1.08815e+07	1.23411e+07	1.2911e+07	1.3327e+07	1.1468e+07	1.21424e+07	1.55967e+07	High	High	High	High	High	High	High	High	High	High	High	High	High
FALSE	High	Master Protein	Q6ZQ08	CCR4-NOT transcription complex subunit 1 OS=Mus musculus OX=10090 GN=Cnot1 PE=1 SV=2	>sp|Q6ZQ08|CNOT1_MOUSE CCR4-NOT transcription complex subunit 1 OS=Mus musculus OX=10090 GN=Cnot1 PE=1 SV=2	0	201.442	21	37	456	37	2375	266.6	7.11	1172.52	37	2.26958e+06	3.31714e+06	7.04417e+06	1.33375e+06	1.13257e+06	2.94211e+06	1.33027e+06	1.56723e+06	2.25429e+06	7.23862e+06	2.37851e+06	1.7598e+06	1.35921e+06	1.73579e+06	1.77403e+06	1.40195e+06	1.22353e+06	1.68883e+06	1.58735e+06	1.67152e+06	High	High	High	High	High	High	High	High	High	High	High	High	High
FALSE	High	Master Protein	Q66X22	NACHT, LRR and PYD domains-containing protein 9B OS=Mus musculus OX=10090 GN=Nlrp9b PE=1 SV=1	>sp|Q66X22|NLR9B_MOUSE NACHT, LRR and PYD domains-containing protein 9B OS=Mus musculus OX=10090 GN=Nlrp9b PE=1 SV=1	0	200.683	33	35	592	25	1003	114.7	7.59	1665.32	35	2.53621e+07	2.52125e+07	1.84264e+07	1.90247e+07	1.91444e+07	1.98221e+07	2.22807e+07	2.47688e+07	2.70267e+07	2.1135e+07	2.32014e+07	1.92679e+07	2.47834e+07	1.7945e+07	2.04673e+07	1.94997e+07	1.80822e+07	1.99568e+07	2.19498e+07	1.86305e+07	High	High	High	High	High	High	High	High	High	High	High	High	High
FALSE	High	Master Protein	Q9CWU5	KH domain-containing protein 3 OS=Mus musculus OX=10090 GN=Khdc3 PE=1 SV=1	>sp|Q9CWU5|KHDC3_MOUSE KH domain-containing protein 3 OS=Mus musculus OX=10090 GN=Khdc3 PE=1 SV=1	0	200.196	55	22	654	22	440	48	5.95	1791.66	22	1.06685e+08	9.7215e+07	7.35055e+07	9.47102e+07	2.38716e+07	9.44681e+07	5.78057e+07	6.87675e+07	1.14693e+08	6.82608e+07	8.91815e+07	8.6163e+07	1.06334e+08	7.24244e+07	4.734e+07	8.89031e+07	7.8236e+07	8.52296e+07	7.04471e+07	7.33378e+07	High	High	High	High	High	High	High	High	High	High	High	High	High
FALSE	High	Master Protein	P99024	Tubulin beta-5 chain OS=Mus musculus OX=10090 GN=Tubb5 PE=1 SV=1	>sp|P99024|TBB5_MOUSE Tubulin beta-5 chain OS=Mus musculus OX=10090 GN=Tubb5 PE=1 SV=1	0	198.562	64	25	675	6	444	49.6	4.89	1869.1	25	6.12008e+06	7.38093e+06	3.43477e+06	3.08326e+06	2.63767e+06	2.34296e+06	4.34258e+06	3.60807e+06	4.5528e+06	3.15419e+06	4.31837e+06	3.01828e+06	3.45411e+06	3.42353e+06	3.22735e+06	3.72865e+06	1.86705e+06	3.95928e+06	3.40125e+06	4.20062e+06	High	High	High	High	High	High	High	High	High	High	High	High	High
FALSE	High	Master Protein	P09103	Protein disulfide-isomerase OS=Mus musculus OX=10090 GN=P4hb PE=1 SV=2	>sp|P09103|PDIA1_MOUSE Protein disulfide-isomerase OS=Mus musculus OX=10090 GN=P4hb PE=1 SV=2	0	195.916	68	32	612	32	509	57	4.88	1668.03	32	4.96403e+07	4.75669e+07	3.68326e+07	4.41296e+07	2.92585e+07	3.79771e+07	4.3953e+07	3.74965e+07	5.0282e+07	4.00089e+07	5.09715e+07	3.66052e+07	4.30768e+07	3.82366e+07	4.53395e+07	4.57342e+07	3.68781e+07	4.16489e+07	5.12506e+07	3.82155e+07	High	High	High	High	High	High	High	High	High	High	High	High	High
FALSE	High	Master Protein	Q04447	Creatine kinase B-type OS=Mus musculus OX=10090 GN=Ckb PE=1 SV=1	>sp|Q04447|KCRB_MOUSE Creatine kinase B-type OS=Mus musculus OX=10090 GN=Ckb PE=1 SV=1	0	195.5	57	16	485	16	381	42.7	5.67	1740.45	16	6.8724e+07	5.49396e+07	3.65737e+07	3.52613e+07	3.51546e+07	3.30111e+07	3.10658e+07	2.56813e+07	4.16542e+07	3.63953e+07	4.95971e+07	3.22799e+07	3.92384e+07	3.20909e+07	2.69237e+07	4.1804e+07	1.62372e+07	4.33159e+07	4.61897e+07	3.69065e+07	High	High	High	High	High	High	High	High	High	High	High	High	High
FALSE	High	Master Protein	Q61595	Kinectin OS=Mus musculus OX=10090 GN=Ktn1 PE=1 SV=1	>sp|Q61595|KTN1_MOUSE Kinectin OS=Mus musculus OX=10090 GN=Ktn1 PE=1 SV=1	0	194.996	31	35	477	34	1327	152.5	5.86	1227.93	35	2.80735e+06	3.0817e+06	2.4828e+06	1.94719e+06	2.43035e+06	2.29527e+06	1.91307e+06	2.3932e+06	3.27854e+06	2.13654e+06	2.92236e+06	1.98748e+06	2.32727e+06	1.92307e+06	2.66614e+06	2.20144e+06	2.25653e+06	2.40555e+06	2.01696e+06	2.3003e+06	High	High	High	High	High	High	High	High	High	High	High	High	High
FALSE	High	Master Protein	Q8C7R4	Ubiquitin-like modifier-activating enzyme 6 OS=Mus musculus OX=10090 GN=Uba6 PE=1 SV=1	>sp|Q8C7R4|UBA6_MOUSE Ubiquitin-like modifier-activating enzyme 6 OS=Mus musculus OX=10090 GN=Uba6 PE=1 SV=1	0	192.72	34	29	450	29	1053	117.9	6.11	1325.74	29	8.2158e+06	8.16666e+06	5.04828e+06	5.67669e+06	3.71922e+06	5.46966e+06	5.47888e+06	6.22629e+06	6.86506e+06	5.04138e+06	6.14102e+06	4.08979e+06	5.68951e+06	3.85128e+06	4.70788e+06	5.36653e+06	2.85501e+06	4.87696e+06	5.21407e+06	4.90195e+06	High	High	High	High	High	High	High	High	High	High	High	High	High
FALSE	High	Master Protein	Q9QZQ1	Afadin OS=Mus musculus OX=10090 GN=Afdn PE=1 SV=3	>sp|Q9QZQ1|AFAD_MOUSE Afadin OS=Mus musculus OX=10090 GN=Afdn PE=1 SV=3	0	192.679	26	36	444	36	1820	206.4	6.32	1196.31	36	1.9661e+06	2.33483e+06	2.04742e+06	1.4727e+06	1.25202e+06	1.85788e+06	2.99856e+06	1.82002e+06	2.10321e+06	1.78173e+06	2.54907e+06	1.55471e+06	2.05003e+06	1.72999e+06	2.17244e+06	2.05254e+06	1.75116e+06	1.98239e+06	1.66257e+06	2.42776e+06	High	High	High	High	High	High	High	High	High	High	High	High	High
FALSE	High	Master Protein	Q8BMG7	Rab3 GTPase-activating protein non-catalytic subunit OS=Mus musculus OX=10090 GN=Rab3gap2 PE=1 SV=2	>sp|Q8BMG7|RBGPR_MOUSE Rab3 GTPase-activating protein non-catalytic subunit OS=Mus musculus OX=10090 GN=Rab3gap2 PE=1 SV=2	0	192.356	30	35	501	35	1366	152.4	6.23	1260.94	35	8.87706e+06	7.80956e+06	4.55388e+06	6.91541e+06	5.07546e+06	5.49651e+06	7.42297e+06	5.57261e+06	5.98453e+06	5.46972e+06	5.65355e+06	4.04099e+06	6.07013e+06	4.12721e+06	4.71335e+06	5.72891e+06	3.70883e+06	5.08287e+06	4.32845e+06	6.54267e+06	High	High	High	High	High	High	High	High	High	High	High	High	High
FALSE	High	Master Protein	P50516	V-type proton ATPase catalytic subunit A OS=Mus musculus OX=10090 GN=Atp6v1a PE=1 SV=2	>sp|P50516|VATA_MOUSE V-type proton ATPase catalytic subunit A OS=Mus musculus OX=10090 GN=Atp6v1a PE=1 SV=2	0	189.203	58	28	455	28	617	68.3	5.58	1370.83	28	6.50716e+06	7.32822e+06	5.23422e+06	5.63393e+06	3.90106e+06	5.26908e+06	6.20981e+06	6.00692e+06	6.75581e+06	5.6767e+06	6.37586e+06	4.95556e+06	4.98772e+06	4.59764e+06	5.78663e+06	5.74236e+06	3.6171e+06	4.90375e+06	5.52949e+06	6.30864e+06	High	High	High	High	High	High	High	High	High	High	High	High	High
FALSE	High	Master Protein	Q6P1G2	Lysine-specific demethylase 2B OS=Mus musculus OX=10090 GN=Kdm2b PE=1 SV=1	>sp|Q6P1G2|KDM2B_MOUSE Lysine-specific demethylase 2B OS=Mus musculus OX=10090 GN=Kdm2b PE=1 SV=1	0	188.252	27	32	562	32	1309	149.6	8.32	1322.94	32	7.25143e+06	5.66527e+06	4.49815e+06	4.62517e+06	3.30578e+06	4.73343e+06	5.27149e+06	5.4226e+06	6.84361e+06	5.06415e+06	6.53726e+06	3.65475e+06	4.36856e+06	3.89514e+06	5.11579e+06	4.76797e+06	3.81271e+06	4.43904e+06	5.78576e+06	4.45561e+06	High	High	High	High	High	High	High	High	High	High	High	High	High
FALSE	High	Master Protein	P27612	Phospholipase A-2-activating protein OS=Mus musculus OX=10090 GN=Plaa PE=1 SV=4	>sp|P27612|PLAP_MOUSE Phospholipase A-2-activating protein OS=Mus musculus OX=10090 GN=Plaa PE=1 SV=4	0	186.901	42	27	506	27	794	87.2	6.14	1495.04	27	1.93651e+07	1.88043e+07	1.58291e+07	1.50458e+07	1.12075e+07	1.56174e+07	1.51224e+07	1.50691e+07	1.93707e+07	1.47534e+07	1.78671e+07	1.42655e+07	1.52014e+07	1.34679e+07	1.65202e+07	1.43613e+07	1.08432e+07	1.46197e+07	1.49121e+07	1.61204e+07	High	High	High	High	High	High	High	High	High	High	High	High	High
FALSE	High	Master Protein	Q9JIL4	Na(+)/H(+) exchange regulatory cofactor NHE-RF3 OS=Mus musculus OX=10090 GN=Pdzk1 PE=1 SV=1	>sp|Q9JIL4|NHRF3_MOUSE Na(+)/H(+) exchange regulatory cofactor NHE-RF3 OS=Mus musculus OX=10090 GN=Pdzk1 PE=1 SV=1	0	185.66	52	23	332	23	519	56.5	5.43	1041.58	23	8.44586e+06	6.95543e+06	4.63191e+06	4.49941e+06	4.8159e+06	3.19676e+06	5.50018e+06	3.8689e+06	5.77426e+06	4.57361e+06	4.68521e+06	4.28628e+06	4.52811e+06	3.27661e+06	8.97124e+06	4.37572e+06	2.86009e+06	7.95873e+06	1.83044e+07	5.0998e+06	High	High	High	High	High	High	High	High	High	High	High	High	High
FALSE	High	Master Protein	Q8R5H1	Ubiquitin carboxyl-terminal hydrolase 15 OS=Mus musculus OX=10090 GN=Usp15 PE=1 SV=1	>sp|Q8R5H1|UBP15_MOUSE Ubiquitin carboxyl-terminal hydrolase 15 OS=Mus musculus OX=10090 GN=Usp15 PE=1 SV=1	0	185.4	40	31	450	31	981	112.3	5.17	1305.34	31	9.52223e+06	8.82074e+06	5.24915e+06	5.29589e+06	5.38569e+06	5.39244e+06	6.10968e+06	6.10756e+06	7.54315e+06	5.62039e+06	4.56718e+06	5.0151e+06	4.69211e+06	5.30318e+06	6.41618e+06	5.21047e+06	3.41863e+06	4.41464e+06	5.49998e+06	6.84283e+06	High	High	High	High	High	High	High	High	High	High	High	High	High
FALSE	High	Master Protein	Q9WVB3	Transducin-like enhancer protein 6 OS=Mus musculus OX=10090 GN=Tle6 PE=1 SV=1	>sp|Q9WVB3|TLE6_MOUSE Transducin-like enhancer protein 6 OS=Mus musculus OX=10090 GN=Tle6 PE=1 SV=1	0	184.353	46	22	1290	22	581	65.1	6.01	3420.24	22	3.69302e+08	4.61864e+08	2.36453e+08	2.76785e+08	1.83971e+08	2.75931e+08	2.99462e+08	2.57957e+08	3.00697e+08	2.73298e+08	3.0714e+08	2.43425e+08	2.59111e+08	2.51781e+08	2.6064e+08	2.80817e+08	2.1578e+08	2.93206e+08	2.54188e+08	2.79004e+08	High	High	High	High	High	High	High	High	High	High	High	High	High
FALSE	High	Master Protein	Q9WU78	Programmed cell death 6-interacting protein OS=Mus musculus OX=10090 GN=Pdcd6ip PE=1 SV=3	>sp|Q9WU78|PDC6I_MOUSE Programmed cell death 6-interacting protein OS=Mus musculus OX=10090 GN=Pdcd6ip PE=1 SV=3	0	184.233	37	35	565	35	869	96	6.52	1284.2	35	1.41452e+07	1.38153e+07	1.19232e+07	2.80018e+07	8.06973e+06	1.21253e+07	3.77717e+08	3.42972e+08	1.58329e+07	2.51343e+07	1.46548e+07	8.01434e+07	1.1214e+07	1.23625e+08	1.37287e+07	1.37818e+07	8.77379e+06	1.2774e+07	5.90933e+07	2.65593e+07	High	High	High	High	High	High	High	High	High	High	High	High	High
FALSE	High	Master Protein	Q61655	ATP-dependent RNA helicase DDX19A OS=Mus musculus OX=10090 GN=Ddx19a PE=1 SV=2	>sp|Q61655|DD19A_MOUSE ATP-dependent RNA helicase DDX19A OS=Mus musculus OX=10090 GN=Ddx19a PE=1 SV=2	0	182.519	52	23	439	23	478	53.9	6.67	1259.83	23	1.78854e+07	2.07987e+07	1.41312e+07	1.4569e+07	1.13946e+07	1.39309e+07	1.44993e+07	1.7333e+07	1.67527e+07	1.25355e+07	1.77301e+07	1.25682e+07	1.30212e+07	1.17955e+07	1.32111e+07	1.48593e+07	8.93099e+06	1.47963e+07	1.37818e+07	1.56393e+07	High	High	High	High	High	High	High	High	High	High	High	High	High
FALSE	High	Master Protein	P62259	14-3-3 protein epsilon OS=Mus musculus OX=10090 GN=Ywhae PE=1 SV=1	>sp|P62259|1433E_MOUSE 14-3-3 protein epsilon OS=Mus musculus OX=10090 GN=Ywhae PE=1 SV=1	0	178.767	76	22	626	20	255	29.2	4.74	1637.21	22	2.00203e+07	1.9557e+07	1.58207e+07	1.78523e+07	1.05287e+07	1.65782e+07	1.99876e+07	1.72558e+07	2.36954e+07	1.79285e+07	2.48845e+07	1.58366e+07	1.61905e+07	1.51903e+07	1.85467e+07	1.86552e+07	1.3138e+07	1.69775e+07	1.90911e+07	1.59871e+07	High	High	High	High	High	High	High	High	High	High	High	High	High
FALSE	High	Master Protein	Q8VDM4	26S proteasome non-ATPase regulatory subunit 2 OS=Mus musculus OX=10090 GN=Psmd2 PE=1 SV=1	>sp|Q8VDM4|PSMD2_MOUSE 26S proteasome non-ATPase regulatory subunit 2 OS=Mus musculus OX=10090 GN=Psmd2 PE=1 SV=1	0	177.075	35	27	438	27	908	100.1	5.17	1222.84	27	4.09888e+06	5.61018e+06	4.06948e+06	4.02594e+06	3.97672e+06	4.3301e+06	4.03245e+06	4.60676e+06	4.94139e+06	4.2248e+06	4.78782e+06	3.72968e+06	4.26822e+06	4.3104e+06	3.9852e+06	4.55575e+06	3.51404e+06	4.3904e+06	4.47813e+06	4.5408e+06	High	High	High	High	High	High	High	High	High	High	High	High	High
FALSE	High	Master Protein	P80314	T-complex protein 1 subunit beta OS=Mus musculus OX=10090 GN=Cct2 PE=1 SV=4	>sp|P80314|TCPB_MOUSE T-complex protein 1 subunit beta OS=Mus musculus OX=10090 GN=Cct2 PE=1 SV=4	0	176.717	52	23	499	23	535	57.4	6.4	1450.29	23	1.23342e+07	1.29162e+07	1.10551e+07	9.28858e+06	6.59738e+06	1.04629e+07	1.11273e+07	9.7996e+06	1.31386e+07	9.00072e+06	1.37456e+07	1.00853e+07	1.08165e+07	9.01809e+06	1.13642e+07	1.04296e+07	7.81191e+06	1.0491e+07	9.58673e+06	1.30029e+07	High	High	High	High	High	High	High	High	High	High	High	High	High
FALSE	High	Master Protein	Q9JKF1	Ras GTPase-activating-like protein IQGAP1 OS=Mus musculus OX=10090 GN=Iqgap1 PE=1 SV=2	>sp|Q9JKF1|IQGA1_MOUSE Ras GTPase-activating-like protein IQGAP1 OS=Mus musculus OX=10090 GN=Iqgap1 PE=1 SV=2	0	176.628	29	34	336	31	1657	188.6	6.48	878.73	34	3.16634e+06	3.15784e+06	2.22397e+06	1.38613e+06	2.29979e+06	2.31385e+06	1.21002e+06	1.98224e+06	2.16814e+06	2.10296e+06	2.18018e+06	2.65507e+06	2.08732e+06	2.04379e+06	2.57125e+06	2.72601e+06	1.56518e+06	2.42893e+06	2.32022e+06	2.74297e+06	High	High	High	High	High	High	High	High	High	High	High	High	High
FALSE	High	Master Protein	O55029	Coatomer subunit beta' OS=Mus musculus OX=10090 GN=Copb2 PE=1 SV=2	>sp|O55029|COPB2_MOUSE Coatomer subunit beta' OS=Mus musculus OX=10090 GN=Copb2 PE=1 SV=2	0	176.068	38	27	486	27	905	102.4	5.3	1410.57	27	5.24504e+06	5.2927e+06	3.87717e+06	4.06952e+06	3.29343e+06	4.06087e+06	4.83584e+06	4.65065e+06	5.46471e+06	4.96851e+06	5.2564e+06	3.48082e+06	3.644e+06	3.46763e+06	4.91338e+06	4.85734e+06	3.28904e+06	4.19065e+06	4.52972e+06	4.47294e+06	High	High	High	High	High	High	High	High	High	High	High	High	High
FALSE	High	Master Protein	P58281	Dynamin-like 120 kDa protein, mitochondrial OS=Mus musculus OX=10090 GN=Opa1 PE=1 SV=1	>sp|P58281|OPA1_MOUSE Dynamin-like 120 kDa protein, mitochondrial OS=Mus musculus OX=10090 GN=Opa1 PE=1 SV=1	0	175.422	36	29	451	29	960	111.3	7.55	1257.98	29	5.75802e+06	5.63235e+06	5.10383e+06	4.38819e+06	3.35477e+06	4.67641e+06	4.3132e+06	5.35992e+06	5.1431e+06	4.75469e+06	6.57475e+06	4.35214e+06	4.19424e+06	4.32206e+06	4.16769e+06	4.79346e+06	4.13325e+06	4.28014e+06	4.11063e+06	5.0971e+06	High	High	High	High	High	High	High	High	High	High	High	High	High
FALSE	High	Master Protein	P60843	Eukaryotic initiation factor 4A-I OS=Mus musculus OX=10090 GN=Eif4a1 PE=1 SV=1	>sp|P60843|IF4A1_MOUSE Eukaryotic initiation factor 4A-I OS=Mus musculus OX=10090 GN=Eif4a1 PE=1 SV=1	0	174.562	55	21	514	11	406	46.1	5.48	1488.68	21	3.3761e+06	3.39741e+06	3.70584e+06	3.02799e+06	2.85746e+06	4.29845e+06	3.00293e+06	3.45784e+06	4.38595e+06	2.95545e+06	3.83708e+06	2.55204e+06	2.95982e+06	2.43463e+06	3.95693e+06	3.05756e+06	1.97416e+06	2.94132e+06	2.90501e+06	4.23402e+06	High	High	High	High	High	High	High	High	High	High	High	High	High
FALSE	High	Master Protein	Q9ERD7	Tubulin beta-3 chain OS=Mus musculus OX=10090 GN=Tubb3 PE=1 SV=1	>sp|Q9ERD7|TBB3_MOUSE Tubulin beta-3 chain OS=Mus musculus OX=10090 GN=Tubb3 PE=1 SV=1	0	173.644	58	23	550	7	450	50.4	4.93	1532.62	23	1.56723e+06	1.94899e+06	1.24818e+06	962969	643444	940570	1.03926e+06	1.11059e+06	782234	1.00433e+06	999468	1.11112e+06	1.20463e+06	1.10955e+06	947224	1.07503e+06	721167	1.74353e+06	713806	1.35465e+06	High	High	High	High	High	High	High	High	High	High	High	High	High
FALSE	High	Master Protein	Q9D6F9	Tubulin beta-4A chain OS=Mus musculus OX=10090 GN=Tubb4a PE=1 SV=3	>sp|Q9D6F9|TBB4A_MOUSE Tubulin beta-4A chain OS=Mus musculus OX=10090 GN=Tubb4a PE=1 SV=3	0	173.515	54	21	554	3	444	49.6	4.88	1533.39	21	2.04121e+06	728067	2.13575e+06	2.13118e+06	396582	413469	668293	556371	824478	457705	601838	567009	2.38203e+06	951321	659453	1.29104e+06	663038	674255	912040	955400	High	Peak Found	Peak Found	High	Peak Found	Peak Found	Peak Found	High	Peak Found	High	High	Peak Found	Peak Found
FALSE	High	Master Protein	Q7TMY8	E3 ubiquitin-protein ligase HUWE1 OS=Mus musculus OX=10090 GN=Huwe1 PE=1 SV=5	>sp|Q7TMY8|HUWE1_MOUSE E3 ubiquitin-protein ligase HUWE1 OS=Mus musculus OX=10090 GN=Huwe1 PE=1 SV=5	0	173.223	11	35	380	35	4377	482.3	5.22	900.41	35	2.76033e+06	2.16848e+06	1.80501e+06	2.06611e+06	1.22227e+06	2.43638e+06	1.1437e+06	1.55215e+06	2.11752e+06	1.38828e+06	2.1302e+06	1.45382e+06	1.21804e+06	1.35316e+06	1.63864e+06	1.93747e+06	1.1699e+06	2.16895e+06	1.34421e+06	2.26558e+06	High	High	High	High	High	High	High	High	High	High	High	High	High
FALSE	High	Master Protein	Q80UJ7	Rab3 GTPase-activating protein catalytic subunit OS=Mus musculus OX=10090 GN=Rab3gap1 PE=1 SV=4	>sp|Q80UJ7|RB3GP_MOUSE Rab3 GTPase-activating protein catalytic subunit OS=Mus musculus OX=10090 GN=Rab3gap1 PE=1 SV=4	0	172.804	30	26	392	26	981	110.1	5.73	1026.32	26	3.76216e+06	2.79907e+06	2.54972e+06	2.32015e+06	4.34369e+06	2.91013e+06	3.08524e+06	3.7234e+06	3.93141e+06	2.80577e+06	3.6092e+06	2.79808e+06	2.51114e+06	2.08112e+06	2.91993e+06	3.07118e+06	1.73034e+06	2.81761e+06	3.33645e+06	3.08776e+06	High	High	High	High	High	High	High	High	High	High	High	High	High
FALSE	High	Master Protein	P80316	T-complex protein 1 subunit epsilon OS=Mus musculus OX=10090 GN=Cct5 PE=1 SV=1	>sp|P80316|TCPE_MOUSE T-complex protein 1 subunit epsilon OS=Mus musculus OX=10090 GN=Cct5 PE=1 SV=1	0	172.515	50	25	498	25	541	59.6	6.02	1362.34	25	7.73734e+06	9.67338e+06	7.45896e+06	6.09712e+06	4.25841e+06	8.04087e+06	7.67288e+06	7.07703e+06	9.30833e+06	7.13737e+06	9.23992e+06	6.26521e+06	6.19952e+06	7.94875e+06	7.81158e+06	7.4126e+06	6.03349e+06	6.62335e+06	6.24812e+06	7.58083e+06	High	High	High	High	High	High	High	High	High	High	High	High	High
FALSE	High	Master Protein	Q05920	Pyruvate carboxylase, mitochondrial OS=Mus musculus OX=10090 GN=Pc PE=1 SV=1	>sp|Q05920|PYC_MOUSE Pyruvate carboxylase, mitochondrial OS=Mus musculus OX=10090 GN=Pc PE=1 SV=1	0	170.856	39	31	387	31	1178	129.6	6.71	1003.15	31	2.3393e+06	2.2366e+06	1.64622e+06	2.1237e+06	1.3351e+06	2.31708e+06	1.95121e+06	2.29087e+06	2.07791e+06	1.46297e+06	2.31078e+06	2.04064e+06	1.74486e+06	1.72871e+06	2.19474e+06	2.03514e+06	1.8444e+06	2.07427e+06	1.53266e+06	2.57466e+06	High	High	High	High	High	High	High	High	High	High	High	High	High
FALSE	High	Master Protein	Q03265	ATP synthase subunit alpha, mitochondrial OS=Mus musculus OX=10090 GN=Atp5f1a PE=1 SV=1	>sp|Q03265|ATPA_MOUSE ATP synthase subunit alpha, mitochondrial OS=Mus musculus OX=10090 GN=Atp5f1a PE=1 SV=1	0	170.67	50	26	405	26	553	59.7	9.19	1127.63	26	2.55085e+07	3.19614e+07	2.34543e+07	2.44399e+07	2.00322e+07	2.70807e+07	2.34522e+07	2.28462e+07	2.78198e+07	3.60711e+07	2.31164e+07	2.09372e+07	1.9421e+07	2.14606e+07	2.50324e+07	2.11833e+07	2.12291e+07	2.26891e+07	2.44998e+07	2.16684e+07	High	High	High	High	High	High	High	High	High	High	High	High	High
FALSE	High	Master Protein	Q7TPR4	Alpha-actinin-1 OS=Mus musculus OX=10090 GN=Actn1 PE=1 SV=1	>sp|Q7TPR4|ACTN1_MOUSE Alpha-actinin-1 OS=Mus musculus OX=10090 GN=Actn1 PE=1 SV=1	0	169.861	32	25	392	13	892	103	5.38	1236.58	25	1.23776e+06	1.87838e+06	1.26219e+06	1.29335e+06	1.21036e+06	1.42657e+06	1.42525e+06	1.63613e+06	1.544e+06	1.00931e+06	1.48336e+06	1.58493e+06	1.37154e+06	1.13106e+06	1.53688e+06	1.12823e+06	776245	1.29941e+06	1.4689e+06	1.32795e+06	High	High	High	High	High	High	High	High	High	High	High	High	High
FALSE	High	Master Protein	P54822	Adenylosuccinate lyase OS=Mus musculus OX=10090 GN=Adsl PE=1 SV=2	>sp|P54822|PUR8_MOUSE Adenylosuccinate lyase OS=Mus musculus OX=10090 GN=Adsl PE=1 SV=2	0	169.611	47	18	315	18	484	54.8	7.27	1057.05	18	3.22202e+06	3.87861e+06	2.25591e+06	2.47882e+06	3.0902e+06	2.8515e+06	2.48237e+06	4.01941e+06	2.48029e+06	1.99961e+06	2.85166e+06	2.57717e+06	2.69679e+06	2.65429e+06	3.90789e+06	2.32768e+06	1.67389e+06	2.95767e+06	2.40687e+06	3.32886e+06	High	High	High	High	High	High	High	High	High	High	High	High	High
FALSE	High	Master Protein	P35564	Calnexin OS=Mus musculus OX=10090 GN=Canx PE=1 SV=1	>sp|P35564|CALX_MOUSE Calnexin OS=Mus musculus OX=10090 GN=Canx PE=1 SV=1	0	168.707	33	23	383	23	591	67.2	4.64	1036.15	23	1.17963e+07	1.35199e+07	8.67888e+06	8.73357e+06	8.15061e+06	1.22472e+07	9.71033e+06	9.59846e+06	1.27481e+07	1.15276e+07	1.25494e+07	9.79547e+06	1.13782e+07	1.04963e+07	1.26737e+07	1.13586e+07	9.32661e+06	1.22436e+07	1.25803e+07	1.16392e+07	High	High	High	High	High	High	High	High	High	High	High	High	High
FALSE	High	Master Protein	Q8BWR8	Rhophilin-2 OS=Mus musculus OX=10090 GN=Rhpn2 PE=1 SV=2	>sp|Q8BWR8|RHPN2_MOUSE Rhophilin-2 OS=Mus musculus OX=10090 GN=Rhpn2 PE=1 SV=2	0	168.454	51	27	463	27	686	76.9	6.8	1118.29	27	9.54682e+06	8.38854e+06	4.95334e+06	5.74122e+06	6.03757e+06	6.27079e+06	6.03813e+06	7.10969e+06	8.7841e+06	7.04797e+06	8.56035e+06	5.97831e+06	6.65986e+06	4.34247e+06	8.84174e+06	7.34588e+06	4.41002e+06	6.79112e+06	7.91326e+06	7.70036e+06	High	High	High	High	High	High	High	High	High	High	High	High	High
FALSE	High	Master Protein	O35685	Nuclear migration protein nudC OS=Mus musculus OX=10090 GN=Nudc PE=1 SV=1	>sp|O35685|NUDC_MOUSE Nuclear migration protein nudC OS=Mus musculus OX=10090 GN=Nudc PE=1 SV=1	0	167.675	62	27	566	27	332	38.3	5.26	1229.55	27	2.77102e+07	2.35952e+07	2.06134e+07	1.78917e+07	8.28957e+06	2.2782e+07	3.13238e+07	2.42025e+07	2.93874e+07	2.05658e+07	2.73941e+07	1.96718e+07	1.92147e+07	1.89082e+07	2.36943e+07	2.00541e+07	1.41037e+07	2.1927e+07	2.64125e+07	2.37189e+07	High	High	High	High	High	High	High	High	High	High	High	High	High
FALSE	High	Master Protein	Q8R146	Acylamino-acid-releasing enzyme OS=Mus musculus OX=10090 GN=Apeh PE=1 SV=3	>sp|Q8R146|APEH_MOUSE Acylamino-acid-releasing enzyme OS=Mus musculus OX=10090 GN=Apeh PE=1 SV=3	0	166.544	39	19	381	19	732	81.5	5.59	1221.96	19	1.39355e+07	1.58026e+07	1.1225e+07	1.0272e+07	1.2954e+07	1.38422e+07	1.02898e+07	1.1441e+07	1.61428e+07	1.23296e+07	1.59336e+07	1.374e+07	1.34741e+07	1.0389e+07	1.09331e+07	1.25604e+07	6.96261e+06	1.28437e+07	1.05642e+07	1.17855e+07	High	High	High	High	High	High	High	High	High	High	High	High	High
FALSE	High	Master Protein	Q8BU30	Isoleucine--tRNA ligase, cytoplasmic OS=Mus musculus OX=10090 GN=Iars1 PE=1 SV=2	>sp|Q8BU30|SYIC_MOUSE Isoleucine--tRNA ligase, cytoplasmic OS=Mus musculus OX=10090 GN=Iars1 PE=1 SV=2	0	166.245	28	31	377	31	1262	144.2	6.55	874.57	31	4.54182e+06	7.55341e+06	3.41856e+06	3.09993e+06	2.6065e+06	2.73112e+06	3.04402e+06	3.72212e+06	4.39412e+06	2.82534e+06	3.72065e+06	2.53688e+06	2.99656e+06	3.0414e+06	3.72793e+06	3.35815e+06	2.19741e+06	3.24955e+06	3.29329e+06	4.22598e+06	High	High	High	High	High	High	High	High	High	High	High	High	High
FALSE	High	Master Protein	Q3UJB9	Enhancer of mRNA-decapping protein 4 OS=Mus musculus OX=10090 GN=Edc4 PE=1 SV=2	>sp|Q3UJB9|EDC4_MOUSE Enhancer of mRNA-decapping protein 4 OS=Mus musculus OX=10090 GN=Edc4 PE=1 SV=2	0	166.193	23	28	424	28	1406	152.4	5.78	1178.69	28	5.07406e+06	5.29009e+06	4.24208e+06	3.74146e+06	3.63852e+06	4.07879e+06	4.89877e+06	4.10113e+06	4.47456e+06	4.13982e+06	4.75391e+06	4.14921e+06	3.63758e+06	3.13678e+06	4.2032e+06	3.90763e+06	2.94795e+06	4.09548e+06	4.13169e+06	4.3175e+06	High	High	High	High	High	High	High	High	High	High	High	High	High
FALSE	High	Master Protein	P80317	T-complex protein 1 subunit zeta OS=Mus musculus OX=10090 GN=Cct6a PE=1 SV=3	>sp|P80317|TCPZ_MOUSE T-complex protein 1 subunit zeta OS=Mus musculus OX=10090 GN=Cct6a PE=1 SV=3	0	165.244	48	22	466	22	531	58	7.08	1328.1	22	1.19774e+07	1.49785e+07	1.29025e+07	1.11493e+07	9.51231e+06	1.27963e+07	1.24313e+07	1.23426e+07	1.47153e+07	1.12267e+07	1.40808e+07	1.09597e+07	9.55465e+06	1.02466e+07	1.25112e+07	1.04718e+07	8.64701e+06	1.18282e+07	1.032e+07	1.22653e+07	High	High	High	High	High	High	High	High	High	High	High	High	High
FALSE	High	Master Protein	Q8C1A5	Thimet oligopeptidase OS=Mus musculus OX=10090 GN=Thop1 PE=1 SV=1	>sp|Q8C1A5|THOP1_MOUSE Thimet oligopeptidase OS=Mus musculus OX=10090 GN=Thop1 PE=1 SV=1	0	165.146	40	26	434	26	687	78	6.06	1192.5	26	1.1325e+07	1.10195e+07	9.51981e+06	9.06793e+06	7.30815e+06	9.21522e+06	1.0237e+07	1.03546e+07	1.05872e+07	8.19853e+06	9.9349e+06	8.21337e+06	1.00447e+07	6.91803e+06	9.66198e+06	8.35583e+06	4.81221e+06	9.73183e+06	9.63497e+06	9.70443e+06	High	High	High	High	High	High	High	High	High	High	High	High	High
FALSE	High	Master Protein	P10126	Elongation factor 1-alpha 1 OS=Mus musculus OX=10090 GN=Eef1a1 PE=1 SV=3	>sp|P10126|EF1A1_MOUSE Elongation factor 1-alpha 1 OS=Mus musculus OX=10090 GN=Eef1a1 PE=1 SV=3	0	164.428	45	20	858	20	462	50.1	9.01	2104.17	20	1.62154e+08	2.28485e+08	1.73197e+08	1.61501e+08	1.21679e+08	1.32006e+08	1.74407e+08	1.96959e+08	1.90021e+08	1.80702e+08	1.91825e+08	1.67501e+08	1.5791e+08	1.56515e+08	1.58464e+08	1.88507e+08	1.15733e+08	1.73526e+08	2.01176e+08	2.01304e+08	High	High	High	High	High	High	High	High	High	High	High	High	High
FALSE	High	Master Protein	P56399	Ubiquitin carboxyl-terminal hydrolase 5 OS=Mus musculus OX=10090 GN=Usp5 PE=1 SV=1	>sp|P56399|UBP5_MOUSE Ubiquitin carboxyl-terminal hydrolase 5 OS=Mus musculus OX=10090 GN=Usp5 PE=1 SV=1	0	163.893	43	23	309	23	858	95.8	5.01	994.33	23	4.01669e+06	4.35852e+06	3.52167e+06	2.94687e+06	2.46873e+06	2.81136e+06	2.95952e+06	4.06358e+06	4.44241e+06	3.63416e+06	3.85215e+06	2.10681e+06	3.40919e+06	3.51605e+06	2.36465e+06	3.21624e+06	1.66676e+06	3.70571e+06	3.30968e+06	2.85254e+06	High	High	High	High	High	High	High	High	High	High	High	High	High
FALSE	High	Master Protein	O88342	WD repeat-containing protein 1 OS=Mus musculus OX=10090 GN=Wdr1 PE=1 SV=3	>sp|O88342|WDR1_MOUSE WD repeat-containing protein 1 OS=Mus musculus OX=10090 GN=Wdr1 PE=1 SV=3	0	163.422	48	24	382	24	606	66.4	6.6	1235	24	1.44086e+07	1.46943e+07	1.05076e+07	1.25395e+07	9.5365e+06	1.18564e+07	1.15123e+07	1.14534e+07	1.22695e+07	9.65441e+06	1.31866e+07	1.0955e+07	9.25908e+06	9.97348e+06	1.2216e+07	1.21815e+07	7.01328e+06	1.20477e+07	9.83423e+06	1.21409e+07	High	High	High	High	High	High	High	High	High	High	High	High	High
FALSE	High	Master Protein	Q6HA09	Astacin-like metalloendopeptidase OS=Mus musculus OX=10090 GN=Astl PE=1 SV=3	>sp|Q6HA09|ASTL_MOUSE Astacin-like metalloendopeptidase OS=Mus musculus OX=10090 GN=Astl PE=1 SV=3	0	163.296	58	17	338	17	435	47.4	7.24	1086.2	17	1.37116e+07	3.97342e+07	4.28532e+06	2.52064e+07	6.03386e+06	1.00913e+07	2.28255e+07	2.22261e+07	1.61575e+07	1.60863e+07	6.65519e+06	7.34601e+06	2.32528e+07	5.61299e+06	1.14242e+07	1.33647e+07	7.48467e+06	1.11296e+07	1.42233e+07	7.52712e+06	High	High	High	High	High	High	High	High	High	High	High	High	High
FALSE	High	Master Protein	Q3UHQ6	Protein dopey-2 OS=Mus musculus OX=10090 GN=Dop1b PE=1 SV=3	>sp|Q3UHQ6|DOP2_MOUSE Protein dopey-2 OS=Mus musculus OX=10090 GN=Dop1b PE=1 SV=3	0	163.101	18	35	377	34	2295	257.3	6.13	893.81	35	2.15623e+06	2.34181e+06	2.30861e+06	2.08502e+06	1.89856e+06	2.59166e+06	2.59623e+06	2.47786e+06	2.57427e+06	2.11276e+06	2.59419e+06	2.20931e+06	2.47275e+06	1.98606e+06	2.66808e+06	2.15639e+06	1.75318e+06	2.38412e+06	2.08166e+06	2.62775e+06	High	High	High	High	High	High	High	High	High	High	High	High	High
FALSE	High	Master Protein	P17182	Alpha-enolase OS=Mus musculus OX=10090 GN=Eno1 PE=1 SV=3	>sp|P17182|ENOA_MOUSE Alpha-enolase OS=Mus musculus OX=10090 GN=Eno1 PE=1 SV=3	0	162.701	51	22	402	22	434	47.1	6.8	1221.56	22	1.6134e+07	1.52021e+07	1.25885e+07	1.28888e+07	6.9559e+06	1.25661e+07	1.40917e+07	1.54754e+07	1.60041e+07	1.18516e+07	1.66619e+07	1.21823e+07	1.28285e+07	1.19105e+07	1.11945e+07	1.29514e+07	6.15691e+06	1.05476e+07	1.36257e+07	1.48043e+07	High	High	High	High	High	High	High	High	High	High	High	High	High
FALSE	High	Master Protein	Q922F4	Tubulin beta-6 chain OS=Mus musculus OX=10090 GN=Tubb6 PE=1 SV=1	>sp|Q922F4|TBB6_MOUSE Tubulin beta-6 chain OS=Mus musculus OX=10090 GN=Tubb6 PE=1 SV=1	0	162.417	61	23	449	11	447	50.1	4.89	1250.59	23	3.89654e+06	3.75957e+06	3.10068e+06	2.91271e+06	1.91085e+06	4.79174e+06	4.96947e+06	4.69646e+06	6.71248e+06	4.40487e+06	4.89209e+06	5.23536e+06	2.73453e+06	2.65247e+06	4.67938e+06	4.67926e+06	2.18977e+06	4.18966e+06	5.20617e+06	3.91727e+06	High	High	High	High	High	High	High	High	High	High	High	High	High
FALSE	High	Master Protein	CON_IPI00009867.3	SWISS-PROT:P13647 Tax_Id=9606 Gene_Symbol=KRT5 Keratin, type II cytoskeletal 5	>CON_IPI00009867.3|SWISS-PROT:P13647 Tax_Id=9606 Gene_Symbol=KRT5 Keratin, type II cytoskeletal 5	0	162.276	45	30	112	22	590	62.3	7.74	238.83	30	2.86678e+06	2.04488e+07	581815	28160.6	8407.64	1.73459e+06	1512.03	8878.84	1419.63	25467	11463.9	10240.6	10393.4	1430.33	476143	49730.1	16550.6	6755.82	6737.87	1280.93	High	High	High	Peak Found	Peak Found	High	Peak Found	Peak Found	Peak Found	Peak Found	Peak Found	Peak Found	Peak Found
FALSE	High	Master Protein	Q9Z1Z0	General vesicular transport factor p115 OS=Mus musculus OX=10090 GN=Uso1 PE=1 SV=2	>sp|Q9Z1Z0|USO1_MOUSE General vesicular transport factor p115 OS=Mus musculus OX=10090 GN=Uso1 PE=1 SV=2	0	162.087	36	27	413	27	959	106.9	4.93	1260.38	27	5.61155e+06	5.45541e+06	3.47328e+06	4.17596e+06	3.84107e+06	4.91509e+06	4.68764e+06	5.46725e+06	6.18303e+06	4.89632e+06	6.02226e+06	3.92818e+06	4.53919e+06	4.22567e+06	4.77403e+06	5.56194e+06	3.23701e+06	4.44891e+06	4.49795e+06	4.62504e+06	High	High	High	High	High	High	High	High	High	High	High	High	High
FALSE	High	Master Protein	Q3UJD6	Ubiquitin carboxyl-terminal hydrolase 19 OS=Mus musculus OX=10090 GN=Usp19 PE=1 SV=1	>sp|Q3UJD6|UBP19_MOUSE Ubiquitin carboxyl-terminal hydrolase 19 OS=Mus musculus OX=10090 GN=Usp19 PE=1 SV=1	0	161.462	28	27	398	27	1360	150.5	6.38	1126.58	27	3.40621e+06	3.05299e+06	2.95851e+06	2.35009e+06	2.01085e+06	2.695e+06	2.14575e+06	2.55586e+06	2.64097e+06	2.49887e+06	2.42016e+06	2.00928e+06	2.60519e+06	2.18822e+06	2.71504e+06	2.52909e+06	1.85185e+06	2.66621e+06	2.25268e+06	2.85841e+06	High	High	High	High	High	High	High	High	High	High	High	High	High
FALSE	High	Master Protein	P02469	Laminin subunit beta-1 OS=Mus musculus OX=10090 GN=Lamb1 PE=1 SV=3	>sp|P02469|LAMB1_MOUSE Laminin subunit beta-1 OS=Mus musculus OX=10090 GN=Lamb1 PE=1 SV=3	0	161.276	17	30	403	30	1786	197	4.94	1031.67	30	3.62369e+07	4.0129e+07	3.21768e+07	3.11906e+07	2.4632e+07	3.51014e+07	3.96931e+07	3.58744e+07	3.56267e+07	3.79111e+07	4.3307e+07	3.41425e+07	4.47791e+07	2.72195e+07	4.01005e+07	2.84061e+07	2.45423e+07	3.75089e+07	4.03314e+07	3.53433e+07	High	High	High	High	High	High	High	High	High	High	High	High	High
FALSE	High	Master Protein	Q3UQV5	Kelch repeat and BTB domain-containing protein 8 OS=Mus musculus OX=10090 GN=Kbtbd8 PE=2 SV=1	>sp|Q3UQV5|KBTB8_MOUSE Kelch repeat and BTB domain-containing protein 8 OS=Mus musculus OX=10090 GN=Kbtbd8 PE=2 SV=1	0	160.874	45	19	373	19	599	68.6	6.25	1183.82	19	1.07787e+07	1.14813e+07	6.05221e+06	7.58846e+06	4.61651e+06	5.82881e+06	7.24754e+06	8.3602e+06	8.59749e+06	8.76074e+06	1.05458e+07	6.43481e+06	5.64448e+06	7.00679e+06	8.18142e+06	7.14313e+06	5.12073e+06	6.87675e+06	7.1185e+06	8.09763e+06	High	High	High	High	High	High	High	High	High	High	High	High	High
FALSE	High	Master Protein	P52825	Carnitine O-palmitoyltransferase 2, mitochondrial OS=Mus musculus OX=10090 GN=Cpt2 PE=1 SV=2	>sp|P52825|CPT2_MOUSE Carnitine O-palmitoyltransferase 2, mitochondrial OS=Mus musculus OX=10090 GN=Cpt2 PE=1 SV=2	0	159.578	45	25	372	25	658	73.9	8.37	1021.71	25	4.80693e+06	4.71297e+06	2.8149e+06	4.05655e+06	3.15974e+06	3.00607e+06	3.67886e+06	4.85811e+06	4.54176e+06	3.30284e+06	4.87642e+06	3.04543e+06	2.78002e+06	3.11468e+06	3.85888e+06	4.05507e+06	3.12934e+06	2.84781e+06	4.36377e+06	5.20278e+06	High	High	High	High	High	High	High	High	High	High	High	High	High
FALSE	High	Master Protein	Q8BML9	Glutamine--tRNA ligase OS=Mus musculus OX=10090 GN=Qars1 PE=1 SV=1	>sp|Q8BML9|SYQ_MOUSE Glutamine--tRNA ligase OS=Mus musculus OX=10090 GN=Qars1 PE=1 SV=1	0	159.31	37	27	414	27	775	87.6	7.31	936.86	27	2.09382e+07	1.81745e+07	1.68556e+07	1.58878e+07	3.39669e+06	1.79826e+07	1.92951e+07	1.92162e+07	2.40627e+07	1.63256e+07	1.86958e+07	1.49661e+07	1.58982e+07	1.45288e+07	1.60806e+07	1.59371e+07	1.64007e+07	1.6988e+07	1.53616e+07	1.83257e+07	High	High	High	High	High	High	High	High	High	High	High	High	High
FALSE	High	Master Protein	CON_IPI00384444.5	SWISS-PROT:P02533 Tax_Id=9606 Gene_Symbol=KRT14 Keratin, type I cytoskeletal 14	>CON_IPI00384444.5|SWISS-PROT:P02533 Tax_Id=9606 Gene_Symbol=KRT14 Keratin, type I cytoskeletal 14	0	159.087	49	23	104	14	472	51.6	5.16	218.64	23	1.48712e+06	1.4249e+07	386732	102936	133975	259679	159405	46258.3	57929.8	137028	54168.6	98669.1	99139.2	109007	248313	109275	29361.6	102833	101047	119497	High	High	High	Peak Found	Peak Found	High	Peak Found	Peak Found	Peak Found	Peak Found	Peak Found	Peak Found	Peak Found
FALSE	High	Master Protein	O08808	Protein diaphanous homolog 1 OS=Mus musculus OX=10090 GN=Diaph1 PE=1 SV=1	>sp|O08808|DIAP1_MOUSE Protein diaphanous homolog 1 OS=Mus musculus OX=10090 GN=Diaph1 PE=1 SV=1	0	155.044	27	31	399	31	1255	139.3	5.57	908.39	31	4.39868e+06	4.03753e+06	2.50003e+06	3.72809e+06	2.46203e+06	2.52961e+06	3.76759e+06	3.20694e+06	5.10033e+06	3.33496e+06	4.01887e+06	2.48962e+06	2.48306e+06	1.80738e+06	2.80412e+06	3.62674e+06	2.42712e+06	2.9384e+06	3.47626e+06	3.19989e+06	High	High	High	High	High	High	High	High	High	High	High	High	High
FALSE	High	Master Protein	P54823	Probable ATP-dependent RNA helicase DDX6 OS=Mus musculus OX=10090 GN=Ddx6 PE=1 SV=1	>sp|P54823|DDX6_MOUSE Probable ATP-dependent RNA helicase DDX6 OS=Mus musculus OX=10090 GN=Ddx6 PE=1 SV=1	0	153.232	50	18	423	18	483	54.2	8.66	1092.6	18	1.20755e+07	2.15218e+07	1.56311e+07	1.19744e+07	1.04387e+07	1.77534e+07	1.41895e+07	1.29225e+07	1.46684e+07	1.26079e+07	1.92221e+07	1.62744e+07	1.44152e+07	1.25188e+07	1.5146e+07	1.07469e+07	1.12687e+07	1.29227e+07	1.32736e+07	1.36863e+07	High	High	High	High	High	High	High	High	High	High	High	High	High
FALSE	High	Master Protein	O35643	AP-1 complex subunit beta-1 OS=Mus musculus OX=10090 GN=Ap1b1 PE=1 SV=2	>sp|O35643|AP1B1_MOUSE AP-1 complex subunit beta-1 OS=Mus musculus OX=10090 GN=Ap1b1 PE=1 SV=2	0	152.673	30	25	424	16	943	103.9	5.17	1223.6	25	4.33375e+06	4.5784e+06	3.30757e+06	2.99621e+06	2.95379e+06	3.65307e+06	2.81417e+06	3.63879e+06	4.12252e+06	3.12727e+06	3.50734e+06	3.92402e+06	2.95721e+06	3.1099e+06	3.54973e+06	3.47724e+06	2.5596e+06	3.17632e+06	4.03529e+06	3.55259e+06	High	High	High	High	High	High	High	High	High	High	High	High	High
FALSE	High	Master Protein	Q8K411	Presequence protease, mitochondrial OS=Mus musculus OX=10090 GN=Pitrm1 PE=1 SV=1	>sp|Q8K411|PREP_MOUSE Presequence protease, mitochondrial OS=Mus musculus OX=10090 GN=Pitrm1 PE=1 SV=1	0	152.529	33	25	310	25	1036	117.3	7.2	933.14	25	3.12476e+06	4.05324e+06	2.04247e+06	1.93012e+06	2.59049e+06	2.6165e+06	3.55428e+06	2.47233e+06	2.69635e+06	2.55413e+06	2.39071e+06	2.19477e+06	2.22969e+06	2.45754e+06	3.16104e+06	1.81764e+06	2.89659e+06	2.05981e+06	2.0708e+06	3.00821e+06	High	High	High	High	High	High	High	High	High	High	High	High	High
FALSE	High	Master Protein	Q9EPL9	Peroxisomal acyl-coenzyme A oxidase 3 OS=Mus musculus OX=10090 GN=Acox3 PE=1 SV=2	>sp|Q9EPL9|ACOX3_MOUSE Peroxisomal acyl-coenzyme A oxidase 3 OS=Mus musculus OX=10090 GN=Acox3 PE=1 SV=2	0	152.338	41	23	382	23	700	78.4	7.12	1037.88	23	1.30798e+07	1.36021e+07	1.00113e+07	1.15613e+07	9.65231e+06	1.11582e+07	1.16976e+07	1.22121e+07	1.24191e+07	9.84816e+06	1.22486e+07	1.02324e+07	9.74955e+06	1.00018e+07	1.03713e+07	1.24919e+07	1.10945e+07	1.0508e+07	1.03334e+07	1.05473e+07	High	High	High	High	High	High	High	High	High	High	High	High	High
FALSE	High	Master Protein	P68033	Actin, alpha cardiac muscle 1 OS=Mus musculus OX=10090 GN=Actc1 PE=1 SV=1	>sp|P68033|ACTC_MOUSE Actin, alpha cardiac muscle 1 OS=Mus musculus OX=10090 GN=Actc1 PE=1 SV=1	0	151.619	38	15	986	3	377	42	5.39	2278.25	15	4.35872e+07	6.52804e+07	3.392e+07	4.16133e+07	3.86798e+07	5.03441e+07	3.27705e+07	3.81931e+07	6.4554e+07	6.03957e+07	7.62572e+07	4.95656e+07	3.84637e+07	5.27934e+07	5.14635e+07	4.33496e+07	3.09285e+07	3.61508e+07	4.92204e+07	5.11978e+07	High	High	High	High	High	High	High	High	High	High	High	High	High
FALSE	High	Master Protein	P42932	T-complex protein 1 subunit theta OS=Mus musculus OX=10090 GN=Cct8 PE=1 SV=3	>sp|P42932|TCPQ_MOUSE T-complex protein 1 subunit theta OS=Mus musculus OX=10090 GN=Cct8 PE=1 SV=3	0	151.076	46	27	417	27	548	59.5	5.62	1063.89	27	1.31706e+07	1.55046e+07	1.17988e+07	1.04544e+07	1.08171e+07	1.32574e+07	1.01747e+07	1.23147e+07	1.34626e+07	1.1138e+07	1.33095e+07	1.31908e+07	1.02055e+07	9.25196e+06	1.10611e+07	9.34362e+06	8.28186e+06	1.32533e+07	9.61144e+06	1.51241e+07	High	High	High	High	High	High	High	High	High	High	High	High	High
FALSE	High	Master Protein	P30416	Peptidyl-prolyl cis-trans isomerase FKBP4 OS=Mus musculus OX=10090 GN=Fkbp4 PE=1 SV=5	>sp|P30416|FKBP4_MOUSE Peptidyl-prolyl cis-trans isomerase FKBP4 OS=Mus musculus OX=10090 GN=Fkbp4 PE=1 SV=5	0	150.939	52	22	358	22	458	51.5	5.72	1029.4	22	2.76276e+06	3.16544e+06	2.62634e+06	2.06792e+06	3.60368e+06	3.07189e+06	2.50486e+06	1.96646e+06	2.77764e+06	2.58757e+06	2.3395e+06	2.18228e+06	1.86144e+06	2.5065e+06	2.26886e+06	2.58526e+06	1.91479e+06	2.71708e+06	2.20304e+06	2.82163e+06	High	High	High	High	High	High	High	High	High	High	High	High	High
FALSE	High	Master Protein	Q8BH66	Atlastin-1 OS=Mus musculus OX=10090 GN=Atl1 PE=1 SV=1	>sp|Q8BH66|ATLA1_MOUSE Atlastin-1 OS=Mus musculus OX=10090 GN=Atl1 PE=1 SV=1	0	150.363	41	21	383	19	558	63.3	6.49	1059.18	21	5.79261e+06	7.84723e+06	4.77371e+06	5.95932e+06	5.52413e+06	6.15392e+06	5.8805e+06	5.37921e+06	4.37857e+06	5.8321e+06	6.17736e+06	6.02789e+06	5.39028e+06	4.19699e+06	6.14396e+06	4.79753e+06	4.15107e+06	6.24685e+06	5.92215e+06	3.05109e+06	High	High	High	High	High	High	High	High	High	High	High	High	High
FALSE	High	Master Protein	Q62167	ATP-dependent RNA helicase DDX3X OS=Mus musculus OX=10090 GN=Ddx3x PE=1 SV=3	>sp|Q62167|DDX3X_MOUSE ATP-dependent RNA helicase DDX3X OS=Mus musculus OX=10090 GN=Ddx3x PE=1 SV=3	0	150.056	49	26	363	24	662	73.1	7.18	991.47	26	3.44452e+06	5.45102e+06	4.26239e+06	3.52678e+06	3.05921e+06	3.04795e+06	3.53753e+06	3.30461e+06	4.72719e+06	3.04589e+06	4.35503e+06	3.69515e+06	3.66093e+06	3.00622e+06	3.85347e+06	3.58793e+06	3.29364e+06	3.73773e+06	3.29843e+06	4.16332e+06	High	High	High	High	High	High	High	High	High	High	High	High	High
FALSE	High	Master Protein	P35700	Peroxiredoxin-1 OS=Mus musculus OX=10090 GN=Prdx1 PE=1 SV=1	>sp|P35700|PRDX1_MOUSE Peroxiredoxin-1 OS=Mus musculus OX=10090 GN=Prdx1 PE=1 SV=1	0	148.196	64	18	933	16	199	22.2	8.12	2384.84	18	2.65211e+08	2.91554e+08	2.3212e+08	2.348e+08	1.79049e+08	2.26343e+08	2.48586e+08	2.44785e+08	2.80217e+08	2.56395e+08	2.92191e+08	2.40146e+08	2.40167e+08	2.06602e+08	2.47113e+08	2.42375e+08	1.3585e+08	2.18815e+08	2.66765e+08	2.45113e+08	High	High	High	High	High	High	High	High	High	High	High	High	High
FALSE	High	Master Protein	Q61233	Plastin-2 OS=Mus musculus OX=10090 GN=Lcp1 PE=1 SV=4	>sp|Q61233|PLSL_MOUSE Plastin-2 OS=Mus musculus OX=10090 GN=Lcp1 PE=1 SV=4	0	147.091	42	25	341	24	627	70.1	5.33	913.85	25	8.82416e+06	8.90631e+06	7.51778e+06	7.29915e+06	6.68403e+06	8.17599e+06	5.96469e+06	6.33514e+06	8.1853e+06	6.50345e+06	6.96221e+06	5.66026e+06	6.38988e+06	6.70002e+06	7.30663e+06	8.16625e+06	3.86277e+06	8.14039e+06	6.11726e+06	8.68148e+06	High	High	High	High	High	High	High	High	High	High	High	High	High
FALSE	High	Master Protein	Q3THK7	GMP synthase [glutamine-hydrolyzing] OS=Mus musculus OX=10090 GN=Gmps PE=1 SV=2	>sp|Q3THK7|GUAA_MOUSE GMP synthase [glutamine-hydrolyzing] OS=Mus musculus OX=10090 GN=Gmps PE=1 SV=2	0	145.713	45	21	342	21	693	76.7	6.73	1072.29	21	3.43026e+06	3.80228e+06	2.82651e+06	2.64357e+06	2.23346e+06	3.40484e+06	3.09069e+06	3.55873e+06	4.44732e+06	2.54442e+06	3.10642e+06	1.89626e+06	2.08271e+06	2.42427e+06	3.68368e+06	3.01068e+06	1.43478e+06	2.65503e+06	2.95292e+06	2.99892e+06	High	High	High	High	High	High	High	High	High	High	High	High	High
FALSE	High	Master Protein	P51660	Peroxisomal multifunctional enzyme type 2 OS=Mus musculus OX=10090 GN=Hsd17b4 PE=1 SV=3	>sp|P51660|DHB4_MOUSE Peroxisomal multifunctional enzyme type 2 OS=Mus musculus OX=10090 GN=Hsd17b4 PE=1 SV=3	0	145.342	40	22	381	22	735	79.4	8.57	1073.98	22	5.48565e+06	6.93923e+06	6.09045e+06	6.01414e+06	4.33869e+06	5.16385e+06	5.07857e+06	5.43085e+06	6.65106e+06	4.85775e+06	6.79344e+06	4.34783e+06	4.80764e+06	4.93953e+06	5.09546e+06	6.10884e+06	5.45739e+06	5.08183e+06	4.60882e+06	5.71154e+06	High	High	High	High	High	High	High	High	High	High	High	High	High
FALSE	High	Master Protein	P14211	Calreticulin OS=Mus musculus OX=10090 GN=Calr PE=1 SV=1	>sp|P14211|CALR_MOUSE Calreticulin OS=Mus musculus OX=10090 GN=Calr PE=1 SV=1	0	145.095	61	20	544	20	416	48	4.49	1707.59	20	8.25739e+07	8.15002e+07	5.4213e+07	6.13587e+07	4.90398e+07	5.36926e+07	5.86882e+07	6.73189e+07	7.53189e+07	6.01366e+07	7.84937e+07	5.92159e+07	6.50642e+07	5.86837e+07	6.73026e+07	6.85545e+07	5.87099e+07	6.75829e+07	7.08966e+07	7.3111e+07	High	High	High	High	High	High	High	High	High	High	High	High	High
FALSE	High	Master Protein	Q9CWE6	Oocyte-expressed protein homolog OS=Mus musculus OX=10090 GN=Ooep PE=1 SV=1	>sp|Q9CWE6|OOEP_MOUSE Oocyte-expressed protein homolog OS=Mus musculus OX=10090 GN=Ooep PE=1 SV=1	0	144.683	58	11	496	11	164	18.4	6.01	1478.15	11	1.39338e+08	2.5422e+08	1.12386e+08	1.69451e+08	1.198e+08	1.41948e+08	1.62742e+08	1.01147e+08	1.99752e+08	1.19815e+08	1.59038e+08	1.06637e+08	1.26546e+08	1.42885e+08	1.53031e+08	2.0125e+08	1.32778e+08	1.81765e+08	1.16856e+08	1.49004e+08	High	High	High	High	High	High	High	High	High	High	High	High	High
FALSE	High	Master Protein	P61202	COP9 signalosome complex subunit 2 OS=Mus musculus OX=10090 GN=Cops2 PE=1 SV=1	>sp|P61202|CSN2_MOUSE COP9 signalosome complex subunit 2 OS=Mus musculus OX=10090 GN=Cops2 PE=1 SV=1	0	143.673	51	22	346	22	443	51.6	5.53	1031.21	22	1.00398e+07	9.062e+06	6.42407e+06	6.98825e+06	5.82323e+06	6.98831e+06	7759389	7178408	7.8564e+06	6.14425e+06	8.04677e+06	5.41461e+06	5.70218e+06	6.10522e+06	6.77134e+06	7.11051e+06	4.98121e+06	7.05614e+06	6.96335e+06	7.27497e+06	High	High	High	High	High	High	High	High	High	High	High	High	High
FALSE	High	Master Protein	Q6RT24	Centromere-associated protein E OS=Mus musculus OX=10090 GN=Cenpe PE=1 SV=1	>sp|Q6RT24|CENPE_MOUSE Centromere-associated protein E OS=Mus musculus OX=10090 GN=Cenpe PE=1 SV=1	0	143.649	16	34	339	34	2474	286.3	5.31	747.23	34	698781	775505	810179	713964	405652	733480	515969	625043	975078	550288	891241	396675	608256	524993	588791	608224	548656	673881	497428	619773	High	High	High	High	High	High	High	High	High	High	High	High	High
FALSE	High	Master Protein	Q9WTX5	S-phase kinase-associated protein 1 OS=Mus musculus OX=10090 GN=Skp1 PE=1 SV=3	>sp|Q9WTX5|SKP1_MOUSE S-phase kinase-associated protein 1 OS=Mus musculus OX=10090 GN=Skp1 PE=1 SV=3	0	143.301	79	13	478	13	163	18.7	4.54	1734.03	13	1.58674e+08	1.75847e+08	7.79825e+07	9.71437e+07	1.17154e+08	1.31767e+08	1.45475e+08	1.65545e+08	1.8258e+08	1.31572e+08	1.91021e+08	1.23593e+08	1.44193e+08	1.30602e+08	1.21564e+08	9.00594e+07	5.69036e+07	1.13086e+08	1.20506e+08	1.16243e+08	High	High	High	High	High	High	High	High	High	High	High	High	High
FALSE	High	Master Protein	Q64514	Tripeptidyl-peptidase 2 OS=Mus musculus OX=10090 GN=Tpp2 PE=1 SV=3	>sp|Q64514|TPP2_MOUSE Tripeptidyl-peptidase 2 OS=Mus musculus OX=10090 GN=Tpp2 PE=1 SV=3	0	143.169	28	25	357	25	1262	139.8	6.58	991.41	25	3.01774e+06	3.17209e+06	2.14978e+06	2.70382e+06	1.82201e+06	3.28754e+06	3.22798e+06	2.79167e+06	3.32176e+06	2.12174e+06	2.49057e+06	2.31621e+06	2.36753e+06	2.24402e+06	3.25623e+06	2.49362e+06	1.69594e+06	2.72537e+06	2.83937e+06	2.60825e+06	High	High	High	High	High	High	High	High	High	High	High	High	High
FALSE	High	Master Protein	O55143	Sarcoplasmic/endoplasmic reticulum calcium ATPase 2 OS=Mus musculus OX=10090 GN=Atp2a2 PE=1 SV=2	>sp|O55143|AT2A2_MOUSE Sarcoplasmic/endoplasmic reticulum calcium ATPase 2 OS=Mus musculus OX=10090 GN=Atp2a2 PE=1 SV=2	0	142.18	24	26	416	26	1044	114.8	5.34	1047.07	26	7.22768e+06	7.27528e+06	5.51014e+06	5.60064e+06	4.5251e+06	5.80223e+06	5.91768e+06	5.14902e+06	7.23566e+06	4.93906e+06	6.44954e+06	4.57453e+06	5.04408e+06	4.57302e+06	6.0956e+06	5.52013e+06	5.34144e+06	6.3279e+06	5.12609e+06	7.22665e+06	High	High	High	High	High	High	High	High	High	High	High	High	High
FALSE	High	Master Protein	Q6A4J8	Ubiquitin carboxyl-terminal hydrolase 7 OS=Mus musculus OX=10090 GN=Usp7 PE=1 SV=1	>sp|Q6A4J8|UBP7_MOUSE Ubiquitin carboxyl-terminal hydrolase 7 OS=Mus musculus OX=10090 GN=Usp7 PE=1 SV=1	0	141.808	33	25	301	25	1103	128.4	5.5	804.83	25	4.13746e+06	3.03521e+06	2.91841e+06	3.738e+06	2.56855e+06	2.90565e+06	2.61726e+06	2.61322e+06	4.03849e+06	3.19056e+06	3.66104e+06	2.23381e+06	3.34835e+06	2.46876e+06	3.17349e+06	3.4264e+06	1.99928e+06	2.40284e+06	3.33441e+06	2.47195e+06	High	High	High	High	High	High	High	High	High	High	High	High	High
FALSE	High	Master Protein	P97807	Fumarate hydratase, mitochondrial OS=Mus musculus OX=10090 GN=Fh PE=1 SV=3	>sp|P97807|FUMH_MOUSE Fumarate hydratase, mitochondrial OS=Mus musculus OX=10090 GN=Fh PE=1 SV=3	0	140.931	40	17	314	17	507	54.3	9.04	920.62	17	5.19046e+06	7.19116e+06	4.4295e+06	4.16868e+06	3.80142e+06	4.06641e+06	5.06279e+06	4.64962e+06	4.97828e+06	4.28334e+06	5.0377e+06	4.79838e+06	6.27032e+06	3.37201e+06	4.45864e+06	4.6151e+06	4.23032e+06	5.07978e+06	4.10777e+06	4.54211e+06	High	High	High	High	High	High	High	High	High	High	High	High	High
FALSE	High	Master Protein	P70168	Importin subunit beta-1 OS=Mus musculus OX=10090 GN=Kpnb1 PE=1 SV=2	>sp|P70168|IMB1_MOUSE Importin subunit beta-1 OS=Mus musculus OX=10090 GN=Kpnb1 PE=1 SV=2	0	140.192	28	21	406	21	876	97.1	4.78	971.89	21	9.0857e+06	1.17161e+07	8.99047e+06	9.06539e+06	5.62632e+06	8.27938e+06	1.06944e+07	9.8119e+06	1.14551e+07	8.64662e+06	1.10999e+07	8.45772e+06	7.71022e+06	7.81014e+06	9.5141e+06	8.27925e+06	7.67655e+06	8.51557e+06	8.48192e+06	1.03709e+07	High	High	High	High	High	High	High	High	High	High	High	High	High
FALSE	High	Master Protein	P15327	Bisphosphoglycerate mutase OS=Mus musculus OX=10090 GN=Bpgm PE=1 SV=2	>sp|P15327|PMGE_MOUSE Bisphosphoglycerate mutase OS=Mus musculus OX=10090 GN=Bpgm PE=1 SV=2	0	139.979	68	15	410	15	259	30	7.06	1212.13	15	1.18753e+08	1.17543e+08	1.01958e+08	1.0762e+08	6.5322e+07	9.98589e+07	1.18011e+08	1.22841e+08	1.30061e+08	9.17584e+07	1.23448e+08	9.63222e+07	8.39224e+07	9.39373e+07	9.22327e+07	1.22568e+08	5.3834e+07	8.26791e+07	1.15239e+08	1.06436e+08	High	High	High	High	High	High	High	High	High	High	High	High	High
FALSE	High	Master Protein	Q9QXZ0	Microtubule-actin cross-linking factor 1 OS=Mus musculus OX=10090 GN=Macf1 PE=1 SV=2	>sp|Q9QXZ0|MACF1_MOUSE Microtubule-actin cross-linking factor 1 OS=Mus musculus OX=10090 GN=Macf1 PE=1 SV=2	0	139.785	6	32	266	31	7354	831.4	5.43	600.91	32	389344	339347	395633	300628	289341	312174	306338	269903	429116	355713	453687	309204	435401	325275	550209	318511	238433	418874	317923	389012	High	High	High	High	High	High	High	High	High	High	High	High	High
FALSE	High	Master Protein	Q8BU40	NACHT, LRR and PYD domains-containing protein 4A OS=Mus musculus OX=10090 GN=Nlrp4a PE=2 SV=1	>sp|Q8BU40|NAL4A_MOUSE NACHT, LRR and PYD domains-containing protein 4A OS=Mus musculus OX=10090 GN=Nlrp4a PE=2 SV=1	0	139.687	21	19	309	15	982	112.5	6.27	840.07	19	9.86264e+06	1.82107e+07	8.83176e+06	9.25121e+06	9.61498e+06	1.16501e+07	1.14393e+07	1.05234e+07	1.69933e+07	9.92026e+06	1.09699e+07	7.72757e+06	1.75755e+07	9.55042e+06	1.04046e+07	9.54209e+06	6.47888e+06	9.67561e+06	8.22555e+06	7.90656e+06	High	High	High	High	High	High	High	High	High	High	High	High	High
FALSE	High	Master Protein	Q8C6J9	NACHT, LRR and PYD domains-containing protein 4B OS=Mus musculus OX=10090 GN=Nlrp4b PE=2 SV=1	>sp|Q8C6J9|NAL4B_MOUSE NACHT, LRR and PYD domains-containing protein 4B OS=Mus musculus OX=10090 GN=Nlrp4b PE=2 SV=1	0	139.092	31	23	404	21	863	99.9	5.55	1054.72	23	1.07327e+07	1.00969e+07	7.7691e+06	9.04507e+06	8.42445e+06	7.90619e+06	9.11617e+06	8.93326e+06	1.15787e+07	9.17951e+06	1.34047e+07	8.56419e+06	7.23385e+06	7.48074e+06	8.44681e+06	9.29636e+06	6.55928e+06	9.34813e+06	1.21278e+07	9.59138e+06	High	High	High	High	High	High	High	High	High	High	High	High	High
FALSE	High	Master Protein	Q5SF07	Insulin-like growth factor 2 mRNA-binding protein 2 OS=Mus musculus OX=10090 GN=Igf2bp2 PE=1 SV=1	>sp|Q5SF07|IF2B2_MOUSE Insulin-like growth factor 2 mRNA-binding protein 2 OS=Mus musculus OX=10090 GN=Igf2bp2 PE=1 SV=1	0	138.512	42	21	452	18	592	65.5	8.03	1098.37	21	1.08847e+07	9.20487e+06	9.55039e+06	7.85962e+06	5.62634e+06	9.57666e+06	1.13309e+07	8.71035e+06	9.05377e+06	7.03848e+06	1.19108e+07	8.58487e+06	8.44083e+06	7.13892e+06	8.18074e+06	7.13929e+06	7.63902e+06	9.03115e+06	7.47345e+06	9.39848e+06	High	High	High	High	High	High	High	High	High	High	High	High	High
FALSE	High	Master Protein	Q9ERK4	Exportin-2 OS=Mus musculus OX=10090 GN=Cse1l PE=1 SV=1	>sp|Q9ERK4|XPO2_MOUSE Exportin-2 OS=Mus musculus OX=10090 GN=Cse1l PE=1 SV=1	0	137.304	29	26	406	26	971	110.4	5.77	988.11	26	5.79006e+06	5.63843e+06	4.25563e+06	4.34841e+06	3.1742e+06	3.98172e+06	3.51076e+06	4.47553e+06	4.53077e+06	3.7951e+06	5.09886e+06	4.97421e+06	3.49862e+06	4.32381e+06	4.46642e+06	4.02521e+06	2.50698e+06	3.47864e+06	4.02675e+06	6.05484e+06	High	High	High	High	High	High	High	High	High	High	High	High	High
FALSE	High	Master Protein	P48722	Heat shock 70 kDa protein 4L OS=Mus musculus OX=10090 GN=Hspa4l PE=1 SV=2	>sp|P48722|HS74L_MOUSE Heat shock 70 kDa protein 4L OS=Mus musculus OX=10090 GN=Hspa4l PE=1 SV=2	0	137.067	38	25	340	23	838	94.3	5.74	818.31	25	4.0225e+06	2.64339e+06	3.05647e+06	2.85089e+06	2.10385e+06	3.17662e+06	3.86536e+06	2.33495e+06	4.2835e+06	3.20365e+06	3.56514e+06	2.26774e+06	2.66451e+06	3.27271e+06	3.41942e+06	2.83556e+06	2.08028e+06	2.60012e+06	2.897e+06	2.6059e+06	High	High	High	High	High	High	High	High	High	High	High	High	High
FALSE	High	Master Protein	Q9Z1E4	Glycogen [starch] synthase, muscle OS=Mus musculus OX=10090 GN=Gys1 PE=1 SV=2	>sp|Q9Z1E4|GYS1_MOUSE Glycogen [starch] synthase, muscle OS=Mus musculus OX=10090 GN=Gys1 PE=1 SV=2	0	136.594	35	20	324	20	738	83.9	6.11	966.58	20	1.33322e+07	5.0103e+07	4.7481e+06	3.05418e+06	2.12878e+06	6.40589e+06	4.51803e+06	3.18995e+06	3.33224e+06	2.57364e+06	2.95147e+06	3.13611e+06	3.2507e+06	2.20978e+06	7.92683e+06	2.90308e+06	2.50197e+06	2.7726e+06	2.86484e+06	3.13321e+06	High	High	High	High	High	High	High	High	High	High	High	High	High
FALSE	High	Master Protein	Q8BMS1	Trifunctional enzyme subunit alpha, mitochondrial OS=Mus musculus OX=10090 GN=Hadha PE=1 SV=1	>sp|Q8BMS1|ECHA_MOUSE Trifunctional enzyme subunit alpha, mitochondrial OS=Mus musculus OX=10090 GN=Hadha PE=1 SV=1	0	136.59	29	20	317	20	763	82.6	9.14	917.02	20	4.85742e+06	6.20095e+06	5.2924e+06	5.78868e+06	5.59924e+06	8.3285e+06	5.05615e+06	6.69182e+06	7.92171e+06	7.61864e+06	7.42472e+06	5.0218e+06	4.41995e+06	5.88867e+06	7.06749e+06	5.9411e+06	4.85627e+06	6.6105e+06	7.13418e+06	6.1386e+06	High	High	High	High	High	High	High	High	High	High	High	High	High
FALSE	High	Master Protein	Q9EST3	Eukaryotic translation initiation factor 4E transporter OS=Mus musculus OX=10090 GN=Eif4enif1 PE=1 SV=2	>sp|Q9EST3|4ET_MOUSE Eukaryotic translation initiation factor 4E transporter OS=Mus musculus OX=10090 GN=Eif4enif1 PE=1 SV=2	0	136.502	30	21	285	21	983	107.9	7.74	782.85	21	3.70261e+06	3.18536e+06	3.21953e+06	2.80798e+06	1.90601e+06	3.36929e+06	2.90417e+06	2.64315e+06	3.63147e+06	2.02781e+06	3.58524e+06	1.92874e+06	2.61844e+06	2.46609e+06	2.65344e+06	2.84701e+06	2.51907e+06	2.66976e+06	3.16831e+06	2.92029e+06	High	High	High	High	High	High	High	High	High	High	High	High	High
FALSE	High	Master Protein	Q3UH66	Serine/threonine-protein kinase WNK2 OS=Mus musculus OX=10090 GN=Wnk2 PE=1 SV=2	>sp|Q3UH66|WNK2_MOUSE Serine/threonine-protein kinase WNK2 OS=Mus musculus OX=10090 GN=Wnk2 PE=1 SV=2	0	136.432	14	25	262	19	2149	227.4	5.91	656.3	25	809372	512716	497976	573484	466510	618132	430637	450099	896997	464904	719502	306072	437983	560548	722133	688691	463668	550850	530907	620958	High	High	High	High	High	High	High	High	High	High	High	High	High
FALSE	High	Master Protein	Q91V41	Ras-related protein Rab-14 OS=Mus musculus OX=10090 GN=Rab14 PE=1 SV=3	>sp|Q91V41|RAB14_MOUSE Ras-related protein Rab-14 OS=Mus musculus OX=10090 GN=Rab14 PE=1 SV=3	0	135.214	67	14	267	12	215	23.9	6.21	984.92	14	1.10213e+07	1.20734e+07	1.07411e+07	8.225e+06	8.57734e+06	1.04905e+07	9.76122e+06	1.14969e+07	1.43965e+07	1.22694e+07	1.02169e+07	1.22485e+07	1.04269e+07	8.47582e+06	1.08413e+07	9.25971e+06	9.79095e+06	1.11313e+07	1.03091e+07	1.2639e+07	High	High	High	High	High	High	High	High	High	High	High	High	High
FALSE	High	Master Protein	Q9D6Y9	1,4-alpha-glucan-branching enzyme OS=Mus musculus OX=10090 GN=Gbe1 PE=1 SV=1	>sp|Q9D6Y9|GLGB_MOUSE 1,4-alpha-glucan-branching enzyme OS=Mus musculus OX=10090 GN=Gbe1 PE=1 SV=1	0	133.563	35	20	322	20	702	80.3	6.43	983.41	20	3.16453e+06	2.46455e+06	2.83142e+06	2.46847e+06	2.58182e+06	3.71607e+06	2.11497e+06	3.09407e+06	2.61873e+06	3.29618e+06	3.26033e+06	2.44585e+06	2.68928e+06	2.68607e+06	2.49843e+06	2.86334e+06	1.43974e+06	2.4436e+06	3.0366e+06	3.09567e+06	High	High	High	High	High	High	High	High	High	High	High	High	High
FALSE	High	Master Protein	Q69ZR2	E3 ubiquitin-protein ligase HECTD1 OS=Mus musculus OX=10090 GN=Hectd1 PE=1 SV=2	>sp|Q69ZR2|HECD1_MOUSE E3 ubiquitin-protein ligase HECTD1 OS=Mus musculus OX=10090 GN=Hectd1 PE=1 SV=2	0	133.343	14	29	313	29	2618	289.9	5.41	732.99	29	1.54283e+06	1.81375e+06	1.39225e+06	1.35857e+06	1.04143e+06	1.4567e+06	1.38422e+06	1.27247e+06	1.78542e+06	1.27211e+06	1.26469e+06	1.64664e+06	1.57235e+06	1.29994e+06	1.56174e+06	1.87999e+06	1.11124e+06	1.51175e+06	1.70462e+06	1.63166e+06	High	High	High	High	High	High	High	High	High	High	High	High	High
FALSE	High	Master Protein	Q8VEL2	Myotubularin-related protein 14 OS=Mus musculus OX=10090 GN=Mtmr14 PE=1 SV=2	>sp|Q8VEL2|MTMRE_MOUSE Myotubularin-related protein 14 OS=Mus musculus OX=10090 GN=Mtmr14 PE=1 SV=2	0	132.308	29	19	299	19	648	72.4	6.76	935.79	19	1.58392e+07	2.25399e+07	1.34429e+07	1.11961e+07	6.87562e+06	1.64224e+07	1.15374e+07	1.12056e+07	1.80034e+07	1.42988e+07	1.45108e+07	1.19447e+07	1.0432e+07	1.15701e+07	1.23989e+07	1.40176e+07	1.06622e+07	1.63004e+07	1.08058e+07	1.28685e+07	High	High	High	High	High	High	High	High	High	High	High	High	High
FALSE	High	Master Protein	P26443	Glutamate dehydrogenase 1, mitochondrial OS=Mus musculus OX=10090 GN=Glud1 PE=1 SV=1	>sp|P26443|DHE3_MOUSE Glutamate dehydrogenase 1, mitochondrial OS=Mus musculus OX=10090 GN=Glud1 PE=1 SV=1	0	132.075	38	19	270	19	558	61.3	8	736.45	19	3.4164e+06	3.43933e+06	2.19043e+06	2.71457e+06	2.46491e+06	2.27468e+06	2.58999e+06	3.20002e+06	2.60963e+06	2.46243e+06	2.93532e+06	2.00266e+06	2.42436e+06	2.14357e+06	2.35099e+06	2.2769e+06	2.75579e+06	2.82386e+06	1.94717e+06	2.08161e+06	High	High	High	High	High	High	High	High	High	High	High	High	High
FALSE	High	Master Protein	Q8BHF7	CDP-diacylglycerol--glycerol-3-phosphate 3-phosphatidyltransferase, mitochondrial OS=Mus musculus OX=10090 GN=Pgs1 PE=1 SV=1	>sp|Q8BHF7|PGPS1_MOUSE CDP-diacylglycerol--glycerol-3-phosphate 3-phosphatidyltransferase, mitochondrial OS=Mus musculus OX=10090 GN=Pgs1 PE=1 SV=1	0	131.818	38	18	381	18	553	62.5	8.9	1080.19	18	1.66516e+07	2.22754e+07	1.3315e+07	1.8015e+07	1.30212e+07	1.38958e+07	1.58496e+07	1.90424e+07	2.0362e+07	1.63195e+07	1.97347e+07	1.12412e+07	1.4328e+07	1.3499e+07	1.49012e+07	1.4698e+07	1.31395e+07	1.228e+07	1.68443e+07	1.5268e+07	High	High	High	High	High	High	High	High	High	High	High	High	High
FALSE	High	Master Protein	Q148V7	RAB11-binding protein RELCH OS=Mus musculus OX=10090 GN=Relch PE=1 SV=1	>sp|Q148V7|RELCH_MOUSE RAB11-binding protein RELCH OS=Mus musculus OX=10090 GN=Relch PE=1 SV=1	0	131.502	24	22	257	22	1216	134.5	5.34	668.73	22	1.44416e+06	1.30985e+06	1.22607e+06	906554	818939	1.48779e+06	816569	1.07631e+06	1.30141e+06	1.03857e+06	1.47532e+06	835910	1.1288e+06	900694	919441	1.23552e+06	1.02551e+06	1.28927e+06	1.17684e+06	1.43886e+06	High	High	High	High	High	High	High	High	High	High	High	High	High
FALSE	High	Master Protein	P12382	ATP-dependent 6-phosphofructokinase, liver type OS=Mus musculus OX=10090 GN=Pfkl PE=1 SV=4	>sp|P12382|PFKAL_MOUSE ATP-dependent 6-phosphofructokinase, liver type OS=Mus musculus OX=10090 GN=Pfkl PE=1 SV=4	0	131.206	30	19	314	16	780	85.3	7.17	844.8	19	2.62611e+06	2.44884e+06	2.29377e+06	1.96707e+06	2.61645e+06	2.21856e+06	2.26839e+06	2.10463e+06	3.11843e+06	2.30997e+06	2.44708e+06	2.26201e+06	2.47115e+06	1.67296e+06	2.31875e+06	2.50276e+06	1.09979e+06	2.36047e+06	2.62672e+06	2.71431e+06	High	High	High	High	High	High	High	High	High	High	High	High	High
FALSE	High	Master Protein	Q6NZJ6	Eukaryotic translation initiation factor 4 gamma 1 OS=Mus musculus OX=10090 GN=Eif4g1 PE=1 SV=1	>sp|Q6NZJ6|IF4G1_MOUSE Eukaryotic translation initiation factor 4 gamma 1 OS=Mus musculus OX=10090 GN=Eif4g1 PE=1 SV=1	0	131.007	21	26	360	24	1600	176	5.4	792.39	26	2.41418e+06	2.13067e+06	2.58476e+06	1.57699e+06	1.69186e+06	1.91826e+06	1.78118e+06	1.71302e+06	2.32466e+06	2.05956e+06	2.43079e+06	1.76419e+06	1.71436e+06	1.63861e+06	1.77157e+06	1.92241e+06	1.31552e+06	1.90811e+06	1.42179e+06	2.30108e+06	High	High	High	High	High	High	High	High	High	High	High	High	High
FALSE	High	Master Protein	P40142	Transketolase OS=Mus musculus OX=10090 GN=Tkt PE=1 SV=1	>sp|P40142|TKT_MOUSE Transketolase OS=Mus musculus OX=10090 GN=Tkt PE=1 SV=1	0	130.373	42	21	338	21	623	67.6	7.5	965.65	21	3.96276e+06	3.74204e+06	3.40557e+06	2.66442e+06	3.00114e+06	3.50482e+06	3.02025e+06	3.24365e+06	4.12087e+06	3.16766e+06	2.84149e+06	3.07238e+06	3.21735e+06	3.16439e+06	4.05221e+06	3.9128e+06	1.90835e+06	3.28526e+06	3.71886e+06	3.28149e+06	High	High	High	High	High	High	High	High	High	High	High	High	High
FALSE	High	Master Protein	A2A432	Cullin-4B OS=Mus musculus OX=10090 GN=Cul4b PE=1 SV=1	>sp|A2A432|CUL4B_MOUSE Cullin-4B OS=Mus musculus OX=10090 GN=Cul4b PE=1 SV=1	0	130.23	31	25	354	19	970	110.6	8.37	958.38	25	3.15716e+06	3.15483e+06	1.87298e+06	1.98246e+06	1.0854e+06	2.17058e+06	1.87346e+06	1.94848e+06	1.89822e+06	1.61877e+06	2.58878e+06	1.79338e+06	1.92917e+06	1.70604e+06	1.60869e+06	1.998e+06	1.83711e+06	1.82794e+06	1.80672e+06	2.17442e+06	High	High	High	High	High	High	High	High	High	High	High	High	High
FALSE	High	Master Protein	Q9D0I9	Arginine--tRNA ligase, cytoplasmic OS=Mus musculus OX=10090 GN=Rars1 PE=1 SV=2	>sp|Q9D0I9|SYRC_MOUSE Arginine--tRNA ligase, cytoplasmic OS=Mus musculus OX=10090 GN=Rars1 PE=1 SV=2	0	129.977	39	22	385	22	660	75.6	7.55	911.96	22	6.06818e+06	8.36906e+06	5.40364e+06	5.15288e+06	4.57537e+06	5.16558e+06	5.61026e+06	5.90382e+06	7.0631e+06	5.5384e+06	6.75253e+06	4.87279e+06	5.02202e+06	4.89434e+06	5.36044e+06	5.37203e+06	4.41332e+06	6.29716e+06	6.42781e+06	6.30679e+06	High	High	High	High	High	High	High	High	High	High	High	High	High
FALSE	High	Master Protein	Q9CX34	Protein SGT1 homolog OS=Mus musculus OX=10090 GN=Sugt1 PE=1 SV=3	>sp|Q9CX34|SGT1_MOUSE Protein SGT1 homolog OS=Mus musculus OX=10090 GN=Sugt1 PE=1 SV=3	0	129.906	63	22	321	22	336	38.1	5.45	809.54	22	1.36476e+07	1.37931e+07	1.2045e+07	8.50241e+06	7.47893e+06	1.10553e+07	1.01433e+07	1.10735e+07	1.1988e+07	1.06429e+07	1.15734e+07	9.31772e+06	9.55424e+06	9.7454e+06	8.63973e+06	8.6831e+06	6.76481e+06	8.46711e+06	1.01751e+07	1.18435e+07	High	High	High	High	High	High	High	High	High	High	High	High	High
FALSE	High	Master Protein	Q66X03	NACHT, LRR and PYD domains-containing protein 9A OS=Mus musculus OX=10090 GN=Nlrp9a PE=1 SV=1	>sp|Q66X03|NLR9A_MOUSE NACHT, LRR and PYD domains-containing protein 9A OS=Mus musculus OX=10090 GN=Nlrp9a PE=1 SV=1	0	129.094	22	21	334	11	949	109.6	6.58	1048.54	21	3.51103e+06	3.995e+06	2.47497e+06	2.62344e+06	2.9643e+06	2.53092e+06	3.09199e+06	3.35331e+06	3.60422e+06	2.90535e+06	3.39132e+06	2.79195e+06	3.21088e+06	2.20828e+06	3.02917e+06	2.98326e+06	2.18738e+06	3.02451e+06	3.69233e+06	2.89915e+06	High	High	High	High	High	High	High	High	High	High	High	High	High
FALSE	High	Master Protein	Q3U7R1	Extended synaptotagmin-1 OS=Mus musculus OX=10090 GN=Esyt1 PE=1 SV=2	>sp|Q3U7R1|ESYT1_MOUSE Extended synaptotagmin-1 OS=Mus musculus OX=10090 GN=Esyt1 PE=1 SV=2	0	128.423	31	23	263	23	1092	121.5	5.95	614.6	23	1.64886e+08	1.08584e+08	5.41606e+07	2.51786e+08	894293	1.68828e+08	6.31064e+07	1.2991e+08	1.66128e+08	1.36429e+08	1.62435e+08	1.02496e+08	1.51665e+08	6.69021e+07	1.34206e+08	1.48036e+08	1.55525e+08	1.05315e+08	1.80391e+08	1.91962e+08	High	High	High	High	High	High	High	High	High	High	High	High	High
FALSE	High	Master Protein	Q9JMC3	DnaJ homolog subfamily A member 4 OS=Mus musculus OX=10090 GN=Dnaja4 PE=1 SV=1	>sp|Q9JMC3|DNJA4_MOUSE DnaJ homolog subfamily A member 4 OS=Mus musculus OX=10090 GN=Dnaja4 PE=1 SV=1	0	128.326	43	17	247	17	397	44.9	7.58	778.21	17	4.89311e+06	5.21197e+06	4.56114e+06	3.09116e+06	2.78149e+06	4.25654e+06	3.6933e+06	3.56019e+06	4.16205e+06	3.22505e+06	4.92481e+06	3.64035e+06	2.77791e+06	3.53774e+06	4.14477e+06	3.37638e+06	2.85117e+06	4.15875e+06	2.66966e+06	3.31664e+06	High	High	High	High	High	High	High	High	High	High	High	High	High
FALSE	High	Master Protein	Q3V0K9	Plastin-1 OS=Mus musculus OX=10090 GN=Pls1 PE=1 SV=1	>sp|Q3V0K9|PLSI_MOUSE Plastin-1 OS=Mus musculus OX=10090 GN=Pls1 PE=1 SV=1	0	128.18	39	21	317	19	630	70.4	5.38	975.58	21	6.7327e+06	5.01978e+06	3.8671e+06	4.58708e+06	3.56972e+06	4.7808e+06	3.80715e+06	4.60267e+06	5.83815e+06	4.43276e+06	4.9009e+06	3.24586e+06	4.14338e+06	4.64766e+06	4.80786e+06	4.34217e+06	2.89968e+06	5.58302e+06	4.30028e+06	5.53618e+06	High	High	High	High	High	High	High	High	High	High	High	High	High
FALSE	High	Master Protein	Q8BK64	Activator of 90 kDa heat shock protein ATPase homolog 1 OS=Mus musculus OX=10090 GN=Ahsa1 PE=1 SV=2	>sp|Q8BK64|AHSA1_MOUSE Activator of 90 kDa heat shock protein ATPase homolog 1 OS=Mus musculus OX=10090 GN=Ahsa1 PE=1 SV=2	0	128.056	66	20	316	20	338	38.1	5.53	860.56	20	1.58928e+07	1.50935e+07	1.01913e+07	8.3383e+06	7.67869e+06	9.26049e+06	1.30421e+07	1.17093e+07	1.66536e+07	9.85366e+06	1.28301e+07	1.02958e+07	8.5777e+06	7.82316e+06	1.08775e+07	1.49401e+07	5.60966e+06	1.07363e+07	9.26507e+06	1.11622e+07	High	High	High	High	High	High	High	High	High	High	High	High	High
FALSE	High	Master Protein	Q8BIJ7	RUN and FYVE domain-containing protein 1 OS=Mus musculus OX=10090 GN=Rufy1 PE=1 SV=1	>sp|Q8BIJ7|RUFY1_MOUSE RUN and FYVE domain-containing protein 1 OS=Mus musculus OX=10090 GN=Rufy1 PE=1 SV=1	0	127.647	30	21	362	21	712	80.3	5.68	885.56	21	1.125e+07	1.08521e+07	8.64558e+06	8.26547e+06	1.00099e+07	8.71607e+06	1.04881e+07	9.10225e+06	1.06508e+07	9.31362e+06	1.03026e+07	7.68994e+06	7.79013e+06	8.30908e+06	8.9287e+06	1.1612e+07	7.54607e+06	8.44901e+06	8.91027e+06	9.47135e+06	High	High	High	High	High	High	High	High	High	High	High	High	High
FALSE	High	Master Protein	P41216	Long-chain-fatty-acid--CoA ligase 1 OS=Mus musculus OX=10090 GN=Acsl1 PE=1 SV=2	>sp|P41216|ACSL1_MOUSE Long-chain-fatty-acid--CoA ligase 1 OS=Mus musculus OX=10090 GN=Acsl1 PE=1 SV=2	0	127.16	35	24	351	24	699	77.9	7.15	818.35	24	5.24545e+06	5.56776e+06	3.94222e+06	4.74931e+06	3.98907e+06	4.48043e+06	4.79799e+06	4.99163e+06	4.41396e+06	4.38858e+06	4.26331e+06	4.11834e+06	4.52621e+06	3.74538e+06	4.16381e+06	4.04234e+06	4.03947e+06	4.2275e+06	5.34448e+06	4.21697e+06	High	High	High	High	High	High	High	High	High	High	High	High	High
FALSE	High	Master Protein	CON_Trypsin	SWISS-PROT:P00761 TRYP_PIG Trypsin - Sus scrofa (Pig).	>CON_Trypsin|SWISS-PROT:P00761|TRYP_PIG Trypsin - Sus scrofa (Pig).	0	127.016	45	13	1022	13	231	24.4	7.18	2315.05	13	7.20099e+08	6.40871e+08	4.185e+08	9.10993e+08	4.80898e+08	6.45338e+08	3.38861e+08	3.28831e+08	7.11391e+08	6.10593e+08	7.146e+08	5.43357e+08	4.43951e+08	4.18097e+08	5.88026e+08	6.00607e+08	6.1422e+08	5.20369e+08	4.93557e+08	6.55954e+08	High	High	High	High	High	High	High	High	High	High	High	High	High
FALSE	High	Master Protein	Q8C0L6	Peroxisomal N(1)-acetyl-spermine/spermidine oxidase OS=Mus musculus OX=10090 GN=Paox PE=1 SV=3	>sp|Q8C0L6|PAOX_MOUSE Peroxisomal N(1)-acetyl-spermine/spermidine oxidase OS=Mus musculus OX=10090 GN=Paox PE=1 SV=3	0	126.638	34	20	299	20	504	55.4	5.11	819.21	20	2.35642e+07	2.35554e+07	1.11223e+07	1.52661e+07	1.06399e+07	1.42054e+07	1.56722e+07	1.43597e+07	1.93944e+07	1.83337e+07	1.85695e+07	1.44509e+07	1.51564e+07	1.06872e+07	1.57502e+07	1.33171e+07	8.46132e+06	1.23486e+07	1.59942e+07	1.92473e+07	High	High	High	High	High	High	High	High	High	High	High	High	High
FALSE	High	Master Protein	Q922D8	C-1-tetrahydrofolate synthase, cytoplasmic OS=Mus musculus OX=10090 GN=Mthfd1 PE=1 SV=4	>sp|Q922D8|C1TC_MOUSE C-1-tetrahydrofolate synthase, cytoplasmic OS=Mus musculus OX=10090 GN=Mthfd1 PE=1 SV=4	0	126.442	28	22	332	22	935	101.1	7.14	828.63	22	6.42827e+06	5.02718e+06	3.97186e+06	5.36266e+06	2.77097e+06	3.98341e+06	5.82939e+06	4.89296e+06	5.45004e+06	4.98633e+06	4.94892e+06	3.8439e+06	4.55288e+06	4.56867e+06	4.46954e+06	6.14722e+06	2.88422e+06	4.39091e+06	4.99815e+06	4.63575e+06	High	High	High	High	High	High	High	High	High	High	High	High	High
FALSE	High	Master Protein	Q924S2	Inactive 2'-5' oligoadenylate synthetase 1C OS=Mus musculus OX=10090 GN=Oas1c PE=2 SV=1	>sp|Q924S2|OAS1C_MOUSE Inactive 2'-5' oligoadenylate synthetase 1C OS=Mus musculus OX=10090 GN=Oas1c PE=2 SV=1	0	126.024	50	16	264	13	362	42.9	6.05	876.99	16	1.10442e+07	9.86959e+06	6.11293e+06	5.8884e+06	6.26879e+06	5.65689e+06	7.35149e+06	8.21116e+06	7.76788e+06	7.68898e+06	6.05682e+06	4.92452e+06	6.09547e+06	4.86104e+06	8.25413e+06	7.85394e+06	3.13775e+06	5.04152e+06	7.26769e+06	5.18464e+06	High	High	High	High	High	High	High	High	High	High	High	High	High
FALSE	High	Master Protein	P11881	Inositol 1,4,5-trisphosphate receptor type 1 OS=Mus musculus OX=10090 GN=Itpr1 PE=1 SV=2	>sp|P11881|ITPR1_MOUSE Inositol 1,4,5-trisphosphate receptor type 1 OS=Mus musculus OX=10090 GN=Itpr1 PE=1 SV=2	0	125.865	13	26	304	26	2749	313	6.04	742.18	26	1.30505e+06	1.89679e+06	899662	1.53546e+06	782703	679016	1.06522e+06	1.00994e+06	1.08753e+06	1.46176e+06	1.50336e+06	867897	1.23005e+06	785042	898571	1.05131e+06	1.21253e+06	1.00912e+06	968368	1.14453e+06	High	High	High	High	High	High	High	High	High	High	High	High	High
FALSE	High	Master Protein	Q8CHG3	GRIP and coiled-coil domain-containing protein 2 OS=Mus musculus OX=10090 GN=Gcc2 PE=1 SV=2	>sp|Q8CHG3|GCC2_MOUSE GRIP and coiled-coil domain-containing protein 2 OS=Mus musculus OX=10090 GN=Gcc2 PE=1 SV=2	0	125.762	20	31	285	31	1679	194.3	5.12	609.56	31	997207	1.1414e+06	833538	733699	517446	884055	1.2051e+06	960727	1.09846e+06	1.01052e+06	952913	831622	926392	673295	1.16642e+06	779697	591120	847592	1.04264e+06	832078	High	High	High	High	High	High	High	High	High	High	High	High	High
FALSE	High	Master Protein	Q80W85	Nucleoplasmin-2 OS=Mus musculus OX=10090 GN=Npm2 PE=2 SV=1	>sp|Q80W85|NPM2_MOUSE Nucleoplasmin-2 OS=Mus musculus OX=10090 GN=Npm2 PE=2 SV=1	0	125.683	46	14	330	14	207	23.3	5.1	888.64	14	3.88316e+07	2.24199e+07	1.79929e+07	1.29204e+07	1.15149e+07	1.668e+07	2.01453e+07	2.08685e+07	2.85422e+07	2.09755e+07	2.45641e+07	1.26493e+07	1.69747e+07	9.61736e+06	1.9826e+07	2.66156e+07	1.65669e+07	1.36961e+07	2.11013e+07	1.36158e+07	High	High	High	High	High	High	High	High	High	High	High	High	High
FALSE	High	Master Protein	P26450	Phosphatidylinositol 3-kinase regulatory subunit alpha OS=Mus musculus OX=10090 GN=Pik3r1 PE=1 SV=2	>sp|P26450|P85A_MOUSE Phosphatidylinositol 3-kinase regulatory subunit alpha OS=Mus musculus OX=10090 GN=Pik3r1 PE=1 SV=2	0	125.489	31	22	290	22	724	83.5	6.28	843.41	22	1.82402e+06	1.80611e+06	1.43062e+06	1.56771e+06	949206	1.54911e+06	2.02929e+06	1.97044e+06	1.99008e+06	1.79248e+06	1.70507e+06	1.38233e+06	1.32186e+06	1.37282e+06	1.89445e+06	1.61102e+06	1.22032e+06	1.27091e+06	1.35631e+06	1.77136e+06	High	High	High	High	High	High	High	High	High	High	High	High	High
FALSE	High	Master Protein	Q9JLN9	Serine/threonine-protein kinase mTOR OS=Mus musculus OX=10090 GN=Mtor PE=1 SV=2	>sp|Q9JLN9|MTOR_MOUSE Serine/threonine-protein kinase mTOR OS=Mus musculus OX=10090 GN=Mtor PE=1 SV=2	0	125.484	13	23	255	23	2549	288.6	7.17	645.32	23	671171	810660	624911	454101	357673	498109	522575	650321	685224	665837	691662	584343	642424	442653	439334	562612	439587	656054	549879	697642	High	High	High	High	High	High	High	High	High	High	High	High	High
FALSE	High	Master Protein	Q9EPK7	Exportin-7 OS=Mus musculus OX=10090 GN=Xpo7 PE=1 SV=3	>sp|Q9EPK7|XPO7_MOUSE Exportin-7 OS=Mus musculus OX=10090 GN=Xpo7 PE=1 SV=3	0	125.252	27	24	293	24	1087	123.7	6.38	693.74	24	2.07951e+06	2.52913e+06	2.00279e+06	1.97977e+06	1.51879e+06	2.11878e+06	2.09989e+06	2.14863e+06	2.53944e+06	1.86938e+06	2.33479e+06	1.67023e+06	2.02733e+06	1.86629e+06	1.91592e+06	1.93411e+06	1.35842e+06	2.00799e+06	2.31584e+06	2.30518e+06	High	High	High	High	High	High	High	High	High	High	High	High	High
FALSE	High	Master Protein	Q9JII6	Aldo-keto reductase family 1 member A1 OS=Mus musculus OX=10090 GN=Akr1a1 PE=1 SV=3	>sp|Q9JII6|AK1A1_MOUSE Aldo-keto reductase family 1 member A1 OS=Mus musculus OX=10090 GN=Akr1a1 PE=1 SV=3	0	124.807	45	16	341	15	325	36.6	7.39	957.66	16	1.52369e+07	1.75129e+07	1.17802e+07	1.18465e+07	9.17275e+06	1.19869e+07	1.10922e+07	1.12466e+07	1.50738e+07	1.27709e+07	1.6342e+07	1.21036e+07	1.07318e+07	1.05711e+07	1.39757e+07	1.26184e+07	4.84977e+06	1.21303e+07	1.24639e+07	1.39896e+07	High	High	High	High	High	High	High	High	High	High	High	High	High
FALSE	High	Master Protein	P80318	T-complex protein 1 subunit gamma OS=Mus musculus OX=10090 GN=Cct3 PE=1 SV=1	>sp|P80318|TCPG_MOUSE T-complex protein 1 subunit gamma OS=Mus musculus OX=10090 GN=Cct3 PE=1 SV=1	0	124.415	41	19	376	18	545	60.6	6.7	805.69	19	3.21619e+07	3.13081e+07	3.23623e+07	2.78013e+07	7.07916e+06	2.86449e+07	3.68645e+07	2.52219e+07	3.22868e+07	3.00605e+07	3.39198e+07	2.83039e+07	2.98881e+07	2.27879e+07	2.705e+07	2.23387e+07	1.61619e+07	2.66315e+07	2.83265e+07	3.32408e+07	High	High	High	High	High	High	High	High	High	High	High	High	High
FALSE	High	Master Protein	F8VQB6	Unconventional myosin-X OS=Mus musculus OX=10090 GN=Myo10 PE=1 SV=1	>sp|F8VQB6|MYO10_MOUSE Unconventional myosin-X OS=Mus musculus OX=10090 GN=Myo10 PE=1 SV=1	0	124.409	15	26	294	26	2062	237.2	6.25	697.37	26	1.22146e+06	1.12942e+06	656694	789331	692745	735203	830405	758993	789486	770257	700793	641550	953761	812737	829785	1.03881e+06	578070	775522	579701	1.05057e+06	High	High	High	High	High	High	High	High	High	High	High	High	High
FALSE	High	Master Protein	P28271	Cytoplasmic aconitate hydratase OS=Mus musculus OX=10090 GN=Aco1 PE=1 SV=3	>sp|P28271|ACOC_MOUSE Cytoplasmic aconitate hydratase OS=Mus musculus OX=10090 GN=Aco1 PE=1 SV=3	0	123.905	32	23	310	22	889	98.1	7.5	825.95	23	6.99587e+06	5.60447e+06	3.26302e+06	3.2687e+06	2.4989e+06	4.39619e+06	4.01491e+06	4.33959e+06	3.71379e+06	3.51497e+06	2.83561e+06	3.57582e+06	3.45298e+06	2.98932e+06	3.57633e+06	2.46295e+06	2.84445e+06	4.02525e+06	2.8258e+06	3.89268e+06	High	High	High	High	High	High	High	High	High	High	High	High	High
FALSE	High	Master Protein	Q91YQ5	Dolichyl-diphosphooligosaccharide--protein glycosyltransferase subunit 1 OS=Mus musculus OX=10090 GN=Rpn1 PE=1 SV=1	>sp|Q91YQ5|RPN1_MOUSE Dolichyl-diphosphooligosaccharide--protein glycosyltransferase subunit 1 OS=Mus musculus OX=10090 GN=Rpn1 PE=1 SV=1	0	123.269	45	19	260	19	608	68.5	6.46	813.15	19	6.21936e+06	6.76002e+06	5.86709e+06	5.10739e+06	3.32016e+06	5.053e+06	5.42922e+06	5.54983e+06	5.80791e+06	4.40564e+06	5.48681e+06	4.61158e+06	4.73034e+06	5.83441e+06	5.07915e+06	5.48708e+06	5.10396e+06	5.69256e+06	5.79192e+06	5.85045e+06	High	High	High	High	High	High	High	High	High	High	High	High	High
FALSE	High	Master Protein	P29341	Polyadenylate-binding protein 1 OS=Mus musculus OX=10090 GN=Pabpc1 PE=1 SV=2	>sp|P29341|PABP1_MOUSE Polyadenylate-binding protein 1 OS=Mus musculus OX=10090 GN=Pabpc1 PE=1 SV=2	0	122.32	36	19	313	19	636	70.6	9.5	844.11	19	3.85322e+06	3.35516e+06	3.5706e+06	2.81721e+06	2.43198e+06	3.28509e+06	2.41156e+06	2.23191e+06	2.76814e+06	2.37468e+06	3.1444e+06	2.44622e+06	2.38101e+06	1.88769e+06	2.70899e+06	2.24918e+06	2.27694e+06	2.49062e+06	2.0354e+06	3.18816e+06	High	High	High	High	High	High	High	High	High	High	High	High	High
FALSE	High	Master Protein	Q9DCN2	NADH-cytochrome b5 reductase 3 OS=Mus musculus OX=10090 GN=Cyb5r3 PE=1 SV=3	>sp|Q9DCN2|NB5R3_MOUSE NADH-cytochrome b5 reductase 3 OS=Mus musculus OX=10090 GN=Cyb5r3 PE=1 SV=3	0	122.315	55	16	295	16	301	34.1	8.38	907.35	16	7.9128e+06	1.06993e+07	6.42452e+06	5.16621e+06	4.32707e+06	6.501e+06	6.65965e+06	7.36987e+06	6.89191e+06	6.68103e+06	7.36501e+06	7.36252e+06	6.00143e+06	5.9058e+06	6.0346e+06	6.46336e+06	6.02137e+06	7.12069e+06	7.35768e+06	7.93227e+06	High	High	High	High	High	High	High	High	High	High	High	High	High
FALSE	High	Master Protein	O88544	COP9 signalosome complex subunit 4 OS=Mus musculus OX=10090 GN=Cops4 PE=1 SV=1	>sp|O88544|CSN4_MOUSE COP9 signalosome complex subunit 4 OS=Mus musculus OX=10090 GN=Cops4 PE=1 SV=1	0	122.023	50	18	262	18	406	46.3	5.83	760.25	18	6.49346e+06	7.51432e+06	5.77395e+06	5.95452e+06	4.51839e+06	5.81062e+06	7.06091e+06	6.56477e+06	8.23783e+06	5.75478e+06	6.60105e+06	4.83316e+06	5.69137e+06	5.35074e+06	6.90557e+06	6.20727e+06	3.74804e+06	5.36765e+06	5.96669e+06	5.30724e+06	High	High	High	High	High	High	High	High	High	High	High	High	High
FALSE	High	Master Protein	Q8K0C9	GDP-mannose 4,6 dehydratase OS=Mus musculus OX=10090 GN=Gmds PE=1 SV=1	>sp|Q8K0C9|GMDS_MOUSE GDP-mannose 4,6 dehydratase OS=Mus musculus OX=10090 GN=Gmds PE=1 SV=1	0	121.879	64	20	300	20	372	42	7.03	869.77	20	1.707e+07	1.81517e+07	1.27708e+07	1.20825e+07	8.59727e+06	1.31322e+07	1.46895e+07	1.20768e+07	1.60004e+07	1.41567e+07	1.26471e+07	9.53748e+06	1.11044e+07	9.09167e+06	1.28466e+07	1.16066e+07	7.11056e+06	1.26489e+07	1.12001e+07	9.90058e+06	High	High	High	High	High	High	High	High	High	High	High	High	High
FALSE	High	Master Protein	Q9CRY7	Lysophospholipase D GDPD1 OS=Mus musculus OX=10090 GN=Gdpd1 PE=1 SV=1	>sp|Q9CRY7|GDPD1_MOUSE Lysophospholipase D GDPD1 OS=Mus musculus OX=10090 GN=Gdpd1 PE=1 SV=1	0	121.288	48	17	325	17	314	35.8	8.31	891.61	17	1.77542e+07	2.8382e+07	2.69603e+07	2.35766e+07	1.79217e+07	2.48457e+07	2.50015e+07	1.91437e+07	2.6245e+07	2.03386e+07	2.69002e+07	2.06329e+07	2.47264e+07	1.97037e+07	2.37785e+07	2.33079e+07	2.09296e+07	2.34571e+07	2.70735e+07	2.63549e+07	High	High	High	High	High	High	High	High	High	High	High	High	High
FALSE	High	Master Protein	P61982	14-3-3 protein gamma OS=Mus musculus OX=10090 GN=Ywhag PE=1 SV=2	>sp|P61982|1433G_MOUSE 14-3-3 protein gamma OS=Mus musculus OX=10090 GN=Ywhag PE=1 SV=2	0	120.842	75	16	480	11	247	28.3	4.89	934.76	16	2.07447e+07	1.78512e+07	1.69313e+07	1.96692e+07	1.02126e+07	1.84006e+07	2.03869e+07	2.03938e+07	2.35823e+07	1.72954e+07	2.07331e+07	1.41972e+07	1.83944e+07	1.80498e+07	2.13307e+07	1.66371e+07	1.51046e+07	1.53513e+07	2.07549e+07	1.9372e+07	High	High	High	High	High	High	High	High	High	High	High	High	High
FALSE	High	Master Protein	Q71LX4	Talin-2 OS=Mus musculus OX=10090 GN=Tln2 PE=1 SV=3	>sp|Q71LX4|TLN2_MOUSE Talin-2 OS=Mus musculus OX=10090 GN=Tln2 PE=1 SV=3	0	120.737	15	25	217	25	2375	253.5	5.8	531.78	25	9.35765e+06	1.08579e+07	5.17227e+06	4.40873e+06	5.38684e+06	5.61525e+06	5.50108e+06	9.81289e+06	5.29576e+06	4.99273e+06	5.21111e+06	6.0415e+06	2.75315e+06	5.71967e+06	7.13191e+06	4.87875e+06	2.9747e+06	5.19837e+06	4.68107e+06	3.96486e+06	High	High	High	High	High	High	High	High	High	High	High	High	High
FALSE	High	Master Protein	P80313	T-complex protein 1 subunit eta OS=Mus musculus OX=10090 GN=Cct7 PE=1 SV=1	>sp|P80313|TCPH_MOUSE T-complex protein 1 subunit eta OS=Mus musculus OX=10090 GN=Cct7 PE=1 SV=1	0	120.341	41	17	318	17	544	59.6	7.84	962.84	17	7.66689e+06	6.38957e+06	6.10675e+06	5.45554e+06	4.99393e+06	6.8801e+06	6.25024e+06	6.70289e+06	6.67156e+06	5.47142e+06	7.1506e+06	4.82325e+06	5.12097e+06	5.35284e+06	5.60416e+06	5.00409e+06	4.97884e+06	5.20455e+06	5.16778e+06	5.59051e+06	High	High	High	High	High	High	High	High	High	High	High	High	High
FALSE	High	Master Protein	Q9Z2G6	Protein sel-1 homolog 1 OS=Mus musculus OX=10090 GN=Sel1l PE=1 SV=2	>sp|Q9Z2G6|SE1L1_MOUSE Protein sel-1 homolog 1 OS=Mus musculus OX=10090 GN=Sel1l PE=1 SV=2	0	119.92	31	13	142	13	790	88.3	5.57	555.56	13	798639	1.66525e+06	688256	561174	434377	869891	764734	665968	1.5836e+06	771210	926814	707785	699024	787470	876363	737889	605041	1.2133e+06	767906	1.28896e+06	High	High	High	High	High	High	High	High	High	High	High	High	High
FALSE	High	Master Protein	P00342	L-lactate dehydrogenase C chain OS=Mus musculus OX=10090 GN=Ldhc PE=1 SV=2	>sp|P00342|LDHC_MOUSE L-lactate dehydrogenase C chain OS=Mus musculus OX=10090 GN=Ldhc PE=1 SV=2	0	119.883	45	16	333	14	332	35.9	8.21	932.42	16	9.70351e+06	7.22436e+06	5.61228e+06	6.08582e+06	5.38083e+06	7.06485e+06	1.07528e+07	8.8557e+06	6.76931e+06	5.79049e+06	7.03304e+06	6.57778e+06	5.52631e+06	4.94678e+06	6.60648e+06	3.91064e+06	3.63414e+06	8.85794e+06	6.12044e+06	6.94509e+06	High	High	High	High	High	High	High	High	High	High	High	High	High
FALSE	High	Master Protein	P63101	14-3-3 protein zeta/delta OS=Mus musculus OX=10090 GN=Ywhaz PE=1 SV=1	>sp|P63101|1433Z_MOUSE 14-3-3 protein zeta/delta OS=Mus musculus OX=10090 GN=Ywhaz PE=1 SV=1	0	119.866	71	17	351	13	245	27.8	4.79	1089.93	17	3.65799e+07	3.49009e+07	2.76285e+07	3.14641e+07	2.58921e+07	3.23067e+07	3.30423e+07	3.70349e+07	3.84756e+07	3.26431e+07	3.91202e+07	3.11735e+07	3.81172e+07	2.65822e+07	3.40224e+07	2.57805e+07	2.26619e+07	3.54814e+07	3.71113e+07	3.89321e+07	High	High	High	High	High	High	High	High	High	High	High	High	High
FALSE	High	Master Protein	Q91YW3	DnaJ homolog subfamily C member 3 OS=Mus musculus OX=10090 GN=Dnajc3 PE=1 SV=1	>sp|Q91YW3|DNJC3_MOUSE DnaJ homolog subfamily C member 3 OS=Mus musculus OX=10090 GN=Dnajc3 PE=1 SV=1	0	119.263	53	20	263	20	504	57.4	5.85	772.59	20	2.55658e+06	2.02501e+06	1.56599e+06	1.75114e+06	1.00169e+06	1.74625e+06	1.78105e+06	1.60258e+06	1.99248e+06	1.41734e+06	2.06756e+06	1.05489e+06	1.94737e+06	1.47553e+06	1.31315e+06	1.63607e+06	1.56931e+06	1.58425e+06	1.55737e+06	1.74144e+06	High	High	High	High	High	High	High	High	High	High	High	High	High
FALSE	High	Master Protein	Q8VDN2	Sodium/potassium-transporting ATPase subunit alpha-1 OS=Mus musculus OX=10090 GN=Atp1a1 PE=1 SV=1	>sp|Q8VDN2|AT1A1_MOUSE Sodium/potassium-transporting ATPase subunit alpha-1 OS=Mus musculus OX=10090 GN=Atp1a1 PE=1 SV=1	0	117.628	25	20	269	20	1023	112.9	5.45	632.82	20	1.8438e+06	3.22454e+06	1.82928e+06	1.97511e+06	1.51932e+06	2.00234e+06	2.51306e+06	2.36372e+06	2.19394e+06	1.61846e+06	2.66703e+06	2.29836e+06	2.1886e+06	2.03491e+06	2.65866e+06	1.77672e+06	1.61006e+06	1.88125e+06	1.70872e+06	2.20104e+06	High	High	High	High	High	High	High	High	High	High	High	High	High
FALSE	High	Master Protein	Q99MD9	Nuclear autoantigenic sperm protein OS=Mus musculus OX=10090 GN=Nasp PE=1 SV=2	>sp|Q99MD9|NASP_MOUSE Nuclear autoantigenic sperm protein OS=Mus musculus OX=10090 GN=Nasp PE=1 SV=2	0	116.449	28	17	253	17	773	83.9	4.37	643.63	17	3.44703e+06	2.6379e+06	2.42362e+06	2.62441e+06	1.44772e+06	3.35496e+06	3.00012e+06	3.57493e+06	4.00827e+06	2.38099e+06	3.45894e+06	2.5242e+06	2.60169e+06	2.01582e+06	2.62106e+06	2.9114e+06	2.24405e+06	2.4692e+06	2.54439e+06	3.57153e+06	High	High	High	High	High	High	High	High	High	High	High	High	High
FALSE	High	Master Protein	Q922R8	Protein disulfide-isomerase A6 OS=Mus musculus OX=10090 GN=Pdia6 PE=1 SV=3	>sp|Q922R8|PDIA6_MOUSE Protein disulfide-isomerase A6 OS=Mus musculus OX=10090 GN=Pdia6 PE=1 SV=3	0	116.413	43	17	328	17	440	48.1	5.14	1083.15	17	1.14725e+07	1.15669e+07	8.65778e+06	1.14695e+07	6.39042e+06	8.45378e+06	9.12572e+06	9.6252e+06	1.14914e+07	9.65067e+06	1.21557e+07	7.97288e+06	9.97512e+06	8.81318e+06	9.66472e+06	1.14797e+07	8.98581e+06	9.90361e+06	1.15561e+07	9.56345e+06	High	High	High	High	High	High	High	High	High	High	High	High	High
FALSE	High	Master Protein	Q99LF4	RNA-splicing ligase RtcB homolog OS=Mus musculus OX=10090 GN=Rtcb PE=1 SV=1	>sp|Q99LF4|RTCB_MOUSE RNA-splicing ligase RtcB homolog OS=Mus musculus OX=10090 GN=Rtcb PE=1 SV=1	0	116.105	41	17	207	17	505	55.2	7.23	553.25	17	1.4304e+06	1.89458e+06	2.11771e+06	970221	1.307e+06	1.64451e+06	1.00684e+06	1.45139e+06	1.90842e+06	1.55321e+06	1.66147e+06	1.33276e+06	1.57556e+06	911865	1.87996e+06	1.32824e+06	1.24486e+06	1.74182e+06	1.63719e+06	1.69816e+06	High	High	High	High	High	High	High	High	High	High	High	High	High
FALSE	High	Master Protein	P40124	Adenylyl cyclase-associated protein 1 OS=Mus musculus OX=10090 GN=Cap1 PE=1 SV=4	>sp|P40124|CAP1_MOUSE Adenylyl cyclase-associated protein 1 OS=Mus musculus OX=10090 GN=Cap1 PE=1 SV=4	0	115.818	40	14	224	14	474	51.5	7.52	829.85	14	2.5413e+06	2.71566e+06	1.94089e+06	1.93777e+06	1.78377e+06	2.75803e+06	1.77276e+06	2.79721e+06	3.13207e+06	2.12587e+06	3.26485e+06	2.42792e+06	2.21366e+06	2.54415e+06	2.15336e+06	1.64236e+06	1.97073e+06	2.43086e+06	2.3537e+06	2.38589e+06	High	High	High	High	High	High	High	High	High	High	High	High	High
FALSE	High	Master Protein	P63037	DnaJ homolog subfamily A member 1 OS=Mus musculus OX=10090 GN=Dnaja1 PE=1 SV=1	>sp|P63037|DNJA1_MOUSE DnaJ homolog subfamily A member 1 OS=Mus musculus OX=10090 GN=Dnaja1 PE=1 SV=1	0	115.635	55	16	214	16	397	44.8	7.08	766.7	16	3.87276e+06	6.22229e+06	4.43329e+06	2.73497e+06	2.83253e+06	4.47409e+06	4.27693e+06	5.13445e+06	3.29308e+06	2.22681e+06	4.63813e+06	2.85345e+06	3.75665e+06	3.18933e+06	3.18957e+06	2.78063e+06	2.7143e+06	3.9424e+06	2.17e+06	3.2087e+06	High	High	High	High	High	High	High	High	High	High	High	High	High
FALSE	High	Master Protein	Q9JMH9	Unconventional myosin-XVIIIa OS=Mus musculus OX=10090 GN=Myo18a PE=1 SV=2	>sp|Q9JMH9|MY18A_MOUSE Unconventional myosin-XVIIIa OS=Mus musculus OX=10090 GN=Myo18a PE=1 SV=2	0	115.542	17	28	205	28	2050	232.6	6.28	408.46	28	1.22096e+06	1.60094e+06	1.1557e+06	1.3387e+06	606535	1.1691e+06	975126	826303	1.08071e+06	718171	1.19724e+06	853083	691992	585314	798386	876094	711977	978892	1.06082e+06	1.04056e+06	High	High	High	High	High	High	High	High	High	High	High	High	High
FALSE	High	Master Protein	O08788	Dynactin subunit 1 OS=Mus musculus OX=10090 GN=Dctn1 PE=1 SV=3	>sp|O08788|DCTN1_MOUSE Dynactin subunit 1 OS=Mus musculus OX=10090 GN=Dctn1 PE=1 SV=3	0	115.457	24	24	248	24	1281	141.6	5.9	568.65	24	951518	1.43735e+06	730059	1.19847e+06	444067	665309	1.10632e+06	665233	1.58835e+06	1.13291e+06	1.2913e+06	930568	1.10926e+06	809454	838186	957932	873894	1.04642e+06	1.00084e+06	1.18535e+06	High	High	High	High	High	High	High	High	High	High	High	High	High
FALSE	High	Master Protein	Q9Z0X1	Apoptosis-inducing factor 1, mitochondrial OS=Mus musculus OX=10090 GN=Aifm1 PE=1 SV=1	>sp|Q9Z0X1|AIFM1_MOUSE Apoptosis-inducing factor 1, mitochondrial OS=Mus musculus OX=10090 GN=Aifm1 PE=1 SV=1	0	115.319	37	19	296	19	612	66.7	9.17	838.03	19	8.83937e+06	7.50217e+06	3.21846e+06	3.32758e+06	3.29562e+06	4.43945e+06	3.35167e+06	3.88731e+06	4.50968e+06	3.03552e+06	4.263e+06	3.59003e+06	3.44944e+06	3.21026e+06	3.456e+06	4.03452e+06	3.50446e+06	3.65886e+06	5.01671e+06	4.103e+06	High	High	High	High	High	High	High	High	High	High	High	High	High
FALSE	High	Master Protein	Q9JJ11	Transforming acidic coiled-coil-containing protein 3 OS=Mus musculus OX=10090 GN=Tacc3 PE=1 SV=1	>sp|Q9JJ11|TACC3_MOUSE Transforming acidic coiled-coil-containing protein 3 OS=Mus musculus OX=10090 GN=Tacc3 PE=1 SV=1	0	115.127	29	17	295	17	631	70.6	4.61	776.48	17	6.14942e+06	6.11455e+06	3.59274e+06	3.80052e+06	2.99169e+06	4.67217e+06	5.76821e+06	4.14853e+06	7.39758e+06	4.53233e+06	5.77977e+06	3.83767e+06	4.48508e+06	3.73741e+06	5.1548e+06	5.15818e+06	2.21362e+06	4.13069e+06	4.89367e+06	5.36777e+06	High	High	High	High	High	High	High	High	High	High	High	High	High
FALSE	High	Master Protein	Q9JLJ2	4-trimethylaminobutyraldehyde dehydrogenase OS=Mus musculus OX=10090 GN=Aldh9a1 PE=1 SV=1	>sp|Q9JLJ2|AL9A1_MOUSE 4-trimethylaminobutyraldehyde dehydrogenase OS=Mus musculus OX=10090 GN=Aldh9a1 PE=1 SV=1	0	114.882	41	18	350	18	494	53.5	6.98	871.61	18	5.52484e+07	6.56137e+07	4.93006e+07	5.16035e+07	3.75421e+07	4.9383e+07	5.74877e+07	6.58939e+07	6.57525e+07	5.34804e+07	5.47895e+07	5.19002e+07	5.24043e+07	5.04637e+07	5.83925e+07	5.64204e+07	3.7682e+07	5.56272e+07	6.29288e+07	5.36374e+07	High	High	High	High	High	High	High	High	High	High	High	High	High
FALSE	High	Master Protein	P48774	Glutathione S-transferase Mu 5 OS=Mus musculus OX=10090 GN=Gstm5 PE=1 SV=1	>sp|P48774|GSTM5_MOUSE Glutathione S-transferase Mu 5 OS=Mus musculus OX=10090 GN=Gstm5 PE=1 SV=1	0	113.458	54	14	448	14	224	26.6	7.21	1308.81	14	2.116e+07	2.77229e+07	1.66999e+07	2.44441e+07	1.65935e+07	2.63633e+07	1.898e+07	2.68457e+07	3.79198e+07	2.29993e+07	2.90767e+07	1.57999e+07	1.20634e+07	1.4081e+07	1.39577e+07	2.49648e+07	8.30728e+06	3.24212e+07	1.64459e+07	2.6407e+07	High	High	High	High	High	High	High	High	High	High	High	High	High
FALSE	High	Master Protein	Q8CGC4	Protein LSM14 homolog B OS=Mus musculus OX=10090 GN=Lsm14b PE=1 SV=3	>sp|Q8CGC4|LS14B_MOUSE Protein LSM14 homolog B OS=Mus musculus OX=10090 GN=Lsm14b PE=1 SV=3	0	113.361	52	17	261	17	385	42.3	9.63	790.92	17	9.64334e+06	9.57102e+06	6.7729e+06	5.48566e+06	5.15218e+06	7.58713e+06	7.5872e+06	6.31105e+06	1.16399e+07	4.74204e+06	8.26546e+06	6.94172e+06	7.7942e+06	6.77236e+06	5.45178e+06	6.67987e+06	7.71966e+06	6.72069e+06	6.00432e+06	7.16761e+06	High	High	High	High	High	High	High	High	High	High	High	High	High
FALSE	High	Master Protein	Q9CZ44	NSFL1 cofactor p47 OS=Mus musculus OX=10090 GN=Nsfl1c PE=1 SV=1	>sp|Q9CZ44|NSF1C_MOUSE NSFL1 cofactor p47 OS=Mus musculus OX=10090 GN=Nsfl1c PE=1 SV=1	0	113.212	57	15	274	15	370	40.7	5.15	890	15	3.97692e+06	2.85438e+06	2.77931e+06	2.4822e+06	1.48563e+06	2.32628e+06	3.50569e+06	2.29051e+06	3.47796e+06	2.34454e+06	2.76929e+06	2.44852e+06	2.93012e+06	2.33242e+06	3.07613e+06	2.58611e+06	1.65889e+06	2.18103e+06	2.71772e+06	2.92639e+06	High	High	High	High	High	High	High	High	High	High	High	High	High
FALSE	High	Master Protein	Q60973	Histone-binding protein RBBP7 OS=Mus musculus OX=10090 GN=Rbbp7 PE=1 SV=1	>sp|Q60973|RBBP7_MOUSE Histone-binding protein RBBP7 OS=Mus musculus OX=10090 GN=Rbbp7 PE=1 SV=1	0	113.187	45	13	277	7	425	47.8	5.05	846.59	13	6.62324e+06	8.93885e+06	4.76561e+06	4.14238e+06	5.41622e+06	6.71808e+06	4.68529e+06	6.01094e+06	6.50017e+06	4.15941e+06	5.28641e+06	5.42953e+06	5.30135e+06	4.72551e+06	5.00599e+06	3.74108e+06	3.43282e+06	5.39133e+06	4.76146e+06	5.21388e+06	High	High	High	High	High	High	High	High	High	High	High	High	High
FALSE	High	Master Protein	Q8JZQ2	AFG3-like protein 2 OS=Mus musculus OX=10090 GN=Afg3l2 PE=1 SV=1	>sp|Q8JZQ2|AFG32_MOUSE AFG3-like protein 2 OS=Mus musculus OX=10090 GN=Afg3l2 PE=1 SV=1	0	112.812	34	24	350	24	802	89.5	8.6	756.35	24	4.54453e+06	4.1512e+06	2.98397e+06	3.21654e+06	2.59566e+06	3.28128e+06	3.45041e+06	3.44274e+06	3.66991e+06	3.28235e+06	5.54588e+06	3.24501e+06	2.46745e+06	2.49759e+06	3.18367e+06	2.6686e+06	2.89005e+06	2.9413e+06	3.10172e+06	3.49827e+06	High	High	High	High	High	High	High	High	High	High	High	High	High
FALSE	High	Master Protein	Q8R0G9	Nuclear pore complex protein Nup133 OS=Mus musculus OX=10090 GN=Nup133 PE=1 SV=2	>sp|Q8R0G9|NU133_MOUSE Nuclear pore complex protein Nup133 OS=Mus musculus OX=10090 GN=Nup133 PE=1 SV=2	0	112.713	24	21	262	21	1155	128.5	5.2	636.22	21	766366	652308	550192	437782	434217	605681	538003	565232	690609	522998	666923	514311	534852	458535	562564	550445	410792	531914	499839	627872	High	High	High	High	High	High	High	High	High	High	High	High	High
FALSE	High	Master Protein	P26040	Ezrin OS=Mus musculus OX=10090 GN=Ezr PE=1 SV=3	>sp|P26040|EZRI_MOUSE Ezrin OS=Mus musculus OX=10090 GN=Ezr PE=1 SV=3	0	112.363	23	18	427	5	586	69.4	6.1	1121.78	18	51179.3	44171.9	42464.7	46061.8	4371.3	19256.5	55315.7	70427.6	41181.7	42056.9	52539.2	23593.3	23966.3	40824.6	9367.26	24729.9	14934.7	11731.9	27595.7	34177.4	High	High	High	Peak Found	Peak Found	Peak Found	High	High	High	High	Peak Found	High	High
FALSE	High	Master Protein	O08749	Dihydrolipoyl dehydrogenase, mitochondrial OS=Mus musculus OX=10090 GN=Dld PE=1 SV=2	>sp|O08749|DLDH_MOUSE Dihydrolipoyl dehydrogenase, mitochondrial OS=Mus musculus OX=10090 GN=Dld PE=1 SV=2	0	112.34	39	15	243	15	509	54.2	7.9	651.87	15	1.63897e+06	1.72237e+06	2.13426e+06	2.76866e+06	3.89264e+06	3.18667e+06	1.98559e+06	1.86687e+06	2.14526e+06	2.65383e+06	2.56428e+06	1.3966e+06	1.84512e+06	1.20955e+06	2.44014e+06	5.2532e+06	6.28611e+06	1.84818e+06	1.6635e+06	2.42472e+06	High	High	High	High	High	High	High	High	High	High	High	High	High
FALSE	High	Master Protein	P05064	Fructose-bisphosphate aldolase A OS=Mus musculus OX=10090 GN=Aldoa PE=1 SV=2	>sp|P05064|ALDOA_MOUSE Fructose-bisphosphate aldolase A OS=Mus musculus OX=10090 GN=Aldoa PE=1 SV=2	0	112.308	56	20	296	20	364	39.3	8.09	758.81	20	1.76301e+07	1.35534e+07	1.08053e+07	1.15096e+07	6.92672e+06	1.33531e+07	1.27501e+07	1.24399e+07	1.65467e+07	1.10905e+07	1.26826e+07	1.17438e+07	1.14693e+07	9.65521e+06	9.96943e+06	1.31606e+07	8.03031e+06	1.09723e+07	1.3043e+07	1.23082e+07	High	High	High	High	High	High	High	High	High	High	High	High	High
FALSE	High	Master Protein	Q9CZD3	Glycine--tRNA ligase OS=Mus musculus OX=10090 GN=Gars1 PE=1 SV=1	>sp|Q9CZD3|GARS_MOUSE Glycine--tRNA ligase OS=Mus musculus OX=10090 GN=Gars1 PE=1 SV=1	0	112.279	31	21	298	21	729	81.8	6.65	758.45	21	2.76438e+06	2.65839e+06	2.40771e+06	1.95774e+06	2.18335e+06	1.9856e+06	2.32186e+06	2.15123e+06	2.8522e+06	2.48709e+06	2.62582e+06	1.73257e+06	2.13484e+06	2.25097e+06	1.99796e+06	2.44747e+06	1.48307e+06	2.20936e+06	2.21415e+06	2.16043e+06	High	High	High	High	High	High	High	High	High	High	High	High	High
FALSE	High	Master Protein	Q9DBH5	Vesicular integral-membrane protein VIP36 OS=Mus musculus OX=10090 GN=Lman2 PE=1 SV=2	>sp|Q9DBH5|LMAN2_MOUSE Vesicular integral-membrane protein VIP36 OS=Mus musculus OX=10090 GN=Lman2 PE=1 SV=2	0	112.167	47	14	265	14	358	40.4	6.95	908.21	14	7.09624e+06	7.91397e+06	5.0612e+06	7.16926e+06	5.04356e+06	6.02105e+06	6.59798e+06	7.11616e+06	8.06164e+06	5.82165e+06	8.46112e+06	4.94914e+06	5.53046e+06	4.23668e+06	5.65985e+06	6.68391e+06	4.76263e+06	5.3118e+06	6.03502e+06	5.56062e+06	High	High	High	High	High	High	High	High	High	High	High	High	High
FALSE	High	Master Protein	Q60520	Paired amphipathic helix protein Sin3a OS=Mus musculus OX=10090 GN=Sin3a PE=1 SV=3	>sp|Q60520|SIN3A_MOUSE Paired amphipathic helix protein Sin3a OS=Mus musculus OX=10090 GN=Sin3a PE=1 SV=3	0	112.159	22	23	220	22	1274	145	7.25	546.45	23	1.18999e+06	878054	943201	749947	573874	970111	859294	752073	988022	578866	1.24752e+06	560249	581314	524307	763399	594419	776352	1.07422e+06	621480	717753	High	High	High	High	High	High	High	High	High	High	High	High	High
FALSE	High	Master Protein	P55302	Alpha-2-macroglobulin receptor-associated protein OS=Mus musculus OX=10090 GN=Lrpap1 PE=1 SV=1	>sp|P55302|AMRP_MOUSE Alpha-2-macroglobulin receptor-associated protein OS=Mus musculus OX=10090 GN=Lrpap1 PE=1 SV=1	0	112.149	47	18	284	18	360	42.2	7.87	763.69	18	3.27832e+06	3.33399e+06	2.73493e+06	2.6704e+06	1.8317e+06	2.76723e+06	3.01207e+06	2.62285e+06	3.32814e+06	2.33119e+06	3.42164e+06	2.37333e+06	2.65683e+06	2.25435e+06	2.90934e+06	2.73037e+06	2.69856e+06	2.98505e+06	2.31019e+06	2.81096e+06	High	High	High	High	High	High	High	High	High	High	High	High	High
FALSE	High	Master Protein	Q78ZA7	Nucleosome assembly protein 1-like 4 OS=Mus musculus OX=10090 GN=Nap1l4 PE=1 SV=1	>sp|Q78ZA7|NP1L4_MOUSE Nucleosome assembly protein 1-like 4 OS=Mus musculus OX=10090 GN=Nap1l4 PE=1 SV=1	0	111.987	40	13	282	12	375	42.7	4.67	911.54	13	7.51204e+06	6.02826e+06	4.86013e+06	7.13362e+06	7.79256e+06	5.76138e+06	6.20463e+06	5.12038e+06	7.27046e+06	5.9175e+06	6.49446e+06	4.97081e+06	5.26566e+06	5.73794e+06	6.20808e+06	5.80136e+06	4.25942e+06	6.01192e+06	7.77985e+06	6.4243e+06	High	High	High	High	High	High	High	High	High	High	High	High	High
FALSE	High	Master Protein	E9Q5G3	Kinesin-like protein KIF23 OS=Mus musculus OX=10090 GN=Kif23 PE=1 SV=1	>sp|E9Q5G3|KIF23_MOUSE Kinesin-like protein KIF23 OS=Mus musculus OX=10090 GN=Kif23 PE=1 SV=1	0	111.502	29	20	228	20	953	108.7	8.66	571.24	20	2.14915e+06	1.80458e+06	1.49202e+06	1.83213e+06	918660	1.79448e+06	1.89876e+06	2.00163e+06	2.23379e+06	1.57693e+06	2.05532e+06	1.51368e+06	1.47647e+06	1.37242e+06	1.66517e+06	1.78653e+06	1.64701e+06	2.29752e+06	1.7128e+06	1.77174e+06	High	High	High	High	High	High	High	High	High	High	High	High	High
FALSE	High	Master Protein	P42227	Signal transducer and activator of transcription 3 OS=Mus musculus OX=10090 GN=Stat3 PE=1 SV=2	>sp|P42227|STAT3_MOUSE Signal transducer and activator of transcription 3 OS=Mus musculus OX=10090 GN=Stat3 PE=1 SV=2	0	111.192	35	21	251	21	770	88	6.3	737.51	21	2.52433e+06	2.38586e+06	1.97806e+06	1.95358e+06	2.57079e+06	1.17779e+06	2.34053e+06	1.36804e+06	2.38404e+06	1.66487e+06	2.82338e+06	2.36282e+06	1.71837e+06	1.35529e+06	1.63369e+06	1.60664e+06	1.21359e+06	2.39265e+06	1.48545e+06	1.94887e+06	High	High	High	High	High	High	High	High	High	High	High	High	High
FALSE	High	Master Protein	Q61879	Myosin-10 OS=Mus musculus OX=10090 GN=Myh10 PE=1 SV=2	>sp|Q61879|MYH10_MOUSE Myosin-10 OS=Mus musculus OX=10090 GN=Myh10 PE=1 SV=2	0	110.825	11	23	319	6	1976	228.9	5.54	778.49	23	332465	75022	213169	205852	45559.5	325310	281381	31237.1	230731	50136.5	41833.3	30767.1	85011.2	246757	312375	21009.8	34827.1	103883	177849	290940	High	High	High	High	High	Peak Found	High	High	High	High	High	High	Peak Found
FALSE	High	Master Protein	Q8BKC5	Importin-5 OS=Mus musculus OX=10090 GN=Ipo5 PE=1 SV=3	>sp|Q8BKC5|IPO5_MOUSE Importin-5 OS=Mus musculus OX=10090 GN=Ipo5 PE=1 SV=3	0	110.655	19	18	282	18	1097	123.5	4.93	703.11	18	1.6339e+06	3.89426e+06	1.76183e+06	1.40704e+06	1.43691e+06	1.56343e+06	1.99259e+06	1.76366e+06	2.32991e+06	1.48675e+06	1.76883e+06	1.31735e+06	1.25575e+06	1.22163e+06	2.19307e+06	1.14675e+06	1.41874e+06	1.42804e+06	1.45735e+06	1.60309e+06	High	High	High	High	High	High	High	High	High	High	High	High	High
FALSE	High	Master Protein	Q9WVR4	Fragile X mental retardation syndrome-related protein 2 OS=Mus musculus OX=10090 GN=Fxr2 PE=1 SV=1	>sp|Q9WVR4|FXR2_MOUSE Fragile X mental retardation syndrome-related protein 2 OS=Mus musculus OX=10090 GN=Fxr2 PE=1 SV=1	0	110.364	34	17	232	13	673	73.7	6.23	689.93	17	729732	1.3862e+06	742899	1.00315e+06	888541	957562	464655	859839	1.1935e+06	1.14468e+06	1.37331e+06	678224	905832	1.16883e+06	1.20274e+06	823501	627905	971820	1.0365e+06	1.09701e+06	High	High	High	High	High	High	High	High	High	High	High	High	High
FALSE	High	Master Protein	P46664	Adenylosuccinate synthetase isozyme 2 OS=Mus musculus OX=10090 GN=Adss2 PE=1 SV=2	>sp|P46664|PURA2_MOUSE Adenylosuccinate synthetase isozyme 2 OS=Mus musculus OX=10090 GN=Adss2 PE=1 SV=2	0	110.095	35	16	280	14	456	50	6.38	791.97	16	1.50547e+07	1.45279e+07	9.30514e+06	9.77745e+06	6.89495e+06	7.84007e+06	1.21819e+07	1.01854e+07	1.41528e+07	8.37394e+06	1.15457e+07	7.91804e+06	9.48915e+06	9.36164e+06	9.07857e+06	1.02888e+07	4.14181e+06	9.56797e+06	1.04752e+07	9.39739e+06	High	High	High	High	High	High	High	High	High	High	High	High	High
FALSE	High	Master Protein	Q5XJY5	Coatomer subunit delta OS=Mus musculus OX=10090 GN=Arcn1 PE=1 SV=2	>sp|Q5XJY5|COPD_MOUSE Coatomer subunit delta OS=Mus musculus OX=10090 GN=Arcn1 PE=1 SV=2	0	109.973	38	19	392	19	511	57.2	6.21	882.5	19	4.16954e+06	4.45831e+06	3.56166e+06	4.2793e+06	2.39683e+06	3.95935e+06	3.87369e+06	3.36766e+06	4.86289e+06	3.28661e+06	4.50679e+06	3.11275e+06	3.03107e+06	2.95855e+06	3.38024e+06	3.59762e+06	2.86004e+06	3.22594e+06	4.18284e+06	3.62544e+06	High	High	High	High	High	High	High	High	High	High	High	High	High
FALSE	High	Master Protein	Q920B9	FACT complex subunit SPT16 OS=Mus musculus OX=10090 GN=Supt16h PE=1 SV=2	>sp|Q920B9|SP16H_MOUSE FACT complex subunit SPT16 OS=Mus musculus OX=10090 GN=Supt16h PE=1 SV=2	0	109.862	23	23	281	23	1047	119.7	5.66	620.39	23	1.92959e+07	1.86321e+07	1.26436e+07	1.50065e+07	1.75016e+06	1.62286e+07	1.36591e+07	1.24243e+07	2.00292e+07	1.31227e+07	1.80357e+07	1.38112e+07	1.30248e+07	1.42248e+07	1.31649e+07	1.324e+07	1.48323e+07	1.48559e+07	1.50137e+07	1.65842e+07	High	High	High	High	High	High	High	High	High	High	High	High	High
FALSE	High	Master Protein	Q91Z31	Polypyrimidine tract-binding protein 2 OS=Mus musculus OX=10090 GN=Ptbp2 PE=1 SV=2	>sp|Q91Z31|PTBP2_MOUSE Polypyrimidine tract-binding protein 2 OS=Mus musculus OX=10090 GN=Ptbp2 PE=1 SV=2	0	109.525	51	14	257	13	531	57.5	8.66	920.65	14	2.73982e+06	3.04992e+06	2.89512e+06	2.31618e+06	1.51247e+06	2.92187e+06	2.67025e+06	2.82841e+06	2.24007e+06	2.12932e+06	3.41173e+06	1.97267e+06	2.32932e+06	2.35099e+06	2.51279e+06	2.06774e+06	1.53101e+06	2.49603e+06	2.64934e+06	2.67801e+06	High	High	High	High	High	High	High	High	High	High	High	High	High
FALSE	High	Master Protein	O35129	Prohibitin-2 OS=Mus musculus OX=10090 GN=Phb2 PE=1 SV=1	>sp|O35129|PHB2_MOUSE Prohibitin-2 OS=Mus musculus OX=10090 GN=Phb2 PE=1 SV=1	0	109.303	66	17	402	17	299	33.3	9.83	913.8	17	1.04108e+07	9.50381e+06	7.05313e+06	7.56782e+06	6.46322e+06	7.39026e+06	7.50369e+06	7.74048e+06	8.47045e+06	7.02784e+06	8.56813e+06	5.90328e+06	5.90097e+06	5.43335e+06	6.9171e+06	6.7743e+06	5.87272e+06	6.35456e+06	6.93331e+06	7.4163e+06	High	High	High	High	High	High	High	High	High	High	High	High	High
FALSE	High	Master Protein	Q8C0J2	Autophagy-related protein 16-1 OS=Mus musculus OX=10090 GN=Atg16l1 PE=1 SV=1	>sp|Q8C0J2|A16L1_MOUSE Autophagy-related protein 16-1 OS=Mus musculus OX=10090 GN=Atg16l1 PE=1 SV=1	0	109.191	30	18	224	17	607	68.1	6.38	615.07	18	4.25891e+06	4.41747e+06	3.12834e+06	3.08529e+06	3.69648e+06	2.87606e+06	2.78344e+06	2.33428e+06	3.45878e+06	3.33421e+06	3.31263e+06	3.04669e+06	2.70757e+06	2.66838e+06	3.55835e+06	3.21554e+06	2.80556e+06	2.90844e+06	2.45476e+06	3.97664e+06	High	High	High	High	High	High	High	High	High	High	High	High	High
FALSE	High	Master Protein	Q9D819	Inorganic pyrophosphatase OS=Mus musculus OX=10090 GN=Ppa1 PE=1 SV=1	>sp|Q9D819|IPYR_MOUSE Inorganic pyrophosphatase OS=Mus musculus OX=10090 GN=Ppa1 PE=1 SV=1	0	109.064	59	17	271	17	289	32.6	5.6	684.32	17	5.10474e+06	5.21218e+06	3.37685e+06	2.95661e+06	3.1103e+06	3.68164e+06	3.13277e+06	4.67171e+06	4.5887e+06	3.17931e+06	3.65809e+06	3.38877e+06	2.65056e+06	2.47083e+06	3.13085e+06	4.36978e+06	2.26098e+06	2.98556e+06	4.11639e+06	4.09346e+06	High	High	High	High	High	High	High	High	High	High	High	High	High
FALSE	High	Master Protein	Q6GQT9	Nodal modulator 1 OS=Mus musculus OX=10090 GN=Nomo1 PE=1 SV=1	>sp|Q6GQT9|NOMO1_MOUSE Nodal modulator 1 OS=Mus musculus OX=10090 GN=Nomo1 PE=1 SV=1	0	108.852	21	18	198	18	1214	133.3	6.09	610.12	18	741976	820307	603056	713022	553737	719933	745371	853230	754314	821962	1.0752e+06	918066	725075	657652	682615	823360	794486	744929	758425	954043	High	High	High	High	High	High	High	High	High	High	High	High	High
FALSE	High	Master Protein	Q8BJ64	Choline dehydrogenase, mitochondrial OS=Mus musculus OX=10090 GN=Chdh PE=1 SV=1	>sp|Q8BJ64|CHDH_MOUSE Choline dehydrogenase, mitochondrial OS=Mus musculus OX=10090 GN=Chdh PE=1 SV=1	0	107.971	35	16	245	16	596	66.4	8.51	699.28	16	4.23396e+06	3.35185e+06	2.79251e+06	3.63003e+06	2.46543e+06	3.69043e+06	3.71639e+06	3.55608e+06	3.19169e+06	3.39617e+06	3.05619e+06	2.59182e+06	3.11526e+06	3.0366e+06	3.57365e+06	3.38184e+06	2.96366e+06	3.44862e+06	3.1422e+06	2.99947e+06	High	High	High	High	High	High	High	High	High	High	High	High	High
FALSE	High	Master Protein	Q9CQV8	14-3-3 protein beta/alpha OS=Mus musculus OX=10090 GN=Ywhab PE=1 SV=3	>sp|Q9CQV8|1433B_MOUSE 14-3-3 protein beta/alpha OS=Mus musculus OX=10090 GN=Ywhab PE=1 SV=3	0	107.738	64	13	464	6	246	28.1	4.83	1069.78	13	2.98206e+06	3.56827e+06	2.33429e+06	2.61816e+06	2.14974e+06	2.35457e+06	2.67106e+06	3.23502e+06	3.70579e+06	2.91546e+06	3.50282e+06	3.32714e+06	2.15176e+06	2.4139e+06	2.37406e+06	2.78834e+06	2.01921e+06	2.23081e+06	2.61292e+06	2.56334e+06	High	High	High	High	High	High	High	High	High	High	High	High	High
FALSE	High	Master Protein	Q3UEB3	Poly(U)-binding-splicing factor PUF60 OS=Mus musculus OX=10090 GN=Puf60 PE=1 SV=2	>sp|Q3UEB3|PUF60_MOUSE Poly(U)-binding-splicing factor PUF60 OS=Mus musculus OX=10090 GN=Puf60 PE=1 SV=2	0	107.624	40	16	243	16	564	60.2	5.29	712.57	16	7.37334e+07	8.19403e+07	5.64592e+07	3.16536e+07	3.96623e+07	4.00632e+07	6.07746e+07	5.87015e+07	4.99006e+07	4.3334e+07	5.06272e+07	3.51269e+07	4.95304e+07	2.89808e+07	5.26751e+07	2.81687e+07	4.19385e+07	5.07236e+07	3.97091e+07	3.80262e+07	High	High	High	High	High	High	High	High	High	High	High	High	High
FALSE	High	Master Protein	Q8VDJ3	Vigilin OS=Mus musculus OX=10090 GN=Hdlbp PE=1 SV=1	>sp|Q8VDJ3|VIGLN_MOUSE Vigilin OS=Mus musculus OX=10090 GN=Hdlbp PE=1 SV=1	0	107.47	22	24	277	24	1268	141.7	6.87	596.5	24	1.40178e+06	1.65317e+06	1.25597e+06	1.24546e+06	637522	1.26014e+06	1.20135e+06	1.67144e+06	1.34558e+06	1.32027e+06	1.29105e+06	1.12546e+06	1.37092e+06	884929	1.39934e+06	1.26342e+06	748011	1.35909e+06	1.24551e+06	1.37897e+06	High	High	High	High	High	High	High	High	High	High	High	High	High
FALSE	High	Master Protein	CON_IPI00217963.3	SWISS-PROT:P08779 Tax_Id=9606 Gene_Symbol=KRT16 Keratin, type I cytoskeletal 16	>CON_IPI00217963.3|SWISS-PROT:P08779 Tax_Id=9606 Gene_Symbol=KRT16 Keratin, type I cytoskeletal 16	0	107.136	52	20	97	13	473	51.2	5.05	202.18	20	1.43849e+06	543572	1.23199e+06		16179.4	5056.67	15641.8	22002.5			5031.77	5318.69	43936.1			226143		61372.7			High	High	High	Not Found	Peak Found	Peak Found	Peak Found	Peak Found	Not Found	Not Found	Peak Found	Peak Found	Peak Found
FALSE	High	Master Protein	Q9Z2C8	Y-box-binding protein 2 OS=Mus musculus OX=10090 GN=Ybx2 PE=1 SV=1	>sp|Q9Z2C8|YBOX2_MOUSE Y-box-binding protein 2 OS=Mus musculus OX=10090 GN=Ybx2 PE=1 SV=1	0	107.097	51	13	229	9	360	38.2	10.95	740.15	13	1.8648e+07	1.97108e+07	1.51177e+07	1.62389e+07	3.35077e+06	15370178	1.68435e+07	1.23825e+07	1.5028e+07	1.53853e+07	1.43939e+07	1.0161e+07	2.08575e+07	1.37669e+07	1.90093e+07	1.1668e+07	1.15857e+07	1.81965e+07	1.73363e+07	1.46836e+07	High	High	High	High	High	High	High	High	High	High	High	High	High
FALSE	High	Master Protein	Q99M87	DnaJ homolog subfamily A member 3, mitochondrial OS=Mus musculus OX=10090 GN=Dnaja3 PE=1 SV=1	>sp|Q99M87|DNJA3_MOUSE DnaJ homolog subfamily A member 3, mitochondrial OS=Mus musculus OX=10090 GN=Dnaja3 PE=1 SV=1	0	106.835	39	13	184	13	480	52.4	9.22	707.09	13	1.83345e+06	1.86724e+06	1.26994e+06	1.47201e+06	988538	2.06148e+06	1.79863e+06	1.59938e+06	1.46018e+06	1.25341e+06	1.43013e+06	945425	1.29633e+06	961973	1.05332e+06	1.04465e+06	1.43918e+06	887004	1.18946e+06	1.37265e+06	High	High	High	High	High	High	High	High	High	High	High	High	High
FALSE	High	Master Protein	Q91VR5	ATP-dependent RNA helicase DDX1 OS=Mus musculus OX=10090 GN=Ddx1 PE=1 SV=1	>sp|Q91VR5|DDX1_MOUSE ATP-dependent RNA helicase DDX1 OS=Mus musculus OX=10090 GN=Ddx1 PE=1 SV=1	0	106.752	30	19	272	19	740	82.4	7.21	700.99	19	2.64063e+06	2.41359e+06	2.65245e+06	2.24585e+06	1.64864e+06	2.34558e+06	2.31853e+06	2.06455e+06	2.90085e+06	1.95844e+06	2.41584e+06	1.86386e+06	1.50327e+06	1.82464e+06	2.74854e+06	2.02668e+06	1.84579e+06	2.86162e+06	2.34721e+06	2.79575e+06	High	High	High	High	High	High	High	High	High	High	High	High	High
FALSE	High	Master Protein	P80315	T-complex protein 1 subunit delta OS=Mus musculus OX=10090 GN=Cct4 PE=1 SV=3	>sp|P80315|TCPD_MOUSE T-complex protein 1 subunit delta OS=Mus musculus OX=10090 GN=Cct4 PE=1 SV=3	0	106.644	42	17	299	17	539	58	8.02	652.57	17	7.34357e+06	7.99888e+06	7.61369e+06	5.78174e+06	5.35916e+06	7.48119e+06	7.09048e+06	6.32449e+06	6.92805e+06	6.68143e+06	7.59855e+06	5.66633e+06	6.45707e+06	6.2614e+06	6.69949e+06	6.01249e+06	5.21203e+06	6.06174e+06	6.13391e+06	7.76352e+06	High	High	High	High	High	High	High	High	High	High	High	High	High
FALSE	High	Master Protein	Q80WQ2	Protein VAC14 homolog OS=Mus musculus OX=10090 GN=Vac14 PE=1 SV=1	>sp|Q80WQ2|VAC14_MOUSE Protein VAC14 homolog OS=Mus musculus OX=10090 GN=Vac14 PE=1 SV=1	0	106.546	29	19	270	19	782	88	6.13	671.77	19	2.31635e+06	1.70977e+06	1.83481e+06	1.8869e+06	1.44435e+06	2.0717e+06	1.74774e+06	1.97637e+06	2.25784e+06	1.78587e+06	2.34431e+06	1.66131e+06	1.81259e+06	1.72084e+06	2.01253e+06	1.92231e+06	1.56925e+06	1.82513e+06	1.71071e+06	2.12213e+06	High	High	High	High	High	High	High	High	High	High	High	High	High
FALSE	High	Master Protein	Q91ZA3	Propionyl-CoA carboxylase alpha chain, mitochondrial OS=Mus musculus OX=10090 GN=Pcca PE=1 SV=2	>sp|Q91ZA3|PCCA_MOUSE Propionyl-CoA carboxylase alpha chain, mitochondrial OS=Mus musculus OX=10090 GN=Pcca PE=1 SV=2	0	106.472	36	23	245	23	724	79.9	7.25	485.35	23	2.09465e+06	2.12544e+06	1.80912e+06	601890	1.51092e+06	1.64867e+06	2.33436e+06	2.22389e+06	2.58094e+06	929407	1.29462e+06	1.47055e+06	1.63695e+06	1.46404e+06	1.44735e+06	1.71082e+06	1.5253e+06	2.60685e+06	1.59414e+06	2.04228e+06	High	High	High	High	High	High	High	High	High	High	High	High	High
FALSE	High	Master Protein	Q9JLI8	Squamous cell carcinoma antigen recognized by T-cells 3 OS=Mus musculus OX=10090 GN=Sart3 PE=1 SV=1	>sp|Q9JLI8|SART3_MOUSE Squamous cell carcinoma antigen recognized by T-cells 3 OS=Mus musculus OX=10090 GN=Sart3 PE=1 SV=1	0	106.409	25	21	325	21	962	109.6	5.24	695.41	21	1.54319e+06	1.3202e+06	813505	1.46633e+06	1.60912e+06	1.03859e+06	1.98437e+06	1.77881e+06	1.85497e+06	1.58669e+06	2.24023e+06	908937	1.54773e+06	1.03187e+06	1.5631e+06	1.75429e+06	1.09042e+06	1.25147e+06	2.09497e+06	1.24786e+06	High	High	High	High	High	High	High	High	High	High	High	High	High
FALSE	High	Master Protein	Q99KI0	Aconitate hydratase, mitochondrial OS=Mus musculus OX=10090 GN=Aco2 PE=1 SV=1	>sp|Q99KI0|ACON_MOUSE Aconitate hydratase, mitochondrial OS=Mus musculus OX=10090 GN=Aco2 PE=1 SV=1	0	106.288	29	19	257	19	780	85.4	7.93	679.09	19	2.6916e+06	2.5928e+06	2.12155e+06	2.6353e+06	1.85174e+06	2.52293e+06	2.09306e+06	2.51212e+06	2.74191e+06	2.25232e+06	2.74499e+06	2.28157e+06	2.25854e+06	1.96869e+06	2.4112e+06	2.24076e+06	2.10598e+06	2.42308e+06	2.20233e+06	2.45352e+06	High	High	High	High	High	High	High	High	High	High	High	High	High
FALSE	High	Master Protein	Q8BMF4	Dihydrolipoyllysine-residue acetyltransferase component of pyruvate dehydrogenase complex, mitochondrial OS=Mus musculus OX=10090 GN=Dlat PE=1 SV=2	>sp|Q8BMF4|ODP2_MOUSE Dihydrolipoyllysine-residue acetyltransferase component of pyruvate dehydrogenase complex, mitochondrial OS=Mus musculus OX=10090 GN=Dlat PE=1 SV=2	0	106.278	31	16	210	16	642	67.9	8.57	583.14	16	4.24378e+06	4.18483e+06	3.77405e+06	3.54495e+06	3.97994e+06	3.56645e+06	5.45482e+06	6.48758e+06	4.55125e+06	3.54327e+06	4.72952e+06	3.90282e+06	3.93191e+06	3.63326e+06	4.53461e+06	3.67046e+06	3.02551e+06	4.28133e+06	4.70248e+06	4.38773e+06	High	High	High	High	High	High	High	High	High	High	High	High	High
FALSE	High	Master Protein	Q8BMP6	Golgi resident protein GCP60 OS=Mus musculus OX=10090 GN=Acbd3 PE=1 SV=3	>sp|Q8BMP6|GCP60_MOUSE Golgi resident protein GCP60 OS=Mus musculus OX=10090 GN=Acbd3 PE=1 SV=3	0	106.201	34	12	172	12	525	60.1	5.11	536.86	12	2.23991e+06	1.55243e+06	1.71573e+06	2.01584e+06	1.19211e+06	1.25626e+06	1.25832e+06	2.07013e+06	2.61938e+06	1.81184e+06	1.74249e+06	1.27384e+06	1.34234e+06	1.68094e+06	1.65211e+06	1.64557e+06	1.42976e+06	1.5985e+06	2.2081e+06	1.4022e+06	High	High	High	High	High	High	High	High	High	High	High	High	High
FALSE	High	Master Protein	P14685	26S proteasome non-ATPase regulatory subunit 3 OS=Mus musculus OX=10090 GN=Psmd3 PE=1 SV=3	>sp|P14685|PSMD3_MOUSE 26S proteasome non-ATPase regulatory subunit 3 OS=Mus musculus OX=10090 GN=Psmd3 PE=1 SV=3	0	106.136	42	21	347	21	530	60.7	8.44	840.47	21	3.12551e+06	3.72029e+06	2.74941e+06	2.76321e+06	2.32923e+06	3.05724e+06	2.39457e+06	2.96332e+06	2.88122e+06	3.00681e+06	2.98026e+06	2.33171e+06	2.86009e+06	2.4712e+06	2.63344e+06	2.62855e+06	2.62701e+06	2.61487e+06	2.58858e+06	3.3813e+06	High	High	High	High	High	High	High	High	High	High	High	High	High
FALSE	High	Master Protein	O88844	Isocitrate dehydrogenase [NADP] cytoplasmic OS=Mus musculus OX=10090 GN=Idh1 PE=1 SV=2	>sp|O88844|IDHC_MOUSE Isocitrate dehydrogenase [NADP] cytoplasmic OS=Mus musculus OX=10090 GN=Idh1 PE=1 SV=2	0	105.882	43	17	282	17	414	46.6	7.17	780.91	17	9.36583e+06	1.30151e+07	4.06025e+06	3.31525e+06	6.26826e+06	7.35164e+06	3.05894e+06	4.52193e+06	4.97191e+06	4.20849e+06	3.69153e+06	3.40644e+06	4.18484e+06	3.96337e+06	5.03115e+06	5.14565e+06	2.7834e+06	4.42254e+06	3.66753e+06	7.23457e+06	High	High	High	High	High	High	High	High	High	High	High	High	High
FALSE	High	Master Protein	P50247	Adenosylhomocysteinase OS=Mus musculus OX=10090 GN=Ahcy PE=1 SV=3	>sp|P50247|SAHH_MOUSE Adenosylhomocysteinase OS=Mus musculus OX=10090 GN=Ahcy PE=1 SV=3	0	105.168	48	20	260	19	432	47.7	6.54	616.32	20	6.65085e+06	6.09335e+06	4.6157e+06	5.25625e+06	4.09945e+06	6.2197e+06	6.78147e+06	6.76082e+06	6.6075e+06	5.06677e+06	7.08435e+06	4.78069e+06	5.16381e+06	4.16873e+06	6.0761e+06	5.51977e+06	3.0541e+06	4.47083e+06	6.28697e+06	5.38672e+06	High	High	High	High	High	High	High	High	High	High	High	High	High
FALSE	High	Master Protein	Q99MZ7	Peroxisomal trans-2-enoyl-CoA reductase OS=Mus musculus OX=10090 GN=Pecr PE=1 SV=1	>sp|Q99MZ7|PECR_MOUSE Peroxisomal trans-2-enoyl-CoA reductase OS=Mus musculus OX=10090 GN=Pecr PE=1 SV=1	0	105.006	47	12	478	12	303	32.4	8.29	1412.97	12	1.08591e+08	9.70626e+07	8.59404e+07	8.87324e+07	6.40348e+07	1.0362e+08	1.01573e+08	9.77202e+07	1.15517e+08	8.06555e+07	1.06194e+08	6.68539e+07	8.69777e+07	7.80738e+07	9.578e+07	8.29541e+07	9.97359e+07	8.5297e+07	8.81658e+07	1.04547e+08	High	High	High	High	High	High	High	High	High	High	High	High	High
FALSE	High	Master Protein	Q9CZU6	Citrate synthase, mitochondrial OS=Mus musculus OX=10090 GN=Cs PE=1 SV=1	>sp|Q9CZU6|CISY_MOUSE Citrate synthase, mitochondrial OS=Mus musculus OX=10090 GN=Cs PE=1 SV=1	0	104.988	45	15	258	15	464	51.7	8.57	755.29	15	8.40803e+06	8.3911e+06	5.56279e+06	7.87739e+06	4.26967e+06	8.17598e+06	1.31979e+07	7.27079e+06	9.13241e+06	7.60947e+06	9.02464e+06	7.6638e+06	6.67522e+06	7.08658e+06	8.53029e+06	7.22643e+06	6.73642e+06	6.24966e+06	8.75663e+06	8.89224e+06	High	High	High	High	High	High	High	High	High	High	High	High	High
FALSE	High	Master Protein	B9EJ86	Oxysterol-binding protein-related protein 8 OS=Mus musculus OX=10090 GN=Osbpl8 PE=1 SV=1	>sp|B9EJ86|OSBL8_MOUSE Oxysterol-binding protein-related protein 8 OS=Mus musculus OX=10090 GN=Osbpl8 PE=1 SV=1	0	104.784	28	17	213	17	889	101.2	6.96	692.54	17	2.07227e+06	1.46896e+06	1.22545e+06	945951	1.4968e+06	1.47311e+06	1.38142e+06	1.95593e+06	1.72205e+06	1.26791e+06	1.53346e+06	1.50376e+06	1.42705e+06	1.4247e+06	1.15316e+06	1.57292e+06	1.64776e+06	1.21949e+06	1.44849e+06	1.69155e+06	High	High	High	High	High	High	High	High	High	High	High	High	High
FALSE	High	Master Protein	Q99K01	Pyridoxal-dependent decarboxylase domain-containing protein 1 OS=Mus musculus OX=10090 GN=Pdxdc1 PE=1 SV=2	>sp|Q99K01|PDXD1_MOUSE Pyridoxal-dependent decarboxylase domain-containing protein 1 OS=Mus musculus OX=10090 GN=Pdxdc1 PE=1 SV=2	0	104.74	31	18	236	18	787	87.3	5.48	576.24	18	2.00704e+06	2.06508e+06	1.74405e+06	1.14654e+06	1.04528e+06	1.48586e+06	1.73412e+06	1.49728e+06	1.66644e+06	1.72206e+06	1.24322e+06	1.16688e+06	1.58439e+06	1.67946e+06	1.92601e+06	1.74227e+06	1.25158e+06	1.5245e+06	1.76084e+06	1.37857e+06	High	High	High	High	High	High	High	High	High	High	High	High	High
FALSE	High	Master Protein	Q8R317	Ubiquilin-1 OS=Mus musculus OX=10090 GN=Ubqln1 PE=1 SV=1	>sp|Q8R317|UBQL1_MOUSE Ubiquilin-1 OS=Mus musculus OX=10090 GN=Ubqln1 PE=1 SV=1	0	104.256	29	12	198	11	582	61.9	4.94	647.06	12	2.11992e+06	2.21068e+06	1.59937e+06	1.68194e+06	1.68386e+06	1.53508e+06	1.96148e+06	2.26555e+06	3.00153e+06	2.07269e+06	2.40735e+06	1.78522e+06	1.64257e+06	1.73063e+06	2.23744e+06	1.81259e+06	1.36795e+06	1.40538e+06	2.38105e+06	1.61748e+06	High	High	High	High	High	High	High	High	High	High	High	High	High
FALSE	High	Master Protein	Q76MZ3	Serine/threonine-protein phosphatase 2A 65 kDa regulatory subunit A alpha isoform OS=Mus musculus OX=10090 GN=Ppp2r1a PE=1 SV=3	>sp|Q76MZ3|2AAA_MOUSE Serine/threonine-protein phosphatase 2A 65 kDa regulatory subunit A alpha isoform OS=Mus musculus OX=10090 GN=Ppp2r1a PE=1 SV=3	0	104.117	32	16	303	16	589	65.3	5.11	855.08	16	1.50033e+07	9.03484e+07	8.22694e+06	4.92939e+06	4.09979e+06	1.32476e+07	7.06185e+06	7.02086e+06	9.09567e+06	6.54466e+06	8.7333e+06	6.36799e+06	6.73511e+06	5.91605e+06	1.18122e+07	5.46363e+06	4.28142e+06	6.59045e+06	5.46443e+06	6.99817e+06	High	High	High	High	High	High	High	High	High	High	High	High	High
FALSE	High	Master Protein	O08796	Eukaryotic elongation factor 2 kinase OS=Mus musculus OX=10090 GN=Eef2k PE=1 SV=1	>sp|O08796|EF2K_MOUSE Eukaryotic elongation factor 2 kinase OS=Mus musculus OX=10090 GN=Eef2k PE=1 SV=1	0	103.384	28	18	268	18	724	81.7	5.38	634.81	18	3.4875e+06	2.87881e+06	1.60465e+06	1.7205e+06	1.34309e+06	1.64683e+06	2.16018e+06	2.08844e+06	2.53017e+06	1.98529e+06	2.05095e+06	1.83957e+06	2.05669e+06	1.08053e+06	2.2919e+06	2.02326e+06	1.07938e+06	1.99483e+06	2.2438e+06	2.12836e+06	High	High	High	High	High	High	High	High	High	High	High	High	High
FALSE	High	Master Protein	Q6ZPJ3	(E3-independent) E2 ubiquitin-conjugating enzyme UBE2O OS=Mus musculus OX=10090 GN=Ube2o PE=1 SV=3	>sp|Q6ZPJ3|UBE2O_MOUSE (E3-independent) E2 ubiquitin-conjugating enzyme UBE2O OS=Mus musculus OX=10090 GN=Ube2o PE=1 SV=3	0	103.044	18	19	267	19	1288	140.7	5.06	640.33	19	1.71702e+06	2.00634e+06	1.61205e+06	1.51e+06	1.05408e+06	1.73675e+06	1.51675e+06	1.62768e+06	2.37272e+06	2.0209e+06	1.89311e+06	1.37762e+06	1.8381e+06	1.44935e+06	1.86956e+06	2.04811e+06	1.24991e+06	2.40543e+06	1.71347e+06	2.51008e+06	High	High	High	High	High	High	High	High	High	High	High	High	High
FALSE	High	Master Protein	G5E870	E3 ubiquitin-protein ligase TRIP12 OS=Mus musculus OX=10090 GN=Trip12 PE=1 SV=1	>sp|G5E870|TRIPC_MOUSE E3 ubiquitin-protein ligase TRIP12 OS=Mus musculus OX=10090 GN=Trip12 PE=1 SV=1	0	102.912	14	19	222	19	2025	224	8.35	561.58	19	2.75069e+06	2.55903e+06	1.33598e+06	1.50384e+06	923309	832688	1.10471e+06	1.38173e+06	1.38128e+06	888834	1.16381e+06	1.15003e+06	1.13603e+06	929271	1.2654e+06	1.3677e+06	798845	1.24382e+06	1.46865e+06	1.4553e+06	High	High	High	High	High	High	High	High	High	High	High	High	High
FALSE	High	Master Protein	P49717	DNA replication licensing factor MCM4 OS=Mus musculus OX=10090 GN=Mcm4 PE=1 SV=1	>sp|P49717|MCM4_MOUSE DNA replication licensing factor MCM4 OS=Mus musculus OX=10090 GN=Mcm4 PE=1 SV=1	0	102.76	26	18	203	18	862	96.7	7.2	531.95	18	1.06357e+06	1.23835e+06	2.48925e+06	2.68492e+06	591094	835743	2.53216e+06	733242	1.1738e+06	971476	1.16662e+06	2.56017e+06	574550	656271	872985	785710	2.04076e+06	677005	743510	2.97599e+06	High	High	High	High	High	High	High	High	High	High	High	High	High
FALSE	High	Master Protein	P14206	40S ribosomal protein SA OS=Mus musculus OX=10090 GN=Rpsa PE=1 SV=4	>sp|P14206|RSSA_MOUSE 40S ribosomal protein SA OS=Mus musculus OX=10090 GN=Rpsa PE=1 SV=4	0	102.591	51	12	210	12	295	32.8	4.87	709.08	12	5.6593e+06	7.81703e+06	5.639e+06	3.58484e+06	5.47604e+06	5.20911e+06	5.60431e+06	5.32615e+06	6.27732e+06	4.46431e+06	5.82245e+06	4.38572e+06	5.57213e+06	4.51276e+06	5.10165e+06	5.48954e+06	3.24021e+06	6.13824e+06	5.02008e+06	5.30839e+06	High	High	High	High	High	High	High	High	High	High	High	High	High
FALSE	High	Master Protein	P27546	Microtubule-associated protein 4 OS=Mus musculus OX=10090 GN=Map4 PE=1 SV=3	>sp|P27546|MAP4_MOUSE Microtubule-associated protein 4 OS=Mus musculus OX=10090 GN=Map4 PE=1 SV=3	0	102.457	27	19	199	19	1125	117.4	4.98	445.92	19	1.73552e+06	1.86955e+07	1.56023e+06	8.4362e+06	1.12424e+06	3.39306e+06	1.40134e+06	1.68921e+06	5.04536e+06	6.31733e+06	5.75478e+06	1.73628e+07	1.27921e+06	6.73498e+06	1.4864e+06	2.20101e+06	1.21293e+06	3.80183e+06	8.69501e+06	6.01263e+06	High	High	High	High	High	High	High	High	High	High	High	High	High
FALSE	High	Master Protein	Q8CD10	Calcium uptake protein 2, mitochondrial OS=Mus musculus OX=10090 GN=Micu2 PE=1 SV=2	>sp|Q8CD10|MICU2_MOUSE Calcium uptake protein 2, mitochondrial OS=Mus musculus OX=10090 GN=Micu2 PE=1 SV=2	0	102.089	45	14	225	14	432	49.4	9.45	775.72	14	1.93345e+06	2.48043e+06	1.70178e+06	1.75249e+06	1.84554e+06	1.90966e+06	2.0408e+06	1.71597e+06	2.47447e+06	1.771e+06	1.20311e+06	1.63101e+06	1.76027e+06	1.44361e+06	1.95054e+06	1.90482e+06	1.53587e+06	1.51306e+06	1.38237e+06	1.87545e+06	High	High	High	High	High	High	High	High	High	High	High	High	High
FALSE	High	Master Protein	Q9EP69	Phosphatidylinositol-3-phosphatase SAC1 OS=Mus musculus OX=10090 GN=Sacm1l PE=1 SV=1	>sp|Q9EP69|SAC1_MOUSE Phosphatidylinositol-3-phosphatase SAC1 OS=Mus musculus OX=10090 GN=Sacm1l PE=1 SV=1	0	101.764	41	21	290	21	587	66.9	7.3	621.12	21	2.37817e+06	1.89952e+06	1.89583e+06	1.99372e+06	1.53589e+06	2.07134e+06	2.02366e+06	1.69228e+06	2.59816e+06	1.94161e+06	1.65762e+06	1.80418e+06	1.67523e+06	1.66702e+06	1.61658e+06	1.63919e+06	1.79097e+06	2.02993e+06	1.81142e+06	2.18135e+06	High	High	High	High	High	High	High	High	High	High	High	High	High
FALSE	High	Master Protein	Q9Z0R6	Intersectin-2 OS=Mus musculus OX=10090 GN=Itsn2 PE=1 SV=2	>sp|Q9Z0R6|ITSN2_MOUSE Intersectin-2 OS=Mus musculus OX=10090 GN=Itsn2 PE=1 SV=2	0	101.627	13	17	209	17	1659	188.8	8.13	649.82	17	3.30443e+07	2.02805e+07	1.5328e+07	3.08833e+07	1.66926e+06	3.12324e+07	2.13577e+07	2.87659e+07	3.12276e+07	2.27665e+07	3.02365e+07	2.6663e+07	3.32852e+07	2.28906e+07	2.66212e+07	3.15773e+07	3.40845e+07	2.58429e+07	3.15959e+07	2.78926e+07	High	High	High	High	High	High	High	High	High	High	High	High	High
FALSE	High	Master Protein	P11983	T-complex protein 1 subunit alpha OS=Mus musculus OX=10090 GN=Tcp1 PE=1 SV=3	>sp|P11983|TCPA_MOUSE T-complex protein 1 subunit alpha OS=Mus musculus OX=10090 GN=Tcp1 PE=1 SV=3	0	101.26	42	17	328	17	556	60.4	6.16	820.47	17	8.05295e+06	9.86127e+06	7.13694e+06	6.2473e+06	5.63121e+06	8.00853e+06	6.10815e+06	5.82846e+06	7.94145e+06	6.8371e+06	8.4372e+06	6.09756e+06	5.6391e+06	6.92051e+06	7.23713e+06	6.27866e+06	4.94944e+06	7.15459e+06	6.89689e+06	7.04704e+06	High	High	High	High	High	High	High	High	High	High	High	High	High
FALSE	High	Master Protein	P62192	26S proteasome regulatory subunit 4 OS=Mus musculus OX=10090 GN=Psmc1 PE=1 SV=1	>sp|P62192|PRS4_MOUSE 26S proteasome regulatory subunit 4 OS=Mus musculus OX=10090 GN=Psmc1 PE=1 SV=1	0	101.168	44	16	241	15	440	49.2	6.21	640.17	16	3.14654e+06	2.09711e+06	2.31079e+06	1.61621e+06	1.30782e+06	1.99384e+06	1.89803e+06	1.70263e+06	2.19736e+06	1.5806e+06	2.18677e+06	1.55381e+06	1.51176e+06	1.64501e+06	1.8868e+06	1.73849e+06	1.132e+06	1.58436e+06	2.6286e+06	2.04805e+06	High	High	High	High	High	High	High	High	High	High	High	High	High
FALSE	High	Master Protein	Q9DBG5	Perilipin-3 OS=Mus musculus OX=10090 GN=Plin3 PE=1 SV=1	>sp|Q9DBG5|PLIN3_MOUSE Perilipin-3 OS=Mus musculus OX=10090 GN=Plin3 PE=1 SV=1	0	100.463	49	14	219	14	437	47.2	5.62	541.26	14	885006	1.20213e+06	1.11529e+06	1.42113e+06	899697	1.34375e+06	1.43167e+06	1.45597e+06	1.26441e+06	977820	1.15006e+06	939584	1.53343e+06	721959	1.54164e+06	818763	935056	914658	1.03499e+06	1.22583e+06	High	High	High	High	High	High	High	High	High	High	High	High	High
FALSE	High	Master Protein	P70296	Phosphatidylethanolamine-binding protein 1 OS=Mus musculus OX=10090 GN=Pebp1 PE=1 SV=3	>sp|P70296|PEBP1_MOUSE Phosphatidylethanolamine-binding protein 1 OS=Mus musculus OX=10090 GN=Pebp1 PE=1 SV=3	0	100.417	75	10	268	10	187	20.8	5.4	956.21	10	3.52947e+07	3.86626e+07	1.63941e+07	1.73773e+07	2.07734e+07	1.91719e+07	2.08834e+07	2.25187e+07	3.36419e+07	2.37079e+07	2.39702e+07	2.4732e+07	1.9028e+07	1.81898e+07	2.03691e+07	2.51916e+07	7.31945e+06	2.43936e+07	2.11581e+07	3.08355e+07	High	High	High	High	High	High	High	High	High	High	High	High	High
FALSE	High	Master Protein	CON_IPI00300725.7	SWISS-PROT:P02538 Tax_Id=9606 Gene_Symbol=KRT6A Keratin, type II cytoskeletal 6A	>CON_IPI00300725.7|SWISS-PROT:P02538 Tax_Id=9606 Gene_Symbol=KRT6A Keratin, type II cytoskeletal 6A	0	100.048	33	19	71	9	564	60	8	152.3	19	2.77418e+06	23335.8	2.04403e+06		1798.07	2222.79	29093.5		5249.67		75578.5	11444.1			1947.83		728.419	1019.02	12598.6		High	High	High	Not Found	Peak Found	Peak Found	High	Not Found	Peak Found	Not Found	Peak Found	Peak Found	Not Found
FALSE	High	Master Protein	Q8C3Y4	Kinetochore-associated protein 1 OS=Mus musculus OX=10090 GN=Kntc1 PE=1 SV=2	>sp|Q8C3Y4|KNTC1_MOUSE Kinetochore-associated protein 1 OS=Mus musculus OX=10090 GN=Kntc1 PE=1 SV=2	0	100.044	11	22	217	22	2207	250.2	6	508.52	22	939491	1.36033e+06	705372	775367	649655	512266	1.10886e+06	723313	1.09077e+06	948300	844176	681820	770887	807988	967721	1.0034e+06	647570	939615	862624	595057	High	High	High	High	High	High	High	High	High	High	High	High	High
FALSE	High	Master Protein	P23116	Eukaryotic translation initiation factor 3 subunit A OS=Mus musculus OX=10090 GN=Eif3a PE=1 SV=5	>sp|P23116|EIF3A_MOUSE Eukaryotic translation initiation factor 3 subunit A OS=Mus musculus OX=10090 GN=Eif3a PE=1 SV=5	0	99.845	19	22	257	22	1344	161.8	6.77	545.34	22	1.0696e+06	1.05796e+06	1.11527e+06	820275	739333	1.07599e+06	1.12749e+06	1.34835e+06	1.31067e+06	757086	1.14832e+06	844907	1.20296e+06	1.01509e+06	1.23911e+06	999074	711445	1.13072e+06	1.21614e+06	1.28481e+06	High	High	High	High	High	High	High	High	High	High	High	High	High
FALSE	High	Master Protein	Q8BP92	Reticulocalbin-2 OS=Mus musculus OX=10090 GN=Rcn2 PE=1 SV=1	>sp|Q8BP92|RCN2_MOUSE Reticulocalbin-2 OS=Mus musculus OX=10090 GN=Rcn2 PE=1 SV=1	0	99.767	48	12	176	12	320	37.2	4.42	711.19	12	1.39354e+06	952030	882982	1.14146e+06	751316	951113	1.33954e+06	1.1883e+06	1.26323e+06	864086	1.07334e+06	533283	448014	468122	713549	903941	787037	909941	934406	766152	High	High	High	High	High	High	High	High	High	High	High	High	High
FALSE	High	Master Protein	P09411	Phosphoglycerate kinase 1 OS=Mus musculus OX=10090 GN=Pgk1 PE=1 SV=4	>sp|P09411|PGK1_MOUSE Phosphoglycerate kinase 1 OS=Mus musculus OX=10090 GN=Pgk1 PE=1 SV=4	0	99.299	52	15	276	15	417	44.5	7.9	819.67	15	8.30954e+06	7.85861e+06	7.20242e+06	6.57467e+06	5.99966e+06	8.2006e+06	7.13458e+06	7.21661e+06	9.51257e+06	5.7959e+06	8.13432e+06	7.44705e+06	6.87155e+06	6.8762e+06	7.05088e+06	8.55659e+06	3.17314e+06	7.63617e+06	8.6262e+06	8.31937e+06	High	High	High	High	High	High	High	High	High	High	High	High	High
FALSE	High	Master Protein	P08249	Malate dehydrogenase, mitochondrial OS=Mus musculus OX=10090 GN=Mdh2 PE=1 SV=3	>sp|P08249|MDHM_MOUSE Malate dehydrogenase, mitochondrial OS=Mus musculus OX=10090 GN=Mdh2 PE=1 SV=3	0	99	45	14	280	14	338	35.6	8.68	743.69	14	1.87169e+07	1.87465e+07	1.70857e+07	1.8753e+07	1.3454e+07	1.60158e+07	1.71281e+07	1.60335e+07	1.75215e+07	1.75868e+07	2.04415e+07	1.36507e+07	1.77244e+07	1.60139e+07	1.56892e+07	2.02913e+07	1.71493e+07	1.82256e+07	1.89802e+07	1.90985e+07	High	High	High	High	High	High	High	High	High	High	High	High	High
FALSE	High	Master Protein	Q9QYI3	DnaJ homolog subfamily C member 7 OS=Mus musculus OX=10090 GN=Dnajc7 PE=1 SV=2	>sp|Q9QYI3|DNJC7_MOUSE DnaJ homolog subfamily C member 7 OS=Mus musculus OX=10090 GN=Dnajc7 PE=1 SV=2	0	98.886	44	18	244	18	494	56.4	6.49	718.67	18	2.13662e+06	2.56497e+06	2.28691e+06	2.42397e+06	1.38247e+06	2.67611e+06	2.44851e+06	2.62671e+06	2.6025e+06	2.26623e+06	2.26419e+06	2.07683e+06	2.19207e+06	1.50949e+06	2.05422e+06	2.25505e+06	1.6649e+06	1.87191e+06	2.82466e+06	2.61817e+06	High	High	High	High	High	High	High	High	High	High	High	High	High
FALSE	High	Master Protein	Q7TPW1	Nexilin OS=Mus musculus OX=10090 GN=Nexn PE=1 SV=3	>sp|Q7TPW1|NEXN_MOUSE Nexilin OS=Mus musculus OX=10090 GN=Nexn PE=1 SV=3	0	98.358	31	20	308	20	607	72.1	5.01	770.19	20	5.05466e+06	4.48677e+06	3.85956e+06	4.21188e+06	2.48053e+06	4.97387e+06	4.84623e+06	4.37609e+06	4.60587e+06	3.65181e+06	4.43659e+06	3.37888e+06	4.27735e+06	3.65025e+06	4.25525e+06	4.12221e+06	4.34092e+06	3.79194e+06	4.34662e+06	4.22724e+06	High	High	High	High	High	High	High	High	High	High	High	High	High
FALSE	High	Master Protein	O35904	Phosphatidylinositol 4,5-bisphosphate 3-kinase catalytic subunit delta isoform OS=Mus musculus OX=10090 GN=Pik3cd PE=1 SV=2	>sp|O35904|PK3CD_MOUSE Phosphatidylinositol 4,5-bisphosphate 3-kinase catalytic subunit delta isoform OS=Mus musculus OX=10090 GN=Pik3cd PE=1 SV=2	0	98.314	22	18	233	17	1043	119.6	7.34	558.18	18	1.38216e+06	1.32855e+06	779178	713303	476507	1.0777e+06	683411	1.41592e+06	820534	680983	977910	831558	843913	685847	861080	920235	458958	622791	778641	872995	High	High	High	High	High	High	High	High	High	High	High	High	High
FALSE	High	Master Protein	Q9D0F9	Phosphoglucomutase-1 OS=Mus musculus OX=10090 GN=Pgm1 PE=1 SV=4	>sp|Q9D0F9|PGM1_MOUSE Phosphoglucomutase-1 OS=Mus musculus OX=10090 GN=Pgm1 PE=1 SV=4	0	98.199	46	21	300	21	562	61.4	6.57	726.81	21	1.77763e+06	1.92774e+06	1.66898e+06	1.15227e+06	995135	1.42598e+06	1.33514e+06	2.26144e+06	2.71411e+06	2.41549e+06	2.67457e+06	1.77619e+06	2.70849e+06	2.34606e+06	1.79009e+06	1.75704e+06	400344	1.96602e+06	3.06132e+06	1.27275e+06	High	High	High	High	High	High	High	High	High	High	High	High	High
FALSE	High	Master Protein	Q8BMJ2	Leucine--tRNA ligase, cytoplasmic OS=Mus musculus OX=10090 GN=Lars1 PE=1 SV=2	>sp|Q8BMJ2|SYLC_MOUSE Leucine--tRNA ligase, cytoplasmic OS=Mus musculus OX=10090 GN=Lars1 PE=1 SV=2	0	98.135	23	22	238	22	1178	134.1	7.05	523.78	22	1.04534e+06	1.35648e+06	743839	791551	681735	928287	913934	893303	1.26699e+06	1.14491e+06	858988	897954	836677	837978	555523	1.07541e+06	920651	1.08059e+06	1.01546e+06	1.22376e+06	High	High	High	High	High	High	High	High	High	High	High	High	High
FALSE	High	Master Protein	Q8CG76	Aflatoxin B1 aldehyde reductase member 2 OS=Mus musculus OX=10090 GN=Akr7a2 PE=1 SV=3	>sp|Q8CG76|ARK72_MOUSE Aflatoxin B1 aldehyde reductase member 2 OS=Mus musculus OX=10090 GN=Akr7a2 PE=1 SV=3	0	98.082	37	13	308	13	367	40.6	8.12	808.89	13	5.76159e+06	4.77583e+06	4.4676e+06	4.02675e+06	2.49463e+06	3.91781e+06	5.08558e+06	5.31899e+06	6.2016e+06	4.40182e+06	3.73912e+06	3.58685e+06	4.48972e+06	3.45179e+06	4.1721e+06	4.1973e+06	2.38797e+06	4.79903e+06	5.54116e+06	4.90241e+06	High	High	High	High	High	High	High	High	High	High	High	High	High
FALSE	High	Master Protein	Q9WTP6	Adenylate kinase 2, mitochondrial OS=Mus musculus OX=10090 GN=Ak2 PE=1 SV=5	>sp|Q9WTP6|KAD2_MOUSE Adenylate kinase 2, mitochondrial OS=Mus musculus OX=10090 GN=Ak2 PE=1 SV=5	0	97.945	55	12	282	12	239	26.5	7.39	765.48	12	9.3287e+06	1.0455e+07	6.57537e+06	7.06883e+06	4.82735e+06	7.14959e+06	6.39662e+06	6.85868e+06	7.67648e+06	6.11696e+06	7.14791e+06	6.34315e+06	5.65589e+06	6.17787e+06	5.2193e+06	6.89862e+06	6.35131e+06	6.62882e+06	6.70003e+06	6.97628e+06	High	High	High	High	High	High	High	High	High	High	High	High	High
FALSE	High	Master Protein	P47753	F-actin-capping protein subunit alpha-1 OS=Mus musculus OX=10090 GN=Capza1 PE=1 SV=4	>sp|P47753|CAZA1_MOUSE F-actin-capping protein subunit alpha-1 OS=Mus musculus OX=10090 GN=Capza1 PE=1 SV=4	0	97.911	51	10	164	7	286	32.9	5.55	574.72	10	2.17431e+06	1.96451e+06	976550	1.09398e+06	1.29464e+06	1.03866e+06	1.31887e+06	1.67636e+06	1.36296e+06	1.09719e+06	1.63971e+06	1.51452e+06	1.79662e+06	1.66036e+06	1.59949e+06	1.22508e+06	792066	1.64179e+06	1.93508e+06	1.77859e+06	High	High	High	High	High	High	High	High	High	High	High	High	High
FALSE	High	Master Protein	O54734	Dolichyl-diphosphooligosaccharide--protein glycosyltransferase 48 kDa subunit OS=Mus musculus OX=10090 GN=Ddost PE=1 SV=2	>sp|O54734|OST48_MOUSE Dolichyl-diphosphooligosaccharide--protein glycosyltransferase 48 kDa subunit OS=Mus musculus OX=10090 GN=Ddost PE=1 SV=2	0	97.869	41	13	189	13	441	49	5.83	528.22	13	5.19692e+06	5.09208e+06	4.38827e+06	3.8725e+06	3.59715e+06	5.11653e+06	3.50891e+06	3.60662e+06	4.96221e+06	4.27691e+06	4.88498e+06	4.01209e+06	3.40277e+06	4.12792e+06	3.54056e+06	4.16034e+06	4.74557e+06	3.24984e+06	3.61208e+06	4.99049e+06	High	High	High	High	High	High	High	High	High	High	High	High	High
FALSE	High	Master Protein	O54984	ATPase GET3 OS=Mus musculus OX=10090 GN=Get3 PE=1 SV=2	>sp|O54984|GET3_MOUSE ATPase GET3 OS=Mus musculus OX=10090 GN=Get3 PE=1 SV=2	0	97.762	43	10	224	10	348	38.8	4.91	723.67	10	1.28597e+07	9.91489e+06	4.59532e+06	7.84686e+06	7.1396e+06	5.04335e+06	8.38083e+06	9.7759e+06	6.16322e+06	5.67073e+06	8.69786e+06	5.8366e+06	6.48873e+06	5.01958e+06	7.34772e+06	9.01934e+06	4.9212e+06	5.65855e+06	7.30739e+06	6.97276e+06	High	High	High	High	High	High	High	High	High	High	High	High	High
FALSE	High	Master Protein	Q9EQ20	Methylmalonate-semialdehyde dehydrogenase [acylating], mitochondrial OS=Mus musculus OX=10090 GN=Aldh6a1 PE=1 SV=1	>sp|Q9EQ20|MMSA_MOUSE Methylmalonate-semialdehyde dehydrogenase [acylating], mitochondrial OS=Mus musculus OX=10090 GN=Aldh6a1 PE=1 SV=1	0	97.741	39	17	263	17	535	57.9	8.07	688.11	17	2.91153e+06	3.32843e+06	2.32421e+06	2.38083e+06	1.90645e+06	2.51571e+06	3.06047e+06	2.26375e+06	2.44349e+06	2.05501e+06	2.66483e+06	1.85212e+06	2.17847e+06	2.2386e+06	2.68243e+06	2.54893e+06	2.4245e+06	2.51877e+06	2.54581e+06	3.05368e+06	High	High	High	High	High	High	High	High	High	High	High	High	High
FALSE	High	Master Protein	Q99KV1	DnaJ homolog subfamily B member 11 OS=Mus musculus OX=10090 GN=Dnajb11 PE=1 SV=1	>sp|Q99KV1|DJB11_MOUSE DnaJ homolog subfamily B member 11 OS=Mus musculus OX=10090 GN=Dnajb11 PE=1 SV=1	0	97.33	41	13	174	13	358	40.5	6.32	544.14	13	2.83321e+06	3.41754e+06	1.79303e+06	1.91392e+06	1.59308e+06	2.24094e+06	2.58187e+06	2.5226e+06	2.58042e+06	1.78059e+06	2.81047e+06	1.88753e+06	2.6323e+06	1.65548e+06	2.25497e+06	1.95748e+06	1.77002e+06	2.33529e+06	2.42184e+06	1.82853e+06	High	High	High	High	High	High	High	High	High	High	High	High	High
FALSE	High	Master Protein	Q9Z1R2	Large proline-rich protein BAG6 OS=Mus musculus OX=10090 GN=Bag6 PE=1 SV=1	>sp|Q9Z1R2|BAG6_MOUSE Large proline-rich protein BAG6 OS=Mus musculus OX=10090 GN=Bag6 PE=1 SV=1	0	97.291	19	16	201	16	1154	121	5.71	501.31	16	1.03866e+06	718614	830692	695383	820842	856315	589654	976106	1.48221e+06	568494	862731	736706	788515	899148	820085	701449	653804	865205	796068	715988	High	High	High	High	High	High	High	High	High	High	High	High	High
FALSE	High	Master Protein	Q2KN98	Cytospin-A OS=Mus musculus OX=10090 GN=Specc1l PE=1 SV=1	>sp|Q2KN98|CYTSA_MOUSE Cytospin-A OS=Mus musculus OX=10090 GN=Specc1l PE=1 SV=1	0	97.24	22	16	143	16	1118	124.4	5.76	389.97	16	740046	646690	513967	640931	433242	233641	643352	451440	949657	809571	565452	487950	459961	208250	737414	625890	499529	458911	831539	433458	High	High	High	High	High	High	High	High	High	High	High	High	High
FALSE	High	Master Protein	Q8K2V1	Serine/threonine-protein phosphatase 4 regulatory subunit 1 OS=Mus musculus OX=10090 GN=Ppp4r1 PE=1 SV=2	>sp|Q8K2V1|PP4R1_MOUSE Serine/threonine-protein phosphatase 4 regulatory subunit 1 OS=Mus musculus OX=10090 GN=Ppp4r1 PE=1 SV=2	0	96.953	21	15	176	15	951	106.2	4.81	540.21	15	616609	660316	602019	503200	387888	575776	452483	526283	497038	469567	413665	428275	324472	454996	560306	465770	341627	431927	436033	388720	High	High	High	High	High	High	High	High	High	High	High	High	High
FALSE	High	Master Protein	Q9DBJ1	Phosphoglycerate mutase 1 OS=Mus musculus OX=10090 GN=Pgam1 PE=1 SV=3	>sp|Q9DBJ1|PGAM1_MOUSE Phosphoglycerate mutase 1 OS=Mus musculus OX=10090 GN=Pgam1 PE=1 SV=3	0	96.948	51	11	162	11	254	28.8	7.18	501.77	11	2.15546e+06	2.99715e+06	2.29821e+06	2.75309e+06	1.38188e+06	2.38444e+06	2.16601e+06	2.54532e+06	2.64962e+06	2.45862e+06	2.25731e+06	2.43648e+06	1.82441e+06	1.7455e+06	2.23416e+06	2.88934e+06	1.35638e+06	1.97411e+06	2.03268e+06	2.84287e+06	High	High	High	High	High	High	High	High	High	High	High	High	High
FALSE	High	Master Protein	O35864	COP9 signalosome complex subunit 5 OS=Mus musculus OX=10090 GN=Cops5 PE=1 SV=3	>sp|O35864|CSN5_MOUSE COP9 signalosome complex subunit 5 OS=Mus musculus OX=10090 GN=Cops5 PE=1 SV=3	0	96.825	52	13	243	13	334	37.5	6.54	743.81	13	8.07176e+06	6.29668e+06	5.02798e+06	7.13398e+06	4.7389e+06	6.39179e+06	5.46093e+06	7.06792e+06	7.61501e+06	6.06882e+06	7.30539e+06	4.65766e+06	5.13635e+06	5.55533e+06	6.02523e+06	6.16646e+06	5.02705e+06	5.20548e+06	6.55094e+06	6.7945e+06	High	High	High	High	High	High	High	High	High	High	High	High	High
FALSE	High	Master Protein	Q8BTM8	Filamin-A OS=Mus musculus OX=10090 GN=Flna PE=1 SV=5	>sp|Q8BTM8|FLNA_MOUSE Filamin-A OS=Mus musculus OX=10090 GN=Flna PE=1 SV=5	0	96.582	11	22	228	19	2647	281	6.04	508.29	22	678721	919895	614954	585548	435457	730338	559574	737414	652626	626668	725754	542652	470736	636490	687597	623768	496448	702284	563655	845689	High	High	High	High	High	High	High	High	High	High	High	High	High
FALSE	High	Master Protein	P61205	ADP-ribosylation factor 3 OS=Mus musculus OX=10090 GN=Arf3 PE=2 SV=2	>sp|P61205|ARF3_MOUSE ADP-ribosylation factor 3 OS=Mus musculus OX=10090 GN=Arf3 PE=2 SV=2	0	96.51	65	10	211	6	181	20.6	7.43	701.41	10	954571	645471	623648	493157	679820	1.09892e+06	809551	789253	922282	659165	1.10964e+06	822107	422179	353523	725108	710137	444174	956450	914358	737770	High	High	High	High	High	High	High	High	High	High	High	High	High
FALSE	High	Master Protein	Q9CQN1	Heat shock protein 75 kDa, mitochondrial OS=Mus musculus OX=10090 GN=Trap1 PE=1 SV=1	>sp|Q9CQN1|TRAP1_MOUSE Heat shock protein 75 kDa, mitochondrial OS=Mus musculus OX=10090 GN=Trap1 PE=1 SV=1	0	96.227	32	17	276	16	706	80.2	6.68	745.31	17	1.81134e+06	1.36349e+06	1.24648e+06	1.05103e+06	968551	1.19064e+06	1.07356e+06	1.65471e+06	1.46076e+06	1.29519e+06	1.37232e+06	915410	1.57336e+06	1.215e+06	1.57632e+06	1.66326e+06	1.1103e+06	1.27288e+06	1.57701e+06	2.00298e+06	High	High	High	High	High	High	High	High	High	High	High	High	High
FALSE	High	Master Protein	Q9Z2C9	Myotubularin-related protein 7 OS=Mus musculus OX=10090 GN=Mtmr7 PE=1 SV=2	>sp|Q9Z2C9|MTMR7_MOUSE Myotubularin-related protein 7 OS=Mus musculus OX=10090 GN=Mtmr7 PE=1 SV=2	0	96.145	29	14	187	14	660	75.6	6.43	550.83	14	950675	795419	625070	642618	646952	642399	597711	510502	748755	570144	686324	436464	734455	625455	465081	876617	514833	532879	668535	757677	High	High	High	High	High	High	High	High	High	High	High	High	High
FALSE	High	Master Protein	Q61205	Platelet-activating factor acetylhydrolase IB subunit gamma OS=Mus musculus OX=10090 GN=Pafah1b3 PE=1 SV=1	>sp|Q61205|PA1B3_MOUSE Platelet-activating factor acetylhydrolase IB subunit gamma OS=Mus musculus OX=10090 GN=Pafah1b3 PE=1 SV=1	0	95.99	58	10	251	10	232	25.8	6.93	690.13	10	5.66708e+06	5.79307e+06	3.66759e+06	3.10503e+06	2.25319e+06	4.04485e+06	4.17302e+06	4.65211e+06	4.31318e+06	3.85778e+06	3.51938e+06	4.12098e+06	3.72182e+06	3.03298e+06	3.6432e+06	3.17531e+06	2.51611e+06	3.88816e+06	3.57048e+06	4.17027e+06	High	High	High	High	High	High	High	High	High	High	High	High	High
FALSE	High	Master Protein	P03958	Adenosine deaminase OS=Mus musculus OX=10090 GN=Ada PE=1 SV=3	>sp|P03958|ADA_MOUSE Adenosine deaminase OS=Mus musculus OX=10090 GN=Ada PE=1 SV=3	0	95.884	47	14	244	14	352	40	5.72	631.96	14	4.87304e+06	6.03902e+06	3.40647e+06	4.31305e+06	2.34709e+06	3.20864e+06	5.86757e+06	5.29698e+06	4.87883e+06	4.17408e+06	5.8099e+06	5.74107e+06	5.4282e+06	4.74426e+06	4.08323e+06	4.48792e+06	1.48686e+06	6.14929e+06	4.74072e+06	5.09105e+06	High	High	High	High	High	High	High	High	High	High	High	High	High
FALSE	High	Master Protein	Q99JY0	Trifunctional enzyme subunit beta, mitochondrial OS=Mus musculus OX=10090 GN=Hadhb PE=1 SV=1	>sp|Q99JY0|ECHB_MOUSE Trifunctional enzyme subunit beta, mitochondrial OS=Mus musculus OX=10090 GN=Hadhb PE=1 SV=1	0	95.751	40	17	267	17	475	51.4	9.38	658.66	17	4.1288e+06	4.81814e+06	3.51295e+06	3.61845e+06	2.90523e+06	5.0314e+06	2.9208e+06	4.47733e+06	3.418e+06	3.16969e+06	3.77767e+06	3.61735e+06	3.62182e+06	3.17528e+06	3.47127e+06	3.57675e+06	3.27734e+06	3.87024e+06	3.49773e+06	4.81725e+06	High	High	High	High	High	High	High	High	High	High	High	High	High
FALSE	High	Master Protein	Q3V3R1	Monofunctional C1-tetrahydrofolate synthase, mitochondrial OS=Mus musculus OX=10090 GN=Mthfd1l PE=1 SV=2	>sp|Q3V3R1|C1TM_MOUSE Monofunctional C1-tetrahydrofolate synthase, mitochondrial OS=Mus musculus OX=10090 GN=Mthfd1l PE=1 SV=2	0	95.206	23	17	208	17	977	105.7	7.02	580.39	17	2.2603e+06	2.42386e+06	1.76598e+06	1.48819e+06	1.64843e+06	1.69099e+06	1.81194e+06	3.06249e+06	2.08055e+06	1.83671e+06	1.96252e+06	1.31359e+06	1.51909e+06	1.27934e+06	1.9341e+06	1.38235e+06	1.13538e+06	1.83937e+06	1.44628e+06	1.63099e+06	High	High	High	High	High	High	High	High	High	High	High	High	High
FALSE	High	Master Protein	Q7TPM6	Fibronectin type III and SPRY domain-containing protein 1 OS=Mus musculus OX=10090 GN=Fsd1 PE=1 SV=1	>sp|Q7TPM6|FSD1_MOUSE Fibronectin type III and SPRY domain-containing protein 1 OS=Mus musculus OX=10090 GN=Fsd1 PE=1 SV=1	0	95.159	29	12	224	12	496	55.5	6.67	732.74	12	2.21017e+06	2.59615e+06	1.29896e+06	2.09849e+06	1.52756e+06	1.51097e+06	1.70524e+06	1.71431e+06	1.72186e+06	1.91308e+06	1.43567e+06	1.53136e+06	2.03232e+06	1.27534e+06	1.5112e+06	1.71115e+06	1.32248e+06	1.78472e+06	1.69719e+06	1.82745e+06	High	High	High	High	High	High	High	High	High	High	High	High	High
FALSE	High	Master Protein	Q9DBG3	AP-2 complex subunit beta OS=Mus musculus OX=10090 GN=Ap2b1 PE=1 SV=1	>sp|Q9DBG3|AP2B1_MOUSE AP-2 complex subunit beta OS=Mus musculus OX=10090 GN=Ap2b1 PE=1 SV=1	0	95.121	17	16	276	7	937	104.5	5.38	756.59	16	303165	424207	272398	221076	344118	436811	291727	101487	285141	251316	112110	218953	339337	330392	291256	281589	316531	334449	231528	387168	High	High	High	High	High	High	High	High	High	High	High	High	High
FALSE	High	Master Protein	Q9CXF4	TBC1 domain family member 15 OS=Mus musculus OX=10090 GN=Tbc1d15 PE=1 SV=1	>sp|Q9CXF4|TBC15_MOUSE TBC1 domain family member 15 OS=Mus musculus OX=10090 GN=Tbc1d15 PE=1 SV=1	0	95.115	28	17	281	17	671	76.5	5.3	738.73	17	3.3871e+06	3.83282e+06	2.59457e+06	2.65024e+06	2.69519e+06	3.1572e+06	2.41526e+06	2.58326e+06	3.22283e+06	2.19407e+06	3.01135e+06	2.21496e+06	2.32416e+06	2.14613e+06	2.444e+06	2.0277e+06	1.69733e+06	2.38882e+06	2.32137e+06	2.6786e+06	High	High	High	High	High	High	High	High	High	High	High	High	High
FALSE	High	Master Protein	Q91W89	Alpha-mannosidase 2C1 OS=Mus musculus OX=10090 GN=Man2c1 PE=1 SV=1	>sp|Q91W89|MA2C1_MOUSE Alpha-mannosidase 2C1 OS=Mus musculus OX=10090 GN=Man2c1 PE=1 SV=1	0	94.71	23	15	158	15	1039	115.6	6.51	451.81	15	784034	770103	431517	364820	320247	569548	297430	469102	403874	816605	674211	613169	382380	349882	354649	519298	513190	418611	532071	266202	High	High	High	High	High	High	High	High	High	High	High	High	High
FALSE	High	Master Protein	Q8CIB5	Fermitin family homolog 2 OS=Mus musculus OX=10090 GN=Fermt2 PE=1 SV=1	>sp|Q8CIB5|FERM2_MOUSE Fermitin family homolog 2 OS=Mus musculus OX=10090 GN=Fermt2 PE=1 SV=1	0	94.656	28	16	178	16	680	77.8	6.7	510.73	16	1.51904e+07	1.90751e+07	4.7404e+06	3.95833e+06	7.88727e+06	6.50731e+06	8.58761e+06	6.45738e+06	1.02186e+07	1.27451e+07	1.1381e+07	9.17629e+06	6.86174e+06	6.8049e+06	8.80324e+06	1.55375e+07	4.66095e+06	1.95608e+07	4.35879e+06	1.16317e+07	High	High	High	High	High	High	High	High	High	High	High	High	High
FALSE	High	Master Protein	P59242	Cingulin OS=Mus musculus OX=10090 GN=Cgn PE=1 SV=1	>sp|P59242|CING_MOUSE Cingulin OS=Mus musculus OX=10090 GN=Cgn PE=1 SV=1	0	94.305	21	21	233	21	1191	136.4	5.91	510.18	21	1.27283e+06	1.14292e+06	1.03875e+06	1.1484e+06	627325	1.12932e+06	884617	1.30496e+06	1.12179e+06	916945	1.12124e+06	842864	943597	783556	1.16048e+06	761232	1.0785e+06	1.00678e+06	1.08172e+06	982112	High	High	High	High	High	High	High	High	High	High	High	High	High
FALSE	High	Master Protein	Q99LR1	Lysophosphatidylserine lipase ABHD12 OS=Mus musculus OX=10090 GN=Abhd12 PE=1 SV=2	>sp|Q99LR1|ABD12_MOUSE Lysophosphatidylserine lipase ABHD12 OS=Mus musculus OX=10090 GN=Abhd12 PE=1 SV=2	0	93.786	48	18	196	18	398	45.2	8.72	474.34	18	2.83511e+06	2.48406e+06	1.98702e+06	1.79003e+06	2.57466e+06	2.47546e+06	2.31985e+06	3.25365e+06	2.61604e+06	1.59412e+06	2.89585e+06	2.85083e+06	1.72959e+06	1.97185e+06	2.06732e+06	2.31783e+06	1.92737e+06	2.60759e+06	2.18595e+06	2.90516e+06	High	High	High	High	High	High	High	High	High	High	High	High	High
FALSE	High	Master Protein	P47738	Aldehyde dehydrogenase, mitochondrial OS=Mus musculus OX=10090 GN=Aldh2 PE=1 SV=1	>sp|P47738|ALDH2_MOUSE Aldehyde dehydrogenase, mitochondrial OS=Mus musculus OX=10090 GN=Aldh2 PE=1 SV=1	0	93.711	34	17	290	17	519	56.5	7.62	722.53	17	3.40064e+07	4.30276e+07	2.69733e+07	2.42713e+07	2.95908e+07	2.99401e+07	2.55064e+07	3.23486e+07	3.08742e+07	2.49691e+07	3.08851e+07	2.71893e+07	2.641e+07	2.78943e+07	3.50748e+07	2.71413e+07	2.50794e+07	2.64097e+07	2.24227e+07	2.90384e+07	High	High	High	High	High	High	High	High	High	High	High	High	High
FALSE	High	Master Protein	Q3UPL0	Protein transport protein Sec31A OS=Mus musculus OX=10090 GN=Sec31a PE=1 SV=2	>sp|Q3UPL0|SC31A_MOUSE Protein transport protein Sec31A OS=Mus musculus OX=10090 GN=Sec31a PE=1 SV=2	0	93.505	14	16	258	16	1230	133.5	6.76	639.23	16	8.53547e+06	8.37783e+06	8.2241e+06	8.08926e+06	1.5375e+06	7.3856e+06	1.00325e+07	8.58817e+06	9.26103e+06	8.21936e+06	9.47199e+06	7.66194e+06	7.66236e+06	7.0498e+06	6.60343e+06	7.70295e+06	5.3444e+06	7.3198e+06	8.9985e+06	7.59664e+06	High	High	High	High	High	High	High	High	High	High	High	High	High
FALSE	High	Master Protein	P68254	14-3-3 protein theta OS=Mus musculus OX=10090 GN=Ywhaq PE=1 SV=1	>sp|P68254|1433T_MOUSE 14-3-3 protein theta OS=Mus musculus OX=10090 GN=Ywhaq PE=1 SV=1	0	93.391	40	11	207	7	245	27.8	4.78	627.56	11	7.36818e+06	6.1401e+06	7.59556e+06	6.00074e+06	5.7571e+06	6.72845e+06	5.16848e+06	5.18369e+06	9.35468e+06	6.26363e+06	7853906	6.52114e+06	6.50713e+06	5.83227e+06	7.17161e+06	5.45403e+06	4.44628e+06	7.15255e+06	6.20288e+06	5.00621e+06	High	High	High	High	High	High	High	High	High	High	High	High	High
FALSE	High	Master Protein	Q9R111	Guanine deaminase OS=Mus musculus OX=10090 GN=Gda PE=1 SV=1	>sp|Q9R111|GUAD_MOUSE Guanine deaminase OS=Mus musculus OX=10090 GN=Gda PE=1 SV=1	0	93.303	46	16	234	16	454	51	5.53	570.51	16	6.49022e+06	5.65913e+06	3.0132e+06	5.19049e+06	3.7801e+06	5.03349e+06	4.84214e+06	6.6619e+06	7.30157e+06	4.85645e+06	6.73175e+06	5.15373e+06	3.90614e+06	3.7542e+06	5.48357e+06	5.14734e+06	2.6445e+06	5.42871e+06	5.86834e+06	6.01481e+06	High	High	High	High	High	High	High	High	High	High	High	High	High
FALSE	High	Master Protein	Q9Z1F9	SUMO-activating enzyme subunit 2 OS=Mus musculus OX=10090 GN=Uba2 PE=1 SV=1	>sp|Q9Z1F9|SAE2_MOUSE SUMO-activating enzyme subunit 2 OS=Mus musculus OX=10090 GN=Uba2 PE=1 SV=1	0	93.175	34	15	207	15	638	70.5	5.24	581.15	15	1.13444e+06	1.65696e+06	1.35039e+06	1.28048e+06	719635	1.17258e+06	1.21774e+06	1.16335e+06	1.25041e+06	1.21727e+06	1.34834e+06	1.52249e+06	1.12723e+06	1.20264e+06	1.24488e+06	1.1964e+06	634952	1.24473e+06	1.1563e+06	1.51517e+06	High	High	High	High	High	High	High	High	High	High	High	High	High
FALSE	High	Master Protein	Q8BIL5	Protein Hook homolog 1 OS=Mus musculus OX=10090 GN=Hook1 PE=1 SV=2	>sp|Q8BIL5|HOOK1_MOUSE Protein Hook homolog 1 OS=Mus musculus OX=10090 GN=Hook1 PE=1 SV=2	0	93.11	28	18	234	18	728	84.4	5.22	597.32	18	2.41759e+06	1.50908e+06	1.53828e+06	1.34548e+06	1.73674e+06	1.32246e+06	1.48996e+06	1.20281e+06	1.74189e+06	2.18038e+06	1.95984e+06	1.04385e+06	1.34763e+06	1.25344e+06	1.28959e+06	1.1266e+06	1.23052e+06	1.6573e+06	1.22461e+06	1.33663e+06	High	High	High	High	High	High	High	High	High	High	High	High	High
FALSE	High	Master Protein	Q8BRF7	Sec1 family domain-containing protein 1 OS=Mus musculus OX=10090 GN=Scfd1 PE=1 SV=1	>sp|Q8BRF7|SCFD1_MOUSE Sec1 family domain-containing protein 1 OS=Mus musculus OX=10090 GN=Scfd1 PE=1 SV=1	0	92.877	26	13	222	13	639	72.3	6.38	625.37	13	3.26969e+06	2.92212e+06	1.7513e+06	1.72976e+06	1.27457e+06	1.95233e+06	2.06382e+06	2.18389e+06	2.68834e+06	2.32259e+06	2.35097e+06	1.68809e+06	1.69366e+06	1.81389e+06	1.83892e+06	2.25677e+06	1.67233e+06	1.26722e+06	2.29874e+06	1.90801e+06	High	High	High	High	High	High	High	High	High	High	High	High	High
FALSE	High	Master Protein	P46471	26S proteasome regulatory subunit 7 OS=Mus musculus OX=10090 GN=Psmc2 PE=1 SV=5	>sp|P46471|PRS7_MOUSE 26S proteasome regulatory subunit 7 OS=Mus musculus OX=10090 GN=Psmc2 PE=1 SV=5	0	92.764	40	18	235	18	433	48.6	5.95	627.48	18	2.83344e+06	2.48963e+06	1.92302e+06	2.0388e+06	1.37061e+06	1.91746e+06	1.94232e+06	2.05997e+06	2.09011e+06	1.96e+06	2.63646e+06	2.22974e+06	1.97173e+06	1.54602e+06	1.42652e+06	1.84407e+06	1.38704e+06	1.57717e+06	1.5051e+06	1.94646e+06	High	High	High	High	High	High	High	High	High	High	High	High	High
FALSE	High	Master Protein	P0DP27	Calmodulin-2 OS=Mus musculus OX=10090 GN=Calm2 PE=1 SV=1	>sp|P0DP27|CALM2_MOUSE Calmodulin-2 OS=Mus musculus OX=10090 GN=Calm2 PE=1 SV=1 >sp|P0DP28|CALM3_MOUSE Calmodulin-3 OS=Mus musculus OX=10090 GN=Calm3 PE=1 SV=1 >sp|P0DP26|CALM1_MOUSE Calmodulin-1 OS=Mus musculus OX=10090 GN=Calm1 PE=1 SV=1	0	92.754	61	13	255	7	149	16.8	4.22	794.68	13	1.55205e+07	1.93338e+07	1.64849e+07	2.05114e+07	9.83589e+06	1.4137e+07	2.05305e+07	2.21e+07	1.87699e+07	1.52463e+07	1.86638e+07	1.39087e+07	1.87585e+07	1.17257e+07	1.81912e+07	2.03619e+07	8.51563e+06	1.65452e+07	1.55343e+07	1.42639e+07	High	High	High	High	High	High	High	High	High	High	High	High	High
FALSE	High	Master Protein	P53994	Ras-related protein Rab-2A OS=Mus musculus OX=10090 GN=Rab2a PE=1 SV=1	>sp|P53994|RAB2A_MOUSE Ras-related protein Rab-2A OS=Mus musculus OX=10090 GN=Rab2a PE=1 SV=1	0	92.614	70	13	210	13	212	23.5	6.54	547.57	13	6.53218e+06	7.34031e+06	4.6732e+06	4.92318e+06	4.65764e+06	4.50851e+06	4.60057e+06	5.81184e+06	6.49027e+06	5.71842e+06	5.57135e+06	4.64448e+06	5.33695e+06	5.51697e+06	4.99461e+06	5.22301e+06	4.64816e+06	6.0583e+06	5.93354e+06	5.4822e+06	High	High	High	High	High	High	High	High	High	High	High	High	High
FALSE	High	Master Protein	Q9CQW2	ADP-ribosylation factor-like protein 8B OS=Mus musculus OX=10090 GN=Arl8b PE=1 SV=1	>sp|Q9CQW2|ARL8B_MOUSE ADP-ribosylation factor-like protein 8B OS=Mus musculus OX=10090 GN=Arl8b PE=1 SV=1	0	92.581	61	11	180	6	186	21.5	8.43	611.18	11	4.89306e+06	4.25347e+06	3.47902e+06	3.14006e+06	2.64573e+06	3.46356e+06	2.71788e+06	3.90169e+06	4.74597e+06	2.62368e+06	4.43459e+06	3.89026e+06	3.48048e+06	3.68761e+06	2.8885e+06	2.8395e+06	3.02157e+06	3.23661e+06	2.83877e+06	2.78064e+06	High	High	High	High	High	High	High	High	High	High	High	High	High
FALSE	High	Master Protein	P97310	DNA replication licensing factor MCM2 OS=Mus musculus OX=10090 GN=Mcm2 PE=1 SV=3	>sp|P97310|MCM2_MOUSE DNA replication licensing factor MCM2 OS=Mus musculus OX=10090 GN=Mcm2 PE=1 SV=3	0	92.555	24	15	162	15	904	102	5.72	491.2	15	8.29517e+06	9.03811e+06	7.80013e+06	6.95209e+06	4.86667e+06	8.43894e+06	9.48041e+06	7.2806e+06	8.98219e+06	6.41117e+06	9.0651e+06	6.27662e+06	6.0945e+06	5.71617e+06	8.14669e+06	6.47943e+06	5.08763e+06	6.3681e+06	6.04148e+06	7.97095e+06	High	High	High	High	High	High	High	High	High	High	High	High	High
FALSE	High	Master Protein	O35857	Mitochondrial import inner membrane translocase subunit TIM44 OS=Mus musculus OX=10090 GN=Timm44 PE=1 SV=2	>sp|O35857|TIM44_MOUSE Mitochondrial import inner membrane translocase subunit TIM44 OS=Mus musculus OX=10090 GN=Timm44 PE=1 SV=2	0	92.472	40	17	254	17	452	51.1	8.13	640.29	17	2.18752e+06	1.87353e+06	1.53782e+06	1402882	907682	1.38189e+06	1.60988e+06	1.37529e+06	1.88144e+06	1.5614e+06	1.77435e+06	1.54357e+06	1.21629e+06	1.49791e+06	1.68866e+06	1.46457e+06	1.33056e+06	1.19258e+06	1.6213e+06	1.41338e+06	High	High	High	High	High	High	High	High	High	High	High	High	High
FALSE	High	Master Protein	Q91WC9	Diacylglycerol lipase-beta OS=Mus musculus OX=10090 GN=Daglb PE=1 SV=2	>sp|Q91WC9|DGLB_MOUSE Diacylglycerol lipase-beta OS=Mus musculus OX=10090 GN=Daglb PE=1 SV=2	0	92.396	23	16	295	16	669	73.9	6.73	683.34	16	7.3088e+06	6.73107e+06	5.22241e+06	5.23517e+06	3.19823e+06	6.29893e+06	4.53605e+06	5.96911e+06	6.34843e+06	5.47944e+06	6.22698e+06	4.80904e+06	5.05544e+06	5.18135e+06	5.96084e+06	5.52466e+06	5.16968e+06	5.00993e+06	5.05133e+06	4.90006e+06	High	High	High	High	High	High	High	High	High	High	High	High	High
FALSE	High	Master Protein	P62984	Ubiquitin-60S ribosomal protein L40 OS=Mus musculus OX=10090 GN=Uba52 PE=1 SV=2	>sp|P62984|RL40_MOUSE Ubiquitin-60S ribosomal protein L40 OS=Mus musculus OX=10090 GN=Uba52 PE=1 SV=2	0	92.067	58	18	615	18	128	14.7	9.83	1086.16	18	2.72816e+07	2.09645e+07	1.64851e+07	1.9062e+07	5.70705e+06	2.17814e+07	1.93378e+07	2.26162e+07	3.41376e+07	2.20206e+07	2.35332e+07	1.59055e+07	1.70869e+07	1.82522e+07	2.2856e+07	2.33013e+07	2.51239e+06	1.64426e+07	2.63795e+07	2.23098e+07	High	High	High	High	High	High	High	High	High	High	High	High	High
FALSE	High	Master Protein	Q3TXS7	26S proteasome non-ATPase regulatory subunit 1 OS=Mus musculus OX=10090 GN=Psmd1 PE=1 SV=1	>sp|Q3TXS7|PSMD1_MOUSE 26S proteasome non-ATPase regulatory subunit 1 OS=Mus musculus OX=10090 GN=Psmd1 PE=1 SV=1	0	92.044	16	14	237	14	953	105.7	5.39	593.09	14	1.92532e+06	2.0307e+06	1.93992e+06	1.73194e+06	943503	1.88376e+06	2.21295e+06	1.48732e+06	2.11103e+06	1.51553e+06	2.03025e+06	1.64795e+06	1.7658e+06	1.58663e+06	1.79579e+06	2.00951e+06	1.12469e+06	1.72587e+06	1.81152e+06	1.6862e+06	High	High	High	High	High	High	High	High	High	High	High	High	High
FALSE	High	Master Protein	Q01405	Protein transport protein Sec23A OS=Mus musculus OX=10090 GN=Sec23a PE=1 SV=2	>sp|Q01405|SC23A_MOUSE Protein transport protein Sec23A OS=Mus musculus OX=10090 GN=Sec23a PE=1 SV=2	0	91.732	22	14	231	14	765	86.1	7.08	684.95	14	1.50027e+06	1.73886e+06	1.24225e+06	1.29046e+06	895971	934730	1.29664e+06	1.58116e+06	1.3751e+06	1.43277e+06	1.28277e+06	1.13388e+06	1.31313e+06	1.14606e+06	1.21652e+06	1.34588e+06	1.04184e+06	1.0844e+06	1.14839e+06	1.02687e+06	High	High	High	High	High	High	High	High	High	High	High	High	High
FALSE	High	Master Protein	P49718	DNA replication licensing factor MCM5 OS=Mus musculus OX=10090 GN=Mcm5 PE=1 SV=2	>sp|P49718|MCM5_MOUSE DNA replication licensing factor MCM5 OS=Mus musculus OX=10090 GN=Mcm5 PE=1 SV=2	0	91.695	33	18	169	18	734	82.4	8.29	466.82	18	1.05594e+06	961390	581857	455113	456643	540922	606389	709575	1.00954e+06	622344	673412	382518	785125	617490	577574	746718	451035	682094	786200	831462	High	High	High	High	High	High	High	High	High	High	High	High	High
FALSE	High	Master Protein	Q9QYJ0	DnaJ homolog subfamily A member 2 OS=Mus musculus OX=10090 GN=Dnaja2 PE=1 SV=1	>sp|Q9QYJ0|DNJA2_MOUSE DnaJ homolog subfamily A member 2 OS=Mus musculus OX=10090 GN=Dnaja2 PE=1 SV=1	0	91.244	47	13	204	13	412	45.7	6.48	583.4	13	6.00581e+06	7.04423e+06	4.27967e+06	4.39463e+06	2.54436e+06	3.47275e+06	4.38273e+06	3.45347e+06	3.77397e+06	4.14061e+06	4.01703e+06	3.36997e+06	5.00837e+06	5.7562e+06	4.04498e+06	2.99379e+06	2.92961e+06	3.19473e+06	3.53395e+06	4.36979e+06	High	High	High	High	High	High	High	High	High	High	High	High	High
FALSE	High	Master Protein	Q8BH79	Anoctamin-10 OS=Mus musculus OX=10090 GN=Ano10 PE=1 SV=1	>sp|Q8BH79|ANO10_MOUSE Anoctamin-10 OS=Mus musculus OX=10090 GN=Ano10 PE=1 SV=1	0	91.239	24	18	184	18	659	76.1	6.7	440.26	18	1.55649e+06	2.10052e+06	1.08828e+06	1.6277e+06	888205	1.28102e+06	1.90913e+06	1.80506e+06	2.20401e+06	1.65679e+06	1.40669e+06	863885	1.21853e+06	1.43757e+06	1.2352e+06	1.74339e+06	1.52824e+06	2.28321e+06	2.11234e+06	979563	High	High	High	High	High	High	High	High	High	High	High	High	High
FALSE	High	Master Protein	P54923	[Protein ADP-ribosylarginine] hydrolase OS=Mus musculus OX=10090 GN=Adprh PE=1 SV=1	>sp|P54923|ADPRH_MOUSE [Protein ADP-ribosylarginine] hydrolase OS=Mus musculus OX=10090 GN=Adprh PE=1 SV=1	0	91.039	52	13	168	13	362	40	5.76	471.67	13	2.08172e+06	3.07136e+06	2.00451e+06	1.52772e+06	2.73555e+06	2.18368e+06	1.86442e+06	1.72513e+06	2.34766e+06	1.79618e+06	2.13926e+06	2.71213e+06	1.9788e+06	2.06124e+06	1.49958e+06	1.63076e+06	1.00724e+06	1.77977e+06	1.50945e+06	2.41479e+06	High	High	High	High	High	High	High	High	High	High	High	High	High
FALSE	High	Master Protein	Q9DBB4	N-alpha-acetyltransferase 16, NatA auxiliary subunit OS=Mus musculus OX=10090 GN=Naa16 PE=2 SV=1	>sp|Q9DBB4|NAA16_MOUSE N-alpha-acetyltransferase 16, NatA auxiliary subunit OS=Mus musculus OX=10090 GN=Naa16 PE=2 SV=1	0	90.88	24	20	212	19	864	101.2	8.35	432.06	20	608501	1.07049e+06	1.06528e+06	480153	652673	674624	880138	618480	790099	701746	683286	531700	581315	468673	671267	883407	345744	956122	485099	910944	High	High	High	High	High	High	High	High	High	High	High	High	High
FALSE	High	Master Protein	Q8CHC4	Synaptojanin-1 OS=Mus musculus OX=10090 GN=Synj1 PE=1 SV=3	>sp|Q8CHC4|SYNJ1_MOUSE Synaptojanin-1 OS=Mus musculus OX=10090 GN=Synj1 PE=1 SV=3	0	90.872	16	21	258	21	1574	172.5	6.89	511.99	21	1.10237e+06	997490	629564	917072	436445	629277	868866	780724	1.21817e+06	683960	780320	474104	680418	660372	862013	929031	645285	900385	604828	723870	High	High	High	High	High	High	High	High	High	High	High	High	High
FALSE	High	Master Protein	Q9WVP1	AP-1 complex subunit mu-2 OS=Mus musculus OX=10090 GN=Ap1m2 PE=1 SV=3	>sp|Q9WVP1|AP1M2_MOUSE AP-1 complex subunit mu-2 OS=Mus musculus OX=10090 GN=Ap1m2 PE=1 SV=3	0	90.838	44	15	213	12	423	48.1	7.55	489.58	15	1.68e+06	1.98732e+06	1.91001e+06	1.00051e+06	1.37485e+06	1.21365e+06	1.16715e+06	1.52262e+06	1.97417e+06	1.75193e+06	1.54761e+06	2.17796e+06	1.29278e+06	1.89361e+06	1.56418e+06	1.33552e+06	913659	1.51177e+06	1.48009e+06	1.70618e+06	High	High	High	High	High	High	High	High	High	High	High	High	High
FALSE	High	Master Protein	Q3UM45	Protein phosphatase 1 regulatory subunit 7 OS=Mus musculus OX=10090 GN=Ppp1r7 PE=1 SV=2	>sp|Q3UM45|PP1R7_MOUSE Protein phosphatase 1 regulatory subunit 7 OS=Mus musculus OX=10090 GN=Ppp1r7 PE=1 SV=2	0	90.403	48	13	161	13	361	41.3	4.92	534.18	13	1.52561e+06	1.80012e+06	1.23678e+06	1.29379e+06	1.09269e+06	1.23794e+06	954791	1.21103e+06	1.79326e+06	1.16385e+06	1.28701e+06	1.12509e+06	1.02349e+06	756054	1.15635e+06	960316	362832	1.17252e+06	1.32292e+06	1.29627e+06	High	High	High	High	High	High	High	High	High	High	High	High	High
FALSE	High	Master Protein	P52293	Importin subunit alpha-1 OS=Mus musculus OX=10090 GN=Kpna2 PE=1 SV=2	>sp|P52293|IMA1_MOUSE Importin subunit alpha-1 OS=Mus musculus OX=10090 GN=Kpna2 PE=1 SV=2	0	90.295	35	15	220	15	529	57.9	5.68	601.02	15	5.62708e+06	6.50722e+06	4.83302e+06	5.08613e+06	4.24232e+06	4.79658e+06	5.36266e+06	6.41722e+06	6.24115e+06	5.33822e+06	6.22766e+06	4.49854e+06	5.47353e+06	3.6141e+06	5.92106e+06	5.80477e+06	3.77498e+06	5.11276e+06	4.83385e+06	5.04569e+06	High	High	High	High	High	High	High	High	High	High	High	High	High
FALSE	High	Master Protein	Q8BH74	Nuclear pore complex protein Nup107 OS=Mus musculus OX=10090 GN=Nup107 PE=1 SV=1	>sp|Q8BH74|NU107_MOUSE Nuclear pore complex protein Nup107 OS=Mus musculus OX=10090 GN=Nup107 PE=1 SV=1	0	90.139	20	14	197	14	926	106.7	5.43	498.61	14	730082	872919	931299	847783	618597	998530	465909	1.01645e+06	1.18782e+06	822640	1.16326e+06	766531	910631	594275	897083	814807	839195	941366	822044	1.26272e+06	High	High	High	High	High	High	High	High	High	High	High	High	High
FALSE	High	Master Protein	Q8BZM1	Glomulin OS=Mus musculus OX=10090 GN=Glmn PE=1 SV=1	>sp|Q8BZM1|GLMN_MOUSE Glomulin OS=Mus musculus OX=10090 GN=Glmn PE=1 SV=1	0	89.785	27	12	155	12	596	67.7	5.06	369.85	12	1.62398e+06	1.79508e+06	991468	820639	740476	1.18936e+06	1.06418e+06	985759	1.52827e+06	868774	1.36673e+06	750776	524499	774093	1.05282e+06	1.40798e+06	676755	1.20125e+06	1.00445e+06	982118	High	High	High	High	High	High	High	High	High	High	High	High	High
FALSE	High	Master Protein	O55106	Striatin OS=Mus musculus OX=10090 GN=Strn PE=1 SV=2	>sp|O55106|STRN_MOUSE Striatin OS=Mus musculus OX=10090 GN=Strn PE=1 SV=2	0	89.753	26	14	160	13	780	85.9	5.27	411.61	14	1.52865e+06	1.88634e+06	822865	707971	1.14859e+06	1.51529e+06	395381	215055	1.83329e+06	1.4555e+06	709916	816852	1.00128e+06	472773	1.17047e+06	1.47209e+06	647612	1.05806e+06	803305	711870	High	High	High	High	High	High	High	High	High	High	High	High	High
FALSE	High	Master Protein	P26638	Serine--tRNA ligase, cytoplasmic OS=Mus musculus OX=10090 GN=Sars1 PE=1 SV=3	>sp|P26638|SYSC_MOUSE Serine--tRNA ligase, cytoplasmic OS=Mus musculus OX=10090 GN=Sars1 PE=1 SV=3	0	89.584	33	14	153	14	512	58.4	6.3	482.2	14	1.56109e+06	2.21647e+06	1.594e+06	1.63649e+06	1.67119e+06	1.44416e+06	1.47802e+06	1.8868e+06	1.33773e+06	1.13952e+06	2.07244e+06	1.82488e+06	1.61642e+06	922993	1.66479e+06	2.09826e+06	811681	1.36295e+06	1.55321e+06	1.95727e+06	High	High	High	High	High	High	High	High	High	High	High	High	High
FALSE	High	Master Protein	Q8VEE4	Replication protein A 70 kDa DNA-binding subunit OS=Mus musculus OX=10090 GN=Rpa1 PE=1 SV=1	>sp|Q8VEE4|RFA1_MOUSE Replication protein A 70 kDa DNA-binding subunit OS=Mus musculus OX=10090 GN=Rpa1 PE=1 SV=1	0	89.099	34	16	191	16	623	69	7.91	466.24	16	1.62244e+06	1.75938e+06	1.2022e+06	1.08376e+06	965102	1.06805e+06	1.50163e+06	1.14571e+06	1.87256e+06	1.00959e+06	1.7089e+06	1.28076e+06	1.25108e+06	1.10233e+06	1.31171e+06	1.36555e+06	873206	1.22845e+06	1.18909e+06	1.31441e+06	High	High	High	High	High	High	High	High	High	High	High	High	High
FALSE	High	Master Protein	O88685	26S proteasome regulatory subunit 6A OS=Mus musculus OX=10090 GN=Psmc3 PE=1 SV=2	>sp|O88685|PRS6A_MOUSE 26S proteasome regulatory subunit 6A OS=Mus musculus OX=10090 GN=Psmc3 PE=1 SV=2	0	88.773	45	15	214	15	442	49.5	5.19	615.41	15	1.6849e+06	1.70772e+06	986584	1.06022e+06	952686	1.60487e+06	1.39681e+06	1.03679e+06	1.35776e+06	1.19644e+06	1.34469e+06	1.35437e+06	1.13477e+06	1.12906e+06	1.18976e+06	947190	986931	1.11509e+06	1.22078e+06	1.4148e+06	High	High	High	High	High	High	High	High	High	High	High	High	High
FALSE	High	Master Protein	Q9Z280	Phospholipase D1 OS=Mus musculus OX=10090 GN=Pld1 PE=1 SV=1	>sp|Q9Z280|PLD1_MOUSE Phospholipase D1 OS=Mus musculus OX=10090 GN=Pld1 PE=1 SV=1	0	88.534	18	14	151	14	1074	123.9	8.72	429.54	14	926577	924892	727985	834274	269621	821477	681101	812349	811962	789936	796419	668877	800946	759349	672334	743370	666058	905653	828277	919055	High	High	High	High	High	High	High	High	High	High	High	High	High
FALSE	High	Master Protein	Q9D071	MMS19 nucleotide excision repair protein homolog OS=Mus musculus OX=10090 GN=Mms19 PE=1 SV=1	>sp|Q9D071|MMS19_MOUSE MMS19 nucleotide excision repair protein homolog OS=Mus musculus OX=10090 GN=Mms19 PE=1 SV=1	0	88.472	21	18	236	18	1031	113	6.21	514.95	18	2.5283e+06	2.01553e+06	1.71778e+06	2.09499e+06	1.18802e+06	1.29681e+06	1.74959e+06	1.90502e+06	2.68118e+06	1.72433e+06	1.76848e+06	1.28074e+06	1.48401e+06	1.79454e+06	1.83261e+06	1.88044e+06	1.16743e+06	1.63499e+06	1.99194e+06	1.74987e+06	High	High	High	High	High	High	High	High	High	High	High	High	High
FALSE	High	Master Protein	Q8BHC4	Dephospho-CoA kinase domain-containing protein OS=Mus musculus OX=10090 GN=Dcakd PE=1 SV=1	>sp|Q8BHC4|DCAKD_MOUSE Dephospho-CoA kinase domain-containing protein OS=Mus musculus OX=10090 GN=Dcakd PE=1 SV=1	0	88.136	48	13	217	13	231	26.5	9.58	645.32	13	3.5216e+06	4.61259e+06	2.59902e+06	2.49442e+06	2.02388e+06	2.59309e+06	2.6364e+06	3.28236e+06	3.08164e+06	2.01723e+06	2.78573e+06	2.1935e+06	2.58648e+06	2.53135e+06	2.90503e+06	2.66504e+06	2.4698e+06	2.96769e+06	2.70765e+06	2.87202e+06	High	High	High	High	High	High	High	High	High	High	High	High	High
FALSE	High	Master Protein	Q921X9	Protein disulfide-isomerase A5 OS=Mus musculus OX=10090 GN=Pdia5 PE=1 SV=1	>sp|Q921X9|PDIA5_MOUSE Protein disulfide-isomerase A5 OS=Mus musculus OX=10090 GN=Pdia5 PE=1 SV=1	0	88.018	38	15	143	15	517	59.2	7.5	410.62	15	1.37563e+06	1.14378e+06	443562	965729	806560	907637	841333	890565	1.08572e+06	826695	803328	791719	1.28145e+06	1.07451e+06	964120	803724	879935	624304	753681	758578	High	High	High	High	High	High	High	High	High	High	High	High	High
FALSE	High	Master Protein	Q9QYE6	Golgin subfamily A member 5 OS=Mus musculus OX=10090 GN=Golga5 PE=1 SV=2	>sp|Q9QYE6|GOGA5_MOUSE Golgin subfamily A member 5 OS=Mus musculus OX=10090 GN=Golga5 PE=1 SV=2	0	87.908	28	17	166	17	729	82.3	6.23	401.43	17	4.11415e+06	3.67211e+06	3.00497e+06	2.54744e+06	1.75107e+06	2.57886e+06	4.0999e+06	2.73454e+06	3.06652e+06	2.97915e+06	3.62572e+06	2.79221e+06	2.67404e+06	2.13971e+06	2.38134e+06	2.78662e+06	2.13581e+06	2.25138e+06	2.0838e+06	2.2824e+06	High	High	High	High	High	High	High	High	High	High	High	High	High
FALSE	High	Master Protein	Q8VD65	Phosphoinositide 3-kinase regulatory subunit 4 OS=Mus musculus OX=10090 GN=Pik3r4 PE=1 SV=3	>sp|Q8VD65|PI3R4_MOUSE Phosphoinositide 3-kinase regulatory subunit 4 OS=Mus musculus OX=10090 GN=Pik3r4 PE=1 SV=3	0	87.569	22	23	186	23	1358	152.5	7.12	420.52	23	3.44067e+06	3.57396e+07	765119	657830	690536	1.35863e+06	694822	691189	1.07651e+06	753133	743262	462477	670035	504273	1.13666e+06	896270	669278	789132	662217	785482	High	High	High	High	High	High	High	High	High	High	High	High	High
FALSE	High	Master Protein	Q99LD4	COP9 signalosome complex subunit 1 OS=Mus musculus OX=10090 GN=Gps1 PE=1 SV=1	>sp|Q99LD4|CSN1_MOUSE COP9 signalosome complex subunit 1 OS=Mus musculus OX=10090 GN=Gps1 PE=1 SV=1	0	87.086	39	14	275	14	471	53.4	6.84	703.99	14	9.59921e+06	7.66011e+06	5.69165e+06	6.41465e+06	2.46718e+06	7.4166e+06	6.33239e+06	7.64836e+06	6.9474e+06	6.79851e+06	7.6792e+06	4.52159e+06	5.53759e+06	6.83758e+06	5.78762e+06	5.76774e+06	4.55207e+06	6.93133e+06	8.4619e+06	8.0569e+06	High	High	High	High	High	High	High	High	High	High	High	High	High
FALSE	High	Master Protein	Q91WD5	NADH dehydrogenase [ubiquinone] iron-sulfur protein 2, mitochondrial OS=Mus musculus OX=10090 GN=Ndufs2 PE=1 SV=1	>sp|Q91WD5|NDUS2_MOUSE NADH dehydrogenase [ubiquinone] iron-sulfur protein 2, mitochondrial OS=Mus musculus OX=10090 GN=Ndufs2 PE=1 SV=1	0	86.65	38	12	184	12	463	52.6	6.99	589.25	12	884179	993091	724739	446809	590329	871561	729248	673019	1.02411e+06	735121	647106	854486	441038	481362	755832	737198	748530	617406	1.445e+06	638170	High	High	High	High	High	High	High	High	High	High	High	High	High
FALSE	High	Master Protein	L7N1X6	F-box/WD repeat-containing protein 15 OS=Mus musculus OX=10090 GN=Fbxw15 PE=1 SV=1	>sp|L7N1X6|FBW15_MOUSE F-box/WD repeat-containing protein 15 OS=Mus musculus OX=10090 GN=Fbxw15 PE=1 SV=1	0	86.628	42	17	305	17	466	53.6	8.78	751.49	17	1.15082e+07	9.70124e+06	6.76625e+06	6.4771e+06	5.26967e+06	7.19324e+06	8.16133e+06	7.74026e+06	8.34612e+06	6.4756e+06	8.67881e+06	7.12547e+06	5.57713e+06	8.7369e+06	7.13855e+06	7.44233e+06	6.54159e+06	7.38166e+06	7.80506e+06	8.6391e+06	High	High	High	High	High	High	High	High	High	High	High	High	High
FALSE	High	Master Protein	P10630	Eukaryotic initiation factor 4A-II OS=Mus musculus OX=10090 GN=Eif4a2 PE=1 SV=2	>sp|P10630|IF4A2_MOUSE Eukaryotic initiation factor 4A-II OS=Mus musculus OX=10090 GN=Eif4a2 PE=1 SV=2	0	86.528	30	12	253	2	407	46.4	5.48	732.95	12	121022	168905	99075.1	169749	76026.9	137686	223366	204440	111501	157800	209552	265356	142261	152744	137488	105944	93353	179825	185896	209372	High	High	High	High	High	High	High	High	High	High	High	High	High
FALSE	High	Master Protein	Q60649	Caseinolytic peptidase B protein homolog OS=Mus musculus OX=10090 GN=Clpb PE=1 SV=1	>sp|Q60649|CLPB_MOUSE Caseinolytic peptidase B protein homolog OS=Mus musculus OX=10090 GN=Clpb PE=1 SV=1	0	86.382	34	17	216	17	677	76	8.51	521.49	17	1.46054e+06	2.37744e+06	1.63536e+06	1.30362e+06	1.21298e+06	1.90514e+06	1.33363e+06	1.94713e+06	1.98921e+06	1.60575e+06	3.31068e+06	1.49383e+06	1.29602e+06	1.55638e+06	1.47446e+06	1.62043e+06	2.78508e+06	1.42454e+06	1.43999e+06	1.85117e+06	High	High	High	High	High	High	High	High	High	High	High	High	High
FALSE	High	Master Protein	P49025	Citron Rho-interacting kinase OS=Mus musculus OX=10090 GN=Cit PE=1 SV=3	>sp|P49025|CTRO_MOUSE Citron Rho-interacting kinase OS=Mus musculus OX=10090 GN=Cit PE=1 SV=3	0	86.378	11	23	180	23	2055	235.2	6.54	391.67	23	689726	763549	564328	504743	546411	536506	407467	709166	933189	648259	554680	668496	412731	606949	573569	621135	756704	617585	807152	717658	High	High	High	High	High	High	High	High	High	High	High	High	High
FALSE	High	Master Protein	Q02819	Nucleobindin-1 OS=Mus musculus OX=10090 GN=Nucb1 PE=1 SV=2	>sp|Q02819|NUCB1_MOUSE Nucleobindin-1 OS=Mus musculus OX=10090 GN=Nucb1 PE=1 SV=2	0	86.362	38	15	259	15	459	53.4	5.07	601.27	15	1.25569e+06	1.28646e+06	1.61741e+06	1.8347e+06	737812	1.8815e+06	1.94471e+06	1.67124e+06	2.05332e+06	1.49312e+06	1.76199e+06	1.58321e+06	1.86133e+06	1.39954e+06	1.59062e+06	1.52557e+06	1.45779e+06	1.44812e+06	1.6726e+06	1.25732e+06	High	High	High	High	High	High	High	High	High	High	High	High	High
FALSE	High	Master Protein	Q8BJY1	26S proteasome non-ATPase regulatory subunit 5 OS=Mus musculus OX=10090 GN=Psmd5 PE=1 SV=4	>sp|Q8BJY1|PSMD5_MOUSE 26S proteasome non-ATPase regulatory subunit 5 OS=Mus musculus OX=10090 GN=Psmd5 PE=1 SV=4	0	85.892	38	14	244	14	504	55.9	5.21	655.01	14	3.96735e+08	4.69514e+08	3.66521e+08	3.93116e+08	3.70488e+08	3.81235e+08	3.89645e+08	5.03332e+08	3.83447e+08	4.0054e+08	4.07301e+08	3.93483e+08	3.8407e+08	3.1998e+08	4.09759e+08	3.6004e+08	3.38285e+08	5.33388e+08	4.46142e+08	4.94329e+08	High	High	High	High	High	High	High	High	High	High	High	High	High
FALSE	High	Master Protein	Q9D1G1	Ras-related protein Rab-1B OS=Mus musculus OX=10090 GN=Rab1b PE=1 SV=1	>sp|Q9D1G1|RAB1B_MOUSE Ras-related protein Rab-1B OS=Mus musculus OX=10090 GN=Rab1b PE=1 SV=1	0	85.892	74	13	253	5	201	22.2	5.73	631.9	13	4.71559e+06	4.91502e+06	1.84018e+06	1.86848e+06	1.97664e+06	2.61029e+06	2.63299e+06	2.97002e+06	3.70478e+06	3.12367e+06	2.99795e+06	2.72545e+06	2.46566e+06	1.77504e+06	3.70049e+06	3.35189e+06	2.26606e+06	2.40749e+06	2.80267e+06	2.48365e+06	High	High	High	High	High	High	High	High	High	High	High	High	High
FALSE	High	Master Protein	Q9QXK3	Coatomer subunit gamma-2 OS=Mus musculus OX=10090 GN=Copg2 PE=1 SV=1	>sp|Q9QXK3|COPG2_MOUSE Coatomer subunit gamma-2 OS=Mus musculus OX=10090 GN=Copg2 PE=1 SV=1	0	85.749	25	16	160	16	871	97.6	5.8	338.66	16	1.3166e+06	984004	1.24233e+07	1.19989e+06	944886	989667	1.16348e+06	1.31356e+06	1.47013e+07	1.07908e+06	1.49622e+06	1.10965e+06	2.22285e+07	869890	1.32741e+07	1.12179e+06	876078	1.01409e+06	1.01194e+06	1.14595e+06	High	High	High	High	High	High	High	High	High	High	High	High	High
FALSE	High	Master Protein	Q9CRC9	Glucosamine-6-phosphate isomerase 2 OS=Mus musculus OX=10090 GN=Gnpda2 PE=1 SV=1	>sp|Q9CRC9|GNPI2_MOUSE Glucosamine-6-phosphate isomerase 2 OS=Mus musculus OX=10090 GN=Gnpda2 PE=1 SV=1	0	85.597	49	11	199	10	276	31.1	6.9	624.17	11	4.97383e+06	5.63219e+06	2.16282e+06	1.75549e+06	2.41779e+06	3.74508e+06	2.88399e+06	3.10324e+06	3.19545e+06	2.40534e+06	3.2521e+06	1.97755e+06	2.60835e+06	2.60885e+06	2.57076e+06	2.74034e+06	1.9689e+06	2.21098e+06	2.50251e+06	3.07914e+06	High	High	High	High	High	High	High	High	High	High	High	High	High
FALSE	High	Master Protein	P37040	NADPH--cytochrome P450 reductase OS=Mus musculus OX=10090 GN=Por PE=1 SV=2	>sp|P37040|NCPR_MOUSE NADPH--cytochrome P450 reductase OS=Mus musculus OX=10090 GN=Por PE=1 SV=2	0	85.123	30	16	228	16	678	77	5.53	540.23	16	1.54429e+06	1.44249e+06	1.32863e+06	1.23851e+06	989497	1.27796e+06	1.32415e+06	1.04562e+06	1.47941e+06	1.1233e+06	1.17169e+06	1.36121e+06	1.0775e+06	1.12405e+06	1.08873e+06	1.42909e+06	1.60121e+06	1.13587e+06	1.35245e+06	1.12792e+06	High	High	High	High	High	High	High	High	High	High	High	High	High
FALSE	High	Master Protein	Q8K2C7	Protein OS-9 OS=Mus musculus OX=10090 GN=Os9 PE=1 SV=2	>sp|Q8K2C7|OS9_MOUSE Protein OS-9 OS=Mus musculus OX=10090 GN=Os9 PE=1 SV=2	0	85.092	25	12	172	12	672	76.1	4.84	522.77	12	1.056e+06	768194	609452	796976	351454	467027	912810	790726	702570	524884	1.09886e+06	739429	528321	520632	541281	627063	814372	505646	767758	757166	High	High	High	High	High	High	High	High	High	High	High	High	High
FALSE	High	Master Protein	Q99LX0	Parkinson disease protein 7 homolog OS=Mus musculus OX=10090 GN=Park7 PE=1 SV=1	>sp|Q99LX0|PARK7_MOUSE Parkinson disease protein 7 homolog OS=Mus musculus OX=10090 GN=Park7 PE=1 SV=1	0	85.017	58	9	184	9	189	20	6.77	481.36	9	4.07873e+06	4.94022e+06	4.76053e+06	4.39555e+06	3.4694e+06	4.00593e+06	4.48826e+06	6.20196e+06	5.69492e+06	4.26661e+06	5.74671e+06	4.13981e+06	3.8435e+06	4.03633e+06	4.17514e+06	4.04312e+06	1.74278e+06	3.63416e+06	5.14353e+06	5.40759e+06	High	High	High	High	High	High	High	High	High	High	High	High	High
FALSE	High	Master Protein	Q91YP2	Neurolysin, mitochondrial OS=Mus musculus OX=10090 GN=Nln PE=1 SV=1	>sp|Q91YP2|NEUL_MOUSE Neurolysin, mitochondrial OS=Mus musculus OX=10090 GN=Nln PE=1 SV=1	0	84.848	28	15	242	15	704	80.4	6.44	612.05	15	3.48875e+07	3.60552e+07	1.75708e+07	1.81759e+07	865005	1.87774e+07	8.43969e+06	1.34552e+07	1.90886e+07	2.12736e+07	2.7968e+07	2.31054e+07	1.52944e+07	1.571e+07	2.2658e+07	1.31132e+07	1.56782e+07	874178	2.45939e+07	1.28387e+06	High	High	High	High	High	High	High	High	High	High	High	High	High
FALSE	High	Master Protein	O08547	Vesicle-trafficking protein SEC22b OS=Mus musculus OX=10090 GN=Sec22b PE=1 SV=3	>sp|O08547|SC22B_MOUSE Vesicle-trafficking protein SEC22b OS=Mus musculus OX=10090 GN=Sec22b PE=1 SV=3	0	84.428	56	13	230	13	215	24.7	8.51	613.58	13	4.39694e+06	3.63256e+06	2.22319e+06	2.80576e+06	2.30962e+06	2.22899e+06	2.87686e+06	2.41309e+06	3.24219e+06	2.55064e+06	3.15868e+06	2.18219e+06	2.48886e+06	1.60464e+06	2.51803e+06	3.00863e+06	2.15593e+06	2.43894e+06	2.6565e+06	2.34037e+06	High	High	High	High	High	High	High	High	High	High	High	High	High
FALSE	High	Master Protein	Q9D051	Pyruvate dehydrogenase E1 component subunit beta, mitochondrial OS=Mus musculus OX=10090 GN=Pdhb PE=1 SV=1	>sp|Q9D051|ODPB_MOUSE Pyruvate dehydrogenase E1 component subunit beta, mitochondrial OS=Mus musculus OX=10090 GN=Pdhb PE=1 SV=1	0	84.219	36	10	211	10	359	38.9	6.87	564.09	10	3.91058e+06	4.69728e+06	2.99678e+06	3.60057e+06	2.73071e+06	3.18242e+06	3.5325e+06	3.61805e+06	4.05703e+06	3.58907e+06	4.52109e+06	3.71118e+06	3.71884e+06	3.48939e+06	3.49245e+06	3.67563e+06	3.01105e+06	3.90012e+06	3.72654e+06	3.86474e+06	High	High	High	High	High	High	High	High	High	High	High	High	High
FALSE	High	Master Protein	Q8JZQ9	Eukaryotic translation initiation factor 3 subunit B OS=Mus musculus OX=10090 GN=Eif3b PE=1 SV=1	>sp|Q8JZQ9|EIF3B_MOUSE Eukaryotic translation initiation factor 3 subunit B OS=Mus musculus OX=10090 GN=Eif3b PE=1 SV=1	0	83.99	25	14	169	14	803	91.3	5.02	512.33	14	2.48184e+06	3.1853e+06	1.5987e+06	1.28527e+06	1.90567e+06	1.72564e+06	1.62015e+06	2.43384e+06	2.71292e+06	1.80341e+06	1.72795e+06	1.75931e+06	2.12991e+06	1.52001e+06	2.10803e+06	1.60548e+06	1.3984e+06	1.53645e+06	1.2358e+06	1.90157e+06	High	High	High	High	High	High	High	High	High	High	High	High	High
FALSE	High	Master Protein	F6ZDS4	Nucleoprotein TPR OS=Mus musculus OX=10090 GN=Tpr PE=1 SV=1	>sp|F6ZDS4|TPR_MOUSE Nucleoprotein TPR OS=Mus musculus OX=10090 GN=Tpr PE=1 SV=1	0	83.988	11	17	126	17	2431	273.8	5.03	290.93	17	151037	171116	233968	181103	160826	253314	145589	150215	176443	168690	176174	84402.8	173400	183039	214610	109516	167962	147182	86264.6	173468	High	High	High	High	High	High	High	High	High	High	High	High	High
FALSE	High	Master Protein	Q9WUR9	Adenylate kinase 4, mitochondrial OS=Mus musculus OX=10090 GN=Ak4 PE=1 SV=1	>sp|Q9WUR9|KAD4_MOUSE Adenylate kinase 4, mitochondrial OS=Mus musculus OX=10090 GN=Ak4 PE=1 SV=1	0	83.962	61	11	235	11	223	25	7.53	654.19	11	1.04309e+07	1.2242e+07	8.32024e+06	8.56269e+06	6.88749e+06	9.39712e+06	1.06902e+07	9.49214e+06	9.68952e+06	9.70055e+06	1.20329e+07	8.76083e+06	7.85285e+06	8.06113e+06	8.05417e+06	8.85612e+06	7.73485e+06	7.81649e+06	8.42652e+06	9.74797e+06	High	High	High	High	High	High	High	High	High	High	High	High	High
FALSE	High	Master Protein	Q8CG47	Structural maintenance of chromosomes protein 4 OS=Mus musculus OX=10090 GN=Smc4 PE=1 SV=1	>sp|Q8CG47|SMC4_MOUSE Structural maintenance of chromosomes protein 4 OS=Mus musculus OX=10090 GN=Smc4 PE=1 SV=1	0	83.871	19	21	173	21	1286	146.8	7.3	349.92	21	603666	500714	482515	315841	285868	479102	555540	624490	553495	341040	590852	435424	394977	448443	467052	402519	423751	348866	475024	493490	High	High	High	High	High	High	High	High	High	High	High	High	High
FALSE	High	Master Protein	Q9JJG0	Transforming acidic coiled-coil-containing protein 2 OS=Mus musculus OX=10090 GN=Tacc2 PE=1 SV=2	>sp|Q9JJG0|TACC2_MOUSE Transforming acidic coiled-coil-containing protein 2 OS=Mus musculus OX=10090 GN=Tacc2 PE=1 SV=2	0	83.87	14	14	224	14	1149	124.1	5.06	669.56	14	1.18945e+07	1.21909e+07	9.71429e+06	7.98249e+06	1.27099e+06	9.65798e+06	8.21901e+06	7.08216e+06	1.52027e+07	7.49223e+06	7.6726e+06	6.73616e+06	6.72115e+06	7.78681e+06	8.28559e+06	9.75292e+06	5.55331e+06	7.73016e+06	8.37001e+06	6.9728e+06	High	High	High	High	High	High	High	High	High	High	High	High	High
FALSE	High	Master Protein	Q07076	Annexin A7 OS=Mus musculus OX=10090 GN=Anxa7 PE=1 SV=2	>sp|Q07076|ANXA7_MOUSE Annexin A7 OS=Mus musculus OX=10090 GN=Anxa7 PE=1 SV=2	0	83.838	27	13	327	13	463	49.9	6.18	821.78	13	2.4729e+07	2.45443e+07	1.95595e+07	2.19235e+07	1.3753e+07	2.10465e+07	2.02875e+07	2.1282e+07	2.64649e+07	1.83889e+07	2.37593e+07	1.82916e+07	1.81913e+07	2.26812e+07	2.19599e+07	2.13453e+07	1.42454e+07	2.1615e+07	1.92485e+07	2.45272e+07	High	High	High	High	High	High	High	High	High	High	High	High	High
FALSE	High	Master Protein	O08810	116 kDa U5 small nuclear ribonucleoprotein component OS=Mus musculus OX=10090 GN=Eftud2 PE=1 SV=1	>sp|O08810|U5S1_MOUSE 116 kDa U5 small nuclear ribonucleoprotein component OS=Mus musculus OX=10090 GN=Eftud2 PE=1 SV=1	0	83.796	26	16	183	15	971	109.3	5	503.65	16	833720	545751	607380	488220	504410	418421	503772	346519	508054	443951	516144	377328	546483	362616	524747	239765	309712	419739	536415	621976	High	High	High	High	High	High	High	High	High	High	High	High	High
FALSE	High	Master Protein	Q9D0L1	Zinc finger BED domain-containing protein 3 OS=Mus musculus OX=10090 GN=Zbed3 PE=1 SV=1	>sp|Q9D0L1|ZBED3_MOUSE Zinc finger BED domain-containing protein 3 OS=Mus musculus OX=10090 GN=Zbed3 PE=1 SV=1	0	83.68	39	8	343	8	228	25.6	6.54	706.08	8	1.55213e+07	1.67301e+07	8.65591e+06	9.44476e+06	9.80662e+06	1.38159e+07	9.37897e+06	1.20037e+07	1.89047e+07	1.03477e+07	8.95795e+06	9.10314e+06	5.62824e+06	8.48394e+06	1.15459e+07	1.15077e+07	1.24558e+07	1.12495e+07	8.62573e+06	1.12044e+07	High	High	High	High	High	High	High	High	High	High	High	High	High
FALSE	High	Master Protein	P70698	CTP synthase 1 OS=Mus musculus OX=10090 GN=Ctps1 PE=1 SV=2	>sp|P70698|PYRG1_MOUSE CTP synthase 1 OS=Mus musculus OX=10090 GN=Ctps1 PE=1 SV=2	0	83.513	30	16	202	14	591	66.6	6.58	523.62	16	1.6978e+06	2.69558e+06	2.34425e+06	3.05478e+06	1.95803e+06	2.00416e+06	2.95458e+06	2.6304e+06	2.99831e+06	1.98502e+06	3.18985e+06	2.29626e+06	2.25193e+06	2.7351e+06	2.80351e+06	2.34953e+06	1.70249e+06	1.91388e+06	3.09923e+06	3.14118e+06	High	High	High	High	High	High	High	High	High	High	High	High	High
FALSE	High	Master Protein	O88545	COP9 signalosome complex subunit 6 OS=Mus musculus OX=10090 GN=Cops6 PE=1 SV=1	>sp|O88545|CSN6_MOUSE COP9 signalosome complex subunit 6 OS=Mus musculus OX=10090 GN=Cops6 PE=1 SV=1	0	83.418	43	10	174	10	324	35.9	5.73	576.48	10	5.01426e+06	7.56959e+06	5.03949e+06	5.84517e+06	5.57098e+06	5.42287e+06	6.1858e+06	7.98878e+06	6.41004e+06	5.11317e+06	7.56255e+06	6.17131e+06	5.53818e+06	6.09447e+06	4.99992e+06	5.84849e+06	4.18851e+06	5.33181e+06	6.7282e+06	6.65205e+06	High	High	High	High	High	High	High	High	High	High	High	High	High
FALSE	High	Master Protein	Q8BGQ7	Alanine--tRNA ligase, cytoplasmic OS=Mus musculus OX=10090 GN=Aars1 PE=1 SV=1	>sp|Q8BGQ7|SYAC_MOUSE Alanine--tRNA ligase, cytoplasmic OS=Mus musculus OX=10090 GN=Aars1 PE=1 SV=1	0	83.187	22	18	193	18	968	106.8	5.67	488.76	18	1.24481e+06	1.31968e+06	816194	1.18884e+06	759283	624985	1.17457e+06	924156	1.65639e+06	842865	1.03452e+06	740344	1.02985e+06	788882	968725	993357	836454	763971	1.3186e+06	788716	High	High	High	High	High	High	High	High	High	High	High	High	High
FALSE	High	Master Protein	O88543	COP9 signalosome complex subunit 3 OS=Mus musculus OX=10090 GN=Cops3 PE=1 SV=3	>sp|O88543|CSN3_MOUSE COP9 signalosome complex subunit 3 OS=Mus musculus OX=10090 GN=Cops3 PE=1 SV=3	0	83.176	30	10	232	10	423	47.8	6.65	672.77	10	6.64101e+06	6.67268e+06	3.78046e+06	3.79536e+06	2.40554e+06	3.50116e+06	5.26556e+06	3.2661e+06	5.40817e+06	3.91449e+06	4.93101e+06	3.15114e+06	3.83128e+06	3.46039e+06	3.82917e+06	4.1655e+06	2.59121e+06	3.88699e+06	4.92927e+06	4.2553e+06	High	High	High	High	High	High	High	High	High	High	High	High	High
FALSE	High	Master Protein	Q8CHT0	Delta-1-pyrroline-5-carboxylate dehydrogenase, mitochondrial OS=Mus musculus OX=10090 GN=Aldh4a1 PE=1 SV=3	>sp|Q8CHT0|AL4A1_MOUSE Delta-1-pyrroline-5-carboxylate dehydrogenase, mitochondrial OS=Mus musculus OX=10090 GN=Aldh4a1 PE=1 SV=3	0	82.996	31	14	218	14	562	61.8	8.24	604.04	14	2.68359e+06	1.93276e+06	2.07591e+06	1.81105e+06	1.52082e+06	2.26123e+06	2.40297e+06	1.71035e+06	1.6987e+06	2.16671e+06	2.54998e+06	1.69246e+06	2.06356e+06	2.09781e+06	1.87759e+06	2.01278e+06	1.89593e+06	1.9319e+06	2.0845e+06	2.06601e+06	High	High	High	High	High	High	High	High	High	High	High	High	High
FALSE	High	Master Protein	P50396	Rab GDP dissociation inhibitor alpha OS=Mus musculus OX=10090 GN=Gdi1 PE=1 SV=3	>sp|P50396|GDIA_MOUSE Rab GDP dissociation inhibitor alpha OS=Mus musculus OX=10090 GN=Gdi1 PE=1 SV=3	0	82.97	31	13	206	7	447	50.5	5.08	548.84	13	519596	442381	449476	421093	333801	337836	121921	872213	799003	442828	721429	632554	301766	249126	421758	231442	219840	1.5283e+06	354933	414982	High	High	High	High	High	High	High	High	High	High	High	High	High
FALSE	High	Master Protein	Q8C0D4	Rho GTPase-activating protein 12 OS=Mus musculus OX=10090 GN=Arhgap12 PE=1 SV=2	>sp|Q8C0D4|RHG12_MOUSE Rho GTPase-activating protein 12 OS=Mus musculus OX=10090 GN=Arhgap12 PE=1 SV=2	0	82.97	23	14	181	14	838	95.3	7.59	491.77	14	992822	1.2872e+06	701529	694677	698610	881038	692668	725173	1.10954e+06	910150	790956	330839	1.03835e+06	369013	1.16914e+06	592991	566381	973594	647915	744251	High	High	High	High	High	High	High	High	High	High	High	High	High
FALSE	High	Master Protein	Q9QZE5	Coatomer subunit gamma-1 OS=Mus musculus OX=10090 GN=Copg1 PE=1 SV=1	>sp|Q9QZE5|COPG1_MOUSE Coatomer subunit gamma-1 OS=Mus musculus OX=10090 GN=Copg1 PE=1 SV=1	0	82.809	21	13	218	13	874	97.5	5.35	574.55	13	2.16024e+06	2.6481e+06	2.12865e+06	1.88395e+06	1.74503e+06	2.07083e+06	2.95655e+06	2.72615e+06	2.77212e+06	1.87732e+06	2.5613e+06	1.8114e+06	1.53806e+06	1.61917e+06	2.21008e+06	1.76409e+06	1.59877e+06	1.57316e+06	2.24509e+06	2.45138e+06	High	High	High	High	High	High	High	High	High	High	High	High	High
FALSE	High	Master Protein	Q9WVD5	Mitochondrial ornithine transporter 1 OS=Mus musculus OX=10090 GN=Slc25a15 PE=1 SV=1	>sp|Q9WVD5|ORNT1_MOUSE Mitochondrial ornithine transporter 1 OS=Mus musculus OX=10090 GN=Slc25a15 PE=1 SV=1	0	82.8	48	14	279	14	301	32.8	8.85	728.7	14	4.8035e+06	5.86391e+06	3.90274e+06	4.06024e+06	2.29879e+06	3.50737e+06	3.58149e+06	4.35434e+06	3.50229e+06	3.75985e+06	4.73446e+06	3.13605e+06	3.56319e+06	3.67228e+06	3.29714e+06	3.78478e+06	4.11254e+06	3.60075e+06	4.14089e+06	3.14663e+06	High	High	High	High	High	High	High	High	High	High	High	High	High
FALSE	High	Master Protein	Q6PB66	Leucine-rich PPR motif-containing protein, mitochondrial OS=Mus musculus OX=10090 GN=Lrpprc PE=1 SV=2	>sp|Q6PB66|LPPRC_MOUSE Leucine-rich PPR motif-containing protein, mitochondrial OS=Mus musculus OX=10090 GN=Lrpprc PE=1 SV=2	0	82.762	21	23	175	23	1392	156.5	6.83	351.32	23	687371	877949	523965	551174	478033	784377	574762	495447	600169	712577	455243	405773	1.23927e+06	664201	786400	737655	808419	599104	536567	861390	High	High	High	High	High	High	High	High	High	High	High	High	High
FALSE	High	Master Protein	Q6ZWX6	Eukaryotic translation initiation factor 2 subunit 1 OS=Mus musculus OX=10090 GN=Eif2s1 PE=1 SV=3	>sp|Q6ZWX6|IF2A_MOUSE Eukaryotic translation initiation factor 2 subunit 1 OS=Mus musculus OX=10090 GN=Eif2s1 PE=1 SV=3	0	82.71	49	15	197	15	315	36.1	5.08	520.46	15	1.79629e+06	2.1517e+06	1.71424e+06	1.71652e+06	1.66828e+06	1.60669e+06	1.71864e+06	1.9589e+06	2.40953e+06	1.6705e+06	2.40291e+06	1.45906e+06	1.7502e+06	1.5629e+06	1.88059e+06	1.84262e+06	1.53596e+06	1.87104e+06	1.72183e+06	2.06239e+06	High	High	High	High	High	High	High	High	High	High	High	High	High
FALSE	High	Master Protein	Q9R1T2	SUMO-activating enzyme subunit 1 OS=Mus musculus OX=10090 GN=Sae1 PE=1 SV=1	>sp|Q9R1T2|SAE1_MOUSE SUMO-activating enzyme subunit 1 OS=Mus musculus OX=10090 GN=Sae1 PE=1 SV=1	0	82.505	42	13	243	13	350	38.6	5.36	672.02	13	1.75848e+06	2.68739e+06	1.87818e+06	2.1468e+06	2.34396e+06	1.72178e+06	1.76472e+06	1.44526e+06	2.09921e+06	2.137e+06	2.17641e+06	1.3458e+06	1.78083e+06	1.73441e+06	1.24525e+06	1.65665e+06	1.08895e+06	2.15361e+06	1.52322e+06	2.2136e+06	High	High	High	High	High	High	High	High	High	High	High	High	High
FALSE	High	Master Protein	Q99MR3	Solute carrier family 12 member 9 OS=Mus musculus OX=10090 GN=Slc12a9 PE=1 SV=2	>sp|Q99MR3|S12A9_MOUSE Solute carrier family 12 member 9 OS=Mus musculus OX=10090 GN=Slc12a9 PE=1 SV=2	0	82.451	25	12	163	12	914	96.3	7.02	563.69	12	1.43371e+06	1.9785e+06	1.2974e+06	1.49699e+06	1.28458e+06	1.82961e+06	1.59847e+06	1.6398e+06	1.71364e+06	1.50326e+06	1.20556e+06	994403	1.35914e+06	1.17325e+06	1.31379e+06	1.4366e+06	1.27321e+06	871824	1.48973e+06	1.55809e+06	High	High	High	High	High	High	High	High	High	High	High	High	High
FALSE	High	Master Protein	B2RXS4	Plexin-B2 OS=Mus musculus OX=10090 GN=Plxnb2 PE=1 SV=1	>sp|B2RXS4|PLXB2_MOUSE Plexin-B2 OS=Mus musculus OX=10090 GN=Plxnb2 PE=1 SV=1	0	82.32	10	15	204	15	1842	206.1	5.87	557.97	15	947694	580516	609862	881499	533529	487243	1.00771e+06	680872	663677	672538	901153	749649	764640	677775	756666	1.16077e+06	717550	902867	930796	873405	High	High	High	High	High	High	High	High	High	High	High	High	High
FALSE	High	Master Protein	Q9CPN8	Insulin-like growth factor 2 mRNA-binding protein 3 OS=Mus musculus OX=10090 GN=Igf2bp3 PE=1 SV=1	>sp|Q9CPN8|IF2B3_MOUSE Insulin-like growth factor 2 mRNA-binding protein 3 OS=Mus musculus OX=10090 GN=Igf2bp3 PE=1 SV=1	0	82.257	33	16	216	13	579	63.5	8.87	474.06	16	1.74935e+06	1.88197e+06	1.31921e+06	1.1432e+06	893464	1.31181e+06	1.44062e+06	1.30491e+06	1.70299e+06	1.41498e+06	1.43708e+06	1.25733e+06	1.65066e+06	1.34191e+06	1.24908e+06	1.07823e+06	1.11609e+06	1.6923e+06	1.55953e+06	1.36952e+06	High	High	High	High	High	High	High	High	High	High	High	High	High
FALSE	High	Master Protein	Q8R050	Eukaryotic peptide chain release factor GTP-binding subunit ERF3A OS=Mus musculus OX=10090 GN=Gspt1 PE=1 SV=2	>sp|Q8R050|ERF3A_MOUSE Eukaryotic peptide chain release factor GTP-binding subunit ERF3A OS=Mus musculus OX=10090 GN=Gspt1 PE=1 SV=2	0	82.221	33	15	192	8	636	68.6	5.21	508.68	15	656500	890709	561491	287557	449848	739126	435835	317671	590519	362763	852825	416563	377316	438252	600055	425309	262644	537221	380164	603888	High	High	High	High	High	High	High	High	High	High	High	High	High
FALSE	High	Master Protein	Q9Z2I0	Mitochondrial proton/calcium exchanger protein OS=Mus musculus OX=10090 GN=Letm1 PE=1 SV=1	>sp|Q9Z2I0|LETM1_MOUSE Mitochondrial proton/calcium exchanger protein OS=Mus musculus OX=10090 GN=Letm1 PE=1 SV=1	0	81.872	25	13	158	13	738	82.9	6.52	423.35	13	2.82777e+06	4.16334e+06	3.65421e+06	3.20236e+06	2.48152e+06	3.77706e+06	2.70532e+06	3.18047e+06	3.16998e+06	2.97515e+06	2.9562e+06	2.40576e+06	1.19615e+06	2.27641e+06	2.63958e+06	2.77319e+06	2.15397e+06	2.24803e+06	2.01988e+06	3.02929e+06	High	High	High	High	High	High	High	High	High	High	High	High	High
FALSE	High	Master Protein	Q66X19	NACHT, LRR and PYD domains-containing protein 4E OS=Mus musculus OX=10090 GN=Nlrp4e PE=2 SV=2	>sp|Q66X19|NAL4E_MOUSE NACHT, LRR and PYD domains-containing protein 4E OS=Mus musculus OX=10090 GN=Nlrp4e PE=2 SV=2	0	81.564	17	13	200	7	978	112.4	6.52	566.69	13	511971	424559	400046	362231	514539	234920	471817	100519	449569	438969	248065	262966	277520	177764	397055	317596	189523	293495	199993	412511	High	High	High	High	High	High	High	High	High	High	High	High	High
FALSE	High	Master Protein	Q99KE1	NAD-dependent malic enzyme, mitochondrial OS=Mus musculus OX=10090 GN=Me2 PE=1 SV=1	>sp|Q99KE1|MAOM_MOUSE NAD-dependent malic enzyme, mitochondrial OS=Mus musculus OX=10090 GN=Me2 PE=1 SV=1	0	81.398	33	16	181	16	589	65.8	7.61	469.07	16	1.31074e+06	1.2295e+06	1.41629e+06	1.44253e+06	904720	1.35121e+06	1.23904e+06	1.45719e+06	1.42968e+06	1.12613e+06	1.3646e+06	368678	1.01725e+06	861339	1.35238e+06	1.54509e+06	1.1253e+06	1.06795e+06	1.51069e+06	1.17823e+06	High	High	High	High	High	High	High	High	High	High	High	High	High
FALSE	High	Master Protein	Q8VCB1	Nucleoporin NDC1 OS=Mus musculus OX=10090 GN=Ndc1 PE=1 SV=1	>sp|Q8VCB1|NDC1_MOUSE Nucleoporin NDC1 OS=Mus musculus OX=10090 GN=Ndc1 PE=1 SV=1	0	81.384	20	10	178	10	673	75.4	8.9	533.39	10	1.08592e+06	569214	1.08819e+06	986874	722108	1.42796e+06	1.34244e+06	1.04413e+06	2.26774e+06	858012	1.65211e+06	935892	1.2007e+06	1.43547e+06	1.20633e+06	1.26424e+06	1.13283e+06	636926	933704	1.16744e+06	High	High	High	High	High	High	High	High	High	High	High	High	High
FALSE	High	Master Protein	Q505F5	Leucine-rich repeat-containing protein 47 OS=Mus musculus OX=10090 GN=Lrrc47 PE=1 SV=1	>sp|Q505F5|LRC47_MOUSE Leucine-rich repeat-containing protein 47 OS=Mus musculus OX=10090 GN=Lrrc47 PE=1 SV=1	0	81.37	27	14	240	14	581	63.6	8.1	637.45	14	3.92159e+06	2.98314e+06	2.1803e+06	2.90416e+06	1.7988e+06	1.95617e+06	2.81159e+06	2.60083e+06	3.92138e+06	2.43065e+06	3.08663e+06	2.18008e+06	2.72375e+06	1.58132e+06	3.12792e+06	2.61009e+06	1.33874e+06	2.24818e+06	2.74981e+06	2.56583e+06	High	High	High	High	High	High	High	High	High	High	High	High	High
FALSE	High	Master Protein	Q3B7Z2	Oxysterol-binding protein 1 OS=Mus musculus OX=10090 GN=Osbp PE=1 SV=3	>sp|Q3B7Z2|OSBP1_MOUSE Oxysterol-binding protein 1 OS=Mus musculus OX=10090 GN=Osbp PE=1 SV=3	0	81.293	21	12	156	12	805	88.7	7.2	539.01	12	4.20649e+06	4.80722e+06	2.78173e+06	2.30447e+06	3.46309e+06	2.23578e+06	2.51389e+06	2.34779e+06	3.11171e+06	2.1647e+06	2.97159e+06	2.52711e+06	3.01326e+06	2.59728e+06	3.06548e+06	2.566e+06	1.45513e+06	2.66425e+06	2.83506e+06	2.99998e+06	High	High	High	High	High	High	High	High	High	High	High	High	High
FALSE	High	Master Protein	Q61881	DNA replication licensing factor MCM7 OS=Mus musculus OX=10090 GN=Mcm7 PE=1 SV=1	>sp|Q61881|MCM7_MOUSE DNA replication licensing factor MCM7 OS=Mus musculus OX=10090 GN=Mcm7 PE=1 SV=1	0	80.954	27	15	184	15	719	81.2	6.37	394.31	15	666762	609095	462117	412640	426674	509069	557069	457674	299091	381824	471601	379587	404976	320222	593024	416114	388208	413317	404517	691446	High	High	High	High	High	High	High	High	High	High	High	High	High
FALSE	High	Master Protein	O09005	Sphingolipid delta(4)-desaturase DES1 OS=Mus musculus OX=10090 GN=Degs1 PE=1 SV=1	>sp|O09005|DEGS1_MOUSE Sphingolipid delta(4)-desaturase DES1 OS=Mus musculus OX=10090 GN=Degs1 PE=1 SV=1	0	80.934	24	7	135	7	323	38.2	7.77	547.58	7	2.39423e+06	2.86223e+06	1.85133e+06	1.7586e+06	1.88592e+06	3.69786e+06	2.31473e+06	2.25593e+06	2.10214e+06	1.65342e+06	2.31757e+06	1.7507e+06	2.172e+06	1.72484e+06	1.84157e+06	2.01145e+06	1.998e+06	2.08656e+06	2.0881e+06	1.97274e+06	High	High	High	High	High	High	High	High	High	High	High	High	High
FALSE	High	Master Protein	P20239	Zona pellucida sperm-binding protein 2 OS=Mus musculus OX=10090 GN=Zp2 PE=1 SV=1	>sp|P20239|ZP2_MOUSE Zona pellucida sperm-binding protein 2 OS=Mus musculus OX=10090 GN=Zp2 PE=1 SV=1	0	80.927	24	16	188	16	713	80.2	6.57	486.75	16	3.94194e+06	3.16974e+06	2.73983e+06	3.75934e+06	928302	1.01483e+06	9.39937e+06	1.15025e+07	1.2394e+06	2.98186e+06	1.17881e+06	1.13252e+07	3.38379e+06	4.30221e+06	1.64449e+06	824456	691239	2.25776e+06	2.4451e+06	4.43845e+06	High	High	High	High	High	High	High	High	High	High	High	High	High
FALSE	High	Master Protein	Q9JHW4	Selenocysteine-specific elongation factor OS=Mus musculus OX=10090 GN=Eefsec PE=1 SV=2	>sp|Q9JHW4|SELB_MOUSE Selenocysteine-specific elongation factor OS=Mus musculus OX=10090 GN=Eefsec PE=1 SV=2	0	80.902	24	11	140	11	583	63.5	8.29	372.81	11	581524	620150	498448	576331	425298	417621	466475	626230	655105	518368	580545	454362	528850	419560	471056	720635	277972	462828	630535	544588	High	High	High	High	High	High	High	High	High	High	High	High	High
FALSE	High	Master Protein	Q149F3	Eukaryotic peptide chain release factor GTP-binding subunit ERF3B OS=Mus musculus OX=10090 GN=Gspt2 PE=1 SV=1	>sp|Q149F3|ERF3B_MOUSE Eukaryotic peptide chain release factor GTP-binding subunit ERF3B OS=Mus musculus OX=10090 GN=Gspt2 PE=1 SV=1	0	80.879	34	16	160	9	632	69.1	5.2	399.59	16	794717	1.08873e+06	132249	331629	656600	340369	880078	543382	523421	689145	474705	129387	488689	480797	417944	635127	276984	781227	477097	306141	High	High	High	High	High	High	High	High	High	High	High	High	High
FALSE	High	Master Protein	O88643	Serine/threonine-protein kinase PAK 1 OS=Mus musculus OX=10090 GN=Pak1 PE=1 SV=1	>sp|O88643|PAK1_MOUSE Serine/threonine-protein kinase PAK 1 OS=Mus musculus OX=10090 GN=Pak1 PE=1 SV=1	0	80.872	28	14	195	14	545	60.7	5.74	440.12	14	844060	325237	414309	695522	467909	559147	694491	686774	870714	346604	417263	607867	418946	515032	693077	974842	424086	580524	701560	692688	High	High	High	High	High	High	High	High	High	High	High	High	High
FALSE	High	Master Protein	Q8VEE0	Ribulose-phosphate 3-epimerase OS=Mus musculus OX=10090 GN=Rpe PE=1 SV=1	>sp|Q8VEE0|RPE_MOUSE Ribulose-phosphate 3-epimerase OS=Mus musculus OX=10090 GN=Rpe PE=1 SV=1	0	80.719	55	7	132	6	228	24.9	5.41	439.83	7	3.07685e+06	6.07394e+06	1.47775e+06	890948	1.4663e+06	1.56767e+06	1.8445e+06	1.9025e+06	2.71531e+06	1.45718e+06	1.28179e+06	738826	1.54649e+06	996985	1.17242e+06	2.46287e+06	806256	1.94186e+06	1.4691e+06	2.23726e+06	High	High	High	High	High	High	High	High	High	High	High	High	High
FALSE	High	Master Protein	Q99PI5	Phosphatidate phosphatase LPIN2 OS=Mus musculus OX=10090 GN=Lpin2 PE=1 SV=2	>sp|Q99PI5|LPIN2_MOUSE Phosphatidate phosphatase LPIN2 OS=Mus musculus OX=10090 GN=Lpin2 PE=1 SV=2	0	80.465	22	15	202	15	893	99.6	5.47	533.05	15	1.2552e+06	804341	905874	1.05179e+06	860142	824965	1.30404e+06	1.24746e+06	1.3121e+06	1.13302e+06	1.21142e+06	784790	939590	768945	993086	1.00877e+06	678858	1.11157e+06	1.19029e+06	761507	High	High	High	High	High	High	High	High	High	High	High	High	High
FALSE	High	Master Protein	O55125	Protein NipSnap homolog 1 OS=Mus musculus OX=10090 GN=Nipsnap1 PE=1 SV=1	>sp|O55125|NIPS1_MOUSE Protein NipSnap homolog 1 OS=Mus musculus OX=10090 GN=Nipsnap1 PE=1 SV=1	0	80.348	41	12	157	12	284	33.3	9.44	477.5	12	1.83438e+06	2.00223e+06	1.15255e+06	1.36731e+06	1.27591e+06	1.38847e+06	1.32988e+06	2.16816e+06	1.86751e+06	1.54757e+06	2.12217e+06	1.54825e+06	1.44898e+06	1.17525e+06	1.23195e+06	1.96312e+06	1.3649e+06	1.44584e+06	1.339e+06	1.42342e+06	High	High	High	High	High	High	High	High	High	High	High	High	High
FALSE	High	Master Protein	O08691	Arginase-2, mitochondrial OS=Mus musculus OX=10090 GN=Arg2 PE=1 SV=1	>sp|O08691|ARGI2_MOUSE Arginase-2, mitochondrial OS=Mus musculus OX=10090 GN=Arg2 PE=1 SV=1	0	80.321	45	11	227	11	354	38.9	6.58	657.63	11	9.71124e+06	8.99835e+06	4.84759e+06	4.83224e+06	6.58098e+06	3.71612e+06	5.36661e+06	7.07893e+06	8.94245e+06	7.86283e+06	1.02502e+07	4.28169e+06	6.55576e+06	9.54096e+06	4.48448e+06	6.89622e+06	4.65537e+06	5.93301e+06	8.02642e+06	5.47529e+06	High	High	High	High	High	High	High	High	High	High	High	High	High
FALSE	High	Master Protein	Q8BJ71	Nuclear pore complex protein Nup93 OS=Mus musculus OX=10090 GN=Nup93 PE=1 SV=1	>sp|Q8BJ71|NUP93_MOUSE Nuclear pore complex protein Nup93 OS=Mus musculus OX=10090 GN=Nup93 PE=1 SV=1	0	80.196	26	19	186	19	819	93.2	5.72	426.89	19	1.10984e+06	1.32565e+06	1.05364e+06	1.16329e+06	799568	1.00681e+06	1.21558e+06	961728	1.17663e+06	980177	1.24007e+06	1.0975e+06	930150	820486	1.04935e+06	762520	745077	912080	962439	1.20254e+06	High	High	High	High	High	High	High	High	High	High	High	High	High
FALSE	High	Master Protein	Q64331	Unconventional myosin-VI OS=Mus musculus OX=10090 GN=Myo6 PE=1 SV=1	>sp|Q64331|MYO6_MOUSE Unconventional myosin-VI OS=Mus musculus OX=10090 GN=Myo6 PE=1 SV=1	0	80.111	20	22	216	22	1265	146.3	8.85	425.74	22	2.13135e+06	1.91585e+06	1.40418e+06	2.47827e+06	986116	1.66301e+06	2.07955e+06	1.84179e+06	3.01488e+06	2.41567e+06	1.96575e+06	1.55418e+06	1.46873e+06	2.19486e+06	2.64698e+06	1.63641e+06	1.29394e+06	2.5759e+06	2.27558e+06	1.68628e+06	High	High	High	High	High	High	High	High	High	High	High	High	High
FALSE	High	Master Protein	Q91VW5	Golgin subfamily A member 4 OS=Mus musculus OX=10090 GN=Golga4 PE=1 SV=2	>sp|Q91VW5|GOGA4_MOUSE Golgin subfamily A member 4 OS=Mus musculus OX=10090 GN=Golga4 PE=1 SV=2	0	80.027	11	21	158	20	2238	257.4	5.36	267.1	21	544775	457891	422308	411571	80526.2	381587	472566	467962	502967	389763	403784	369079	370489	373343	369348	426813	339932	327353	412891	383099	High	High	High	High	High	High	High	High	High	High	High	High	High
FALSE	High	Master Protein	Q3TCH7	Cullin-4A OS=Mus musculus OX=10090 GN=Cul4a PE=1 SV=1	>sp|Q3TCH7|CUL4A_MOUSE Cullin-4A OS=Mus musculus OX=10090 GN=Cul4a PE=1 SV=1	0	79.989	25	21	208	15	759	87.7	8.35	471.58	21	332541	466335	453115	644225	426748	363821	380649	355001	666775	242106	521977	234148	365063	419419	1.09691e+06	319150	251361	363753	282113	472025	High	High	High	High	High	High	High	High	High	High	High	High	High
FALSE	High	Master Protein	Q9CVB6	Actin-related protein 2/3 complex subunit 2 OS=Mus musculus OX=10090 GN=Arpc2 PE=1 SV=3	>sp|Q9CVB6|ARPC2_MOUSE Actin-related protein 2/3 complex subunit 2 OS=Mus musculus OX=10090 GN=Arpc2 PE=1 SV=3	0	79.979	51	17	228	17	300	34.3	7.36	439.12	17	2.74163e+06	3.14607e+06	2.29272e+06	2.2969e+06	1.6988e+06	1.96301e+06	2.57278e+06	2.36902e+06	2.78155e+06	2.7182e+06	2.68105e+06	2.40273e+06	2.25329e+06	2.02109e+06	2.62573e+06	6.83744e+06	1.8851e+06	2.40169e+06	2.15171e+06	2.73962e+06	High	High	High	High	High	High	High	High	High	High	High	High	High
FALSE	High	Master Protein	Q99KP3	Lambda-crystallin homolog OS=Mus musculus OX=10090 GN=Cryl1 PE=1 SV=3	>sp|Q99KP3|CRYL1_MOUSE Lambda-crystallin homolog OS=Mus musculus OX=10090 GN=Cryl1 PE=1 SV=3	0	79.814	41	13	233	13	319	35.2	5.86	616.85	13	3.8244e+07	3.61238e+07	2.46485e+07	2.82569e+07	2.17943e+07	2.71585e+07	3.35147e+07	3.33037e+07	3.66465e+07	3.27181e+07	3.38945e+07	2.40492e+07	2.57172e+07	2.25386e+07	2.64967e+07	2.6825e+07	1.432e+07	2.98936e+07	2.81032e+07	2.66811e+07	High	High	High	High	High	High	High	High	High	High	High	High	High
FALSE	High	Master Protein	Q8BFR5	Elongation factor Tu, mitochondrial OS=Mus musculus OX=10090 GN=Tufm PE=1 SV=1	>sp|Q8BFR5|EFTU_MOUSE Elongation factor Tu, mitochondrial OS=Mus musculus OX=10090 GN=Tufm PE=1 SV=1	0	79.766	35	12	208	12	452	49.5	7.56	588.43	12	2.6086e+06	2.66403e+06	2.67297e+06	2.95153e+06	1.95828e+06	2.56885e+06	2.86446e+06	2.93343e+06	3.77667e+06	2.48313e+06	2.46324e+06	2.39143e+06	2.50797e+06	2.39668e+06	3.04488e+06	2.68531e+06	2.23612e+06	2.931e+06	2.4727e+06	2.67514e+06	High	High	High	High	High	High	High	High	High	High	High	High	High
FALSE	High	Master Protein	Q8R001	Microtubule-associated protein RP/EB family member 2 OS=Mus musculus OX=10090 GN=Mapre2 PE=1 SV=1	>sp|Q8R001|MARE2_MOUSE Microtubule-associated protein RP/EB family member 2 OS=Mus musculus OX=10090 GN=Mapre2 PE=1 SV=1	0	79.732	30	12	183	11	326	36.9	5.38	630.91	12	3.21735e+06	3.06029e+06	2.07584e+06	2.40459e+06	1.67185e+06	1.54101e+06	2.24024e+06	2.52306e+06	2.50734e+06	2.77161e+06	2.59464e+06	2.43486e+06	2.42195e+06	1.86109e+06	2.64289e+06	2.33884e+06	1.83814e+06	2.40426e+06	2.98826e+06	2.78675e+06	High	High	High	High	High	High	High	High	High	High	High	High	High
FALSE	High	Master Protein	O88569	Heterogeneous nuclear ribonucleoproteins A2/B1 OS=Mus musculus OX=10090 GN=Hnrnpa2b1 PE=1 SV=2	>sp|O88569|ROA2_MOUSE Heterogeneous nuclear ribonucleoproteins A2/B1 OS=Mus musculus OX=10090 GN=Hnrnpa2b1 PE=1 SV=2	0	79.728	48	12	169	11	353	37.4	8.95	551.18	12	1.34142e+06	2.16628e+06	1.56894e+06	899536	1.04839e+06	1.76276e+06	1.18552e+06	1.2493e+06	1.45765e+06	1.10916e+06	1.59735e+06	1.36528e+06	1.26465e+06	1.48361e+06	1.37536e+06	847445	920344	966454	886746	1.98975e+06	High	High	High	High	High	High	High	High	High	High	High	High	High
FALSE	High	Master Protein	Q9EQH3	Vacuolar protein sorting-associated protein 35 OS=Mus musculus OX=10090 GN=Vps35 PE=1 SV=1	>sp|Q9EQH3|VPS35_MOUSE Vacuolar protein sorting-associated protein 35 OS=Mus musculus OX=10090 GN=Vps35 PE=1 SV=1	0	79.625	22	13	209	13	796	91.7	5.44	603.95	13	2.15318e+06	2.67283e+06	2.09041e+06	1.66432e+06	1.82081e+06	2.58937e+06	1.84991e+06	2.31549e+06	1.85895e+06	1.71944e+06	2.48195e+06	1.66868e+06	1.95538e+06	1.46813e+06	1.60741e+06	1.80078e+06	1.52007e+06	2.09205e+06	1.37274e+06	1.59176e+06	High	High	High	High	High	High	High	High	High	High	High	High	High
FALSE	High	Master Protein	Q8BIW1	Exopolyphosphatase PRUNE1 OS=Mus musculus OX=10090 GN=Prune1 PE=1 SV=1	>sp|Q8BIW1|PRUN1_MOUSE Exopolyphosphatase PRUNE1 OS=Mus musculus OX=10090 GN=Prune1 PE=1 SV=1	0	79.59	37	12	197	12	454	50.2	5.11	517.58	12	6.26514e+06	4.51049e+06	4.5109e+06	5.41938e+06	3.72147e+06	2.42881e+06	7.76559e+06	7.88966e+06	5.70849e+06	5.42006e+06	4.92076e+06	7.52605e+06	4.96364e+06	3993473	4.62479e+06	4.09597e+06	2.3731e+06	4.74582e+06	4.96674e+06	6.12129e+06	High	High	High	High	High	High	High	High	High	High	High	High	High
FALSE	High	Master Protein	O08795	Glucosidase 2 subunit beta OS=Mus musculus OX=10090 GN=Prkcsh PE=1 SV=1	>sp|O08795|GLU2B_MOUSE Glucosidase 2 subunit beta OS=Mus musculus OX=10090 GN=Prkcsh PE=1 SV=1	0	79.444	17	12	188	12	521	58.8	4.46	474.5	12	2.5639e+06	3.71723e+06	2.11022e+06	2.76059e+06	2.471e+06	2.22992e+06	2.31565e+06	2.50103e+06	2.9665e+06	2.66243e+06	2.73071e+06	2.31694e+06	2.66217e+06	2.12178e+06	2.50683e+06	2.49998e+06	2.44546e+06	2.78643e+06	2.76197e+06	3.02499e+06	High	High	High	High	High	High	High	High	High	High	High	High	High
FALSE	High	Master Protein	Q9DBG6	Dolichyl-diphosphooligosaccharide--protein glycosyltransferase subunit 2 OS=Mus musculus OX=10090 GN=Rpn2 PE=1 SV=1	>sp|Q9DBG6|RPN2_MOUSE Dolichyl-diphosphooligosaccharide--protein glycosyltransferase subunit 2 OS=Mus musculus OX=10090 GN=Rpn2 PE=1 SV=1	0	79.202	40	14	183	14	631	69	5.81	536.81	14	5.0879e+06	6.1925e+06	4.41445e+06	3.79655e+06	3.23612e+06	3.9296e+06	3.19865e+06	3.40302e+06	4.31728e+06	4.15896e+06	4.47903e+06	2.88743e+06	3.2294e+06	4.05741e+06	4.28333e+06	3.77646e+06	4.3152e+06	4.10896e+06	3.95013e+06	4.03729e+06	High	High	High	High	High	High	High	High	High	High	High	High	High
FALSE	High	Master Protein	P08228	Superoxide dismutase [Cu-Zn] OS=Mus musculus OX=10090 GN=Sod1 PE=1 SV=2	>sp|P08228|SODC_MOUSE Superoxide dismutase [Cu-Zn] OS=Mus musculus OX=10090 GN=Sod1 PE=1 SV=2	0	79.159	46	10	192	10	154	15.9	6.51	476.58	10	6.09567e+06	9.17698e+06	9.24103e+06	6.33478e+06	9.63812e+06	7.35769e+06	1.38749e+07	1.17677e+07	1.47931e+07	1.1614e+07	1.32364e+07	1.56218e+07	6.21669e+06	6.05932e+06	1.21458e+07	1.13751e+07	3.28804e+06	9.48887e+06	1.0326e+07	1.10695e+07	High	High	High	High	High	High	High	High	High	High	High	High	High
FALSE	High	Master Protein	Q9JI78	Peptide-N(4)-(N-acetyl-beta-glucosaminyl)asparagine amidase OS=Mus musculus OX=10090 GN=Ngly1 PE=1 SV=2	>sp|Q9JI78|NGLY1_MOUSE Peptide-N(4)-(N-acetyl-beta-glucosaminyl)asparagine amidase OS=Mus musculus OX=10090 GN=Ngly1 PE=1 SV=2	0	79.149	26	16	181	16	651	74.2	6.89	421.82	16	1.38886e+06	1.397e+06	917582	1.33461e+06	774313	1.18173e+06	1.18146e+06	1.49606e+06	1.92322e+06	1.25062e+06	1.29941e+06	945563	970273	916588	1.25059e+06	1.25117e+06	966769	1.24139e+06	1.02244e+06	1.42215e+06	High	High	High	High	High	High	High	High	High	High	High	High	High
FALSE	High	Master Protein	P60122	RuvB-like 1 OS=Mus musculus OX=10090 GN=Ruvbl1 PE=1 SV=1	>sp|P60122|RUVB1_MOUSE RuvB-like 1 OS=Mus musculus OX=10090 GN=Ruvbl1 PE=1 SV=1	0	79.007	33	11	182	11	456	50.2	6.42	557.21	11	1.47302e+06	1.46941e+06	1.18596e+06	757831	897993	2.39609e+06	2.23393e+06	2.50478e+06	1.40856e+06	406443	3.03266e+06	1.00747e+06	1.07057e+06	2.53829e+06	869549	1.27413e+06	2.22717e+06	826266	654420	2.54679e+06	High	High	High	High	High	High	High	High	High	High	High	High	High
FALSE	High	Master Protein	Q4VAA2	Protein CDV3 OS=Mus musculus OX=10090 GN=Cdv3 PE=1 SV=2	>sp|Q4VAA2|CDV3_MOUSE Protein CDV3 OS=Mus musculus OX=10090 GN=Cdv3 PE=1 SV=2	0	78.722	47	11	175	11	281	29.7	6.1	535.48	11	4.84255e+06	5.22819e+06	3.70215e+06	3.40059e+06	3.63425e+06	3.32514e+06	3.71474e+06	3.83741e+06	4.18011e+06	2.78419e+06	3.51711e+06	3.29669e+06	3.07166e+06	2.70148e+06	3.85015e+06	3.32842e+06	2.52154e+06	3.5553e+06	3.63959e+06	3.49685e+06	High	High	High	High	High	High	High	High	High	High	High	High	High
FALSE	High	Master Protein	Q3TDQ1	Dolichyl-diphosphooligosaccharide--protein glycosyltransferase subunit STT3B OS=Mus musculus OX=10090 GN=Stt3b PE=1 SV=2	>sp|Q3TDQ1|STT3B_MOUSE Dolichyl-diphosphooligosaccharide--protein glycosyltransferase subunit STT3B OS=Mus musculus OX=10090 GN=Stt3b PE=1 SV=2	0	78.667	17	15	225	15	823	93.2	8.95	511.22	15	2.53433e+06	2.46362e+06	1.69416e+06	1.91484e+06	1.9753e+06	2.41332e+06	1.92481e+06	2.0376e+06	3.08141e+06	2.2034e+06	2.81379e+06	1.73654e+06	2.36166e+06	2.13008e+06	1.95899e+06	1.91704e+06	2.37104e+06	1.36797e+06	2.35847e+06	2.30387e+06	High	High	High	High	High	High	High	High	High	High	High	High	High
FALSE	High	Master Protein	O35435	Dihydroorotate dehydrogenase (quinone), mitochondrial OS=Mus musculus OX=10090 GN=Dhodh PE=1 SV=2	>sp|O35435|PYRD_MOUSE Dihydroorotate dehydrogenase (quinone), mitochondrial OS=Mus musculus OX=10090 GN=Dhodh PE=1 SV=2	0	78.666	49	13	170	13	395	42.7	9.55	491.23	13	962880	641272	478020	704719	485282	472346	567613	535222	848246	766514	638191	389621	837454	570472	828726	719512	813663	862061	1.03059e+06	651125	High	High	High	High	High	High	High	High	High	High	High	High	High
FALSE	High	Master Protein	Q61696	Heat shock 70 kDa protein 1A OS=Mus musculus OX=10090 GN=Hspa1a PE=1 SV=2	>sp|Q61696|HS71A_MOUSE Heat shock 70 kDa protein 1A OS=Mus musculus OX=10090 GN=Hspa1a PE=1 SV=2	0	78.591	30	15	178	10	641	70	5.72	496.93	15	1.36099e+06	430241	1.39072e+06	1.0216e+06	1.52472e+06	891422	491676	1.04999e+06	987637	1.69879e+06	1.354e+06	474651	517473	1.68309e+06	1.20499e+06	860340	866567	1.46775e+06	411608	391371	High	High	High	High	High	High	High	High	High	High	High	High	High
FALSE	High	Master Protein	P67778	Prohibitin OS=Mus musculus OX=10090 GN=Phb PE=1 SV=1	>sp|P67778|PHB_MOUSE Prohibitin OS=Mus musculus OX=10090 GN=Phb PE=1 SV=1	0	78.44	58	13	217	13	272	29.8	5.76	570.02	13	7.57151e+06	7.90405e+06	4.9945e+06	6.11253e+06	3.237e+06	6.95491e+06	5.34218e+06	5.64078e+06	7.82671e+06	6.13886e+06	5.97413e+06	4.89148e+06	4.81627e+06	4.67524e+06	5.4269e+06	4.79516e+06	4.13768e+06	5.08381e+06	4.71211e+06	5.67919e+06	High	High	High	High	High	High	High	High	High	High	High	High	High
FALSE	High	Master Protein	Q9Z2A0	3-phosphoinositide-dependent protein kinase 1 OS=Mus musculus OX=10090 GN=Pdpk1 PE=1 SV=2	>sp|Q9Z2A0|PDPK1_MOUSE 3-phosphoinositide-dependent protein kinase 1 OS=Mus musculus OX=10090 GN=Pdpk1 PE=1 SV=2	0	78.409	30	11	143	11	559	63.7	7.37	452.87	11	2.56706e+06	2.30144e+06	1.38007e+06	1.2509e+06	1.52405e+06	1.48485e+06	1.41645e+06	1.69896e+06	1.83381e+06	1.56049e+06	1.76512e+06	1.34034e+06	1.28934e+06	1.35823e+06	1.32124e+06	1.8521e+06	1.01047e+06	1.488e+06	1.09673e+06	1.4187e+06	High	High	High	High	High	High	High	High	High	High	High	High	High
FALSE	High	Master Protein	Q8R4N0	Citramalyl-CoA lyase, mitochondrial OS=Mus musculus OX=10090 GN=Clybl PE=1 SV=2	>sp|Q8R4N0|CLYBL_MOUSE Citramalyl-CoA lyase, mitochondrial OS=Mus musculus OX=10090 GN=Clybl PE=1 SV=2	0	78.378	45	12	206	12	338	37.5	8.54	598.65	12	1.93603e+06	2.12886e+06	1.4663e+06	1.05075e+06	1.23045e+06	1.83338e+06	1.69257e+06	1.35762e+06	1.8478e+06	1.47289e+06	1.40856e+06	751581	1.05758e+06	953291	1.24097e+06	1.29994e+06	1.02633e+06	1.16145e+06	1.24696e+06	1.10761e+06	High	High	High	High	High	High	High	High	High	High	High	High	High
FALSE	High	Master Protein	P29758	Ornithine aminotransferase, mitochondrial OS=Mus musculus OX=10090 GN=Oat PE=1 SV=1	>sp|P29758|OAT_MOUSE Ornithine aminotransferase, mitochondrial OS=Mus musculus OX=10090 GN=Oat PE=1 SV=1	0	78.348	45	13	224	13	439	48.3	6.62	629.67	13	2.8543e+06	1.36459e+06	1.59603e+06	987044	1.18565e+06	1.39302e+06	1.41416e+06	1.49804e+06	1.86623e+06	949090	2.17794e+06	2.54209e+06	1.80855e+06	1.05134e+06	1.42687e+06	1.49657e+06	1.2804e+06	1.45361e+06	1.38792e+06	1.44588e+06	High	High	High	High	High	High	High	High	High	High	High	High	High
FALSE	High	Master Protein	Q9DBF1	Alpha-aminoadipic semialdehyde dehydrogenase OS=Mus musculus OX=10090 GN=Aldh7a1 PE=1 SV=4	>sp|Q9DBF1|AL7A1_MOUSE Alpha-aminoadipic semialdehyde dehydrogenase OS=Mus musculus OX=10090 GN=Aldh7a1 PE=1 SV=4	0	77.992	29	12	352	12	539	58.8	7.47	939.64	12	2.07301e+07	2.18642e+07	1.80002e+07	1.45467e+07	1.4998e+07	1.63817e+07	2.33517e+07	1.43097e+07	2.48289e+07	2.07894e+07	2.59189e+07	1.7447e+07	2.09968e+07	1.84023e+07	2.18358e+07	2.15859e+07	1.09365e+07	2.13471e+07	1.79488e+07	2.7087e+07	High	High	High	High	High	High	High	High	High	High	High	High	High
FALSE	High	Master Protein	P11440	Cyclin-dependent kinase 1 OS=Mus musculus OX=10090 GN=Cdk1 PE=1 SV=3	>sp|P11440|CDK1_MOUSE Cyclin-dependent kinase 1 OS=Mus musculus OX=10090 GN=Cdk1 PE=1 SV=3	0	77.779	56	13	201	12	297	34.1	8.43	539.21	13	3.80984e+06	3.66614e+06	3.02546e+06	2.62014e+06	3.31298e+06	3.00108e+06	2.31239e+06	2.86092e+06	3.4337e+06	2.21714e+06	3.0039e+06	2.57728e+06	2.68701e+06	2.22247e+06	2.67667e+06	2.66797e+06	2.23693e+06	2.44161e+06	2.55883e+06	3.37578e+06	High	High	High	High	High	High	High	High	High	High	High	High	High
FALSE	High	Master Protein	Q8QZY1	Eukaryotic translation initiation factor 3 subunit L OS=Mus musculus OX=10090 GN=Eif3l PE=1 SV=1	>sp|Q8QZY1|EIF3L_MOUSE Eukaryotic translation initiation factor 3 subunit L OS=Mus musculus OX=10090 GN=Eif3l PE=1 SV=1	0	77.777	35	17	185	17	564	66.6	6.44	309.68	17	1.19431e+06	1.57993e+06	1.08311e+06	700300	716679	1.00706e+06	861194	941476	1.27e+06	816876	939049	1.06513e+06	915731	937982	994619	727349	790507	793038	802922	1.20937e+06	High	High	High	High	High	High	High	High	High	High	High	High	High
FALSE	High	Master Protein	Q61990	Poly(rC)-binding protein 2 OS=Mus musculus OX=10090 GN=Pcbp2 PE=1 SV=1	>sp|Q61990|PCBP2_MOUSE Poly(rC)-binding protein 2 OS=Mus musculus OX=10090 GN=Pcbp2 PE=1 SV=1	0	77.702	36	7	150	5	362	38.2	6.79	521.25	7	2.45352e+06	3.22802e+06	1.99459e+06	1.98472e+06	1.18756e+06	2.66067e+06	2.73457e+06	1.59642e+06	2.34738e+06	2.44481e+06	2.1925e+06	1.96274e+06	2.99169e+06	1.70827e+06	1.8029e+06	1.90837e+06	1.7548e+06	2.12335e+06	2.02293e+06	2.29509e+06	High	High	High	High	High	High	High	High	High	High	High	High	High
FALSE	High	Master Protein	P17156	Heat shock-related 70 kDa protein 2 OS=Mus musculus OX=10090 GN=Hspa2 PE=1 SV=2	>sp|P17156|HSP72_MOUSE Heat shock-related 70 kDa protein 2 OS=Mus musculus OX=10090 GN=Hspa2 PE=1 SV=2	0	77.66	30	16	235	7	633	69.6	5.67	654.76	16	624336	296223	326759	290614	197396	509568	372615	420641	690905	266601	332918	240493	416007	463725	477436	362923	315752	149785	283513	187741	High	High	High	High	High	High	High	High	High	High	High	High	High
FALSE	High	Master Protein	P68510	14-3-3 protein eta OS=Mus musculus OX=10090 GN=Ywhah PE=1 SV=2	>sp|P68510|1433F_MOUSE 14-3-3 protein eta OS=Mus musculus OX=10090 GN=Ywhah PE=1 SV=2	0	77.591	45	14	268	10	246	28.2	4.89	598.23	14	2.61196e+06	2.08546e+06	2.32462e+06	2.33437e+06	1.87291e+06	2.05082e+06	2.24506e+06	2.11212e+06	3.18754e+06	2.13812e+06	2.72263e+06	2.74219e+06	2.28981e+06	2.03519e+06	2.23784e+06	2.02335e+06	2.24418e+06	2.32452e+06	2.48333e+06	2.24958e+06	High	High	High	High	High	High	High	High	High	High	High	High	High
FALSE	High	Master Protein	Q9WV55	Vesicle-associated membrane protein-associated protein A OS=Mus musculus OX=10090 GN=Vapa PE=1 SV=2	>sp|Q9WV55|VAPA_MOUSE Vesicle-associated membrane protein-associated protein A OS=Mus musculus OX=10090 GN=Vapa PE=1 SV=2	0	77.162	49	10	371	10	249	27.8	8.4	791.94	10	7.79832e+06	1.06604e+07	6.55601e+06	5.87566e+06	5.9924e+06	9.48982e+06	6.58908e+06	8.1637e+06	7.85333e+06	8.06365e+06	8.74551e+06	6.41372e+06	5.83786e+06	7.28499e+06	7.61835e+06	5.60193e+06	7.18474e+06	7.07404e+06	7.17221e+06	7.30004e+06	High	High	High	High	High	High	High	High	High	High	High	High	High
FALSE	High	Master Protein	Q7TSV4	Phosphoglucomutase-2 OS=Mus musculus OX=10090 GN=Pgm2 PE=1 SV=1	>sp|Q7TSV4|PGM2_MOUSE Phosphoglucomutase-2 OS=Mus musculus OX=10090 GN=Pgm2 PE=1 SV=1	0	77.143	29	13	177	13	620	68.7	6.14	489.26	13	812619	746979	635184	987840	488840	837743	725489	454450	664809	521466	822573	700267	652855	692983	539195	710316	266012	668717	844152	824526	High	High	High	High	High	High	High	High	High	High	High	High	High
FALSE	High	Master Protein	P11031	Activated RNA polymerase II transcriptional coactivator p15 OS=Mus musculus OX=10090 GN=Sub1 PE=1 SV=3	>sp|P11031|TCP4_MOUSE Activated RNA polymerase II transcriptional coactivator p15 OS=Mus musculus OX=10090 GN=Sub1 PE=1 SV=3	0	77.137	53	9	266	9	127	14.4	9.6	652.82	9	7.06208e+06	9.92685e+06	7.58324e+06	6.63339e+06	5.46985e+06	7.47706e+06	7.13087e+06	8.39274e+06	9.9793e+06	6.30983e+06	9.80841e+06	7.1216e+06	7.0779e+06	4.86933e+06	8.14378e+06	7.76128e+06	4.49823e+06	8.41224e+06	8.94147e+06	8.84531e+06	High	High	High	High	High	High	High	High	High	High	High	High	High
FALSE	High	Master Protein	P19157	Glutathione S-transferase P 1 OS=Mus musculus OX=10090 GN=Gstp1 PE=1 SV=2	>sp|P19157|GSTP1_MOUSE Glutathione S-transferase P 1 OS=Mus musculus OX=10090 GN=Gstp1 PE=1 SV=2	0	76.686	49	9	144	9	210	23.6	7.87	436.62	9	9.42791e+06	1.0967e+07	9.12774e+06	1.19201e+07	5.73053e+06	6.29641e+06	5.42348e+06	5.29691e+06	5.08506e+06	8.17392e+06	8.38365e+06	1.00515e+07	8.34675e+06	7.56827e+06	1.12071e+07	8.72185e+06	2.26785e+06	6.89244e+06	6.63308e+06	8.11789e+06	High	High	High	High	High	High	High	High	High	High	High	High	High
FALSE	High	Master Protein	Q8BG51	Mitochondrial Rho GTPase 1 OS=Mus musculus OX=10090 GN=Rhot1 PE=1 SV=1	>sp|Q8BG51|MIRO1_MOUSE Mitochondrial Rho GTPase 1 OS=Mus musculus OX=10090 GN=Rhot1 PE=1 SV=1	0	76.682	26	15	255	13	631	72.2	6.49	609.38	15	4.25981e+06	3.19694e+06	2.12703e+06	2.41577e+06	2.14132e+06	2.46554e+06	3.26295e+06	4.22238e+06	2.91784e+06	2.57373e+06	2.90775e+06	2.88049e+06	2.11349e+06	2.60269e+06	2.75489e+06	2.5171e+06	2.01693e+06	1.8254e+06	2.88215e+06	2.66146e+06	High	High	High	High	High	High	High	High	High	High	High	High	High
FALSE	High	Master Protein	Q9CYG7	Mitochondrial import receptor subunit TOM34 OS=Mus musculus OX=10090 GN=Tomm34 PE=1 SV=1	>sp|Q9CYG7|TOM34_MOUSE Mitochondrial import receptor subunit TOM34 OS=Mus musculus OX=10090 GN=Tomm34 PE=1 SV=1	0	76.605	43	14	164	14	309	34.3	9.14	438.73	14	4.71812e+06	4.85166e+06	3.44535e+06	3.37125e+06	2.65002e+06	3.45665e+06	3.89668e+06	3.51758e+06	4.17258e+06	3.79793e+06	4.40151e+06	3.18762e+06	3.3458e+06	3.75168e+06	3.31227e+06	5.1839e+06	2.55575e+06	3.30154e+06	3.51974e+06	5.90573e+06	High	High	High	High	High	High	High	High	High	High	High	High	High
FALSE	High	Master Protein	P48760	Folylpolyglutamate synthase, mitochondrial OS=Mus musculus OX=10090 GN=Fpgs PE=1 SV=3	>sp|P48760|FOLC_MOUSE Folylpolyglutamate synthase, mitochondrial OS=Mus musculus OX=10090 GN=Fpgs PE=1 SV=3	0	76.304	25	11	138	11	587	64.9	8.16	398.38	11	890257	876778	789467	833281	566027	843725	983413	668139	815084	693836	750002	658121	802978	692198	763999	903770	531289	656838	548989	771616	High	High	High	High	High	High	High	High	High	High	High	High	High
FALSE	High	Master Protein	P61164	Alpha-centractin OS=Mus musculus OX=10090 GN=Actr1a PE=1 SV=1	>sp|P61164|ACTZ_MOUSE Alpha-centractin OS=Mus musculus OX=10090 GN=Actr1a PE=1 SV=1	0	76.288	38	11	196	4	376	42.6	6.64	593.67	11	1.76242e+06	1.487e+06	1.26964e+06	982626	1.6372e+06	1.34738e+06	1.33252e+06	1.31355e+06	2.29988e+06	1.62321e+06	1.46145e+06	1.01072e+06	1.02781e+06	968483	915548	1.54346e+06	1.0573e+06	1.07157e+06	1.06032e+06	874345	High	High	High	High	High	High	High	High	High	High	High	High	High
FALSE	High	Master Protein	Q8K268	ATP-binding cassette sub-family F member 3 OS=Mus musculus OX=10090 GN=Abcf3 PE=1 SV=1	>sp|Q8K268|ABCF3_MOUSE ATP-binding cassette sub-family F member 3 OS=Mus musculus OX=10090 GN=Abcf3 PE=1 SV=1	0	76.272	31	16	186	16	709	79.8	6.16	432.42	16	1.13143e+06	1.16666e+06	865521	1.05718e+06	744531	918505	962424	1.07363e+06	1.27999e+06	1.0319e+06	1.25687e+06	1.15476e+06	1.30828e+06	1.05934e+06	962077	803901	788331	1.12057e+06	951641	1.35687e+06	High	High	High	High	High	High	High	High	High	High	High	High	High
FALSE	High	Master Protein	P60335	Poly(rC)-binding protein 1 OS=Mus musculus OX=10090 GN=Pcbp1 PE=1 SV=1	>sp|P60335|PCBP1_MOUSE Poly(rC)-binding protein 1 OS=Mus musculus OX=10090 GN=Pcbp1 PE=1 SV=1	0	76.253	31	7	173	5	356	37.5	7.09	581.65	7	3.43175e+06	2.93341e+06	2.07043e+06	1.85409e+06	1.11515e+06	2.30178e+06	1.52994e+06	2.12557e+06	2.74313e+06	1.7948e+06	2.37327e+06	1.73088e+06	2.39701e+06	1.87942e+06	1.97022e+06	1.79047e+06	1.71996e+06	2.44174e+06	2.00538e+06	2.21282e+06	High	High	High	High	High	High	High	High	High	High	High	High	High
FALSE	High	Master Protein	P62814	V-type proton ATPase subunit B, brain isoform OS=Mus musculus OX=10090 GN=Atp6v1b2 PE=1 SV=1	>sp|P62814|VATB2_MOUSE V-type proton ATPase subunit B, brain isoform OS=Mus musculus OX=10090 GN=Atp6v1b2 PE=1 SV=1	0	76.21	29	13	239	13	511	56.5	5.81	649.57	13	4.40586e+06	3.82582e+06	3.75454e+06	3.47638e+06	2.29221e+06	3.91599e+06	4.65258e+06	4.34417e+06	5.54782e+06	3.66641e+06	4.55887e+06	3.01826e+06	3.292e+06	2.73899e+06	3.08633e+06	3.20159e+06	2.62542e+06	2.4947e+06	3.01648e+06	3.26395e+06	High	High	High	High	High	High	High	High	High	High	High	High	High
FALSE	High	Master Protein	P62196	26S proteasome regulatory subunit 8 OS=Mus musculus OX=10090 GN=Psmc5 PE=1 SV=1	>sp|P62196|PRS8_MOUSE 26S proteasome regulatory subunit 8 OS=Mus musculus OX=10090 GN=Psmc5 PE=1 SV=1	0	76.105	36	11	113	10	406	45.6	7.55	383.7	11	713376	1.49491e+06	627044	692012	518772	904147	612208	1.00343e+06	954209	1.14547e+06	1.39953e+06	695442	768975	742468	659758	592197	675112	697960	797887	717368	High	High	High	High	High	High	High	High	High	High	High	High	High
FALSE	High	Master Protein	P62821	Ras-related protein Rab-1A OS=Mus musculus OX=10090 GN=Rab1A PE=1 SV=3	>sp|P62821|RAB1A_MOUSE Ras-related protein Rab-1A OS=Mus musculus OX=10090 GN=Rab1A PE=1 SV=3	0	76.06	69	13	232	5	205	22.7	6.21	597.82	13	1.71952e+06	1.92595e+06	1.58762e+06	1.01056e+06	1.44692e+06	1.72167e+06	2.79294e+06	2.0047e+06	1.84915e+06	2.46503e+06	2.85326e+06	1.26392e+06	1.50751e+06	1.23061e+06	1.06757e+06	1.57187e+06	975571	1.2891e+06	1.41101e+06	1.88244e+06	High	High	High	High	High	High	High	High	High	High	High	High	High
FALSE	High	Master Protein	P55096	ATP-binding cassette sub-family D member 3 OS=Mus musculus OX=10090 GN=Abcd3 PE=1 SV=2	>sp|P55096|ABCD3_MOUSE ATP-binding cassette sub-family D member 3 OS=Mus musculus OX=10090 GN=Abcd3 PE=1 SV=2	0	75.991	30	14	165	14	659	75.4	9.26	456.37	14	1.1969e+06	1.20343e+06	1.1846e+06	1.00304e+06	819849	1.11527e+06	847321	1.01543e+06	1.3398e+06	1.05192e+06	1.20933e+06	754495	1.13713e+06	956207	1.02209e+06	1.12126e+06	1.10864e+06	1.07734e+06	1.10501e+06	1.03969e+06	High	High	High	High	High	High	High	High	High	High	High	High	High
FALSE	High	Master Protein	P51150	Ras-related protein Rab-7a OS=Mus musculus OX=10090 GN=Rab7a PE=1 SV=2	>sp|P51150|RAB7A_MOUSE Ras-related protein Rab-7a OS=Mus musculus OX=10090 GN=Rab7a PE=1 SV=2	0	75.971	71	14	223	14	207	23.5	6.7	509.57	14	1.17878e+07	9.39446e+06	7.79027e+06	7.44658e+06	5.57398e+06	6.42043e+06	7.75181e+06	7.36426e+06	9.0593e+06	8.1892e+06	7.96393e+06	7.74406e+06	7.15077e+06	5.73636e+06	8.1069e+06	1.01063e+07	6.49147e+06	8.61139e+06	7.80666e+06	8.93372e+06	High	High	High	High	High	High	High	High	High	High	High	High	High
FALSE	High	Master Protein	Q99L45	Eukaryotic translation initiation factor 2 subunit 2 OS=Mus musculus OX=10090 GN=Eif2s2 PE=1 SV=1	>sp|Q99L45|IF2B_MOUSE Eukaryotic translation initiation factor 2 subunit 2 OS=Mus musculus OX=10090 GN=Eif2s2 PE=1 SV=1	0	75.878	31	10	151	10	331	38.1	5.8	531.06	10	1.13828e+06	1.69179e+06	962885	1.2861e+06	412373	906192	1.19877e+06	745796	1.43716e+06	1.60025e+06	1.34765e+06	869158	1.4321e+06	1.12146e+06	1.19467e+06	1.64504e+06	890581	1.04718e+06	1.1597e+06	858739	High	High	High	High	High	High	High	High	High	High	High	High	High
FALSE	High	Master Protein	Q9D2G2	Dihydrolipoyllysine-residue succinyltransferase component of 2-oxoglutarate dehydrogenase complex, mitochondrial OS=Mus musculus OX=10090 GN=Dlst PE=1 SV=1	>sp|Q9D2G2|ODO2_MOUSE Dihydrolipoyllysine-residue succinyltransferase component of 2-oxoglutarate dehydrogenase complex, mitochondrial OS=Mus musculus OX=10090 GN=Dlst PE=1 SV=1	0	75.75	25	9	228	9	454	49	8.95	568.06	9	9.52612e+06	9.74892e+06	7.30565e+06	6.69889e+06	6.12824e+06	7.26783e+06	7.73803e+06	8.58162e+06	8.20703e+06	8.25632e+06	7.90306e+06	6.99172e+06	6.89272e+06	6.4697e+06	7.66666e+06	8.03372e+06	6.26361e+06	7.70442e+06	8.21787e+06	6.91522e+06	High	High	High	High	High	High	High	High	High	High	High	High	High
FALSE	High	Master Protein	Q99K70	Ras-related GTP-binding protein C OS=Mus musculus OX=10090 GN=Rragc PE=1 SV=1	>sp|Q99K70|RRAGC_MOUSE Ras-related GTP-binding protein C OS=Mus musculus OX=10090 GN=Rragc PE=1 SV=1	0	75.688	29	10	123	10	398	44.1	5.1	352.61	10	3.44193e+06	3.07047e+06	1.84372e+06	3.02532e+06	1.96054e+06	2.42185e+06	2.89853e+06	2.33774e+06	3.48048e+06	2.85567e+06	2.89797e+06	1.78838e+06	1.84904e+06	1.66386e+06	2.4566e+06	2.52937e+06	1.92359e+06	2.11341e+06	1.82275e+06	2.38381e+06	High	High	High	High	High	High	High	High	High	High	High	High	High
FALSE	High	Master Protein	Q5H8C4	Vacuolar protein sorting-associated protein 13A OS=Mus musculus OX=10090 GN=Vps13a PE=1 SV=1	>sp|Q5H8C4|VP13A_MOUSE Vacuolar protein sorting-associated protein 13A OS=Mus musculus OX=10090 GN=Vps13a PE=1 SV=1	0	75.634	9	19	137	18	3166	359.2	6.19	330.17	19	562899	461753	522954	651806	382396	778430	772989	773449	1.03648e+06	408291	2.00943e+06	478142	563412	462292	507929	498819	367874	407212	373363	566041	High	High	High	High	High	High	High	High	High	High	High	High	High
FALSE	High	Master Protein	Q61081	Hsp90 co-chaperone Cdc37 OS=Mus musculus OX=10090 GN=Cdc37 PE=1 SV=1	>sp|Q61081|CDC37_MOUSE Hsp90 co-chaperone Cdc37 OS=Mus musculus OX=10090 GN=Cdc37 PE=1 SV=1	0	75.619	32	11	154	11	379	44.6	5.34	377.32	11	1.25619e+06	1.65428e+06	874642	739013	912038	1.13282e+06	892904	1.22758e+06	1.50232e+06	1.4365e+06	1.0951e+06	1.21829e+06	1.16572e+06	862587	1.15787e+06	767973	762168	974623	980950	994018	High	High	High	High	High	High	High	High	High	High	High	High	High
FALSE	High	Master Protein	Q921M3	Splicing factor 3B subunit 3 OS=Mus musculus OX=10090 GN=Sf3b3 PE=1 SV=1	>sp|Q921M3|SF3B3_MOUSE Splicing factor 3B subunit 3 OS=Mus musculus OX=10090 GN=Sf3b3 PE=1 SV=1	0	75.591	23	17	102	17	1217	135.5	5.26	246.25	17	425548	637842	400080	383591	282396	467777	473749	444195	668546	358961	676147	407603	442452	401334	294912	461471	445657	623407	494894	721037	High	High	High	High	High	High	High	High	High	High	High	High	High
FALSE	High	Master Protein	P18654	Ribosomal protein S6 kinase alpha-3 OS=Mus musculus OX=10090 GN=Rps6ka3 PE=1 SV=2	>sp|P18654|KS6A3_MOUSE Ribosomal protein S6 kinase alpha-3 OS=Mus musculus OX=10090 GN=Rps6ka3 PE=1 SV=2	0	75.513	28	16	159	12	740	83.6	6.89	363.2	16	344326	340533	310717	178957	234463	436929	265134	186892	278630	167746	201840	242858	375032	215109	492073	183586	144755	246170	146637	268684	High	High	High	High	High	High	High	High	High	High	High	High	High
FALSE	High	Master Protein	Q3U5C8	Rho guanine nucleotide exchange factor 16 OS=Mus musculus OX=10090 GN=Arhgef16 PE=1 SV=3	>sp|Q3U5C8|ARHGG_MOUSE Rho guanine nucleotide exchange factor 16 OS=Mus musculus OX=10090 GN=Arhgef16 PE=1 SV=3	0	75.512	26	17	148	17	713	80.3	7.49	316.81	17	928102	662600	571160	430912	511025	555616	466527	441855	840805	578787	448986	396024	632405	486275	390990	707017	410983	387680	557582	577568	High	High	High	High	High	High	High	High	High	High	High	High	High
FALSE	High	Master Protein	Q9JMA1	Ubiquitin carboxyl-terminal hydrolase 14 OS=Mus musculus OX=10090 GN=Usp14 PE=1 SV=3	>sp|Q9JMA1|UBP14_MOUSE Ubiquitin carboxyl-terminal hydrolase 14 OS=Mus musculus OX=10090 GN=Usp14 PE=1 SV=3	0	75.487	32	13	200	12	493	56	5.24	514.59	13	1.40177e+06	1.35706e+06	1.21102e+06	1.10961e+06	1.01947e+06	1.11382e+06	1.57968e+06	1.37317e+06	1.39113e+06	1.13326e+06	1.32971e+06	899849	1.22755e+06	990224	1.20046e+06	1.53284e+06	835779	1.23023e+06	1.41857e+06	1.22814e+06	High	High	High	High	High	High	High	High	High	High	High	High	High
FALSE	High	Master Protein	P07742	Ribonucleoside-diphosphate reductase large subunit OS=Mus musculus OX=10090 GN=Rrm1 PE=1 SV=2	>sp|P07742|RIR1_MOUSE Ribonucleoside-diphosphate reductase large subunit OS=Mus musculus OX=10090 GN=Rrm1 PE=1 SV=2	0	75.334	28	15	175	15	792	90.2	6.7	422.83	15	2.78164e+06	3.08523e+06	1.73223e+06	2.38991e+06	1.26733e+06	2.07137e+06	1.56502e+06	2.28872e+06	3.10648e+06	1.20869e+06	1.8195e+06	1.96277e+06	1.47516e+06	1.98699e+06	1.99455e+06	1.74987e+06	1.70354e+06	983525	1.19999e+06	2.09687e+06	High	High	High	High	High	High	High	High	High	High	High	High	High
FALSE	High	Master Protein	Q9CZ13	Cytochrome b-c1 complex subunit 1, mitochondrial OS=Mus musculus OX=10090 GN=Uqcrc1 PE=1 SV=2	>sp|Q9CZ13|QCR1_MOUSE Cytochrome b-c1 complex subunit 1, mitochondrial OS=Mus musculus OX=10090 GN=Uqcrc1 PE=1 SV=2	0	75.326	28	12	219	11	480	52.8	6.21	537	12	2.15363e+06	3.4508e+06	2.4131e+06	1.90644e+06	1.68287e+06	2.73562e+06	2.00079e+06	2.22004e+06	2.98179e+06	1.70721e+06	2.32779e+06	2.38723e+06	1.78302e+06	1.65069e+06	2.67457e+06	2.5163e+06	2.38144e+06	2.78101e+06	2.20231e+06	2.67715e+06	High	High	High	High	High	High	High	High	High	High	High	High	High
FALSE	High	Master Protein	Q8BG32	26S proteasome non-ATPase regulatory subunit 11 OS=Mus musculus OX=10090 GN=Psmd11 PE=1 SV=3	>sp|Q8BG32|PSD11_MOUSE 26S proteasome non-ATPase regulatory subunit 11 OS=Mus musculus OX=10090 GN=Psmd11 PE=1 SV=3	0	75.254	35	14	207	14	422	47.4	6.48	517.34	14	1.54012e+06	1.6387e+06	1.28595e+06	1.06879e+06	1.07287e+06	1.06401e+06	1.23432e+06	1.26313e+06	1.22198e+06	992630	1.59832e+06	1.33562e+06	699646	1.23461e+06	1.60869e+06	1.01374e+06	1.0613e+06	1.00874e+06	927422	1.10983e+06	High	High	High	High	High	High	High	High	High	High	High	High	High
FALSE	High	Master Protein	O35887	Calumenin OS=Mus musculus OX=10090 GN=Calu PE=1 SV=1	>sp|O35887|CALU_MOUSE Calumenin OS=Mus musculus OX=10090 GN=Calu PE=1 SV=1	0	75.159	43	9	141	9	315	37	4.67	462.43	9	977351	947494	682748	1.01916e+06	307573	900842	512158	487579	689252	390785	806969	713807	874813	894974	506459	456151	522401	485111	686291	425138	High	High	High	High	High	High	High	High	High	High	High	High	High
FALSE	High	Master Protein	Q6PFD9	Nuclear pore complex protein Nup98-Nup96 OS=Mus musculus OX=10090 GN=Nup98 PE=1 SV=2	>sp|Q6PFD9|NUP98_MOUSE Nuclear pore complex protein Nup98-Nup96 OS=Mus musculus OX=10090 GN=Nup98 PE=1 SV=2	0	75.141	13	13	127	13	1816	197.1	6.18	383.97	13	394017	638702	639753	425625	582416	664752	626209	559740	560157	458627	754116	326390	539704	431820	681364	513362	387695	674511	487857	555385	High	High	High	High	High	High	High	High	High	High	High	High	High
FALSE	High	Master Protein	Q9R0P5	Destrin OS=Mus musculus OX=10090 GN=Dstn PE=1 SV=3	>sp|Q9R0P5|DEST_MOUSE Destrin OS=Mus musculus OX=10090 GN=Dstn PE=1 SV=3	0	75.117	62	11	214	10	165	18.5	7.97	511.53	11	7.80638e+06	8.08555e+06	5.90135e+06	5.90394e+06	4.37435e+06	5.73822e+06	6.9035e+06	6.35934e+06	9.24489e+06	5.55809e+06	7.31596e+06	4.27148e+06	5.01081e+06	5.97592e+06	6.05139e+06	5.43545e+06	2.34027e+06	5.35564e+06	4.91715e+06	4.56552e+06	High	High	High	High	High	High	High	High	High	High	High	High	High
FALSE	High	Master Protein	Q9D1Q1	M-phase phosphoprotein 6 OS=Mus musculus OX=10090 GN=Mphosph6 PE=1 SV=1	>sp|Q9D1Q1|MPH6_MOUSE M-phase phosphoprotein 6 OS=Mus musculus OX=10090 GN=Mphosph6 PE=1 SV=1	0	75.051	55	10	197	10	161	19.1	5.3	580.07	10	1.89946e+06	2.98738e+06	2.2203e+06	1.58288e+06	911702	1.88897e+06	2.04613e+06	1.90608e+06	2.39899e+06	1.46563e+06	2.76485e+06	2.18247e+06	1.79792e+06	2.0194e+06	1.91603e+06	1.20131e+06	1.54326e+06	2.28581e+06	1.80536e+06	2.42982e+06	High	High	High	High	High	High	High	High	High	High	High	High	High
FALSE	High	Master Protein	Q6PGB6	N-alpha-acetyltransferase 50 OS=Mus musculus OX=10090 GN=Naa50 PE=1 SV=1	>sp|Q6PGB6|NAA50_MOUSE N-alpha-acetyltransferase 50 OS=Mus musculus OX=10090 GN=Naa50 PE=1 SV=1	0	74.828	60	13	207	13	169	19.4	8.81	604.25	13	2.52431e+06	3.08399e+06	3.03619e+06	1.78492e+06	1.55056e+06	2.17527e+06	1.71632e+06	2.60752e+06	2.41543e+06	1.85028e+06	2.11818e+06	2.07844e+06	1.62993e+06	1.81152e+06	1.50078e+06	1.63255e+06	1.13209e+06	2.33894e+06	1.90454e+06	1.83723e+06	High	High	High	High	High	High	High	High	High	High	High	High	High
FALSE	High	Master Protein	P84084	ADP-ribosylation factor 5 OS=Mus musculus OX=10090 GN=Arf5 PE=1 SV=2	>sp|P84084|ARF5_MOUSE ADP-ribosylation factor 5 OS=Mus musculus OX=10090 GN=Arf5 PE=1 SV=2	0	74.825	58	9	198	5	180	20.5	6.79	603.37	9	1.47576e+06	773972	1.13055e+06	994457	482321	995482	1.07031e+06	1.23608e+06	1.22803e+06	851000	1.13648e+06	1.08941e+06	1.07731e+06	1.00766e+06	1.04802e+06	1.06592e+06	723455	771505	1.21886e+06	994494	High	High	High	High	High	High	High	High	High	High	High	High	High
FALSE	High	Master Protein	Q921H8	3-ketoacyl-CoA thiolase A, peroxisomal OS=Mus musculus OX=10090 GN=Acaa1a PE=1 SV=1	>sp|Q921H8|THIKA_MOUSE 3-ketoacyl-CoA thiolase A, peroxisomal OS=Mus musculus OX=10090 GN=Acaa1a PE=1 SV=1	0	74.555	32	9	173	4	424	43.9	8.44	534.83	9	707846	634513	430889	543871	392476	515820	668929	537663	806771	552871	553394	514814	554282	475108	401846	355132	546219	525946	487834	526662	High	High	High	High	High	High	High	High	High	High	High	High	High
FALSE	High	Master Protein	Q9D7M8	DNA-directed RNA polymerase II subunit RPB4 OS=Mus musculus OX=10090 GN=Polr2d PE=1 SV=2	>sp|Q9D7M8|RPB4_MOUSE DNA-directed RNA polymerase II subunit RPB4 OS=Mus musculus OX=10090 GN=Polr2d PE=1 SV=2	0	74.535	65	9	197	9	142	16.3	4.79	592.39	9	3.97948e+06	3.31111e+06	2.23262e+06	2.49946e+06	2.1693e+06	2.03661e+06	2.89578e+06	3.0371e+06	3.85279e+06	2.76293e+06	2.77706e+06	2.17805e+06	1.4577e+06	1.78042e+06	2.42351e+06	2.57581e+06	1.6887e+06	2.14752e+06	2.96287e+06	1.92281e+06	High	High	High	High	High	High	High	High	High	High	High	High	High
FALSE	High	Master Protein	Q11011	Puromycin-sensitive aminopeptidase OS=Mus musculus OX=10090 GN=Npepps PE=1 SV=2	>sp|Q11011|PSA_MOUSE Puromycin-sensitive aminopeptidase OS=Mus musculus OX=10090 GN=Npepps PE=1 SV=2	0	74.311	21	17	205	17	920	103.3	5.9	410.49	17	777321	576483	1.18615e+06	874368	1.00255e+06	1.0648e+06	888540	458038	567303	418632	1.00358e+06	503247	777926	949386	722985	1.01706e+06	660900	834307	523134	1.19878e+06	High	High	High	High	High	High	High	High	High	High	High	High	High
FALSE	High	Master Protein	Q9QXN5	Inositol oxygenase OS=Mus musculus OX=10090 GN=Miox PE=1 SV=2	>sp|Q9QXN5|MIOX_MOUSE Inositol oxygenase OS=Mus musculus OX=10090 GN=Miox PE=1 SV=2	0	74.143	38	8	215	8	285	33.1	5.29	576.32	8	5.37039e+06	6.54029e+06	3.60375e+06	2.96051e+06	4.00182e+06	4.05305e+06	3.40073e+06	2.7699e+06	6.89449e+06	3.10685e+06	4.66473e+06	5.02562e+06	4.72135e+06	2.75651e+06	6.70735e+06	4.03315e+06	2.42342e+06	4.79949e+06	3.43384e+06	6.45407e+06	High	High	High	High	High	High	High	High	High	High	High	High	High
FALSE	High	Master Protein	Q3UDE2	Tubulin--tyrosine ligase-like protein 12 OS=Mus musculus OX=10090 GN=Ttll12 PE=1 SV=1	>sp|Q3UDE2|TTL12_MOUSE Tubulin--tyrosine ligase-like protein 12 OS=Mus musculus OX=10090 GN=Ttll12 PE=1 SV=1	0	74.125	24	12	170	12	639	74	5.63	501.27	12	1.24741e+06	1.55945e+06	1.09439e+06	813455	822983	1.45754e+06	1.32105e+06	1.11136e+06	1.31315e+06	1.15014e+06	1.19342e+06	1.02452e+06	1.20933e+06	1.23209e+06	1.20046e+06	1.29793e+06	853927	7.92906e+06	705141	1.53483e+06	High	High	High	High	High	High	High	High	High	High	High	High	High
FALSE	High	Master Protein	Q5HZI1	Microtubule-associated tumor suppressor 1 homolog OS=Mus musculus OX=10090 GN=Mtus1 PE=1 SV=2	>sp|Q5HZI1|MTUS1_MOUSE Microtubule-associated tumor suppressor 1 homolog OS=Mus musculus OX=10090 GN=Mtus1 PE=1 SV=2	0	73.866	17	13	184	13	1210	134.3	6.86	537.39	13	1.60162e+06	1.06493e+06	792010	711643	585819	821847	844251	441177	1.29152e+06	1.02477e+06	698788	638741	778613	482720	1.05097e+06	829470	709677	1.02994e+06	790106	769232	High	High	High	High	High	High	High	High	High	High	High	High	High
FALSE	High	Master Protein	Q8VI95	Inactive 2'-5'-oligoadenylate synthase 1D OS=Mus musculus OX=10090 GN=Oas1d PE=1 SV=1	>sp|Q8VI95|OAS1D_MOUSE Inactive 2'-5'-oligoadenylate synthase 1D OS=Mus musculus OX=10090 GN=Oas1d PE=1 SV=1	0	73.699	28	9	207	6	361	42.8	6.2	664.1	9	8.64533e+06	1.01293e+07	5.39818e+06	5.65349e+06	2.944e+06	5.04846e+06	5.8764e+06	5.28695e+06	9.08205e+06	4.91966e+06	7.67596e+06	5.40361e+06	6.36263e+06	5.67271e+06	6.71537e+06	9.16023e+06	3.46137e+06	6.48451e+06	6.30578e+06	7.01171e+06	High	High	High	High	High	High	High	High	High	High	High	High	High
FALSE	High	Master Protein	Q8BHG1	Nardilysin OS=Mus musculus OX=10090 GN=Nrdc PE=1 SV=1	>sp|Q8BHG1|NRDC_MOUSE Nardilysin OS=Mus musculus OX=10090 GN=Nrdc PE=1 SV=1	0	73.672	17	14	175	14	1161	132.8	4.87	465.3	14	1.78172e+06	2.24039e+06	1.45624e+06	1.09262e+06	2.11966e+06	2.4628e+06	1.17096e+06	1.0738e+06	2.41026e+06	1.29636e+06	2.38166e+06	1.28031e+06	1.9434e+06	1.94278e+06	1.43481e+06	1.75874e+06	1.22483e+06	1.84722e+06	1.52038e+06	2.22884e+06	High	High	High	High	High	High	High	High	High	High	High	High	High
FALSE	High	Master Protein	Q9D8N0	Elongation factor 1-gamma OS=Mus musculus OX=10090 GN=Eef1g PE=1 SV=3	>sp|Q9D8N0|EF1G_MOUSE Elongation factor 1-gamma OS=Mus musculus OX=10090 GN=Eef1g PE=1 SV=3	0	73.543	41	12	207	12	437	50	6.74	587.01	12	6.58579e+06	5.64838e+06	3.68133e+06	3.73669e+06	3.82628e+06	4.78434e+06	6.46347e+06	4.92297e+06	4.84001e+06	4.82311e+06	6.20221e+06	3.98559e+06	4.6002e+06	4.20205e+06	3.98659e+06	4.03417e+06	3.44273e+06	4.7102e+06	4.10883e+06	4.70359e+06	High	High	High	High	High	High	High	High	High	High	High	High	High
FALSE	High	Master Protein	Q91YE6	Importin-9 OS=Mus musculus OX=10090 GN=Ipo9 PE=1 SV=3	>sp|Q91YE6|IPO9_MOUSE Importin-9 OS=Mus musculus OX=10090 GN=Ipo9 PE=1 SV=3	0	73.496	17	13	182	13	1041	116	4.81	425.06	13	1.23133e+06	1.20336e+06	1.74976e+06	1.36172e+06	1.16741e+06	1.65616e+06	1.10976e+06	1.23918e+06	1.68122e+06	1.26868e+06	1.29612e+06	1.14753e+06	1.71688e+06	1.56532e+06	1.43001e+06	1.55326e+06	860296	1.50191e+06	1.29794e+06	1.45379e+06	High	High	High	High	High	High	High	High	High	High	High	High	High
FALSE	High	Master Protein	Q9ESP1	Stromal cell-derived factor 2-like protein 1 OS=Mus musculus OX=10090 GN=Sdf2l1 PE=1 SV=2	>sp|Q9ESP1|SDF2L_MOUSE Stromal cell-derived factor 2-like protein 1 OS=Mus musculus OX=10090 GN=Sdf2l1 PE=1 SV=2	0	73.341	57	6	115	6	221	23.6	7.42	500.45	6	1.73482e+06	1.43528e+06	685263	879168	675908	762945	1.09012e+06	814412	1.44547e+06	526182	888677	637112	834230	739717	1.06799e+06	1.03364e+06	762943	856178	665883	875748	High	High	High	High	High	High	High	High	High	High	High	High	High
FALSE	High	Master Protein	Q8BG05	Heterogeneous nuclear ribonucleoprotein A3 OS=Mus musculus OX=10090 GN=Hnrnpa3 PE=1 SV=1	>sp|Q8BG05|ROA3_MOUSE Heterogeneous nuclear ribonucleoprotein A3 OS=Mus musculus OX=10090 GN=Hnrnpa3 PE=1 SV=1	0	73.34	27	13	161	13	379	39.6	9.01	547.59	13	2.25203e+06	2.97345e+06	1.7624e+06	1.12675e+06	1.00337e+06	1.88332e+06	1.46856e+06	1.79904e+06	1.84715e+06	1.4602e+06	1.63007e+06	1.78676e+06	1.91596e+06	1.72363e+06	1.76745e+06	1.67444e+06	1.20533e+06	1.66172e+06	1.74081e+06	2.14025e+06	High	High	High	High	High	High	High	High	High	High	High	High	High
FALSE	High	Master Protein	Q64324	Syntaxin-binding protein 2 OS=Mus musculus OX=10090 GN=Stxbp2 PE=1 SV=1	>sp|Q64324|STXB2_MOUSE Syntaxin-binding protein 2 OS=Mus musculus OX=10090 GN=Stxbp2 PE=1 SV=1	0	73.324	27	12	158	12	593	66.3	6.74	421.72	12	445596	413920	357486	410703	199270	476725	602238	471256	654052	331360	590145	280258	392095	502467	315230	417423	352656	420337	443220	493346	High	High	High	High	High	High	High	High	High	High	High	High	High
FALSE	High	Master Protein	Q9WTM5	RuvB-like 2 OS=Mus musculus OX=10090 GN=Ruvbl2 PE=1 SV=3	>sp|Q9WTM5|RUVB2_MOUSE RuvB-like 2 OS=Mus musculus OX=10090 GN=Ruvbl2 PE=1 SV=3	0	73.159	37	14	180	14	463	51.1	5.64	460.4	14	1.19153e+06	1.28259e+06	984547	901055	781887	894394	767763	959576	1.12294e+06	735212	998990	758935	912222	1.05516e+06	1.07181e+06	804223	843086	1.11118e+06	851145	1.42374e+06	High	High	High	High	High	High	High	High	High	High	High	High	High
FALSE	High	Master Protein	Q8BLF1	Neutral cholesterol ester hydrolase 1 OS=Mus musculus OX=10090 GN=Nceh1 PE=1 SV=1	>sp|Q8BLF1|NCEH1_MOUSE Neutral cholesterol ester hydrolase 1 OS=Mus musculus OX=10090 GN=Nceh1 PE=1 SV=1	0	72.995	33	11	174	11	408	45.7	7.05	428.38	11	1.72256e+06	1.9208e+06	1.07942e+06	1.18599e+06	1.60905e+06	1.20344e+06	1.07447e+06	1.30744e+06	2.31549e+06	1.27339e+06	1.37845e+06	1.45314e+06	1.04847e+06	1.05189e+06	1.5659e+06	1.88448e+06	1.51118e+06	1.33179e+06	1.34513e+06	1.20136e+06	High	High	High	High	High	High	High	High	High	High	High	High	High
FALSE	High	Master Protein	Q9WVE8	Protein kinase C and casein kinase substrate in neurons protein 2 OS=Mus musculus OX=10090 GN=Pacsin2 PE=1 SV=1	>sp|Q9WVE8|PACN2_MOUSE Protein kinase C and casein kinase substrate in neurons protein 2 OS=Mus musculus OX=10090 GN=Pacsin2 PE=1 SV=1	0	72.901	24	10	170	10	486	55.8	5.2	585.83	10	3.63521e+06	4.32848e+06	3.26374e+06	3.29671e+06	2.48015e+06	4.19744e+06	3.42736e+06	3.66887e+06	4.1643e+06	3.71759e+06	4.43113e+06	3.56136e+06	3.15709e+06	2.74162e+06	3.31468e+06	4.10548e+06	2.59595e+06	4.19986e+06	3.8757e+06	3.57907e+06	High	High	High	High	High	High	High	High	High	High	High	High	High
FALSE	High	Master Protein	Q9DBB5	Eukaryotic translation initiation factor 4E type 3 OS=Mus musculus OX=10090 GN=Eif4e3 PE=1 SV=1	>sp|Q9DBB5|IF4E3_MOUSE Eukaryotic translation initiation factor 4E type 3 OS=Mus musculus OX=10090 GN=Eif4e3 PE=1 SV=1	0	72.897	68	10	174	10	207	22.8	6.52	585.07	10	4.57353e+06	4.56453e+06	3.40608e+06	3.09082e+06	2.21388e+06	2.68481e+06	5.06888e+06	4.3106e+06	3.79822e+06	4.48419e+06	4.34108e+06	3.26171e+06	2.75664e+06	4.39699e+06	3.00652e+06	3.39686e+06	1.58842e+06	4.47131e+06	4.37775e+06	3.36383e+06	High	High	High	High	High	High	High	High	High	High	High	High	High
FALSE	High	Master Protein	P11214	Tissue-type plasminogen activator OS=Mus musculus OX=10090 GN=Plat PE=1 SV=3	>sp|P11214|TPA_MOUSE Tissue-type plasminogen activator OS=Mus musculus OX=10090 GN=Plat PE=1 SV=3	0	72.84	21	9	171	9	559	63.1	8.15	525.23	9	3.49459e+06	6.25521e+06	3.18322e+06	3.67406e+06	2.07516e+06	3.38331e+06	2.11615e+06	1.98282e+06	4.44887e+06	2.84886e+06	3.82583e+06	3.4931e+06	4.27778e+06	2.7473e+06	3.66518e+06	3.28958e+06	3.1799e+06	4.15957e+06	3.14444e+06	4.28952e+06	High	High	High	High	High	High	High	High	High	High	High	High	High
FALSE	High	Master Protein	P51175	Protoporphyrinogen oxidase OS=Mus musculus OX=10090 GN=Ppox PE=1 SV=1	>sp|P51175|PPOX_MOUSE Protoporphyrinogen oxidase OS=Mus musculus OX=10090 GN=Ppox PE=1 SV=1	0	72.632	34	11	122	11	477	50.8	8.84	320.72	11	559894	827948	482910	620566	656363	531173	364421	571523	790167	498216	474204	404155	541065	604379	809735	729235	411856	625997	508804	578121	High	High	High	High	High	High	High	High	High	High	High	High	High
FALSE	High	Master Protein	O35074	Prostacyclin synthase OS=Mus musculus OX=10090 GN=Ptgis PE=1 SV=1	>sp|O35074|PTGIS_MOUSE Prostacyclin synthase OS=Mus musculus OX=10090 GN=Ptgis PE=1 SV=1	0	72.53	28	13	140	13	501	57	6.73	319.1	13	411632	442564	213224	318693	394600	401598	368781	174075	414313	342358	686269	289226	475474	355507	351489	257520	261654	411943	440386	313199	High	High	High	High	High	High	High	High	High	High	High	High	High
FALSE	High	Master Protein	Q3UMF0	Cordon-bleu protein-like 1 OS=Mus musculus OX=10090 GN=Cobll1 PE=1 SV=2	>sp|Q3UMF0|COBL1_MOUSE Cordon-bleu protein-like 1 OS=Mus musculus OX=10090 GN=Cobll1 PE=1 SV=2	0	72.513	19	18	125	18	1273	137.3	8.16	255.86	18	397182	334043	367715	483641	248293	409437	354582	501115	399538	592108	555784	309611	397275	325344	469974	418186	468066	365793	547877	317351	High	High	High	High	High	High	High	High	High	High	High	High	High
FALSE	High	Master Protein	Q99PV0	Pre-mRNA-processing-splicing factor 8 OS=Mus musculus OX=10090 GN=Prpf8 PE=1 SV=2	>sp|Q99PV0|PRP8_MOUSE Pre-mRNA-processing-splicing factor 8 OS=Mus musculus OX=10090 GN=Prpf8 PE=1 SV=2	0	72.463	9	17	158	17	2335	273.4	8.84	355.8	17	381468	434596	478513	422451	360689	350022	413761	330418	364339	339787	336366	205123	270389	487136	389121	471861	338887	257862	414180	308937	High	High	High	High	High	High	High	High	High	High	High	High	High
FALSE	High	Master Protein	P27659	60S ribosomal protein L3 OS=Mus musculus OX=10090 GN=Rpl3 PE=1 SV=3	>sp|P27659|RL3_MOUSE 60S ribosomal protein L3 OS=Mus musculus OX=10090 GN=Rpl3 PE=1 SV=3	0	72.459	28	10	160	10	403	46.1	10.21	468.2	10	2.37519e+06	3.42352e+06	1.93251e+06	1.83037e+06	1.26838e+06	2.78672e+06	6.80162e+06	6.15854e+06	2.51133e+06	1.59205e+06	2.43592e+06	2.77412e+06	1.80393e+06	2.39931e+06	2.67528e+06	2.11175e+06	1.59803e+06	2.96099e+06	2.00861e+06	2.0303e+06	High	High	High	High	High	High	High	High	High	High	High	High	High
FALSE	High	Master Protein	Q9DB20	ATP synthase subunit O, mitochondrial OS=Mus musculus OX=10090 GN=Atp5po PE=1 SV=1	>sp|Q9DB20|ATPO_MOUSE ATP synthase subunit O, mitochondrial OS=Mus musculus OX=10090 GN=Atp5po PE=1 SV=1	0	72.393	46	9	174	9	213	23.3	9.99	483.84	9	2.18162e+06	2.01444e+06	1.54386e+06	1.74729e+06	1.83205e+06	2.05188e+06	1.99037e+06	1.65968e+06	2.21887e+06	1.81772e+06	1.71426e+06	2.0255e+06	1.45205e+06	1.40221e+06	1.43949e+06	1.77643e+06	1.60182e+06	1.55755e+06	1.92961e+06	1.98426e+06	High	High	High	High	High	High	High	High	High	High	High	High	High
FALSE	High	Master Protein	Q5I043	Ubiquitin carboxyl-terminal hydrolase 28 OS=Mus musculus OX=10090 GN=Usp28 PE=1 SV=1	>sp|Q5I043|UBP28_MOUSE Ubiquitin carboxyl-terminal hydrolase 28 OS=Mus musculus OX=10090 GN=Usp28 PE=1 SV=1	0	72.202	19	14	138	14	1051	119.2	5.19	368.83	14	488501	517149	336201	348278	333924	411294	325372	220830	364586	296834	248087	322137	187922	453555	319932	377959	298215	434885	193659	370394	High	High	High	High	High	High	High	High	High	High	High	High	High
FALSE	High	Master Protein	P63005	Platelet-activating factor acetylhydrolase IB subunit alpha OS=Mus musculus OX=10090 GN=Pafah1b1 PE=1 SV=2	>sp|P63005|LIS1_MOUSE Platelet-activating factor acetylhydrolase IB subunit alpha OS=Mus musculus OX=10090 GN=Pafah1b1 PE=1 SV=2	0	72.087	28	12	209	11	410	46.6	7.37	458.46	12	2.60536e+06	2.65855e+06	2.62746e+06	2.21732e+06	1.90611e+06	2.68705e+06	3.05631e+06	2.42628e+06	3.04648e+06	2.13148e+06	3.07856e+06	2.34804e+06	2.54851e+06	2.11382e+06	2.61268e+06	2.26768e+06	1.64587e+06	2.26314e+06	2.48573e+06	2.59288e+06	High	High	High	High	High	High	High	High	High	High	High	High	High
FALSE	High	Master Protein	Q9Z1J3	Cysteine desulfurase, mitochondrial OS=Mus musculus OX=10090 GN=Nfs1 PE=1 SV=3	>sp|Q9Z1J3|NFS1_MOUSE Cysteine desulfurase, mitochondrial OS=Mus musculus OX=10090 GN=Nfs1 PE=1 SV=3	0	72.051	41	14	193	14	459	50.5	8.16	491.54	14	1.22165e+06	1.11301e+06	1.07174e+06	1.39586e+06	943720	969982	1.33403e+06	869943	1.21233e+06	1.31765e+06	1.24304e+06	876077	1.14203e+06	974406	1.23679e+06	1.28503e+06	1.1063e+06	862522	1.1028e+06	1.05733e+06	High	High	High	High	High	High	High	High	High	High	High	High	High
FALSE	High	Master Protein	Q922B2	Aspartate--tRNA ligase, cytoplasmic OS=Mus musculus OX=10090 GN=Dars1 PE=1 SV=2	>sp|Q922B2|SYDC_MOUSE Aspartate--tRNA ligase, cytoplasmic OS=Mus musculus OX=10090 GN=Dars1 PE=1 SV=2	0	71.963	36	15	199	15	501	57.1	6.49	472.93	15	3.32221e+06	3.12452e+06	2.47311e+06	2.29199e+06	2.41259e+06	1.92004e+06	2.16376e+06	1.28516e+06	2.17342e+06	1.42785e+06	2.31297e+06	1.71248e+06	2.13261e+06	1.876e+06	2.44623e+06	1.94751e+06	1.97026e+06	1.73458e+06	2.3788e+06	2.12492e+06	High	High	High	High	High	High	High	High	High	High	High	High	High
FALSE	High	Master Protein	Q91YH5	Atlastin-3 OS=Mus musculus OX=10090 GN=Atl3 PE=1 SV=1	>sp|Q91YH5|ATLA3_MOUSE Atlastin-3 OS=Mus musculus OX=10090 GN=Atl3 PE=1 SV=1	0	71.939	38	14	183	12	541	60.5	6.1	439.76	14	1.25315e+06	1.86347e+06	1.54149e+06	1.09011e+06	1.67874e+06	1.93645e+06	1.3915e+06	1.99596e+06	2.28475e+06	1.95897e+06	1.75264e+06	1.23264e+06	1.28608e+06	1.09393e+06	1.82282e+06	920330	1.15072e+06	1.09743e+06	1.74776e+06	1.85656e+06	High	High	High	High	High	High	High	High	High	High	High	High	High
FALSE	High	Master Protein	Q8BY87	Ubiquitin carboxyl-terminal hydrolase 47 OS=Mus musculus OX=10090 GN=Usp47 PE=1 SV=2	>sp|Q8BY87|UBP47_MOUSE Ubiquitin carboxyl-terminal hydrolase 47 OS=Mus musculus OX=10090 GN=Usp47 PE=1 SV=2	0	71.883	15	16	140	16	1376	157.4	5.11	309.73	16	300301	597713	616831	657807	504710	455856	468287	556315	706819	765019	949665	691843	554358	315116	711249	483659	375301	430375	566290	280737	High	High	High	High	High	High	High	High	High	High	High	High	High
FALSE	High	Master Protein	P19096	Fatty acid synthase OS=Mus musculus OX=10090 GN=Fasn PE=1 SV=2	>sp|P19096|FAS_MOUSE Fatty acid synthase OS=Mus musculus OX=10090 GN=Fasn PE=1 SV=2	0	71.828	11	19	134	19	2504	272.3	6.58	251.29	19	672186	1.04048e+06	934723	498213	414971	898453	1.01977e+06	1.05308e+06	404021	1.06754e+06	1.1234e+06	1.09678e+06	468933	581919	1.07619e+06	1.02793e+06	444611	1.33246e+06	540089	1.06182e+06	High	High	High	High	High	High	High	High	High	High	High	High	High
FALSE	High	Master Protein	Q80XL6	Acyl-CoA dehydrogenase family member 11 OS=Mus musculus OX=10090 GN=Acad11 PE=1 SV=2	>sp|Q80XL6|ACD11_MOUSE Acyl-CoA dehydrogenase family member 11 OS=Mus musculus OX=10090 GN=Acad11 PE=1 SV=2	0	71.496	24	15	195	15	779	87.3	8.43	407.32	15	458746	533005	391815	535029	335436	501603	454471	793326	414216	472964	1.11352e+06	300161	309347	355292	422719	372828	440070	517431	614377	515037	High	High	High	High	High	High	High	High	High	High	High	High	High
FALSE	High	Master Protein	Q8BIJ6	Isoleucine--tRNA ligase, mitochondrial OS=Mus musculus OX=10090 GN=Iars2 PE=1 SV=1	>sp|Q8BIJ6|SYIM_MOUSE Isoleucine--tRNA ligase, mitochondrial OS=Mus musculus OX=10090 GN=Iars2 PE=1 SV=1	0	71.469	17	13	156	13	1012	112.7	6.81	431.68	13	508376	694271	619797	452313	578130	699369	349146	987864	860063	569640	646073	393472	705736	633074	633686	531596	554060	689967	595177	540769	High	High	High	High	High	High	High	High	High	High	High	High	High
FALSE	High	Master Protein	P40336	Vacuolar protein sorting-associated protein 26A OS=Mus musculus OX=10090 GN=Vps26a PE=1 SV=1	>sp|P40336|VP26A_MOUSE Vacuolar protein sorting-associated protein 26A OS=Mus musculus OX=10090 GN=Vps26a PE=1 SV=1	0	71.24	47	12	190	12	327	38.1	6.57	530.44	12	1.67161e+06	2.38571e+06	1.65018e+06	1.09623e+06	1.58326e+06	1.86673e+06	1.10274e+06	904375	1.85209e+06	1.0675e+06	1.38382e+06	1.35667e+06	1.74057e+06	1.12552e+06	959070	1.4939e+06	1.06035e+06	1.5088e+06	964232	938164	High	High	High	High	High	High	High	High	High	High	High	High	High
FALSE	High	Master Protein	P47911	60S ribosomal protein L6 OS=Mus musculus OX=10090 GN=Rpl6 PE=1 SV=3	>sp|P47911|RL6_MOUSE 60S ribosomal protein L6 OS=Mus musculus OX=10090 GN=Rpl6 PE=1 SV=3	0	71.166	36	14	231	14	296	33.5	10.7	515.44	14	3.89737e+06	4.59181e+06	3.69812e+06	4.06941e+06	1.74862e+06	5.25712e+06	4.37584e+06	5.5225e+06	4.0431e+06	3.63018e+06	4.25264e+06	3.75443e+06	3.56498e+06	3.51433e+06	4.23704e+06	3.11533e+06	3.17155e+06	4.27994e+06	4.76491e+06	4.16268e+06	High	High	High	High	High	High	High	High	High	High	High	High	High
FALSE	High	Master Protein	Q78PY7	Staphylococcal nuclease domain-containing protein 1 OS=Mus musculus OX=10090 GN=Snd1 PE=1 SV=1	>sp|Q78PY7|SND1_MOUSE Staphylococcal nuclease domain-containing protein 1 OS=Mus musculus OX=10090 GN=Snd1 PE=1 SV=1	0	70.963	25	17	106	17	910	102	7.43	231.61	17	379178	775064	714118	716933	340025	880045	248614	266935	332960	336285	399921	637212	431282	344008	350547	242916	403161	300569	315124	881491	High	High	High	High	High	High	High	High	High	High	High	High	High
FALSE	High	Master Protein	P70349	Histidine triad nucleotide-binding protein 1 OS=Mus musculus OX=10090 GN=Hint1 PE=1 SV=3	>sp|P70349|HINT1_MOUSE Histidine triad nucleotide-binding protein 1 OS=Mus musculus OX=10090 GN=Hint1 PE=1 SV=3	0	70.606	44	4	95	4	126	13.8	6.87	369.45	4	1.24633e+06	1.6668e+06	1.1639e+06	1.24228e+06	860654	793470	1.0712e+06	1.44788e+06	1.77113e+06	840153	1.40446e+06	1.07093e+06	982897	1.11364e+06	1.08606e+06	1.07446e+06	360606	1.26723e+06	1.20054e+06	754696	High	High	High	High	High	High	High	High	High	High	High	High	High
FALSE	High	Master Protein	D3Z6Q9	Bridging integrator 2 OS=Mus musculus OX=10090 GN=Bin2 PE=1 SV=1	>sp|D3Z6Q9|BIN2_MOUSE Bridging integrator 2 OS=Mus musculus OX=10090 GN=Bin2 PE=1 SV=1	0	70.573	29	12	103	12	489	52.5	5.34	369.41	12	940956	909708	591981	1.10655e+06	1.02231e+06	1.51945e+06	620128	2.36296e+06	851455	600235	924045	895500	642249	515879	974147	1.10746e+06	475205	922735	2.33262e+06	2.0942e+06	High	High	High	High	High	High	High	High	High	High	High	High	High
FALSE	High	Master Protein	Q8BP47	Asparagine--tRNA ligase, cytoplasmic OS=Mus musculus OX=10090 GN=NARS1 PE=1 SV=2	>sp|Q8BP47|SYNC_MOUSE Asparagine--tRNA ligase, cytoplasmic OS=Mus musculus OX=10090 GN=NARS1 PE=1 SV=2	0	70.49	23	12	149	12	559	64.2	5.86	320.74	12	2.21444e+06	2.26874e+06	1.04924e+06	1.50408e+06	1.24123e+06	1.19854e+06	2.19218e+06	1.83347e+06	1.81541e+06	1.46966e+06	1.89863e+06	1.51854e+06	1.03501e+06	1.4941e+06	1.44822e+06	1.68981e+06	886516	1.2994e+06	1.46568e+06	919387	High	High	High	High	High	High	High	High	High	High	High	High	High
FALSE	High	Master Protein	P09405	Nucleolin OS=Mus musculus OX=10090 GN=Ncl PE=1 SV=2	>sp|P09405|NUCL_MOUSE Nucleolin OS=Mus musculus OX=10090 GN=Ncl PE=1 SV=2	0	70.376	20	13	217	13	707	76.7	4.75	547.34	13	2.89124e+06	3.20581e+06	2.55274e+06	2.21777e+06	2.98686e+06	2.56452e+06	2.95324e+06	3.57759e+06	3.60308e+06	2.14301e+06	3.56615e+06	2.73757e+06	2.75688e+06	2.26013e+06	2.51886e+06	2.73185e+06	2.13489e+06	2.51832e+06	2.95237e+06	2.57829e+06	High	High	High	High	High	High	High	High	High	High	High	High	High
FALSE	High	Master Protein	Q07105	Growth/differentiation factor 9 OS=Mus musculus OX=10090 GN=Gdf9 PE=2 SV=2	>sp|Q07105|GDF9_MOUSE Growth/differentiation factor 9 OS=Mus musculus OX=10090 GN=Gdf9 PE=2 SV=2	0	70.369	27	13	210	13	441	49.6	8.27	517.69	13	6.03325e+06	9.26274e+06	7.95889e+06	7.91144e+06	6.37591e+06	7.82828e+06	5.98019e+06	6.22139e+06	6.32199e+06	5.8067e+06	7.55327e+06	6.78643e+06	6.06226e+06	7.11003e+06	8.188e+06	7.16985e+06	6.17191e+06	9.27425e+06	5.36354e+06	9.43787e+06	High	High	High	High	High	High	High	High	High	High	High	High	High
FALSE	High	Master Protein	P48678	Prelamin-A/C OS=Mus musculus OX=10090 GN=Lmna PE=1 SV=2	>sp|P48678|LMNA_MOUSE Prelamin-A/C OS=Mus musculus OX=10090 GN=Lmna PE=1 SV=2	0	70.32	24	15	210	14	665	74.2	6.98	460.05	15	1.08468e+06	834617	539453	381473	408877	477010	497718	478128	570713	577427	455328	372599	443955	355168	514115	446746	494457	449951	570258	565050	High	High	High	High	High	High	High	High	High	High	High	High	High
FALSE	High	Master Protein	P62827	GTP-binding nuclear protein Ran OS=Mus musculus OX=10090 GN=Ran PE=1 SV=3	>sp|P62827|RAN_MOUSE GTP-binding nuclear protein Ran OS=Mus musculus OX=10090 GN=Ran PE=1 SV=3	0	70.297	36	9	173	9	216	24.4	7.49	511.4	9	1.74964e+07	3.24579e+07	2.15673e+07	1.85254e+07	1.64085e+07	2.67427e+07	2.26443e+07	2.37266e+07	2.41428e+07	1.59024e+07	2.29588e+07	2.17778e+07	2.16631e+07	1.84687e+07	2.87456e+07	1.82753e+07	1.23558e+07	2.39183e+07	1.87691e+07	2.28063e+07	High	High	High	High	High	High	High	High	High	High	High	High	High
FALSE	High	Master Protein	P61620	Protein transport protein Sec61 subunit alpha isoform 1 OS=Mus musculus OX=10090 GN=Sec61a1 PE=1 SV=2	>sp|P61620|S61A1_MOUSE Protein transport protein Sec61 subunit alpha isoform 1 OS=Mus musculus OX=10090 GN=Sec61a1 PE=1 SV=2	0	70.209	20	9	175	5	476	52.2	8.06	411.4	9	1.49145e+06	508273	1.07457e+06	939239	484277	1.00921e+06	514621	649594	761860	606828	984468	563685	1.11262e+06	466555	688051	718694	849064	1.07723e+06	906650	680906	High	High	High	High	High	High	High	High	High	High	High	High	High
FALSE	High	Master Protein	Q8R3P2	Probable E3 ubiquitin-protein ligase DTX2 OS=Mus musculus OX=10090 GN=Dtx2 PE=1 SV=2	>sp|Q8R3P2|DTX2_MOUSE Probable E3 ubiquitin-protein ligase DTX2 OS=Mus musculus OX=10090 GN=Dtx2 PE=1 SV=2	0	70.097	26	9	125	9	619	67.2	8.62	378.69	9	2.52603e+06	2.08116e+06	2.47368e+06	2.63573e+06	2.14644e+06	2.75163e+06	2.45986e+06	3.8745e+06	3.34807e+06	2.14495e+06	2.92719e+06	2.77892e+06	2.32619e+06	2.08315e+06	2.67144e+06	2.12256e+06	2.3066e+06	2.42687e+06	2.04225e+06	2.88873e+06	High	High	High	High	High	High	High	High	High	High	High	High	High
FALSE	High	Master Protein	Q9D0K2	Succinyl-CoA:3-ketoacid coenzyme A transferase 1, mitochondrial OS=Mus musculus OX=10090 GN=Oxct1 PE=1 SV=1	>sp|Q9D0K2|SCOT1_MOUSE Succinyl-CoA:3-ketoacid coenzyme A transferase 1, mitochondrial OS=Mus musculus OX=10090 GN=Oxct1 PE=1 SV=1	0	70.025	33	11	139	11	520	56	8.53	433.41	11	1.14669e+06	1.31882e+06	1.05197e+06	794638	1.32942e+06	1.36538e+06	1.26351e+06	1.57614e+06	1.29855e+06	1.25398e+06	1.3205e+06	910729	957468	1.14929e+06	1.20533e+06	1.30014e+06	793813	1.22208e+06	1.49802e+06	1.33947e+06	High	High	High	High	High	High	High	High	High	High	High	High	High
FALSE	High	Master Protein	Q8CG48	Structural maintenance of chromosomes protein 2 OS=Mus musculus OX=10090 GN=Smc2 PE=1 SV=2	>sp|Q8CG48|SMC2_MOUSE Structural maintenance of chromosomes protein 2 OS=Mus musculus OX=10090 GN=Smc2 PE=1 SV=2	0	69.879	16	17	154	17	1191	134.2	8.41	334.77	17	435476	615791	343141	308244	298021	424188	447767	243246	471649	289605	441768	478568	445974	413630	435703	488983	435352	421246	404070	451402	High	High	High	High	High	High	High	High	High	High	High	High	High
FALSE	High	Master Protein	P06801	NADP-dependent malic enzyme OS=Mus musculus OX=10090 GN=Me1 PE=1 SV=2	>sp|P06801|MAOX_MOUSE NADP-dependent malic enzyme OS=Mus musculus OX=10090 GN=Me1 PE=1 SV=2	0	69.868	29	11	160	11	572	63.9	7.44	490.88	11	1.38253e+06	1.81815e+06	1.20123e+06	1.38511e+06	404242	962543	1.2539e+06	1.10915e+06	1.43472e+06	1.28465e+06	1.24393e+06	969767	869346	695276	1.15147e+06	1.28436e+06	533261	1.22584e+06	1.07368e+06	1.25045e+06	High	High	High	High	High	High	High	High	High	High	High	High	High
FALSE	High	Master Protein	Q8CAA7	Glucose 1,6-bisphosphate synthase OS=Mus musculus OX=10090 GN=Pgm2l1 PE=1 SV=1	>sp|Q8CAA7|PGM2L_MOUSE Glucose 1,6-bisphosphate synthase OS=Mus musculus OX=10090 GN=Pgm2l1 PE=1 SV=1	0	69.825	21	15	234	15	621	70.2	6.49	510.11	15	2.95444e+06	3.33546e+06	3.27467e+06	2.64391e+06	2.22543e+06	3.05575e+06	2.878e+06	3.06541e+06	3.59773e+06	2.55786e+06	3.33651e+06	2.31044e+06	2.96835e+06	2.39333e+06	2.83543e+06	3.02601e+06	1.44147e+06	3.05322e+06	2.46811e+06	3.19777e+06	High	High	High	High	High	High	High	High	High	High	High	High	High
FALSE	High	Master Protein	Q9DB77	Cytochrome b-c1 complex subunit 2, mitochondrial OS=Mus musculus OX=10090 GN=Uqcrc2 PE=1 SV=1	>sp|Q9DB77|QCR2_MOUSE Cytochrome b-c1 complex subunit 2, mitochondrial OS=Mus musculus OX=10090 GN=Uqcrc2 PE=1 SV=1	0	69.819	33	11	181	11	453	48.2	9.25	511.92	11	3.43636e+06	4.04216e+06	2.91894e+06	2.49176e+06	2.34654e+06	3.11486e+06	2.47055e+06	2.41441e+06	3.15567e+06	2.78966e+06	2.82143e+06	3.68727e+06	2.29232e+06	2.08053e+06	3.72605e+06	2.58591e+06	2.66879e+06	3.11929e+06	2.49035e+06	2.60289e+06	High	High	High	High	High	High	High	High	High	High	High	High	High
FALSE	High	Master Protein	Q91V92	ATP-citrate synthase OS=Mus musculus OX=10090 GN=Acly PE=1 SV=1	>sp|Q91V92|ACLY_MOUSE ATP-citrate synthase OS=Mus musculus OX=10090 GN=Acly PE=1 SV=1	0	69.71	23	18	203	18	1091	119.7	7.44	392.1	18	1.61376e+06	964111	806517	1.03322e+06	796674	1.01566e+06	1.11198e+06	1.1464e+06	1.40267e+06	749316	1.40844e+06	1.38472e+06	895325	1.03322e+06	831056	1.05356e+06	840960	1.14945e+06	745968	1.35461e+06	High	High	High	High	High	High	High	High	High	High	High	High	High
FALSE	High	Master Protein	Q9QXD6	Fructose-1,6-bisphosphatase 1 OS=Mus musculus OX=10090 GN=Fbp1 PE=1 SV=3	>sp|Q9QXD6|F16P1_MOUSE Fructose-1,6-bisphosphatase 1 OS=Mus musculus OX=10090 GN=Fbp1 PE=1 SV=3	0	69.669	43	12	164	12	338	36.9	6.57	370.84	12	1.81749e+06	1.80366e+06	1.04538e+06	1.90539e+06	771444	1.37724e+06	1.21207e+06	1.92407e+06	2.35933e+06	1.7652e+06	2.21147e+06	1.10638e+06	1.66569e+06	1.26509e+06	1.52428e+06	1.21814e+06	716109	1.18155e+06	1.27275e+06	1.38544e+06	High	High	High	High	High	High	High	High	High	High	High	High	High
FALSE	High	Master Protein	P45376	Aldo-keto reductase family 1 member B1 OS=Mus musculus OX=10090 GN=Akr1b1 PE=1 SV=3	>sp|P45376|ALDR_MOUSE Aldo-keto reductase family 1 member B1 OS=Mus musculus OX=10090 GN=Akr1b1 PE=1 SV=3	0	69.658	44	12	337	11	316	35.7	7.18	754.5	12	8.30283e+07	7.66838e+07	5.22773e+07	5.8601e+07	5.44648e+07	5.4397e+07	7.15715e+07	6.38559e+07	7.58064e+07	5.39892e+07	6.75326e+07	5.04631e+07	5.79777e+07	5.51272e+07	5.91739e+07	6.80181e+07	2.35873e+07	5.42797e+07	7.26863e+07	6.15381e+07	High	High	High	High	High	High	High	High	High	High	High	High	High
FALSE	High	Master Protein	Q8BFQ4	WD repeat-containing protein 82 OS=Mus musculus OX=10090 GN=Wdr82 PE=1 SV=1	>sp|Q8BFQ4|WDR82_MOUSE WD repeat-containing protein 82 OS=Mus musculus OX=10090 GN=Wdr82 PE=1 SV=1	0	69.658	45	14	186	14	313	35.1	7.69	402.24	14	1.94434e+07	2.23383e+07	1.88297e+07	8.74277e+06	1.60965e+06	2.67568e+06	2.15931e+07	1.70798e+07	4.39148e+06	8.85426e+06	7.43171e+06	2.41636e+07	7.20636e+06	2.99256e+07	1.70327e+07	2.54443e+06	1.46241e+06	1.08501e+07	1.213e+07	1.17118e+07	High	High	High	High	High	High	High	High	High	High	High	High	High
FALSE	High	Master Protein	P61759	Prefoldin subunit 3 OS=Mus musculus OX=10090 GN=Vbp1 PE=1 SV=2	>sp|P61759|PFD3_MOUSE Prefoldin subunit 3 OS=Mus musculus OX=10090 GN=Vbp1 PE=1 SV=2	0	69.171	37	8	139	8	196	22.4	6.28	381.56	8	2.0408e+06	1.95769e+06	2.61871e+06	2.5214e+06	1.47334e+06	2.83088e+06	2.04522e+06	3.16312e+06	2.39873e+06	2.49608e+06	2.96557e+06	1.56117e+06	2.81184e+06	1.56125e+06	2.60687e+06	1.95995e+06	1.36225e+06	2.14908e+06	1.62827e+06	2.26696e+06	High	High	High	High	High	High	High	High	High	High	High	High	High
FALSE	High	Master Protein	Q62465	Synaptic vesicle membrane protein VAT-1 homolog OS=Mus musculus OX=10090 GN=Vat1 PE=1 SV=3	>sp|Q62465|VAT1_MOUSE Synaptic vesicle membrane protein VAT-1 homolog OS=Mus musculus OX=10090 GN=Vat1 PE=1 SV=3	0	69.136	27	9	139	9	406	43.1	6.37	341.44	9	3.25786e+06	3.21591e+06	2.78379e+06	3.29034e+06	1.16663e+06	3.34521e+06	4.13599e+06	2.16029e+06	3.87997e+06	3.62762e+06	3604490	3.14691e+06	2.97372e+06	3.02445e+06	3.14807e+06	3.36787e+06	2.65686e+06	3.21109e+06	3.65544e+06	3.87298e+06	High	High	High	High	High	High	High	High	High	High	High	High	High
FALSE	High	Master Protein	Q8BRN9	Coiled-coil and C2 domain-containing protein 1B OS=Mus musculus OX=10090 GN=Cc2d1b PE=1 SV=1	>sp|Q8BRN9|C2D1B_MOUSE Coiled-coil and C2 domain-containing protein 1B OS=Mus musculus OX=10090 GN=Cc2d1b PE=1 SV=1	0	68.863	21	13	148	13	848	93	5.41	401.32	13	498516	628812	394441	407625	283754	507364	610276	640130	670552	577343	551894	497877	450344	345651	522619	426077	399546	645968	554406	243571	High	High	High	High	High	High	High	High	High	High	High	High	High
FALSE	High	Master Protein	Q9D7A8	Armadillo repeat-containing protein 1 OS=Mus musculus OX=10090 GN=Armc1 PE=1 SV=1	>sp|Q9D7A8|ARMC1_MOUSE Armadillo repeat-containing protein 1 OS=Mus musculus OX=10090 GN=Armc1 PE=1 SV=1	0	68.721	46	10	126	10	282	31.2	5.57	340.98	10	1.60349e+06	2.71041e+06	1.92338e+06	1.57822e+06	1.61052e+06	1.97623e+06	3.66884e+06	2.09316e+06	2.06553e+06	1.87726e+06	2.36908e+06	2.14192e+06	1.80874e+06	1.53907e+06	2.19226e+06	1.78143e+06	1.2362e+06	2.28981e+06	2.38012e+06	1.65615e+06	High	High	High	High	High	High	High	High	High	High	High	High	High
FALSE	High	Master Protein	Q7TQH0	Ataxin-2-like protein OS=Mus musculus OX=10090 GN=Atxn2l PE=1 SV=1	>sp|Q7TQH0|ATX2L_MOUSE Ataxin-2-like protein OS=Mus musculus OX=10090 GN=Atxn2l PE=1 SV=1	0	68.627	18	14	211	14	1049	110.6	8.85	414.66	14	800511	796695	958680	682320	377379	573574	714786	990212	1.00746e+06	698448	888021	790225	841467	602878	692134	524583	652377	862641	843921	1.03306e+06	High	High	High	High	High	High	High	High	High	High	High	High	High
FALSE	High	Master Protein	Q8BFY9	Transportin-1 OS=Mus musculus OX=10090 GN=Tnpo1 PE=1 SV=2	>sp|Q8BFY9|TNPO1_MOUSE Transportin-1 OS=Mus musculus OX=10090 GN=Tnpo1 PE=1 SV=2	0	68.353	19	12	171	9	898	102.3	4.98	470.11	12	937703	1.06429e+06	873098	604217	592374	753578	485618	716256	741562	742954	822012	662747	549220	548113	476913	570152	442386	582754	533911	721722	High	High	High	High	High	High	High	High	High	High	High	High	High
FALSE	High	Master Protein	Q9D8W5	26S proteasome non-ATPase regulatory subunit 12 OS=Mus musculus OX=10090 GN=Psmd12 PE=1 SV=4	>sp|Q9D8W5|PSD12_MOUSE 26S proteasome non-ATPase regulatory subunit 12 OS=Mus musculus OX=10090 GN=Psmd12 PE=1 SV=4	0	68.351	34	12	136	12	456	52.9	7.06	406.1	12	744739	668476	445626	679706	647074	504187	600884	717903	867847	542642	673655	384594	537680	420739	474399	499125	566493	604289	511432	575742	High	High	High	High	High	High	High	High	High	High	High	High	High
FALSE	High	Master Protein	Q7TQI3	Ubiquitin thioesterase OTUB1 OS=Mus musculus OX=10090 GN=Otub1 PE=1 SV=2	>sp|Q7TQI3|OTUB1_MOUSE Ubiquitin thioesterase OTUB1 OS=Mus musculus OX=10090 GN=Otub1 PE=1 SV=2	0	68.269	48	10	173	10	271	31.3	4.94	510.76	10	1.27277e+07	1.3928e+07	6.72859e+06	7.25615e+06	6.343e+06	6.00627e+06	7.46657e+06	6.69195e+06	8.6122e+06	6.90545e+06	6.90594e+06	7.16398e+06	5.84962e+06	5.82318e+06	7.93912e+06	6.69196e+06	3.35532e+06	6.97239e+06	7.07428e+06	7.2528e+06	High	High	High	High	High	High	High	High	High	High	High	High	High
FALSE	High	Master Protein	Q9QYB1	Chloride intracellular channel protein 4 OS=Mus musculus OX=10090 GN=Clic4 PE=1 SV=3	>sp|Q9QYB1|CLIC4_MOUSE Chloride intracellular channel protein 4 OS=Mus musculus OX=10090 GN=Clic4 PE=1 SV=3	0	68.26	45	8	140	8	253	28.7	5.59	339.84	8	2.14861e+06	2.15512e+06	1.15225e+06	1.3573e+06	700435	1.67811e+06	1.62966e+06	1.9224e+06	1.72957e+06	1.2594e+06	2.29747e+06	1.63148e+06	1.21481e+06	1.27697e+06	1.66297e+06	1.72663e+06	1.35859e+06	1.94537e+06	1.85898e+06	1.81398e+06	High	High	High	High	High	High	High	High	High	High	High	High	High
FALSE	High	Master Protein	Q9DCS3	Enoyl-[acyl-carrier-protein] reductase, mitochondrial OS=Mus musculus OX=10090 GN=Mecr PE=1 SV=2	>sp|Q9DCS3|MECR_MOUSE Enoyl-[acyl-carrier-protein] reductase, mitochondrial OS=Mus musculus OX=10090 GN=Mecr PE=1 SV=2	0	68.219	48	12	156	12	373	40.3	9.07	424.81	12	3.87411e+06	3.22523e+06	2.98794e+06	2.0742e+06	1.3405e+06	3.69856e+06	2.45962e+06	3.2799e+06	3.21623e+06	3.4062e+06	2.59039e+06	1.91774e+06	2.4619e+06	2.2815e+06	2.28297e+06	2.92713e+06	3.05295e+06	2.67485e+06	2.51248e+06	2.87605e+06	High	High	High	High	High	High	High	High	High	High	High	High	High
FALSE	High	Master Protein	P56371	Ras-related protein Rab-4A OS=Mus musculus OX=10090 GN=Rab4a PE=1 SV=2	>sp|P56371|RAB4A_MOUSE Ras-related protein Rab-4A OS=Mus musculus OX=10090 GN=Rab4a PE=1 SV=2	0	68.131	44	9	145	7	218	24.4	6.07	412.87	9	1.24173e+06	1.38282e+06	872405	995156	462129	832642	2.94233e+06	1.85742e+06	978110	896558	1.03701e+06	1.107e+06	1.10549e+06	726170	1.31151e+06	1.15215e+06	824478	1.21295e+06	1.13963e+06	739093	High	High	High	High	High	High	High	High	High	High	High	High	High
FALSE	High	Master Protein	P47754	F-actin-capping protein subunit alpha-2 OS=Mus musculus OX=10090 GN=Capza2 PE=1 SV=3	>sp|P47754|CAZA2_MOUSE F-actin-capping protein subunit alpha-2 OS=Mus musculus OX=10090 GN=Capza2 PE=1 SV=3	0	67.916	46	10	140	7	286	32.9	5.85	452.88	10	1.19373e+06	1.20438e+06	824335	746047	498659	1.19544e+06	902484	911565	971928	805194	882901	880482	724583	887234	794334	862027	575329	803976	985090	785800	High	High	High	High	High	High	High	High	High	High	High	High	High
FALSE	High	Master Protein	Q91W50	Cold shock domain-containing protein E1 OS=Mus musculus OX=10090 GN=Csde1 PE=1 SV=1	>sp|Q91W50|CSDE1_MOUSE Cold shock domain-containing protein E1 OS=Mus musculus OX=10090 GN=Csde1 PE=1 SV=1	0	67.861	21	14	201	14	798	88.7	6.37	459.88	14	598941	964547	774830	501645	633091	741817	696609	380254	722605	668042	625265	832510	577974	626556	732397	755185	387898	784533	734365	613082	High	High	High	High	High	High	High	High	High	High	High	High	High
FALSE	High	Master Protein	Q8BYA0	Tubulin-specific chaperone D OS=Mus musculus OX=10090 GN=Tbcd PE=1 SV=1	>sp|Q8BYA0|TBCD_MOUSE Tubulin-specific chaperone D OS=Mus musculus OX=10090 GN=Tbcd PE=1 SV=1	0	67.787	12	12	168	12	1196	133.2	6.51	440.95	12	592344	741192	654486	591673	535790	613778	498552	292763	528910	620071	554497	452736	843307	451139	478431	610498	441023	537186	542992	654829	High	High	High	High	High	High	High	High	High	High	High	High	High
FALSE	High	Master Protein	Q6ZPF4	Formin-like protein 3 OS=Mus musculus OX=10090 GN=Fmnl3 PE=1 SV=2	>sp|Q6ZPF4|FMNL3_MOUSE Formin-like protein 3 OS=Mus musculus OX=10090 GN=Fmnl3 PE=1 SV=2	0	67.785	18	16	148	15	1028	117.1	6.67	313.41	16	1.55679e+06	2.40824e+06	1.41911e+06	1.9564e+06	1.02435e+06	1.8331e+06	2.37599e+06	2.16401e+06	2.35876e+06	1.86385e+06	2.04816e+06	1.95726e+06	1.48156e+06	1.3429e+06	1.6511e+06	1.64816e+06	754011	1.43215e+06	2.08399e+06	1.71038e+06	High	High	High	High	High	High	High	High	High	High	High	High	High
FALSE	High	Master Protein	Q6PHQ8	N-alpha-acetyltransferase 35, NatC auxiliary subunit OS=Mus musculus OX=10090 GN=Naa35 PE=1 SV=1	>sp|Q6PHQ8|NAA35_MOUSE N-alpha-acetyltransferase 35, NatC auxiliary subunit OS=Mus musculus OX=10090 GN=Naa35 PE=1 SV=1	0	67.517	22	12	160	12	725	83.3	7.3	455.65	12	1.04054e+06	1.37218e+06	1.0879e+06	1.19162e+06	650994	1.90709e+06	606723	793963	1.32014e+06	831890	1.58982e+06	1.0326e+06	781644	1.01747e+06	1.20513e+06	1.41435e+06	2.54503e+06	1.02576e+06	770902	1.28316e+06	High	High	High	High	High	High	High	High	High	High	High	High	High
FALSE	High	Master Protein	O88738	Baculoviral IAP repeat-containing protein 6 OS=Mus musculus OX=10090 GN=Birc6 PE=1 SV=2	>sp|O88738|BIRC6_MOUSE Baculoviral IAP repeat-containing protein 6 OS=Mus musculus OX=10090 GN=Birc6 PE=1 SV=2	0	67.415	5	14	127	14	4882	531.8	6.07	268.6	14	134948	118417	125761	138473	113111	129985	136532	143814	212297	147893	107201	130574	158284	144335	165198	170571	90101.9	146472	117592	130868	High	High	High	High	High	High	High	High	High	High	High	High	High
FALSE	High	Master Protein	O08715	A-kinase anchor protein 1, mitochondrial OS=Mus musculus OX=10090 GN=Akap1 PE=1 SV=4	>sp|O08715|AKAP1_MOUSE A-kinase anchor protein 1, mitochondrial OS=Mus musculus OX=10090 GN=Akap1 PE=1 SV=4	0	67.183	18	10	153	10	857	92.1	5.02	450.04	10	2.12035e+06	2.48308e+06	1.75693e+06	1.32157e+06	1.22492e+06	1.57193e+06	1.58982e+06	1.63547e+06	1.79051e+06	1.14915e+06	1.35037e+06	1.46187e+06	1.67869e+06	1.48647e+06	1.76794e+06	1.5394e+06	1.10899e+06	1.88303e+06	1.50795e+06	1.51643e+06	High	High	High	High	High	High	High	High	High	High	High	High	High
FALSE	High	Master Protein	P35235	Tyrosine-protein phosphatase non-receptor type 11 OS=Mus musculus OX=10090 GN=Ptpn11 PE=1 SV=3	>sp|P35235|PTN11_MOUSE Tyrosine-protein phosphatase non-receptor type 11 OS=Mus musculus OX=10090 GN=Ptpn11 PE=1 SV=3	0	67.062	28	15	187	15	593	68	7.3	389.73	15	1.56458e+06	1.31546e+06	1.24955e+06	1.41065e+06	809991	1.10984e+06	1.60159e+06	1.38452e+06	1.72137e+06	1.55249e+06	1.7069e+06	1.19734e+06	1.56287e+06	1.24511e+06	1.47961e+06	1.29353e+06	808140	1.11452e+06	1.32613e+06	1.50383e+06	High	High	High	High	High	High	High	High	High	High	High	High	High
FALSE	High	Master Protein	Q8N7N5	DDB1- and CUL4-associated factor 8 OS=Mus musculus OX=10090 GN=Dcaf8 PE=1 SV=1	>sp|Q8N7N5|DCAF8_MOUSE DDB1- and CUL4-associated factor 8 OS=Mus musculus OX=10090 GN=Dcaf8 PE=1 SV=1	0	67.038	24	11	159	11	591	66	5.87	415.26	11	3.8726e+06	3.31865e+06	2.50787e+06	2.31787e+06	2.34975e+06	3.55216e+06	1.92836e+06	3.19659e+06	2.99052e+06	2.44407e+06	3.38929e+06	2.2368e+06	2.88783e+06	2.64465e+06	3.0062e+06	2.36219e+06	2.34464e+06	2.69988e+06	2.65449e+06	3.83165e+06	High	High	High	High	High	High	High	High	High	High	High	High	High
FALSE	High	Master Protein	Q66X01	NACHT, LRR and PYD domains-containing protein 9C OS=Mus musculus OX=10090 GN=Nlrp9c PE=2 SV=1	>sp|Q66X01|NLR9C_MOUSE NACHT, LRR and PYD domains-containing protein 9C OS=Mus musculus OX=10090 GN=Nlrp9c PE=2 SV=1	0	67.03	13	14	192	4	1004	115.6	7.62	522.8	14	59118.9	113448	85625.1	80868	65237.6	106742	61072.6	83700.2	84162.3	85811.2	122830	37521.9	75610.3	61260.7	78208	63190.8	93210.8	52561.6	74467.6	101010	High	High	High	High	High	High	High	High	High	High	High	High	High
FALSE	High	Master Protein	Q80TA9	Ectopic P granules protein 5 homolog OS=Mus musculus OX=10090 GN=Epg5 PE=1 SV=2	>sp|Q80TA9|EPG5_MOUSE Ectopic P granules protein 5 homolog OS=Mus musculus OX=10090 GN=Epg5 PE=1 SV=2	0	66.992	8	15	134	15	2572	290.6	6.37	304.17	15	379780	475046	306892	255624	328520	307966	437345	196711	371390	208032	246943	249482	252409	122062	274616	243432	148158	333827	169653	402636	High	High	High	High	High	High	High	High	High	High	High	High	High
FALSE	High	Master Protein	Q2TBE6	Phosphatidylinositol 4-kinase type 2-alpha OS=Mus musculus OX=10090 GN=Pi4k2a PE=1 SV=1	>sp|Q2TBE6|P4K2A_MOUSE Phosphatidylinositol 4-kinase type 2-alpha OS=Mus musculus OX=10090 GN=Pi4k2a PE=1 SV=1	0	66.837	35	13	158	13	479	54.2	8.05	436.59	13	2.1812e+06	1.96999e+06	1.13957e+06	1.1067e+06	2.12804e+06	1.51703e+06	1.40236e+06	1.22338e+06	1.66592e+06	1.23667e+06	1.88047e+06	1.10261e+06	1.49439e+06	1.45119e+06	943559	1.23418e+06	1.51195e+06	1.24937e+06	1.10678e+06	1.49348e+06	High	High	High	High	High	High	High	High	High	High	High	High	High
FALSE	High	Master Protein	Q8CDN6	Thioredoxin-like protein 1 OS=Mus musculus OX=10090 GN=Txnl1 PE=1 SV=3	>sp|Q8CDN6|TXNL1_MOUSE Thioredoxin-like protein 1 OS=Mus musculus OX=10090 GN=Txnl1 PE=1 SV=3	0	66.732	40	8	166	8	289	32.2	4.96	576.15	8	1.6197e+06	3.14079e+06	1.9921e+06	1.47201e+06	2.25466e+06	1.90365e+06	1.59971e+06	2.02123e+06	3.32459e+06	1.84657e+06	2.16081e+06	1.54161e+06	1.72878e+06	1.05743e+06	1.95066e+06	2.07543e+06	851107	1.48679e+06	1.60925e+06	2.29987e+06	High	High	High	High	High	High	High	High	High	High	High	High	High
FALSE	High	Master Protein	P08752	Guanine nucleotide-binding protein G(i) subunit alpha-2 OS=Mus musculus OX=10090 GN=Gnai2 PE=1 SV=5	>sp|P08752|GNAI2_MOUSE Guanine nucleotide-binding protein G(i) subunit alpha-2 OS=Mus musculus OX=10090 GN=Gnai2 PE=1 SV=5	0	66.445	37	10	188	6	355	40.5	5.45	478.57	10	437617	645648	413249	592409	329923	470194	732427	342592	602547	382639	431657	556656	507400	353654	305751	519204	278326	296221	330325	460081	High	High	High	High	High	High	High	High	High	High	High	High	High
FALSE	High	Master Protein	P54775	26S proteasome regulatory subunit 6B OS=Mus musculus OX=10090 GN=Psmc4 PE=1 SV=2	>sp|P54775|PRS6B_MOUSE 26S proteasome regulatory subunit 6B OS=Mus musculus OX=10090 GN=Psmc4 PE=1 SV=2	0	66.411	35	14	184	13	418	47.4	5.21	391.47	14	1.28879e+06	1.55239e+06	1.26209e+06	1.17671e+06	963688	1.1811e+06	1.3344e+06	1.18548e+06	1.84536e+06	1.49666e+06	1.93179e+06	1.05428e+06	1.07007e+06	860991	1.37461e+06	1.33351e+06	918518	1.16714e+06	2.28974e+06	971373	High	High	High	High	High	High	High	High	High	High	High	High	High
FALSE	High	Master Protein	P97379	Ras GTPase-activating protein-binding protein 2 OS=Mus musculus OX=10090 GN=G3bp2 PE=1 SV=2	>sp|P97379|G3BP2_MOUSE Ras GTPase-activating protein-binding protein 2 OS=Mus musculus OX=10090 GN=G3bp2 PE=1 SV=2	0	66.33	39	12	171	12	482	54.1	5.62	433.16	12	1.26495e+07	1.18043e+07	1.50133e+07	1.57615e+07	1.46181e+06	1.20207e+07	1.3858e+07	1.35127e+07	1.42313e+07	1.05051e+07	1.31336e+07	1.29454e+07	1.25387e+07	9.62606e+06	1.13073e+07	1.35033e+07	1.08056e+07	1.26869e+07	1.31687e+07	1.25034e+07	High	High	High	High	High	High	High	High	High	High	High	High	High
FALSE	High	Master Protein	P97351	40S ribosomal protein S3a OS=Mus musculus OX=10090 GN=Rps3a PE=1 SV=3	>sp|P97351|RS3A_MOUSE 40S ribosomal protein S3a OS=Mus musculus OX=10090 GN=Rps3a PE=1 SV=3	0	66.272	43	12	173	12	264	29.9	9.73	424.24	12	2.68328e+06	2.50196e+06	2.8119e+06	2.35914e+06	1.26269e+06	2.8001e+06	2.81018e+06	2.39205e+06	2.46875e+06	2.16018e+06	2.24124e+06	1.71612e+06	1.99824e+06	2.04261e+06	2.24474e+06	2.11104e+06	1.81084e+06	2.64106e+06	2.92887e+06	2.7951e+06	High	High	High	High	High	High	High	High	High	High	High	High	High
FALSE	High	Master Protein	P58742	Aladin OS=Mus musculus OX=10090 GN=Aaas PE=1 SV=1	>sp|P58742|AAAS_MOUSE Aladin OS=Mus musculus OX=10090 GN=Aaas PE=1 SV=1	0	66.2	27	10	152	10	546	59.4	6.87	472.33	10	1.3176e+06	1.39763e+06	760531	902661	745281	882643	1.10861e+06	996990	1.23699e+06	1.00885e+06	1.52933e+06	852629	680289	1.05348e+06	1.10627e+06	884937	883276	895278	981327	1.27163e+06	High	High	High	High	High	High	High	High	High	High	High	High	High
FALSE	High	Master Protein	Q9Z1T1	AP-3 complex subunit beta-1 OS=Mus musculus OX=10090 GN=Ap3b1 PE=1 SV=2	>sp|Q9Z1T1|AP3B1_MOUSE AP-3 complex subunit beta-1 OS=Mus musculus OX=10090 GN=Ap3b1 PE=1 SV=2	0	66.073	16	15	177	15	1105	122.7	5.66	355.24	15	593993	709410	463041	619682	388013	532389	390276	564554	772211	482628	543397	476132	542980	553589	675771	555325	425487	488425	517944	560468	High	High	High	High	High	High	High	High	High	High	High	High	High
FALSE	High	Master Protein	Q9EP89	Serine beta-lactamase-like protein LACTB, mitochondrial OS=Mus musculus OX=10090 GN=Lactb PE=1 SV=1	>sp|Q9EP89|LACTB_MOUSE Serine beta-lactamase-like protein LACTB, mitochondrial OS=Mus musculus OX=10090 GN=Lactb PE=1 SV=1	0	65.992	37	14	176	14	551	60.7	8.9	426.14	14	1.07242e+06	485462	600320	511934	998470	827631	466894	878532	1.5018e+06	758092	1.12741e+06	643858	698445	559738	484554	636067	746346	1.00949e+06	596719	854025	High	High	High	High	High	High	High	High	High	High	High	High	High
FALSE	High	Master Protein	Q99NB9	Splicing factor 3B subunit 1 OS=Mus musculus OX=10090 GN=Sf3b1 PE=1 SV=1	>sp|Q99NB9|SF3B1_MOUSE Splicing factor 3B subunit 1 OS=Mus musculus OX=10090 GN=Sf3b1 PE=1 SV=1	0	65.866	13	14	154	14	1304	145.7	7.09	363.35	14	1.54318e+06	1.50452e+06	1.19032e+06	1.22952e+06	904805	1.33536e+06	1.46096e+06	1.37521e+06	1.41344e+06	1.41452e+06	1.26003e+06	1.20869e+06	922370	1.06239e+06	1.28538e+06	1.27826e+06	737039	1.03882e+06	935644	1.45105e+06	High	High	High	High	High	High	High	High	High	High	High	High	High
FALSE	High	Master Protein	P50518	V-type proton ATPase subunit E 1 OS=Mus musculus OX=10090 GN=Atp6v1e1 PE=1 SV=2	>sp|P50518|VATE1_MOUSE V-type proton ATPase subunit E 1 OS=Mus musculus OX=10090 GN=Atp6v1e1 PE=1 SV=2	0	65.669	51	11	149	11	226	26.1	8.43	388.29	11	1.77557e+06	2.84021e+06	1.68646e+06	1.80851e+06	919465	1.65176e+06	2.1222e+06	3.27604e+06	2.10228e+06	1.3315e+06	2.71841e+06	2.478e+06	1.79427e+06	1.27888e+06	2.025e+06	1.63585e+06	1.43563e+06	1.61833e+06	2.05022e+06	2.68915e+06	High	High	High	High	High	High	High	High	High	High	High	High	High
FALSE	High	Master Protein	P63242	Eukaryotic translation initiation factor 5A-1 OS=Mus musculus OX=10090 GN=Eif5a PE=1 SV=2	>sp|P63242|IF5A1_MOUSE Eukaryotic translation initiation factor 5A-1 OS=Mus musculus OX=10090 GN=Eif5a PE=1 SV=2	0	65.533	45	9	168	9	154	16.8	5.24	432.38	9	1.05932e+07	1.25955e+07	6.03386e+06	5.20462e+06	4.29357e+06	6.19343e+06	7.26319e+06	1.16329e+07	8.52778e+06	5.02747e+06	7.11342e+06	7.08972e+06	8.22923e+06	4.4055e+06	6.40651e+06	4.97343e+06	3.49225e+06	7.55949e+06	5.05789e+06	5.68345e+06	High	High	High	High	High	High	High	High	High	High	High	High	High
FALSE	High	Master Protein	Q60737	Casein kinase II subunit alpha OS=Mus musculus OX=10090 GN=Csnk2a1 PE=1 SV=2	>sp|Q60737|CSK21_MOUSE Casein kinase II subunit alpha OS=Mus musculus OX=10090 GN=Csnk2a1 PE=1 SV=2	0	65.491	34	8	124	8	391	45.1	7.74	438.67	8	1.03068e+06	1.3631e+06	724696	1.0876e+06	1.11967e+06	1.21888e+06	1.16253e+06	1.54382e+06	1.2539e+06	972481	996078	1.37437e+06	1.382e+06	1.1787e+06	1.44541e+06	674977	1.02519e+06	1.26587e+06	1.21667e+06	1.5106e+06	High	High	High	High	High	High	High	High	High	High	High	High	High
FALSE	High	Master Protein	P48428	Tubulin-specific chaperone A OS=Mus musculus OX=10090 GN=Tbca PE=1 SV=3	>sp|P48428|TBCA_MOUSE Tubulin-specific chaperone A OS=Mus musculus OX=10090 GN=Tbca PE=1 SV=3	0	65.446	56	10	173	10	108	12.8	5.27	541.13	10	3.48351e+06	4.08228e+06	2.70866e+06	3.15533e+06	1.3136e+06	2.32843e+06	2.79594e+06	2.49578e+06	3.37078e+06	3.20713e+06	2.9253e+06	2.85381e+06	3.17839e+06	3.04015e+06	3.47435e+06	3.07816e+06	994666	3.01461e+06	3.34136e+06	2.8188e+06	High	High	High	High	High	High	High	High	High	High	High	High	High
FALSE	High	Master Protein	Q3UTA9	Eukaryotic translation initiation factor 4E type 1B OS=Mus musculus OX=10090 GN=Eif4e1b PE=2 SV=1	>sp|Q3UTA9|I4E1B_MOUSE Eukaryotic translation initiation factor 4E type 1B OS=Mus musculus OX=10090 GN=Eif4e1b PE=2 SV=1	0	65.427	49	12	205	12	244	28	8.75	543.35	12	2.4083e+06	3.22667e+06	2.03772e+06	1.28333e+06	2.06338e+06	2.11489e+06	1.95315e+06	1.9855e+06	2.56833e+06	1.67953e+06	1.71293e+06	2.07209e+06	2.07773e+06	1.9363e+06	2.04862e+06	1.64325e+06	1.46857e+06	2.02603e+06	1.69511e+06	2.0138e+06	High	High	High	High	High	High	High	High	High	High	High	High	High
FALSE	High	Master Protein	Q5SWT3	Solute carrier family 25 member 35 OS=Mus musculus OX=10090 GN=Slc25a35 PE=1 SV=2	>sp|Q5SWT3|S2535_MOUSE Solute carrier family 25 member 35 OS=Mus musculus OX=10090 GN=Slc25a35 PE=1 SV=2	0	65.389	45	12	189	12	300	32.6	9.52	492.84	12	981292	1.58099e+06	941356	1.22614e+06	921589	1.69263e+06	857664	1.3864e+06	6.02857e+06	2.78519e+06	2.821e+06	941106	1.04909e+06	876422	6.13011e+06	946719	1.18418e+06	866348	4.17906e+06	1.07834e+06	High	High	High	High	High	High	High	High	High	High	High	High	High
FALSE	High	Master Protein	Q99KK2	N-acylneuraminate cytidylyltransferase OS=Mus musculus OX=10090 GN=Cmas PE=1 SV=2	>sp|Q99KK2|NEUA_MOUSE N-acylneuraminate cytidylyltransferase OS=Mus musculus OX=10090 GN=Cmas PE=1 SV=2	0	65.282	40	13	182	13	432	48	8.1	444.65	13	2.59874e+06	2.52446e+06	852680	1.53637e+06	1.25372e+06	998936	2.20936e+06	1.46715e+06	3.09665e+06	1.47944e+06	3.29482e+06	1.72353e+06	1.69772e+06	945340	1.45448e+06	2.09633e+06	1.18695e+06	2.14531e+06	2.38002e+06	2.90523e+06	High	High	High	High	High	High	High	High	High	High	High	High	High
FALSE	High	Master Protein	P97311	DNA replication licensing factor MCM6 OS=Mus musculus OX=10090 GN=Mcm6 PE=1 SV=1	>sp|P97311|MCM6_MOUSE DNA replication licensing factor MCM6 OS=Mus musculus OX=10090 GN=Mcm6 PE=1 SV=1	0	65.232	20	14	121	14	821	92.8	5.45	174.07	14	603074	492864	463748	318343	197931	263754	453850	447394	313052	218042	466249	260855	391983	285905	364478	403531	202259	363523	469880	409122	High	High	High	High	High	High	High	High	High	High	High	High	High
FALSE	High	Master Protein	Q8R1B4	Eukaryotic translation initiation factor 3 subunit C OS=Mus musculus OX=10090 GN=Eif3c PE=1 SV=1	>sp|Q8R1B4|EIF3C_MOUSE Eukaryotic translation initiation factor 3 subunit C OS=Mus musculus OX=10090 GN=Eif3c PE=1 SV=1	0	65.196	16	13	155	13	911	105.5	5.78	409.55	13	957165	956399	698928	591012	570586	679942	771586	833446	809238	535775	717281	592467	722764	621863	727892	652839	531177	838433	852745	865565	High	High	High	High	High	High	High	High	High	High	High	High	High
FALSE	High	Master Protein	O70591	Prefoldin subunit 2 OS=Mus musculus OX=10090 GN=Pfdn2 PE=1 SV=2	>sp|O70591|PFD2_MOUSE Prefoldin subunit 2 OS=Mus musculus OX=10090 GN=Pfdn2 PE=1 SV=2	0	64.959	49	8	195	8	154	16.5	6.58	546.47	8	2.34185e+06	2.09512e+06	2.89582e+06	2.54767e+06	2.01142e+06	3.13384e+06	2.65702e+06	2.60384e+06	2.93941e+06	2.28595e+06	2.86871e+06	2.3162e+06	2.8138e+06	2.23506e+06	3.2418e+06	2.52042e+06	1.99982e+06	2.82274e+06	2.30262e+06	3.12122e+06	High	High	High	High	High	High	High	High	High	High	High	High	High
FALSE	High	Master Protein	Q921M4	Golgin subfamily A member 2 OS=Mus musculus OX=10090 GN=Golga2 PE=1 SV=3	>sp|Q921M4|GOGA2_MOUSE Golgin subfamily A member 2 OS=Mus musculus OX=10090 GN=Golga2 PE=1 SV=3	0	64.903	17	11	94	11	999	113.2	5	201.7	11	1.2035e+06	731899	1.05673e+06	1.14238e+06	564092	1.43248e+06	1.20247e+06	1.81608e+06	1.6108e+06	925007	1.68895e+06	718122	1.0967e+06	959948	1.18788e+06	1.04636e+06	661466	728033	1.26054e+06	1.09842e+06	High	High	High	High	High	High	High	High	High	High	High	High	High
FALSE	High	Master Protein	P70303	CTP synthase 2 OS=Mus musculus OX=10090 GN=Ctps2 PE=1 SV=1	>sp|P70303|PYRG2_MOUSE CTP synthase 2 OS=Mus musculus OX=10090 GN=Ctps2 PE=1 SV=1	0	64.887	24	13	176	11	586	65.5	6.49	424.62	13	1.11458e+06	1.38309e+06	1.35813e+06	927340	796455	948590	601899	735924	1.36632e+06	1.28136e+06	1.16725e+06	1.02216e+06	856044	1.26592e+06	959692	766406	951312	1.29185e+06	876584	1.04319e+06	High	High	High	High	High	High	High	High	High	High	High	High	High
FALSE	High	Master Protein	P35276	Ras-related protein Rab-3D OS=Mus musculus OX=10090 GN=Rab3d PE=1 SV=1	>sp|P35276|RAB3D_MOUSE Ras-related protein Rab-3D OS=Mus musculus OX=10090 GN=Rab3d PE=1 SV=1	0	64.67	50	10	150	4	219	24.4	4.93	405.42	10	1.51934e+06	2.63041e+06	1.14781e+06	987929	1.61094e+06	995461	1.25238e+06	794077	2.56503e+06	1.61638e+06	2.01649e+06	1.19419e+06	1.08656e+06	1.10514e+06	1.53759e+06	1.36958e+06	1.34365e+06	1.14884e+06	883353	1.16617e+06	High	High	High	High	High	High	High	High	High	High	High	High	High
FALSE	High	Master Protein	Q3UYC0	Protein phosphatase 1H OS=Mus musculus OX=10090 GN=Ppm1h PE=1 SV=1	>sp|Q3UYC0|PPM1H_MOUSE Protein phosphatase 1H OS=Mus musculus OX=10090 GN=Ppm1h PE=1 SV=1	0	64.658	28	10	148	10	513	56.3	6.73	430.88	10	9.41293e+06	1.02748e+08	2.16593e+06	890116	604192	4.36753e+06	701383	1.42118e+06	1.1235e+06	383667	1.15978e+06	614410	635665	807136	5.08566e+06	909168	643441	1.193e+06	650611	1.08536e+06	High	High	High	High	High	High	High	High	High	High	High	High	High
FALSE	High	Master Protein	O88487	Cytoplasmic dynein 1 intermediate chain 2 OS=Mus musculus OX=10090 GN=Dync1i2 PE=1 SV=1	>sp|O88487|DC1I2_MOUSE Cytoplasmic dynein 1 intermediate chain 2 OS=Mus musculus OX=10090 GN=Dync1i2 PE=1 SV=1	0	64.435	27	11	167	11	612	68.4	5.29	461.77	11	1.7566e+06	1.81805e+06	1.41211e+06	1.35553e+06	760650	1.59545e+06	2.45533e+06	875532	2.1502e+06	1.81217e+06	2.25353e+06	1.55546e+06	1.79972e+06	1.44607e+06	1.00794e+06	1.72942e+06	1.43518e+06	1.73118e+06	1.7106e+06	2.19603e+06	High	High	High	High	High	High	High	High	High	High	High	High	High
FALSE	High	Master Protein	P16546	Spectrin alpha chain, non-erythrocytic 1 OS=Mus musculus OX=10090 GN=Sptan1 PE=1 SV=4	>sp|P16546|SPTN1_MOUSE Spectrin alpha chain, non-erythrocytic 1 OS=Mus musculus OX=10090 GN=Sptan1 PE=1 SV=4	0	64.271	8	12	111	12	2472	284.4	5.33	259.85	12	142664	222798	96349.3	110324	65425.9	167976	196616	246788	227974	162695	121181	177818	125245	124613	120861	102708	61610.8	194393	146955	100353	High	High	High	High	High	High	High	High	High	High	High	High	High
FALSE	High	Master Protein	Q9D7X8	Gamma-glutamylcyclotransferase OS=Mus musculus OX=10090 GN=Ggct PE=1 SV=1	>sp|Q9D7X8|GGCT_MOUSE Gamma-glutamylcyclotransferase OS=Mus musculus OX=10090 GN=Ggct PE=1 SV=1	0	64.081	56	9	232	9	188	21.2	5.67	627.06	9	1.76331e+07	1.3446e+07	7.00917e+06	9.12788e+06	4.85548e+06	8.37144e+06	1.11331e+07	1.04813e+07	1.54732e+07	1.14122e+07	1.04538e+07	7.45747e+06	8.68563e+06	7.08792e+06	8.97866e+06	1.01737e+07	4.39488e+06	1.00448e+07	1.04739e+07	9.45779e+06	High	High	High	High	High	High	High	High	High	High	High	High	High
FALSE	High	Master Protein	Q9JKB1	Ubiquitin carboxyl-terminal hydrolase isozyme L3 OS=Mus musculus OX=10090 GN=Uchl3 PE=1 SV=2	>sp|Q9JKB1|UCHL3_MOUSE Ubiquitin carboxyl-terminal hydrolase isozyme L3 OS=Mus musculus OX=10090 GN=Uchl3 PE=1 SV=2	0	64.076	45	11	162	11	230	26.1	5.05	388.55	11	1.24759e+06	1.71252e+06	1.25245e+06	1.20318e+06	1.13915e+06	1.15123e+06	1.54994e+06	826691	1.51153e+06	1.16666e+06	1.17902e+06	826854	969113	1.00042e+06	1.05088e+06	1.24955e+06	445037	1.18229e+06	1.21531e+06	1.07173e+06	High	High	High	High	High	High	High	High	High	High	High	High	High
FALSE	High	Master Protein	Q5FWK3	Rho GTPase-activating protein 1 OS=Mus musculus OX=10090 GN=Arhgap1 PE=1 SV=1	>sp|Q5FWK3|RHG01_MOUSE Rho GTPase-activating protein 1 OS=Mus musculus OX=10090 GN=Arhgap1 PE=1 SV=1	0	64.041	39	13	155	13	439	50.4	6.44	365.98	13	1.11075e+06	707114	780038	654593	591012	836554	453919	963039	1.32234e+06	695413	1.29587e+06	738207	575084	567939	647609	1.1113e+06	452099	934162	1.10103e+06	855719	High	High	High	High	High	High	High	High	High	High	High	High	High
FALSE	High	Master Protein	P24369	Peptidyl-prolyl cis-trans isomerase B OS=Mus musculus OX=10090 GN=Ppib PE=1 SV=2	>sp|P24369|PPIB_MOUSE Peptidyl-prolyl cis-trans isomerase B OS=Mus musculus OX=10090 GN=Ppib PE=1 SV=2	0	63.953	61	14	183	14	216	23.7	9.55	414.87	14	4.53969e+06	4.05151e+06	4.36514e+06	4.64524e+06	2.3817e+06	4.81423e+06	4.9575e+06	5.23314e+06	5.44062e+06	4.13561e+06	5.43427e+06	4.55806e+06	3.5498e+06	3.23887e+06	4.89053e+06	4.68345e+06	3.66771e+06	3.93898e+06	4.16592e+06	4.6125e+06	High	High	High	High	High	High	High	High	High	High	High	High	High
FALSE	High	Master Protein	Q9QYY8	Spastin OS=Mus musculus OX=10090 GN=Spast PE=1 SV=3	>sp|Q9QYY8|SPAST_MOUSE Spastin OS=Mus musculus OX=10090 GN=Spast PE=1 SV=3	0	63.888	25	11	142	11	614	66.4	9.69	398.39	11	3.18774e+06	6.48368e+06	2.59922e+06	2.47762e+06	3.39422e+06	2.89855e+06	2.1437e+06	2.38977e+06	2.94414e+06	2.2587e+06	3.97556e+06	3.40682e+06	2.86261e+06	4.02786e+06	3.49562e+06	2.58808e+06	1.67278e+06	2.48111e+06	3.40936e+06	2.21977e+06	High	High	High	High	High	High	High	High	High	High	High	High	High
FALSE	High	Master Protein	Q9EQY0	Serine/threonine-protein kinase/endoribonuclease IRE1 OS=Mus musculus OX=10090 GN=Ern1 PE=1 SV=1	>sp|Q9EQY0|ERN1_MOUSE Serine/threonine-protein kinase/endoribonuclease IRE1 OS=Mus musculus OX=10090 GN=Ern1 PE=1 SV=1	0	63.874	18	12	120	12	977	110.1	6.51	295.37	12	605780	410706	271869	370365	220926	199713	156447	324154	226211	390464	336049	272677	396292	158518	411744	339298	388852	392890	283508	587814	High	High	High	High	High	High	High	High	High	High	High	High	High
FALSE	High	Master Protein	P39054	Dynamin-2 OS=Mus musculus OX=10090 GN=Dnm2 PE=1 SV=2	>sp|P39054|DYN2_MOUSE Dynamin-2 OS=Mus musculus OX=10090 GN=Dnm2 PE=1 SV=2	0	63.766	20	15	200	10	870	98.1	7.43	429.76	15	358789	344974	219290	164139	165716	206250	191831	210566	229255	152344	211528	158542	163069	220286	159759	188336	177292	175580	183845	180581	High	High	High	High	High	High	High	High	High	High	High	High	High
FALSE	High	Master Protein	P83741	Serine/threonine-protein kinase WNK1 OS=Mus musculus OX=10090 GN=Wnk1 PE=1 SV=2	>sp|P83741|WNK1_MOUSE Serine/threonine-protein kinase WNK1 OS=Mus musculus OX=10090 GN=Wnk1 PE=1 SV=2	0	63.697	6	16	156	10	2377	250.8	6.43	331.84	16	228138	256689	262356	204577	71343	212206	168682	302465	268738	172999	196066	128375	167585	186772	260473	190340	144832	165448	217908	208469	High	High	High	High	High	High	High	High	High	High	High	High	High
FALSE	High	Master Protein	Q62383	Transcription elongation factor SPT6 OS=Mus musculus OX=10090 GN=Supt6h PE=1 SV=2	>sp|Q62383|SPT6H_MOUSE Transcription elongation factor SPT6 OS=Mus musculus OX=10090 GN=Supt6h PE=1 SV=2	0	63.668	11	13	117	13	1726	199	4.93	253.96	13	193836	281749	159260	189067	178281	183466	229681	184316	384187	208718	211642	144195	193162	214775	196468	179594	147515	261512	243960	200708	High	High	High	High	High	High	High	High	High	High	High	High	High
FALSE	High	Master Protein	P17742	Peptidyl-prolyl cis-trans isomerase A OS=Mus musculus OX=10090 GN=Ppia PE=1 SV=2	>sp|P17742|PPIA_MOUSE Peptidyl-prolyl cis-trans isomerase A OS=Mus musculus OX=10090 GN=Ppia PE=1 SV=2	0	63.54	40	8	248	8	164	18	7.9	642.76	8	3.16015e+07	3.84389e+07	2.24511e+07	1.85701e+07	2.13282e+07	2.6858e+07	2.41664e+07	2.47128e+07	3.40294e+07	1.98215e+07	2.5589e+07	2.71614e+07	2.21628e+07	2.52533e+07	2.25133e+07	2.76151e+07	1.60011e+07	2.10021e+07	2.39624e+07	2.93874e+07	High	High	High	High	High	High	High	High	High	High	High	High	High
FALSE	High	Master Protein	P62962	Profilin-1 OS=Mus musculus OX=10090 GN=Pfn1 PE=1 SV=2	>sp|P62962|PROF1_MOUSE Profilin-1 OS=Mus musculus OX=10090 GN=Pfn1 PE=1 SV=2	0	63.505	66	8	259	8	140	14.9	8.28	642.12	8	1.27146e+07	1.25996e+07	7.86052e+06	8.65602e+06	5.91228e+06	8.17868e+06	8.99636e+06	9.22082e+06	9.54901e+06	8.60628e+06	9.60158e+06	6.37724e+06	7.58579e+06	7.31586e+06	8.83e+06	7.63419e+06	4.06362e+06	7.80457e+06	9.4138e+06	7.55244e+06	High	High	High	High	High	High	High	High	High	High	High	High	High
FALSE	High	Master Protein	Q8VBT9	Tether containing UBX domain for GLUT4 OS=Mus musculus OX=10090 GN=Aspscr1 PE=1 SV=1	>sp|Q8VBT9|ASPC1_MOUSE Tether containing UBX domain for GLUT4 OS=Mus musculus OX=10090 GN=Aspscr1 PE=1 SV=1	0	63.474	27	12	161	12	550	59.8	6.96	453.43	12	2.86419e+06	3.48611e+06	2.91102e+06	1.9485e+06	1.92843e+06	4.27177e+06	3.70357e+06	3.81855e+06	4.72714e+06	2.75736e+06	3.02565e+06	2.55899e+06	2.52669e+06	2.54694e+06	2.98761e+06	2.29249e+06	3.05997e+06	2.79543e+06	3.08931e+06	3.14636e+06	High	High	High	High	High	High	High	High	High	High	High	High	High
FALSE	High	Master Protein	P45591	Cofilin-2 OS=Mus musculus OX=10090 GN=Cfl2 PE=1 SV=1	>sp|P45591|COF2_MOUSE Cofilin-2 OS=Mus musculus OX=10090 GN=Cfl2 PE=1 SV=1	0	63.366	55	9	153	6	166	18.7	7.88	475.15	9	7.23998e+06	9.05089e+06	8.6667e+06	4.94878e+06	4.63847e+06	7.33161e+06	7.53509e+06	8.19027e+06	9.06045e+06	7.52872e+06	1.02228e+07	6949316	7.53213e+06	4.92574e+06	6.16954e+06	8.46891e+06	3.49386e+06	9.2084e+06	7.48551e+06	7.00686e+06	High	High	High	High	High	High	High	High	High	High	High	High	High
FALSE	High	Master Protein	Q62010	Oviduct-specific glycoprotein OS=Mus musculus OX=10090 GN=Ovgp1 PE=2 SV=1	>sp|Q62010|OVGP1_MOUSE Oviduct-specific glycoprotein OS=Mus musculus OX=10090 GN=Ovgp1 PE=2 SV=1	0	63.155	20	11	98	11	721	78.8	9.19	365.1	11	2.5011e+06	1.57003e+06	784561	1.1682e+06	1.17846e+06	1.38837e+06	991744	1.07864e+06	1.07517e+06	1.00568e+06	1.29317e+06	1.13744e+06	1.09936e+06	1.06619e+06	1.09544e+06	797034	638417	1.48424e+06	800861	985544	High	High	High	High	High	High	High	High	Peak Found	High	High	High	High
FALSE	High	Master Protein	P58871	182 kDa tankyrase-1-binding protein OS=Mus musculus OX=10090 GN=Tnks1bp1 PE=1 SV=2	>sp|P58871|TB182_MOUSE 182 kDa tankyrase-1-binding protein OS=Mus musculus OX=10090 GN=Tnks1bp1 PE=1 SV=2	0	63.067	9	10	70	10	1720	181.7	4.88	191.58	10	767988	480435	237988	812891	451669	429759	372611	350600	711900	471124	777105	475916	284788	711003	344643	516059	394262	435845	406736	759332	High	High	High	High	High	High	High	High	High	High	High	High	High
FALSE	High	Master Protein	Q3V132	ADP/ATP translocase 4 OS=Mus musculus OX=10090 GN=Slc25a31 PE=1 SV=1	>sp|Q3V132|ADT4_MOUSE ADP/ATP translocase 4 OS=Mus musculus OX=10090 GN=Slc25a31 PE=1 SV=1	0	63.034	32	13	254	9	320	35.2	9.58	555.92	13	8.01867e+06	9.01727e+06	6.27016e+06	6.55612e+06	6.2334e+06	6.71244e+06	6.9544e+06	6.30617e+06	8.7803e+06	6.87784e+06	8.31341e+06	5.91377e+06	7.12911e+06	6.7529e+06	6.61879e+06	7.94327e+06	6.56928e+06	8.15554e+06	8.55734e+06	7.85189e+06	High	High	High	High	High	High	High	High	High	High	High	High	High
FALSE	High	Master Protein	Q99JY9	Actin-related protein 3 OS=Mus musculus OX=10090 GN=Actr3 PE=1 SV=3	>sp|Q99JY9|ARP3_MOUSE Actin-related protein 3 OS=Mus musculus OX=10090 GN=Actr3 PE=1 SV=3	0	62.881	30	12	169	12	418	47.3	5.88	480.64	12	8.39673e+06	9.35532e+06	5.56874e+06	1.40228e+07	7.10528e+06	5.47742e+06	3.79647e+06	4.19632e+06	7.70394e+06	6.2913e+06	6.56244e+06	5.60868e+06	4.97019e+06	8.46766e+06	6.43215e+06	7.61903e+06	5.63303e+06	8.34298e+06	4.60876e+06	9.61426e+06	High	High	High	High	High	High	High	High	High	High	High	High	High
FALSE	High	Master Protein	CON_IPI00450768.7	SWISS-PROT:Q04695 Tax_Id=9606 Gene_Symbol=KRT17 Keratin, type I cytoskeletal 17	>CON_IPI00450768.7|SWISS-PROT:Q04695 Tax_Id=9606 Gene_Symbol=KRT17 Keratin, type I cytoskeletal 17	0	62.863	39	15	47	9	432	48.1	5.02	87.97	15	1.31231e+06	69717.8	184683	30348	23168.9	1063.37	9906.24			22376.3	64280.6	46914	20428.9			24700.7					High	High	High	Peak Found	Peak Found	Peak Found	Peak Found	Not Found	Not Found	Peak Found	Peak Found	Peak Found	Peak Found
FALSE	High	Master Protein	Q3TCJ8	Coiled-coil domain-containing protein 69 OS=Mus musculus OX=10090 GN=Ccdc69 PE=1 SV=1	>sp|Q3TCJ8|CCD69_MOUSE Coiled-coil domain-containing protein 69 OS=Mus musculus OX=10090 GN=Ccdc69 PE=1 SV=1	0	62.847	49	10	133	10	202	23.3	6.99	440.27	10	1.24929e+06	1.26717e+06	734209	506303	495563	1.12083e+06	683668	488258	596346	590204	756926	593595	684186	600383	721942	886914	658988	798821	656853	761140	High	High	High	High	High	High	High	High	High	High	High	High	High
FALSE	High	Master Protein	Q9D1D4	Transmembrane emp24 domain-containing protein 10 OS=Mus musculus OX=10090 GN=Tmed10 PE=1 SV=1	>sp|Q9D1D4|TMEDA_MOUSE Transmembrane emp24 domain-containing protein 10 OS=Mus musculus OX=10090 GN=Tmed10 PE=1 SV=1	0	62.572	34	7	139	7	219	24.9	6.7	452.55	7	2.88566e+06	2.901e+06	1.56896e+06	2.08746e+06	2.51883e+06	2.72436e+06	3.20702e+06	3.48946e+06	3.41255e+06	2.90761e+06	2.02606e+06	2.54901e+06	2.24105e+06	1.50498e+06	2.13173e+06	2.97606e+06	1.59652e+06	2.6284e+06	2.68309e+06	1.82625e+06	High	High	High	High	High	High	High	High	High	High	High	High	High
FALSE	High	Master Protein	P48758	Carbonyl reductase [NADPH] 1 OS=Mus musculus OX=10090 GN=Cbr1 PE=1 SV=3	>sp|P48758|CBR1_MOUSE Carbonyl reductase [NADPH] 1 OS=Mus musculus OX=10090 GN=Cbr1 PE=1 SV=3	0	62.53	57	13	168	13	277	30.6	8.31	410.96	13	2.09213e+06	2.25731e+06	2.74376e+06	2.66003e+06	1.8723e+06	2.08011e+06	2.59527e+06	2.30606e+06	2.89264e+06	2.33826e+06	2.66274e+06	1.99945e+06	2.28769e+06	2.65682e+06	1.91864e+06	2.3963e+06	1.04059e+06	2.23152e+06	1.86547e+06	2.75546e+06	High	High	High	High	High	High	High	High	High	High	High	High	High
FALSE	High	Master Protein	Q99K43	Protein regulator of cytokinesis 1 OS=Mus musculus OX=10090 GN=Prc1 PE=1 SV=2	>sp|Q99K43|PRC1_MOUSE Protein regulator of cytokinesis 1 OS=Mus musculus OX=10090 GN=Prc1 PE=1 SV=2	0	62.529	26	13	128	12	603	70.2	7.58	326.9	13	6.19015e+06	3.81624e+06	4.52395e+06	4.36149e+06	2.22859e+06	4.27766e+06	4.92923e+06	3.78194e+06	4.40397e+06	3.73008e+06	4.62674e+06	3.58303e+06	2.16852e+06	2.91299e+06	5.30318e+06	4.14066e+06	542871	4.34048e+06	3.65403e+06	4.79174e+06	High	High	High	High	High	High	High	High	High	High	High	High	High
FALSE	High	Master Protein	P35585	AP-1 complex subunit mu-1 OS=Mus musculus OX=10090 GN=Ap1m1 PE=1 SV=3	>sp|P35585|AP1M1_MOUSE AP-1 complex subunit mu-1 OS=Mus musculus OX=10090 GN=Ap1m1 PE=1 SV=3	0	62.452	35	12	184	9	423	48.5	7.3	422.05	12	709482	1.02058e+06	744941	585574	712946	1.09597e+06	813197	739023	1.10142e+06	663696	528392	759001	564746	653112	755182	826269	703713	896393	923762	789561	High	High	High	High	High	High	High	High	High	High	High	High	High
FALSE	High	Master Protein	C0LLJ0	Importin subunit alpha-8 OS=Mus musculus OX=10090 GN=Kpna7 PE=1 SV=1	>sp|C0LLJ0|IMA8_MOUSE Importin subunit alpha-8 OS=Mus musculus OX=10090 GN=Kpna7 PE=1 SV=1	0	62.381	29	10	151	10	499	55.4	6.9	404.33	10	1.49236e+06	1.7996e+06	868584	1.07748e+06	729205	1.16159e+06	1.27399e+06	1.06413e+06	1.52601e+06	1.48979e+06	1.50176e+06	1.30079e+06	849151	910933	844048	1.11363e+06	592518	919024	787196	1.28831e+06	High	High	High	High	High	High	High	High	High	High	High	High	High
FALSE	High	Master Protein	Q9D8E6	60S ribosomal protein L4 OS=Mus musculus OX=10090 GN=Rpl4 PE=1 SV=3	>sp|Q9D8E6|RL4_MOUSE 60S ribosomal protein L4 OS=Mus musculus OX=10090 GN=Rpl4 PE=1 SV=3	0	62.322	27	11	166	11	419	47.1	11	455.42	11	2.02591e+06	2.76744e+06	1.83567e+06	1.75992e+06	1.77633e+06	1.97944e+06	1.60612e+06	1.59475e+06	2.36195e+06	1.64419e+06	1.8859e+06	1.56238e+06	1.51429e+06	1.62232e+06	2.18474e+06	1.86522e+06	1.83657e+06	2.07821e+06	1.80861e+06	2.44344e+06	High	High	High	High	High	High	High	High	High	High	High	High	High
FALSE	High	Master Protein	Q80ZX8	Sperm-associated antigen 1 OS=Mus musculus OX=10090 GN=Spag1 PE=1 SV=1	>sp|Q80ZX8|SPAG1_MOUSE Sperm-associated antigen 1 OS=Mus musculus OX=10090 GN=Spag1 PE=1 SV=1	0	62.091	16	14	152	14	901	100.6	5.62	387.82	14	2.84135e+08	1.08482e+08	9.43288e+07	1.03989e+08	537566	4.93652e+06	3.53333e+08	2.91621e+08	1.95397e+08	1.22386e+08	1.7455e+06	3.4375e+08	1.13254e+08	1.968e+06	6.16214e+06	3.10864e+08	1.15488e+08	1.4156e+08	6.07605e+07	1.72842e+06	High	High	High	High	High	High	High	High	High	High	High	High	High
FALSE	High	Master Protein	P62488	DNA-directed RNA polymerase II subunit RPB7 OS=Mus musculus OX=10090 GN=Polr2g PE=1 SV=1	>sp|P62488|RPB7_MOUSE DNA-directed RNA polymerase II subunit RPB7 OS=Mus musculus OX=10090 GN=Polr2g PE=1 SV=1	0	62.066	54	8	123	8	172	19.3	5.54	300.26	8	3.58539e+06	2.23744e+06	1.09992e+06	2.15553e+06	1.63454e+06	2.155e+06	2.02408e+06	1.85449e+06	2.73415e+06	1.95308e+06	2.4357e+06	1.22476e+06	723172	1.19932e+06	1.79686e+06	2.51816e+06	1.32482e+06	961574	2.06371e+06	1.32547e+06	High	High	High	High	High	High	High	High	High	High	High	High	High
FALSE	High	Master Protein	P52624	Uridine phosphorylase 1 OS=Mus musculus OX=10090 GN=Upp1 PE=1 SV=2	>sp|P52624|UPP1_MOUSE Uridine phosphorylase 1 OS=Mus musculus OX=10090 GN=Upp1 PE=1 SV=2	0	61.998	29	4	79	4	311	34.1	6.58	284.3	4	3.21329e+06	3.01821e+06	1.66095e+06	2.3963e+06	2.45495e+06	2.90534e+06	3.3294e+06	4.77437e+06	3.18078e+06	2.93665e+06	3.33803e+06	2.64218e+06	2.25186e+06	2.3565e+06	3.37131e+06	1.72429e+06	1.00665e+06	2.47384e+06	2.63918e+06	3.9312e+06	High	High	High	High	High	High	High	High	High	High	High	High	High
FALSE	High	Master Protein	P84091	AP-2 complex subunit mu OS=Mus musculus OX=10090 GN=Ap2m1 PE=1 SV=1	>sp|P84091|AP2M1_MOUSE AP-2 complex subunit mu OS=Mus musculus OX=10090 GN=Ap2m1 PE=1 SV=1	0	61.784	33	11	165	11	435	49.6	9.54	376.48	11	1.39543e+06	1.24368e+06	1.01069e+06	743127	993999	1.40247e+06	1.12248e+06	844487	1.30209e+06	1.15136e+06	1.3644e+06	1.17539e+06	1.20507e+06	845623	983236	1.15217e+06	825882	1.13598e+06	1.14176e+06	1.19653e+06	High	High	High	High	High	High	High	High	High	High	High	High	High
FALSE	High	Master Protein	Q64727	Vinculin OS=Mus musculus OX=10090 GN=Vcl PE=1 SV=4	>sp|Q64727|VINC_MOUSE Vinculin OS=Mus musculus OX=10090 GN=Vcl PE=1 SV=4	0	61.777	16	14	149	14	1066	116.6	6	338.79	14	543621	2.14234e+06	445632	368556	350446	648272	1.32415e+06	562857	1.59993e+06	895723	499337	1.34016e+06	1.55379e+06	1.24998e+06	1.52503e+06	1.30958e+06	238850	1.48256e+06	304968	620247	High	High	High	High	High	High	High	High	High	High	High	High	High
FALSE	High	Master Protein	P55258	Ras-related protein Rab-8A OS=Mus musculus OX=10090 GN=Rab8a PE=1 SV=2	>sp|P55258|RAB8A_MOUSE Ras-related protein Rab-8A OS=Mus musculus OX=10090 GN=Rab8a PE=1 SV=2	0	61.723	55	11	177	3	207	23.7	9.07	344.33	11	151133	271174	245154	183038	111821	256590	343573	257080	254308	277882	301923	224906	243136	285968	220475	278884	190821	159134	337007	208511	High	High	High	High	High	High	High	High	High	High	High	High	High
FALSE	High	Master Protein	G3X9K3	Brefeldin A-inhibited guanine nucleotide-exchange protein 1 OS=Mus musculus OX=10090 GN=Arfgef1 PE=1 SV=1	>sp|G3X9K3|BIG1_MOUSE Brefeldin A-inhibited guanine nucleotide-exchange protein 1 OS=Mus musculus OX=10090 GN=Arfgef1 PE=1 SV=1	0	61.687	9	16	178	12	1846	208.4	5.86	298.28	16	781719	760356	778685	732696	604694	732412	829451	934341	919187	874610	951997	686912	752961	600720	964328	742065	498123	736569	848728	847610	High	High	High	High	High	High	High	High	High	High	High	High	High
FALSE	High	Master Protein	Q5SSL4	Active breakpoint cluster region-related protein OS=Mus musculus OX=10090 GN=Abr PE=1 SV=1	>sp|Q5SSL4|ABR_MOUSE Active breakpoint cluster region-related protein OS=Mus musculus OX=10090 GN=Abr PE=1 SV=1	0	61.58	22	12	163	12	859	97.6	6.58	412.77	12	516911	1.10136e+06	516540	381569	774670	643997	636075	849015	597930	379677	885452	503459	504785	390418	543095	306570	224479	853121	759754	514838	High	High	High	High	High	High	High	High	High	High	High	High	High
FALSE	High	Master Protein	Q3UJU9	Regulator of microtubule dynamics protein 3 OS=Mus musculus OX=10090 GN=Rmdn3 PE=1 SV=2	>sp|Q3UJU9|RMD3_MOUSE Regulator of microtubule dynamics protein 3 OS=Mus musculus OX=10090 GN=Rmdn3 PE=1 SV=2	0	61.564	27	12	197	12	470	52	5.21	433.91	12	2.44288e+06	2.14872e+06	1.78377e+06	1.62502e+06	1.54365e+06	2.21321e+06	2.09922e+06	1.88105e+06	3.0112e+06	1.84515e+06	1.99756e+06	1.5176e+06	1.51251e+06	1.47725e+06	2.10289e+06	1.84952e+06	1.60904e+06	1.71374e+06	1.78944e+06	1.87882e+06	High	High	High	High	High	High	High	High	High	High	High	High	High
FALSE	High	Master Protein	P61027	Ras-related protein Rab-10 OS=Mus musculus OX=10090 GN=Rab10 PE=1 SV=1	>sp|P61027|RAB10_MOUSE Ras-related protein Rab-10 OS=Mus musculus OX=10090 GN=Rab10 PE=1 SV=1	0	61.292	56	11	157	8	200	22.5	8.38	319.12	11	1.3964e+06	1.08595e+06	991175	944873	208139	1.55372e+06	1.25281e+06	1.19657e+06	1.7179e+06	1.12675e+06	1.34195e+06	929210	817955	812346	1.09252e+06	1.09549e+06	1.1016e+06	517678	910994	1.25863e+06	High	High	High	High	High	High	High	High	High	High	High	High	High
FALSE	High	Master Protein	P62908	40S ribosomal protein S3 OS=Mus musculus OX=10090 GN=Rps3 PE=1 SV=1	>sp|P62908|RS3_MOUSE 40S ribosomal protein S3 OS=Mus musculus OX=10090 GN=Rps3 PE=1 SV=1	0	61.192	53	12	205	12	243	26.7	9.66	419.05	12	6.99739e+06	7.74383e+06	7.22601e+06	4.61844e+06	4.29501e+06	5.45487e+06	7.00758e+06	6.29476e+06	7.79667e+06	4.78858e+06	5.77291e+06	6.02195e+06	5.26199e+06	5.74179e+06	7.46576e+06	5.69619e+06	4.66986e+06	6.43264e+06	5.72667e+06	7.26868e+06	High	High	High	High	High	High	High	High	High	High	High	High	High
FALSE	High	Master Protein	Q60931	Voltage-dependent anion-selective channel protein 3 OS=Mus musculus OX=10090 GN=Vdac3 PE=1 SV=1	>sp|Q60931|VDAC3_MOUSE Voltage-dependent anion-selective channel protein 3 OS=Mus musculus OX=10090 GN=Vdac3 PE=1 SV=1	0	61.11	34	8	105	7	283	30.7	8.79	320.09	8	8.68589e+06	9.71358e+06	7.99987e+06	8.08162e+06	7.12764e+06	6.81369e+06	7.30825e+06	7.28092e+06	8.59948e+06	7.40362e+06	9.51571e+06	7.17188e+06	7.32784e+06	6.51696e+06	7.4471e+06	6.76657e+06	6.3714e+06	7.69398e+06	6.83293e+06	8.11955e+06	High	High	High	High	High	High	High	High	High	High	High	High	High
FALSE	High	Master Protein	Q8VCX5	Calcium uptake protein 1, mitochondrial OS=Mus musculus OX=10090 GN=Micu1 PE=1 SV=1	>sp|Q8VCX5|MICU1_MOUSE Calcium uptake protein 1, mitochondrial OS=Mus musculus OX=10090 GN=Micu1 PE=1 SV=1	0	61.088	29	10	129	10	477	54.3	8.59	337.62	10	1.82274e+06	2.14345e+06	1.51774e+06	1.49371e+06	1.58916e+06	1.71736e+06	1.19593e+06	1.29781e+06	1.63245e+06	1.67397e+06	857072	1.06374e+06	1.41565e+06	1.38259e+06	1.68029e+06	1.96141e+06	1.44667e+06	1.34997e+06	1.00996e+06	1.42831e+06	High	High	High	High	High	High	High	High	High	High	High	High	High
FALSE	High	Master Protein	Q9JKX6	ADP-sugar pyrophosphatase OS=Mus musculus OX=10090 GN=Nudt5 PE=1 SV=1	>sp|Q9JKX6|NUDT5_MOUSE ADP-sugar pyrophosphatase OS=Mus musculus OX=10090 GN=Nudt5 PE=1 SV=1	0	61.067	38	8	232	8	218	24	5.48	580.4	8	3.50658e+07	5.33048e+07	3.56657e+07	2.95266e+07	2.26448e+07	3.16166e+07	2.88164e+07	3.19093e+07	4.30928e+07	2.82453e+07	3.7484e+07	3.2083e+07	3.19442e+07	2.93335e+07	3.48196e+07	2.91073e+07	1.9644e+07	3.25349e+07	2.56513e+07	4.49378e+07	High	High	High	High	High	High	High	High	High	High	High	High	High
FALSE	High	Master Protein	Q99L47	Hsc70-interacting protein OS=Mus musculus OX=10090 GN=St13 PE=1 SV=1	>sp|Q99L47|F10A1_MOUSE Hsc70-interacting protein OS=Mus musculus OX=10090 GN=St13 PE=1 SV=1	0	61.005	24	9	294	9	371	41.6	5.26	607.16	9	1.98202e+07	2.13202e+07	1.82954e+07	1.88505e+07	1.53473e+07	1.76371e+07	2.158e+07	1.87521e+07	2.09274e+07	1.68801e+07	2.27111e+07	1.57361e+07	1.57021e+07	1.78484e+07	1.84395e+07	1.8569e+07	1.45672e+07	1.74712e+07	1.62642e+07	2.061e+07	High	High	High	High	High	High	High	High	High	High	High	High	High
FALSE	High	Master Protein	P48725	Pericentrin OS=Mus musculus OX=10090 GN=Pcnt PE=1 SV=2	>sp|P48725|PCNT_MOUSE Pericentrin OS=Mus musculus OX=10090 GN=Pcnt PE=1 SV=2	0	60.999	6	13	118	13	2898	329.3	5.36	298.18	13	195282	342907	302739	175033	457790	186599	151261	249134	131447	220366	132509	202849	198685	233246	156803	188339	120450	424211	172669	344850	High	High	High	High	High	High	High	High	High	High	High	High	High
FALSE	High	Master Protein	Q9DCW4	Electron transfer flavoprotein subunit beta OS=Mus musculus OX=10090 GN=Etfb PE=1 SV=3	>sp|Q9DCW4|ETFB_MOUSE Electron transfer flavoprotein subunit beta OS=Mus musculus OX=10090 GN=Etfb PE=1 SV=3	0	60.962	45	12	183	12	255	27.6	8.1	366.52	12	3.82098e+06	2.99489e+06	2.67659e+06	2.11869e+06	1.65037e+06	2.67829e+06	921565	1.61033e+06	2.83767e+06	2.37193e+06	2.17663e+06	2.05342e+06	2.11659e+06	2.26044e+06	1.20706e+06	2.60566e+06	2.53794e+06	3.0017e+06	2.42125e+06	3.03578e+06	High	High	High	High	High	High	High	High	High	High	High	High	High
FALSE	High	Master Protein	O89079	Coatomer subunit epsilon OS=Mus musculus OX=10090 GN=Cope PE=1 SV=3	>sp|O89079|COPE_MOUSE Coatomer subunit epsilon OS=Mus musculus OX=10090 GN=Cope PE=1 SV=3	0	60.901	37	7	126	7	308	34.5	5.06	410.54	7	2.45042e+06	2.69041e+06	2.08352e+06	855655	1.16411e+06	1.07672e+06	1.14714e+06	1.01397e+06	1.66428e+06	928945	805337	1.02386e+06	1.31158e+06	944711	872529	798301	913280	1.06147e+06	1.50626e+06	893353	High	High	High	High	High	High	High	High	High	High	High	High	High
FALSE	High	Master Protein	Q9DC69	NADH dehydrogenase [ubiquinone] 1 alpha subcomplex subunit 9, mitochondrial OS=Mus musculus OX=10090 GN=Ndufa9 PE=1 SV=2	>sp|Q9DC69|NDUA9_MOUSE NADH dehydrogenase [ubiquinone] 1 alpha subcomplex subunit 9, mitochondrial OS=Mus musculus OX=10090 GN=Ndufa9 PE=1 SV=2	0	60.813	41	12	158	12	377	42.5	9.74	403.11	12	991862	679460	722960	693226	963129	1.02757e+06	709085	664665	852782	722988	724544	676007	804893	659480	986116	620123	738872	708058	744194	676948	High	High	High	High	High	High	High	High	High	High	High	High	High
FALSE	High	Master Protein	Q6ZWN5	40S ribosomal protein S9 OS=Mus musculus OX=10090 GN=Rps9 PE=1 SV=3	>sp|Q6ZWN5|RS9_MOUSE 40S ribosomal protein S9 OS=Mus musculus OX=10090 GN=Rps9 PE=1 SV=3	0	60.705	42	14	242	14	194	22.6	10.65	533.8	14	6.16768e+06	6.40193e+06	5.31196e+06	4.60681e+06	4.21802e+06	5.82531e+06	4.60448e+06	3.93852e+06	5.62514e+06	3.36354e+06	5.10117e+06	2.76017e+06	2.71245e+06	3.64891e+06	4.81123e+06	3.236e+06	3.67741e+06	4.6194e+06	4.704e+06	5.34242e+06	High	High	High	High	High	High	High	High	High	High	High	High	High
FALSE	High	Master Protein	Q91ZV0	Melanoma inhibitory activity protein 2 OS=Mus musculus OX=10090 GN=Mia2 PE=1 SV=3	>sp|Q91ZV0|MIA2_MOUSE Melanoma inhibitory activity protein 2 OS=Mus musculus OX=10090 GN=Mia2 PE=1 SV=3	0	60.669	12	12	125	12	1396	156.4	4.55	319.9	12	518597	487748	286541	314404	78325.6	277476	584984	288888	258937	229619	342125	279978	200515	286649	386225	397286	311835	275493	349065	319099	High	High	High	High	High	High	High	High	High	High	High	High	High
FALSE	High	Master Protein	Q9JKB3	Y-box-binding protein 3 OS=Mus musculus OX=10090 GN=Ybx3 PE=1 SV=2	>sp|Q9JKB3|YBOX3_MOUSE Y-box-binding protein 3 OS=Mus musculus OX=10090 GN=Ybx3 PE=1 SV=2	0	60.205	27	9	162	4	361	38.8	9.69	462.13	9	240777	260445	233561	207338	61366.1	285674	258547	226912	265362	210655	315672	179854	173061	217998	228647	262606	113039	223530	212380	186438	High	High	High	High	High	High	High	High	High	High	High	High	High
FALSE	High	Master Protein	P97355	Spermine synthase OS=Mus musculus OX=10090 GN=Sms PE=1 SV=1	>sp|P97355|SPSY_MOUSE Spermine synthase OS=Mus musculus OX=10090 GN=Sms PE=1 SV=1	0	60.181	40	9	134	9	366	41.3	5.06	437.23	9	889314	1.76407e+06	793562	749277	401119	543261	459037	597288	928368	719701	587175	645607	828341	577683	710740	490147	299828	616545	444534	487428	High	High	High	High	High	High	High	High	High	High	High	High	High
FALSE	High	Master Protein	P49312	Heterogeneous nuclear ribonucleoprotein A1 OS=Mus musculus OX=10090 GN=Hnrnpa1 PE=1 SV=2	>sp|P49312|ROA1_MOUSE Heterogeneous nuclear ribonucleoprotein A1 OS=Mus musculus OX=10090 GN=Hnrnpa1 PE=1 SV=2	0	60.05	39	11	134	10	320	34.2	9.23	387.36	11	2.22464e+06	2.30147e+06	1.53534e+06	1.05587e+06	1.84119e+06	1.44152e+06	1.26214e+06	1.70903e+06	1.32498e+06	1.31432e+06	1.23039e+06	1.55464e+06	1.54257e+06	1.32168e+06	1.60445e+06	1.3341e+06	1.28513e+06	1.36575e+06	1.28173e+06	1.91487e+06	High	High	High	High	High	High	High	High	High	High	High	High	High
FALSE	High	Master Protein	Q6PD26	GPI transamidase component PIG-S OS=Mus musculus OX=10090 GN=Pigs PE=1 SV=3	>sp|Q6PD26|PIGS_MOUSE GPI transamidase component PIG-S OS=Mus musculus OX=10090 GN=Pigs PE=1 SV=3	0	59.938	25	9	102	9	555	61.7	6.93	318.07	9	613426	546583	548567	185588	516230	512969	291841	302170	609111	419625	495151	458995	300891	350137	390528	438078	280060	296840	282188	329538	High	High	High	High	High	High	High	High	High	High	High	High	High
FALSE	High	Master Protein	P54729	NEDD8 ultimate buster 1 OS=Mus musculus OX=10090 GN=Nub1 PE=1 SV=2	>sp|P54729|NUB1_MOUSE NEDD8 ultimate buster 1 OS=Mus musculus OX=10090 GN=Nub1 PE=1 SV=2	0	59.915	24	10	123	10	614	70.3	5.88	342.91	10	869233	838328	501082	562839	443999	612408	729664	1.00292e+06	912872	655195	940285	540660	855700	757514	824347	856799	443229	867348	921388	752693	High	High	High	High	High	High	High	High	High	High	High	High	High
FALSE	High	Master Protein	Q9EQP2	EH domain-containing protein 4 OS=Mus musculus OX=10090 GN=Ehd4 PE=1 SV=1	>sp|Q9EQP2|EHD4_MOUSE EH domain-containing protein 4 OS=Mus musculus OX=10090 GN=Ehd4 PE=1 SV=1	0	59.855	23	13	162	10	541	61.4	6.76	354.49	13	780545	668842	388550	712559	376042	572764	431753	540309	645549	521651	902384	504252	292378	563976	392861	654637	378152	451006	613535	494633	High	High	High	High	High	High	High	High	High	High	High	High	High
FALSE	High	Master Protein	Q7TMK9	Heterogeneous nuclear ribonucleoprotein Q OS=Mus musculus OX=10090 GN=Syncrip PE=1 SV=2	>sp|Q7TMK9|HNRPQ_MOUSE Heterogeneous nuclear ribonucleoprotein Q OS=Mus musculus OX=10090 GN=Syncrip PE=1 SV=2	0	59.846	22	11	137	11	623	69.6	8.59	369.79	11	1.15995e+06	1.65804e+06	1.24493e+06	845672	798229	1.30403e+06	709213	771413	1.14986e+06	851984	1.25842e+06	1.06294e+06	1.23392e+06	846444	1.19519e+06	1.14644e+06	966987	1.17742e+06	801405	1.32625e+06	High	High	High	High	High	High	High	High	High	High	High	High	High
FALSE	High	Master Protein	Q08509	Epidermal growth factor receptor kinase substrate 8 OS=Mus musculus OX=10090 GN=Eps8 PE=1 SV=2	>sp|Q08509|EPS8_MOUSE Epidermal growth factor receptor kinase substrate 8 OS=Mus musculus OX=10090 GN=Eps8 PE=1 SV=2	0	59.845	17	12	103	12	821	91.7	7.65	307.98	12	244573	126775	184434	99023	226968	194796	245244	119214	202862	232916	100348	193519	209272	82411	154492	202415	151626	181558	291604	191492	High	High	High	High	High	High	High	High	High	High	High	High	High
FALSE	High	Master Protein	Q8K2B3	Succinate dehydrogenase [ubiquinone] flavoprotein subunit, mitochondrial OS=Mus musculus OX=10090 GN=Sdha PE=1 SV=1	>sp|Q8K2B3|SDHA_MOUSE Succinate dehydrogenase [ubiquinone] flavoprotein subunit, mitochondrial OS=Mus musculus OX=10090 GN=Sdha PE=1 SV=1	0	59.841	24	14	139	14	664	72.5	7.37	336.74	14	2.74578e+06	1.75966e+06	2.88779e+06	2.13355e+06	934800	2.92515e+06	2.62226e+06	3.23348e+06	4.08434e+06	2.84275e+06	3.06731e+06	2.44542e+06	2.1073e+06	1.88937e+06	2.03552e+06	3.19781e+06	1.69105e+06	2.5634e+06	1.85528e+06	2.90528e+06	High	High	High	High	High	High	High	High	High	High	High	High	High
FALSE	High	Master Protein	P31230	Aminoacyl tRNA synthase complex-interacting multifunctional protein 1 OS=Mus musculus OX=10090 GN=Aimp1 PE=1 SV=2	>sp|P31230|AIMP1_MOUSE Aminoacyl tRNA synthase complex-interacting multifunctional protein 1 OS=Mus musculus OX=10090 GN=Aimp1 PE=1 SV=2	0	59.789	25	5	76	5	310	34	8.35	254.93	5	1.11738e+06	803820	776785	797803	451427	781971	1.45047e+06	879839	811780	2.50617e+06	844744	839547	619813	583741	842701	681021	1.03706e+06	816036	2.98791e+06	787643	High	High	High	High	High	High	High	High	High	High	High	High	High
FALSE	High	Master Protein	Q9DAK9	14 kDa phosphohistidine phosphatase OS=Mus musculus OX=10090 GN=Phpt1 PE=1 SV=1	>sp|Q9DAK9|PHP14_MOUSE 14 kDa phosphohistidine phosphatase OS=Mus musculus OX=10090 GN=Phpt1 PE=1 SV=1	0	59.715	51	6	116	6	124	14	5.53	347.84	6	1.44159e+06	2.09419e+06	1.28813e+06	676307	935353	1.04537e+06	1.88086e+06	1.0998e+06	1.08974e+06	837977	946366	801721	1.04649e+06	1.19154e+06	1.76107e+06	728286	300056	833861	1.44931e+06	1.45115e+06	High	High	High	High	High	High	High	High	High	High	High	High	High
FALSE	High	Master Protein	Q9DBJ3	Brain-specific angiogenesis inhibitor 1-associated protein 2-like protein 1 OS=Mus musculus OX=10090 GN=Baiap2l1 PE=1 SV=1	>sp|Q9DBJ3|BI2L1_MOUSE Brain-specific angiogenesis inhibitor 1-associated protein 2-like protein 1 OS=Mus musculus OX=10090 GN=Baiap2l1 PE=1 SV=1	0	59.605	37	15	128	15	514	57.2	8.75	240.9	15	838603	442759	748028	546115	1.87343e+06	773331	405905	770991	908234	475765	743085	435881	635529	514516	714186	601839	574429	561385	683927	882043	High	High	High	High	High	High	High	High	High	High	High	High	High
FALSE	High	Master Protein	Q9DCX2	ATP synthase subunit d, mitochondrial OS=Mus musculus OX=10090 GN=Atp5pd PE=1 SV=3	>sp|Q9DCX2|ATP5H_MOUSE ATP synthase subunit d, mitochondrial OS=Mus musculus OX=10090 GN=Atp5pd PE=1 SV=3	0	59.582	61	8	155	8	161	18.7	5.69	471.43	8	1.87963e+06	2.26416e+06	1.71165e+06	1.85818e+06	1.43488e+06	1.85362e+06	2.01657e+06	1.71518e+06	2.08478e+06	1.40564e+06	1.60487e+06	1.50329e+06	1.54441e+06	1.66691e+06	1.4167e+06	1.37701e+06	1.50917e+06	1.5094e+06	1.73586e+06	1.4358e+06	High	High	High	High	High	High	High	High	High	High	High	High	High
FALSE	High	Master Protein	Q91YD3	mRNA-decapping enzyme 1A OS=Mus musculus OX=10090 GN=Dcp1a PE=1 SV=1	>sp|Q91YD3|DCP1A_MOUSE mRNA-decapping enzyme 1A OS=Mus musculus OX=10090 GN=Dcp1a PE=1 SV=1	0	59.567	21	10	126	10	602	65.2	6.99	335.27	10	426535	992846	643865	706251	149411	746269	607702	635177	888493	468308	455982	477162	530419	524294	514519	518726	546192	508173	550494	641962	High	High	High	High	High	High	High	High	High	High	High	High	High
FALSE	High	Master Protein	P40630	Transcription factor A, mitochondrial OS=Mus musculus OX=10090 GN=Tfam PE=1 SV=2	>sp|P40630|TFAM_MOUSE Transcription factor A, mitochondrial OS=Mus musculus OX=10090 GN=Tfam PE=1 SV=2	0	59.503	37	11	158	11	243	28	9.69	461.6	11	3.09075e+06	2.94943e+06	2.41468e+06	2.17453e+06	1.53173e+06	2.64515e+06	2.44015e+06	2.45235e+06	2.08895e+06	2.11625e+06	2.31317e+06	2.14627e+06	1.94735e+06	1.49641e+06	2.32616e+06	2.06315e+06	2.08116e+06	2.13438e+06	2.25723e+06	2.66608e+06	High	High	High	High	High	High	High	High	High	High	High	High	High
FALSE	High	Master Protein	Q8VBV7	COP9 signalosome complex subunit 8 OS=Mus musculus OX=10090 GN=Cops8 PE=1 SV=1	>sp|Q8VBV7|CSN8_MOUSE COP9 signalosome complex subunit 8 OS=Mus musculus OX=10090 GN=Cops8 PE=1 SV=1	0	59.41	47	6	115	6	209	23.2	5.2	351.83	6	2.58159e+06	2.5006e+06	1.60203e+06	2.1508e+06	2.51331e+06	1.9669e+06	2.13188e+06	2.58804e+06	2.34719e+06	2.38317e+06	2.55846e+06	2.47232e+06	2.60062e+06	2.02849e+06	2.3316e+06	2.18792e+06	1.9142e+06	1.96492e+06	2.90041e+06	2.26441e+06	High	High	High	High	High	High	High	High	High	High	High	High	High
FALSE	High	Master Protein	Q8BTY8	Sec1 family domain-containing protein 2 OS=Mus musculus OX=10090 GN=Scfd2 PE=1 SV=1	>sp|Q8BTY8|SCFD2_MOUSE Sec1 family domain-containing protein 2 OS=Mus musculus OX=10090 GN=Scfd2 PE=1 SV=1	0	59.251	21	11	151	11	684	74.7	6.81	344.74	11	526662	516737	447538	452962	414288	389516	459941	310837	525782	279704	599518	1.93634e+06	515881	410867	573774	505125	359455	566819	319309	288151	High	High	High	High	High	High	High	High	High	High	High	High	High
FALSE	High	Master Protein	P50580	Proliferation-associated protein 2G4 OS=Mus musculus OX=10090 GN=Pa2g4 PE=1 SV=3	>sp|P50580|PA2G4_MOUSE Proliferation-associated protein 2G4 OS=Mus musculus OX=10090 GN=Pa2g4 PE=1 SV=3	0	59.195	35	11	190	11	394	43.7	6.86	503.72	11	1.75208e+06	2.14771e+06	1.56854e+06	1.90206e+06	1.61536e+06	1.63815e+06	1.8609e+06	1.57849e+06	2.43895e+06	1.67533e+06	1.68515e+06	1.86704e+06	1.69355e+06	1.39046e+06	1.91423e+06	1.7451e+06	1.32894e+06	1.72573e+06	1.81982e+06	2.33609e+06	High	High	High	High	High	High	High	High	High	High	High	High	High
FALSE	High	Master Protein	Q60605	Myosin light polypeptide 6 OS=Mus musculus OX=10090 GN=Myl6 PE=1 SV=3	>sp|Q60605|MYL6_MOUSE Myosin light polypeptide 6 OS=Mus musculus OX=10090 GN=Myl6 PE=1 SV=3	0	59.173	42	7	193	7	151	16.9	4.65	471.64	7	6.22528e+06	6.51473e+06	5.25116e+06	5.71944e+06	4.55302e+06	7.46629e+06	3.8319e+06	6.43339e+06	7.63372e+06	5.3401e+06	6.83006e+06	6.1714e+06	6.13682e+06	6.42476e+06	5.27476e+06	6.79656e+06	4.97152e+06	5.66514e+06	4.19476e+06	6.77579e+06	High	High	High	High	High	High	High	High	High	High	High	High	High
FALSE	High	Master Protein	Q8C5H8	NAD kinase 2, mitochondrial OS=Mus musculus OX=10090 GN=Nadk2 PE=1 SV=2	>sp|Q8C5H8|NAKD2_MOUSE NAD kinase 2, mitochondrial OS=Mus musculus OX=10090 GN=Nadk2 PE=1 SV=2	0	59.097	33	13	135	13	452	50.8	8.07	294.14	13	1.15959e+06	921695	853829	800212	490523	877199	481358	512699	675860	564769	782622	567488	722267	611808	807645	789212	782154	701843	468218	792367	High	High	High	High	High	High	High	High	High	High	High	High	High
FALSE	High	Master Protein	E9QAT4	Protein transport protein Sec16A OS=Mus musculus OX=10090 GN=Sec16a PE=1 SV=1	>sp|E9QAT4|SC16A_MOUSE Protein transport protein Sec16A OS=Mus musculus OX=10090 GN=Sec16a PE=1 SV=1	0	58.945	8	12	99	12	2357	254	5.81	201.13	12	461810	311069	147924	451266	254402	333973	333168	305615	471736	419600	469787	399553	353931	274046	370407	313644	203110	239443	336943	1.09756e+06	High	High	High	High	Peak Found	High	High	High	High	High	High	High	High
FALSE	High	Master Protein	Q9CYN9	Renin receptor OS=Mus musculus OX=10090 GN=Atp6ap2 PE=1 SV=2	>sp|Q9CYN9|RENR_MOUSE Renin receptor OS=Mus musculus OX=10090 GN=Atp6ap2 PE=1 SV=2	0	58.787	39	12	159	12	350	39.1	5.54	311.54	12	969406	1.02022e+06	913033	951150	983225	870423	879507	906360	1.83349e+06	725753	1.1582e+06	909940	966995	738691	1.19668e+06	913338	911096	859125	865498	948935	High	High	High	High	High	High	High	High	High	High	High	High	High
FALSE	High	Master Protein	B9EJR8	Dynein assembly factor 5, axonemal OS=Mus musculus OX=10090 GN=Dnaaf5 PE=1 SV=1	>sp|B9EJR8|DAAF5_MOUSE Dynein assembly factor 5, axonemal OS=Mus musculus OX=10090 GN=Dnaaf5 PE=1 SV=1	0	58.755	21	12	115	12	853	93.8	6.15	278.95	12	736572	385307	448696	444373	497396	405230	334978	341309	613005	532382	532323	472579	455624	295158	540786	397651	159431	512927	362201	747072	High	High	High	High	High	High	High	High	High	High	High	High	High
FALSE	High	Master Protein	P47856	Glutamine--fructose-6-phosphate aminotransferase [isomerizing] 1 OS=Mus musculus OX=10090 GN=Gfpt1 PE=1 SV=3	>sp|P47856|GFPT1_MOUSE Glutamine--fructose-6-phosphate aminotransferase [isomerizing] 1 OS=Mus musculus OX=10090 GN=Gfpt1 PE=1 SV=3	0	58.754	15	9	119	9	697	78.5	6.84	381.86	9	1.05675e+06	1.46837e+06	1.03137e+06	665878	720291	1.02348e+06	810515	928086	1.08767e+06	977363	1.13823e+06	730321	942628	925622	973849	736635	446459	938902	1.03623e+06	996419	High	High	High	High	High	High	High	High	High	High	High	High	High
FALSE	High	Master Protein	Q9WTL7	Acyl-protein thioesterase 2 OS=Mus musculus OX=10090 GN=Lypla2 PE=1 SV=1	>sp|Q9WTL7|LYPA2_MOUSE Acyl-protein thioesterase 2 OS=Mus musculus OX=10090 GN=Lypla2 PE=1 SV=1	0	58.555	32	6	78	6	231	24.8	7.23	293.57	6	1.17473e+06	1.13172e+06	795649	719870	605996	773537	1.17209e+06	787131	712470	878400	1.02406e+06	452726	841354	703460	1.17755e+06	1.03937e+06	316992	1.15528e+06	694338	735708	High	High	High	High	High	High	High	High	High	High	High	High	High
FALSE	High	Master Protein	P59016	Vacuolar protein sorting-associated protein 33B OS=Mus musculus OX=10090 GN=Vps33b PE=1 SV=1	>sp|P59016|VP33B_MOUSE Vacuolar protein sorting-associated protein 33B OS=Mus musculus OX=10090 GN=Vps33b PE=1 SV=1	0	58.475	23	12	169	12	617	70.5	6.86	457.32	12	621301	371754	406764	456523	135695	622106	360209	196998	549772	413541	671455	350882	417065	364165	551877	693450	288660	350309	266661	555996	High	High	High	High	High	High	High	High	High	High	High	High	High
FALSE	High	Master Protein	Q99JB2	Stomatin-like protein 2, mitochondrial OS=Mus musculus OX=10090 GN=Stoml2 PE=1 SV=1	>sp|Q99JB2|STML2_MOUSE Stomatin-like protein 2, mitochondrial OS=Mus musculus OX=10090 GN=Stoml2 PE=1 SV=1	0	58.456	31	9	117	9	353	38.4	8.87	317.87	9	807050	893037	800595	892346	309939	925048	645473	544389	1.3021e+06	708429	997425	955432	821928	728013	975606	834714	810465	635218	904432	868344	High	High	High	High	High	High	High	High	High	High	High	High	High
FALSE	High	Master Protein	Q8BWY3	Eukaryotic peptide chain release factor subunit 1 OS=Mus musculus OX=10090 GN=Etf1 PE=1 SV=4	>sp|Q8BWY3|ERF1_MOUSE Eukaryotic peptide chain release factor subunit 1 OS=Mus musculus OX=10090 GN=Etf1 PE=1 SV=4	0	58.416	38	11	143	11	437	49	5.71	350.89	11	878566	1.02805e+06	556415	585329	532240	1.02696e+06	622188	525727	934772	501492	1.03726e+06	781765	561793	584513	618877	585215	387670	548163	580358	1.22984e+06	High	High	High	High	High	High	High	High	High	High	High	High	High
FALSE	High	Master Protein	Q3UN04	Ubiquitin carboxyl-terminal hydrolase 30 OS=Mus musculus OX=10090 GN=Usp30 PE=1 SV=1	>sp|Q3UN04|UBP30_MOUSE Ubiquitin carboxyl-terminal hydrolase 30 OS=Mus musculus OX=10090 GN=Usp30 PE=1 SV=1	0	58.407	21	7	99	7	517	58.2	8.46	342.03	7	837556	659588	306747	597114	483984	444905	455745	681182	882980	613039	573344	302726	383621	381047	560178	484532	421695	464741	672484	373479	High	High	High	High	High	High	High	High	High	High	High	High	High
FALSE	High	Master Protein	P58137	Acyl-coenzyme A thioesterase 8 OS=Mus musculus OX=10090 GN=Acot8 PE=1 SV=1	>sp|P58137|ACOT8_MOUSE Acyl-coenzyme A thioesterase 8 OS=Mus musculus OX=10090 GN=Acot8 PE=1 SV=1	0	58.345	33	8	128	8	320	35.8	7.64	377.54	8	1.69975e+06	1.79813e+06	1.45086e+06	1.44547e+06	1.18612e+06	1.87997e+06	1.21156e+06	1.81427e+06	1.99889e+06	1.48363e+06	1.68217e+06	1.55887e+06	1.47625e+06	1.47995e+06	1.80582e+06	1.68153e+06	1.52579e+06	1.83709e+06	1.84168e+06	1.58065e+06	High	High	High	High	High	High	High	High	High	High	High	High	High
FALSE	High	Master Protein	A2ADY9	Protein DDI1 homolog 2 OS=Mus musculus OX=10090 GN=Ddi2 PE=1 SV=1	>sp|A2ADY9|DDI2_MOUSE Protein DDI1 homolog 2 OS=Mus musculus OX=10090 GN=Ddi2 PE=1 SV=1	0	58.292	28	9	167	9	399	44.6	5.05	448.04	9	3.84221e+06	2.93434e+06	1.62995e+06	2.43204e+06	2.7661e+06	2.14304e+06	1.60904e+06	2.8914e+06	3.55891e+06	3.12627e+06	2.97318e+06	2.51912e+06	2.92306e+06	2.96253e+06	2.51053e+06	3.27126e+06	2.93728e+06	2.67823e+06	3.4499e+06	2.40997e+06	High	High	High	High	High	High	High	High	High	High	High	High	High
FALSE	High	Master Protein	E9Q557	Desmoplakin OS=Mus musculus OX=10090 GN=Dsp PE=1 SV=1	>sp|E9Q557|DESP_MOUSE Desmoplakin OS=Mus musculus OX=10090 GN=Dsp PE=1 SV=1	0	58.288	6	16	25	16	2883	332.7	6.8	46.84	16	1.1365e+06	2.7417e+06	1.25435e+06	1.15478e+06	902771	1.15731e+06	560730	960515	1.12302e+06	850291	1.068e+06	902436	808544	1.03891e+06	980252	1.03682e+06	940843	696085	742439	1.34888e+06	High	High	Peak Found	Peak Found	Peak Found	High	Peak Found	Peak Found	Peak Found	Peak Found	Peak Found	Peak Found	Peak Found
FALSE	High	Master Protein	Q8BX22	Sal-like protein 4 OS=Mus musculus OX=10090 GN=Sall4 PE=1 SV=2	>sp|Q8BX22|SALL4_MOUSE Sal-like protein 4 OS=Mus musculus OX=10090 GN=Sall4 PE=1 SV=2	0	58.271	17	12	107	12	1067	113	7.81	238.09	12	759100	276462	353533	193915	293281	255145	353949	262743	367608	296772	447012	202711	140624	290180	348449	285354	361828	257092	151655	203582	High	High	High	High	High	High	High	High	High	High	High	High	High
FALSE	High	Master Protein	P99029	Peroxiredoxin-5, mitochondrial OS=Mus musculus OX=10090 GN=Prdx5 PE=1 SV=2	>sp|P99029|PRDX5_MOUSE Peroxiredoxin-5, mitochondrial OS=Mus musculus OX=10090 GN=Prdx5 PE=1 SV=2	0	58.187	38	9	183	9	210	21.9	8.85	496.25	9	1.30864e+07	1.4752e+07	9.15282e+06	8.64683e+06	8.94934e+06	1.01177e+07	9.43349e+06	1.01236e+07	1.23436e+07	1.11983e+07	8.83045e+06	8.13959e+06	1.17886e+07	1.0052e+07	9.49663e+06	1.04414e+07	5.43629e+06	1.34697e+07	1.40242e+07	9.32772e+06	High	High	High	High	High	High	High	High	High	High	High	High	High
FALSE	High	Master Protein	P14148	60S ribosomal protein L7 OS=Mus musculus OX=10090 GN=Rpl7 PE=1 SV=2	>sp|P14148|RL7_MOUSE 60S ribosomal protein L7 OS=Mus musculus OX=10090 GN=Rpl7 PE=1 SV=2	0	58.165	39	12	196	12	270	31.4	10.89	422.59	12	3.21449e+06	3.09418e+06	3.26072e+06	2.1096e+06	1.80393e+06	3.48836e+06	2.77581e+06	3.04482e+06	3.11497e+06	2.26184e+06	3.12635e+06	1.99462e+06	2.01132e+06	2.9066e+06	2.92563e+06	2.556e+06	2.31103e+06	2.66921e+06	1.89213e+06	2.84816e+06	High	High	High	High	High	High	High	High	High	High	High	High	High
FALSE	High	Master Protein	Q923A2	Protein Spindly OS=Mus musculus OX=10090 GN=Spdl1 PE=1 SV=2	>sp|Q923A2|SPDLY_MOUSE Protein Spindly OS=Mus musculus OX=10090 GN=Spdl1 PE=1 SV=2	0	57.935	22	15	157	15	608	70.2	6	294.87	15	253736	154128	290235	352716	100050	182076	375808	292277	460661	305711	371148	240761	252088	283741	384790	360444	350451	283230	346367	366746	High	High	High	High	High	High	High	High	High	High	High	High	High
FALSE	High	Master Protein	P24472	Glutathione S-transferase A4 OS=Mus musculus OX=10090 GN=Gsta4 PE=1 SV=3	>sp|P24472|GSTA4_MOUSE Glutathione S-transferase A4 OS=Mus musculus OX=10090 GN=Gsta4 PE=1 SV=3	0	57.913	46	11	156	9	222	25.5	7.39	449.9	11	5.08844e+06	3.60396e+06	3.80384e+06	3.57276e+06	2.64629e+06	3.96222e+06	3.66648e+06	2.7657e+06	5.22306e+06	3.00258e+06	5.83043e+06	5.84665e+06	2.91638e+06	4.41123e+06	3.27449e+06	3.73085e+06	2.04414e+06	2.73885e+06	4.89164e+06	4.63743e+06	High	High	High	High	High	High	High	High	High	High	High	High	High
FALSE	High	Master Protein	P53026	60S ribosomal protein L10a OS=Mus musculus OX=10090 GN=Rpl10a PE=1 SV=3	>sp|P53026|RL10A_MOUSE 60S ribosomal protein L10a OS=Mus musculus OX=10090 GN=Rpl10a PE=1 SV=3	0	57.871	47	8	88	8	217	24.9	9.98	236.49	8	2.0785e+06	1.98621e+06	1.84925e+06	1.42368e+06	2.24618e+06	2.60829e+06	1.94327e+06	1.575e+06	1.72961e+06	1.42177e+06	1.7241e+06	1.3259e+06	1.63544e+06	1.5534e+06	1.58812e+06	1.53413e+06	1.20037e+06	2.17722e+06	1.91139e+06	1.96003e+06	High	High	High	High	High	High	High	High	High	High	High	High	High
FALSE	High	Master Protein	Q8BTI8	Serine/arginine repetitive matrix protein 2 OS=Mus musculus OX=10090 GN=Srrm2 PE=1 SV=3	>sp|Q8BTI8|SRRM2_MOUSE Serine/arginine repetitive matrix protein 2 OS=Mus musculus OX=10090 GN=Srrm2 PE=1 SV=3	0	57.745	6	13	148	13	2703	294.7	12.03	283.3	13	732179	519743	796084	883130	376161	759046	643977	581034	591755	603538	998677	478672	577950	500998	613050	748169	564097	600020	417425	903070	High	High	High	High	High	High	High	High	High	High	High	High	High
FALSE	High	Master Protein	Q9DBL7	Bifunctional coenzyme A synthase OS=Mus musculus OX=10090 GN=Coasy PE=1 SV=2	>sp|Q9DBL7|COASY_MOUSE Bifunctional coenzyme A synthase OS=Mus musculus OX=10090 GN=Coasy PE=1 SV=2	0	57.723	20	9	138	9	563	62	7.11	342.74	9	1.08723e+06	1.0601e+06	1.03276e+06	1.14775e+06	1.01363e+06	847494	800985	916985	1.35979e+06	1.22849e+06	1.28126e+06	1.01783e+06	781368	1.09426e+06	1.16349e+06	885924	620536	1.02131e+06	1.05393e+06	1.20053e+06	High	High	High	High	High	High	High	High	High	High	High	High	High
FALSE	High	Master Protein	O70318	Band 4.1-like protein 2 OS=Mus musculus OX=10090 GN=Epb41l2 PE=1 SV=2	>sp|O70318|E41L2_MOUSE Band 4.1-like protein 2 OS=Mus musculus OX=10090 GN=Epb41l2 PE=1 SV=2	0	57.638	16	14	156	12	988	109.9	5.43	286.51	14	500499	641558	644611	415355	232766	554634	466337	616572	602957	473202	594763	612790	498198	607629	517764	434079	466834	496463	456273	628637	High	High	High	High	High	High	High	High	High	High	High	High	High
FALSE	High	Master Protein	Q9CYZ2	Tumor protein D54 OS=Mus musculus OX=10090 GN=Tpd52l2 PE=1 SV=1	>sp|Q9CYZ2|TPD54_MOUSE Tumor protein D54 OS=Mus musculus OX=10090 GN=Tpd52l2 PE=1 SV=1	0	57.581	50	11	129	11	220	24	6.15	325.86	11	2.47766e+06	2.48361e+06	1.79214e+06	2.30162e+06	1.35379e+06	1.89028e+06	2.25114e+06	2.11223e+06	2.64465e+06	2.84627e+06	2.36095e+06	1.67886e+06	1.96022e+06	2.17413e+06	2.72227e+06	1.84342e+06	1.43437e+06	2.3762e+06	2.42513e+06	2.43104e+06	High	High	High	High	High	High	High	High	High	High	High	High	High
FALSE	High	Master Protein	Q3UV70	[Pyruvate dehydrogenase [acetyl-transferring]]-phosphatase 1, mitochondrial OS=Mus musculus OX=10090 GN=Pdp1 PE=1 SV=1	>sp|Q3UV70|PDP1_MOUSE [Pyruvate dehydrogenase [acetyl-transferring]]-phosphatase 1, mitochondrial OS=Mus musculus OX=10090 GN=Pdp1 PE=1 SV=1	0	57.47	25	9	127	9	538	61.1	6.67	373.68	9	6.15829e+06	3.37201e+06	2.51293e+06	2.69295e+06	5.08291e+06	3.23133e+06	2.11409e+06	1.72871e+06	2.04745e+06	4.65828e+06	2.9602e+06	2.58977e+06	1.98125e+06	2.07881e+06	2.16689e+06	3.22468e+06	1.96509e+06	3.14837e+06	2.19654e+06	1.24883e+06	High	High	High	High	High	High	High	High	High	High	High	High	High
FALSE	High	Master Protein	Q8C3X8	Lipase maturation factor 2 OS=Mus musculus OX=10090 GN=Lmf2 PE=1 SV=1	>sp|Q8C3X8|LMF2_MOUSE Lipase maturation factor 2 OS=Mus musculus OX=10090 GN=Lmf2 PE=1 SV=1	0	57.457	17	8	124	8	702	79.9	9.99	287.61	8	337639	458655	348947	322451	229044	351770	297425	620662	488144	289677	404212	331607	188176	293364	368887	145880	271792	295282	287026	353716	High	High	High	High	High	High	High	High	High	High	High	High	High
FALSE	High	Master Protein	Q9Z0N1	Eukaryotic translation initiation factor 2 subunit 3, X-linked OS=Mus musculus OX=10090 GN=Eif2s3x PE=1 SV=2	>sp|Q9Z0N1|IF2G_MOUSE Eukaryotic translation initiation factor 2 subunit 3, X-linked OS=Mus musculus OX=10090 GN=Eif2s3x PE=1 SV=2	0	57.428	30	12	155	12	472	51	8.4	407.84	12	2.97827e+06	2.73468e+06	2.2393e+06	2.34028e+06	1.99898e+06	1.51593e+06	3.01338e+06	1.92142e+06	2.13676e+06	2.17688e+06	1.6649e+06	1.95017e+06	2.32144e+06	1.53832e+06	2.48259e+06	1.84102e+06	1.87448e+06	2.28513e+06	1.92549e+06	1.95953e+06	High	High	High	High	High	High	High	High	High	High	High	High	High
FALSE	High	Master Protein	Q8BGH2	Sorting and assembly machinery component 50 homolog OS=Mus musculus OX=10090 GN=Samm50 PE=1 SV=1	>sp|Q8BGH2|SAM50_MOUSE Sorting and assembly machinery component 50 homolog OS=Mus musculus OX=10090 GN=Samm50 PE=1 SV=1	0	57.262	26	12	187	12	469	51.8	6.8	431.12	12	1.49737e+06	1.63594e+06	2.28152e+06	1.31581e+06	1.39653e+06	2.46538e+06	1.36892e+06	1.25551e+06	1.82048e+06	1.17458e+06	2.85913e+06	1.10711e+06	1.68832e+06	1.52674e+06	1.22235e+06	1.39504e+06	1.9526e+06	1.33263e+06	1.51772e+06	1.551e+06	High	High	High	High	High	High	High	High	High	High	High	High	High
FALSE	High	Master Protein	Q62318	Transcription intermediary factor 1-beta OS=Mus musculus OX=10090 GN=Trim28 PE=1 SV=3	>sp|Q62318|TIF1B_MOUSE Transcription intermediary factor 1-beta OS=Mus musculus OX=10090 GN=Trim28 PE=1 SV=3	0	57.185	17	11	136	11	834	88.8	5.77	292	11	741810	1.14308e+06	939297	1.00058e+06	1.07695e+06	969551	663974	845474	645073	984855	808647	1.48212e+06	504659	821577	518813	1.44167e+06	1.09711e+06	1.63802e+06	1.02334e+06	1.3822e+06	High	High	High	High	High	High	High	High	High	High	High	High	High
FALSE	High	Master Protein	Q99LB6	Methionine adenosyltransferase 2 subunit beta OS=Mus musculus OX=10090 GN=Mat2b PE=1 SV=1	>sp|Q99LB6|MAT2B_MOUSE Methionine adenosyltransferase 2 subunit beta OS=Mus musculus OX=10090 GN=Mat2b PE=1 SV=1	0	57.127	31	10	146	10	334	37.4	6.95	399.01	10	2.26579e+06	2.49899e+06	2.45705e+06	1.84571e+06	1.66541e+06	2.41602e+06	2.32675e+06	2.51523e+06	2.88078e+06	1.893e+06	2.51652e+06	2.02365e+06	2.57439e+06	1.60965e+06	2.54148e+06	2.18048e+06	1.27284e+06	2.45028e+06	1.55488e+06	2.35192e+06	High	High	High	High	High	High	High	High	High	High	High	High	High
FALSE	High	Master Protein	P42859	Huntingtin OS=Mus musculus OX=10090 GN=Htt PE=1 SV=2	>sp|P42859|HD_MOUSE Huntingtin OS=Mus musculus OX=10090 GN=Htt PE=1 SV=2	0	57.035	6	13	111	13	3119	344.5	6.29	239.55	13	275164	1.32325e+06	195173	237851	158078	398415	342477	330176	332181	259058	320774	233973	245624	229246	327616	274490	170534	287982	238437	260458	High	High	High	High	High	High	High	High	High	High	High	High	High
FALSE	High	Master Protein	Q9R0L6	Pericentriolar material 1 protein OS=Mus musculus OX=10090 GN=Pcm1 PE=1 SV=2	>sp|Q9R0L6|PCM1_MOUSE Pericentriolar material 1 protein OS=Mus musculus OX=10090 GN=Pcm1 PE=1 SV=2	0	57.01	7	12	120	12	2025	228.7	5.01	262.68	12	1.02391e+06	994873	860207	837686	98551.1	738169	900903	828600	1.16564e+06	840364	979380	825853	808583	708882	727732	901649	578756	723088	791508	916803	High	High	High	High	High	High	High	High	High	High	High	High	High
FALSE	High	Master Protein	P51881	ADP/ATP translocase 2 OS=Mus musculus OX=10090 GN=Slc25a5 PE=1 SV=3	>sp|P51881|ADT2_MOUSE ADP/ATP translocase 2 OS=Mus musculus OX=10090 GN=Slc25a5 PE=1 SV=3	0	56.94	39	12	209	7	298	32.9	9.73	496.2	12	5.82626e+06	4.52897e+06	4.06881e+06	4.28329e+06	3.94023e+06	4.28281e+06	4.52626e+06	3.46956e+06	4.71356e+06	4.5587e+06	3.95005e+06	4.39789e+06	4.17254e+06	3.23955e+06	4.9447e+06	4.29131e+06	3.88801e+06	4.91001e+06	5.22279e+06	3.79807e+06	High	High	High	High	High	High	High	High	High	High	High	High	High
FALSE	High	Master Protein	Q8BWY9	Protein CIP2A OS=Mus musculus OX=10090 GN=Cip2a PE=1 SV=3	>sp|Q8BWY9|CIP2A_MOUSE Protein CIP2A OS=Mus musculus OX=10090 GN=Cip2a PE=1 SV=3	0	56.884	14	12	128	12	907	102	6.28	297.89	12	508107	600480	835097	600545	408765	754444	527430	520240	510602	527194	682416	457308	706818	645786	549405	635023	410506	526678	395602	729742	High	High	High	High	High	High	High	High	High	High	High	High	High
FALSE	High	Master Protein	Q61166	Microtubule-associated protein RP/EB family member 1 OS=Mus musculus OX=10090 GN=Mapre1 PE=1 SV=3	>sp|Q61166|MARE1_MOUSE Microtubule-associated protein RP/EB family member 1 OS=Mus musculus OX=10090 GN=Mapre1 PE=1 SV=3	0	56.88	46	11	169	9	268	30	5.22	454.69	11	963759	894136	921755	891459	752871	673920	725114	1.1018e+06	1.17585e+06	764770	1.00508e+06	737771	771540	640966	623014	591516	651249	764606	748880	876470	High	High	High	High	High	High	High	High	High	High	High	High	High
FALSE	High	Master Protein	Q2TPA8	Hydroxysteroid dehydrogenase-like protein 2 OS=Mus musculus OX=10090 GN=Hsdl2 PE=1 SV=1	>sp|Q2TPA8|HSDL2_MOUSE Hydroxysteroid dehydrogenase-like protein 2 OS=Mus musculus OX=10090 GN=Hsdl2 PE=1 SV=1	0	56.807	32	9	122	9	490	54.2	6.74	328.96	9	611805	1.21069e+06	747898	641558	500185	583457	829386	887925	784465	645547	675738	566451	534242	668461	842250	517215	598405	514018	718201	807115	High	High	High	High	High	High	High	High	High	High	High	High	High
FALSE	High	Master Protein	Q6P4T2	U5 small nuclear ribonucleoprotein 200 kDa helicase OS=Mus musculus OX=10090 GN=Snrnp200 PE=1 SV=1	>sp|Q6P4T2|U520_MOUSE U5 small nuclear ribonucleoprotein 200 kDa helicase OS=Mus musculus OX=10090 GN=Snrnp200 PE=1 SV=1	0	56.775	8	11	90	11	2136	244.4	6.06	251.07	11	233225	438524	249319	413937	264982	122151	242069	247918	349398	241635	318799	265818	330014	282546	208770	164383	174568	187992	222400	204770	High	High	High	High	High	High	High	High	High	High	High	High	High
FALSE	High	Master Protein	Q9D4H8	Cullin-2 OS=Mus musculus OX=10090 GN=Cul2 PE=1 SV=2	>sp|Q9D4H8|CUL2_MOUSE Cullin-2 OS=Mus musculus OX=10090 GN=Cul2 PE=1 SV=2	0	56.696	17	11	146	11	745	86.8	7.01	297.39	11	673976	645425	553494	587021	448776	726574	1.1437e+06	699616	808421	522128	773683	486938	508342	495140	640817	526611	399076	547327	545927	590726	High	High	High	High	High	High	High	High	High	High	High	High	High
FALSE	High	Master Protein	Q8VEH3	ADP-ribosylation factor-like protein 8A OS=Mus musculus OX=10090 GN=Arl8a PE=1 SV=1	>sp|Q8VEH3|ARL8A_MOUSE ADP-ribosylation factor-like protein 8A OS=Mus musculus OX=10090 GN=Arl8a PE=1 SV=1	0	56.66	48	7	97	2	186	21.4	7.77	344.2	7																					High	High	High	High	High	High	High	Not Found	Not Found	High	High	High	High
FALSE	High	Master Protein	P10852	4F2 cell-surface antigen heavy chain OS=Mus musculus OX=10090 GN=Slc3a2 PE=1 SV=1	>sp|P10852|4F2_MOUSE 4F2 cell-surface antigen heavy chain OS=Mus musculus OX=10090 GN=Slc3a2 PE=1 SV=1	0	56.316	26	11	171	11	526	58.3	5.91	406.25	11	1.38762e+06	1.62885e+06	808631	1.0489e+06	957767	1.38094e+06	2.09693e+06	1.18316e+06	1.28139e+06	780261	2.62401e+06	1.11584e+06	1.33331e+06	587899	1.13884e+06	1.28879e+06	869033	1.30084e+06	1.11047e+06	1.33214e+06	High	High	High	High	High	High	High	High	High	High	High	High	High
FALSE	High	Master Protein	Q60972	Histone-binding protein RBBP4 OS=Mus musculus OX=10090 GN=Rbbp4 PE=1 SV=5	>sp|Q60972|RBBP4_MOUSE Histone-binding protein RBBP4 OS=Mus musculus OX=10090 GN=Rbbp4 PE=1 SV=5	0	55.964	30	10	172	4	425	47.6	4.89	444.78	10	269124	381189	279157	198098	238697	181035	179486	185796	374618	137168	317078	186783	176746	204295	322382	114553	169089	206918	296620	198226	High	High	High	High	High	High	High	High	High	High	High	High	High
FALSE	High	Master Protein	Q91V12	Cytosolic acyl coenzyme A thioester hydrolase OS=Mus musculus OX=10090 GN=Acot7 PE=1 SV=2	>sp|Q91V12|BACH_MOUSE Cytosolic acyl coenzyme A thioester hydrolase OS=Mus musculus OX=10090 GN=Acot7 PE=1 SV=2	0	55.823	23	6	125	6	381	42.5	8.68	345.44	6	1.48119e+06	1.38504e+06	899817	1.04099e+06	849105	969013	718115	1.2165e+06	1.18216e+06	1.00341e+06	1.02899e+06	550424	838764	843951	602185	1.05753e+06	587365	923429	1.07031e+06	1.00323e+06	High	High	High	High	High	High	High	High	High	High	High	High	High
FALSE	High	Master Protein	Q99LD9	Translation initiation factor eIF-2B subunit beta OS=Mus musculus OX=10090 GN=Eif2b2 PE=1 SV=1	>sp|Q99LD9|EI2BB_MOUSE Translation initiation factor eIF-2B subunit beta OS=Mus musculus OX=10090 GN=Eif2b2 PE=1 SV=1	0	55.801	28	8	143	8	351	38.9	6.24	363.12	8	920074	721100	666051	860052	744905	667905	700698	3.27823e+06	885992	752749	796583	1.03266e+06	740218	723692	835910	735797	543421	975619	751047	770848	High	High	High	High	High	High	High	High	High	High	High	High	High
FALSE	High	Master Protein	Q8BH24	Transmembrane 9 superfamily member 4 OS=Mus musculus OX=10090 GN=Tm9sf4 PE=1 SV=1	>sp|Q8BH24|TM9S4_MOUSE Transmembrane 9 superfamily member 4 OS=Mus musculus OX=10090 GN=Tm9sf4 PE=1 SV=1	0	55.65	17	9	143	9	643	74.6	7.23	408.3	9	2.88748e+06	2.50214e+06	1.88609e+06	1.90309e+06	2.33109e+06	1.90392e+06	2.57221e+06	2.49086e+06	2.77148e+06	1.67891e+06	2.61996e+06	1.90622e+06	1.01861e+06	1.7657e+06	1.30193e+06	2.22245e+06	1.45554e+06	1.89802e+06	1.56835e+06	2.09443e+06	High	High	High	High	High	High	High	High	High	High	High	High	High
FALSE	High	Master Protein	O70400	PDZ and LIM domain protein 1 OS=Mus musculus OX=10090 GN=Pdlim1 PE=1 SV=4	>sp|O70400|PDLI1_MOUSE PDZ and LIM domain protein 1 OS=Mus musculus OX=10090 GN=Pdlim1 PE=1 SV=4	0	55.617	46	9	100	9	327	35.8	6.84	266.42	9	435729	328750	751209	673701	1.13589e+06	650586	244945	936701	932684	699575	598163	533421	583569	781795	940320	616376	434508	264996	439045	461210	High	High	High	High	High	High	High	High	High	High	High	High	High
FALSE	High	Master Protein	Q9CPV4	Glyoxalase domain-containing protein 4 OS=Mus musculus OX=10090 GN=Glod4 PE=1 SV=1	>sp|Q9CPV4|GLOD4_MOUSE Glyoxalase domain-containing protein 4 OS=Mus musculus OX=10090 GN=Glod4 PE=1 SV=1	0	55.592	42	9	146	9	298	33.3	5.47	418.27	9	1.32092e+06	983949	692929	806007	482513	382478	568991	1.29858e+06	950960	703674	808463	883562	501393	905492	858580	758349	191780	1.03869e+06	714152	1.19933e+06	High	High	High	High	High	High	High	High	High	High	High	High	High
FALSE	High	Master Protein	Q9JLQ0	CD2-associated protein OS=Mus musculus OX=10090 GN=Cd2ap PE=1 SV=3	>sp|Q9JLQ0|CD2AP_MOUSE CD2-associated protein OS=Mus musculus OX=10090 GN=Cd2ap PE=1 SV=3	0	55.392	26	12	160	12	637	70.4	6.38	378.25	12	506244	501286	436141	330871	353076	354890	455374	411882	519453	356187	511147	273278	339850	219124	483540	270907	330237	341072	392084	473341	High	High	High	High	High	High	High	High	High	High	High	High	High
FALSE	High	Master Protein	P61161	Actin-related protein 2 OS=Mus musculus OX=10090 GN=Actr2 PE=1 SV=1	>sp|P61161|ARP2_MOUSE Actin-related protein 2 OS=Mus musculus OX=10090 GN=Actr2 PE=1 SV=1	0	55.309	28	8	132	8	394	44.7	6.74	392.61	8	1.6134e+06	2.03081e+06	1.43422e+06	1.27774e+06	1.08992e+06	1.67032e+06	809031	1.57019e+06	1.43844e+06	1.01918e+06	1.46005e+06	1.34166e+06	1.48588e+06	1.15828e+06	1.81258e+06	1.57805e+06	924274	2.0037e+06	1.45235e+06	1.85166e+06	High	High	High	High	High	High	High	High	High	High	High	High	High
FALSE	High	Master Protein	Q61035	Histidine--tRNA ligase, cytoplasmic OS=Mus musculus OX=10090 GN=Hars1 PE=1 SV=2	>sp|Q61035|HARS1_MOUSE Histidine--tRNA ligase, cytoplasmic OS=Mus musculus OX=10090 GN=Hars1 PE=1 SV=2	0	55.296	25	13	195	13	509	57.4	6	481.29	13	2.91523e+06	2.97445e+06	1.97916e+06	1.6754e+06	1.99574e+06	1.33328e+06	3.74502e+06	3.58531e+06	2.30012e+06	1.63615e+06	1.61004e+06	2.24143e+06	1.69086e+06	2.20166e+06	2.52957e+06	1.78544e+06	991045	2.20932e+06	2.15186e+06	2.05701e+06	High	High	High	High	High	High	High	High	High	High	High	High	High
FALSE	High	Master Protein	P28656	Nucleosome assembly protein 1-like 1 OS=Mus musculus OX=10090 GN=Nap1l1 PE=1 SV=2	>sp|P28656|NP1L1_MOUSE Nucleosome assembly protein 1-like 1 OS=Mus musculus OX=10090 GN=Nap1l1 PE=1 SV=2	0	55.284	25	8	125	7	391	45.3	4.46	397.96	8	1.63888e+06	1.61956e+06	813533	718624	1.3883e+06	1.09986e+06	933206	1.14449e+06	1.54317e+06	1.58819e+06	1.63042e+06	795318	1.5306e+06	1.47677e+06	1.53206e+06	1.51135e+06	989344	1.5623e+06	1.076e+06	1.38415e+06	High	High	High	High	High	High	High	High	High	High	High	High	High
FALSE	High	Master Protein	Q9CQ22	Ragulator complex protein LAMTOR1 OS=Mus musculus OX=10090 GN=Lamtor1 PE=1 SV=1	>sp|Q9CQ22|LTOR1_MOUSE Ragulator complex protein LAMTOR1 OS=Mus musculus OX=10090 GN=Lamtor1 PE=1 SV=1	0	55.146	75	7	114	7	161	17.7	5.15	384.39	7	1.75633e+06	1.9414e+06	870158	806469	859422	1.01005e+06	1.46969e+06	1.36571e+06	1.54609e+06	1.29906e+06	1.4728e+06	1.20348e+06	755681	901667	560681	1.49128e+06	771459	249045	1.30089e+06	1.05758e+06	High	High	High	High	High	High	High	High	High	High	High	High	High
FALSE	High	Master Protein	P35761	Dual specificity protein kinase TTK OS=Mus musculus OX=10090 GN=Ttk PE=1 SV=1	>sp|P35761|TTK_MOUSE Dual specificity protein kinase TTK OS=Mus musculus OX=10090 GN=Ttk PE=1 SV=1	0	55.047	20	11	126	11	856	96.2	8.19	284.71	11	266611	173245	393460	142496	128753	196636	104719	282282	341724	190541	332161	128223	146433	240264	97645.8	173265	216646	241578	126561	347198	High	High	High	High	High	High	High	High	High	High	High	High	High
FALSE	High	Master Protein	Q8VEJ9	Vacuolar protein sorting-associated protein 4A OS=Mus musculus OX=10090 GN=Vps4a PE=1 SV=1	>sp|Q8VEJ9|VPS4A_MOUSE Vacuolar protein sorting-associated protein 4A OS=Mus musculus OX=10090 GN=Vps4a PE=1 SV=1	0	55.032	34	12	123	9	437	48.9	7.8	253.73	12	618296	887040	408914	730132	665043	557017	662342	387953	922259	449667	795842	460088	517418	787755	396474	629356	377383	890825	913556	906533	High	High	High	High	High	High	High	High	High	High	High	High	High
FALSE	High	Master Protein	Q6PGH2	Jupiter microtubule associated homolog 2 OS=Mus musculus OX=10090 GN=Jpt2 PE=1 SV=1	>sp|Q6PGH2|JUPI2_MOUSE Jupiter microtubule associated homolog 2 OS=Mus musculus OX=10090 GN=Jpt2 PE=1 SV=1	0	55.026	37	4	83	4	190	20	8.62	353.23	4	2.85055e+06	2.52114e+06	2.20622e+06	1.75828e+06	1.10659e+06	2.173e+06	3.75954e+06	3.34426e+06	2.05033e+06	1.33722e+06	2.29458e+06	1.88959e+06	2.61363e+06	2.29441e+06	2.38676e+06	2.66471e+06	709297	1.51465e+06	2.54499e+06	2.78112e+06	High	High	High	High	High	High	High	High	High	High	High	High	High
FALSE	High	Master Protein	O35350	Calpain-1 catalytic subunit OS=Mus musculus OX=10090 GN=Capn1 PE=1 SV=1	>sp|O35350|CAN1_MOUSE Calpain-1 catalytic subunit OS=Mus musculus OX=10090 GN=Capn1 PE=1 SV=1	0	54.927	20	11	136	11	713	82.1	5.87	353.51	11	398091	539337	690431	584279	744389	590474	646287	468712	550415	351764	529895	811097	705274	673812	560530	535285	317838	506970	532932	606889	High	High	High	High	High	High	High	High	High	High	High	High	High
FALSE	High	Master Protein	P26516	26S proteasome non-ATPase regulatory subunit 7 OS=Mus musculus OX=10090 GN=Psmd7 PE=1 SV=2	>sp|P26516|PSMD7_MOUSE 26S proteasome non-ATPase regulatory subunit 7 OS=Mus musculus OX=10090 GN=Psmd7 PE=1 SV=2	0	54.918	52	10	78	10	321	36.5	6.77	238.47	10	755178	749722	489176	572388	500780	905125	528542	1.8919e+06	793666	651788	554907	697434	576687	816484	652482	633944	534164	883174	697566	1.17324e+06	High	High	High	High	High	High	High	High	High	High	High	High	High
FALSE	High	Master Protein	Q05D44	Eukaryotic translation initiation factor 5B OS=Mus musculus OX=10090 GN=Eif5b PE=1 SV=2	>sp|Q05D44|IF2P_MOUSE Eukaryotic translation initiation factor 5B OS=Mus musculus OX=10090 GN=Eif5b PE=1 SV=2	0	54.806	10	8	106	8	1216	137.5	5.59	325.49	8	330783	172271	243331	195241	162140	145694	185899	154244	244326	224932	193136	144246	145654	123896	264629	337520	204259	214341	214907	241337	High	High	High	High	High	High	High	High	High	High	High	High	High
FALSE	High	Master Protein	Q9Z1G3	V-type proton ATPase subunit C 1 OS=Mus musculus OX=10090 GN=Atp6v1c1 PE=1 SV=4	>sp|Q9Z1G3|VATC1_MOUSE V-type proton ATPase subunit C 1 OS=Mus musculus OX=10090 GN=Atp6v1c1 PE=1 SV=4	0	54.709	31	12	135	12	382	43.9	7.46	348.96	12	1.33707e+06	1.0795e+06	1.24983e+06	1.14002e+06	462721	1.41172e+06	1.91692e+06	1.27896e+06	1.91198e+06	1.13433e+06	1.70101e+06	1.03224e+06	1.03045e+06	916750	1.05287e+06	1.14908e+06	738141	1.16781e+06	909488	1.12962e+06	High	High	High	High	High	High	High	High	High	High	High	High	High
FALSE	High	Master Protein	P24547	Inosine-5'-monophosphate dehydrogenase 2 OS=Mus musculus OX=10090 GN=Impdh2 PE=1 SV=2	>sp|P24547|IMDH2_MOUSE Inosine-5'-monophosphate dehydrogenase 2 OS=Mus musculus OX=10090 GN=Impdh2 PE=1 SV=2	0	54.674	30	12	145	12	514	55.8	7.28	289.38	12	1.67734e+06	1.11008e+06	1.14421e+06	1.01153e+06	846196	999790	587336	755828	1.11742e+06	1.09463e+06	1.05582e+06	1.30425e+06	839562	920705	776772	1.146e+06	798493	782440	1.61377e+06	648349	High	High	High	High	High	High	High	High	High	High	High	High	High
FALSE	High	Master Protein	P62334	26S proteasome regulatory subunit 10B OS=Mus musculus OX=10090 GN=Psmc6 PE=1 SV=1	>sp|P62334|PRS10_MOUSE 26S proteasome regulatory subunit 10B OS=Mus musculus OX=10090 GN=Psmc6 PE=1 SV=1	0	54.672	38	11	139	11	389	44.1	7.49	339.53	11	1.01327e+06	1.09643e+06	1.1333e+06	987991	787406	890068	1.158e+06	819031	1.37944e+06	1.08092e+06	1.08382e+06	1.25723e+06	1.51794e+06	874841	710068	1.11368e+06	555258	829012	1.20432e+06	1.03189e+06	High	High	High	High	High	High	High	High	High	High	High	High	High
FALSE	High	Master Protein	Q3U7U3	F-box only protein 7 OS=Mus musculus OX=10090 GN=Fbxo7 PE=1 SV=2	>sp|Q3U7U3|FBX7_MOUSE F-box only protein 7 OS=Mus musculus OX=10090 GN=Fbxo7 PE=1 SV=2	0	54.67	21	9	150	9	523	57.6	5.83	379.86	9	988742	1.00486e+06	627395	575950	626558	689935	551259	649418	810176	677553	680035	530592	619820	602024	706135	1.25913e+06	407415	572053	518139	692271	High	High	High	High	High	High	High	High	High	High	High	High	High
FALSE	High	Master Protein	Q8R5C5	Beta-centractin OS=Mus musculus OX=10090 GN=Actr1b PE=1 SV=1	>sp|Q8R5C5|ACTY_MOUSE Beta-centractin OS=Mus musculus OX=10090 GN=Actr1b PE=1 SV=1	0	54.54	38	10	132	3	376	42.3	6.4	329.08	10	52839.8	75431.3	115216	20579.3	55464.4	53144.7	55995.9	28231.5	190574	102608	236456	25791.3	37787	54602.5	77356	41272.2	44066.7	25614.9	144046	83003.2	High	High	High	Peak Found	High	High	High	High	High	High	High	Peak Found	High
FALSE	High	Master Protein	Q9QZD9	Eukaryotic translation initiation factor 3 subunit I OS=Mus musculus OX=10090 GN=Eif3i PE=1 SV=1	>sp|Q9QZD9|EIF3I_MOUSE Eukaryotic translation initiation factor 3 subunit I OS=Mus musculus OX=10090 GN=Eif3i PE=1 SV=1	0	54.449	31	9	143	9	325	36.4	5.64	387.98	9	1.78196e+06	1.07634e+06	1.19971e+06	977001	987383	1.31264e+06	1.01716e+06	1.21021e+06	1.5229e+06	1.04768e+06	1.60392e+06	1.21126e+06	1.08728e+06	1.38756e+06	1.31422e+06	1.20916e+06	950127	1.22933e+06	1.16469e+06	1.64075e+06	High	High	High	High	High	High	High	High	High	High	High	High	High
FALSE	High	Master Protein	Q9DC51	Guanine nucleotide-binding protein G(i) subunit alpha OS=Mus musculus OX=10090 GN=Gnai3 PE=1 SV=3	>sp|Q9DC51|GNAI3_MOUSE Guanine nucleotide-binding protein G(i) subunit alpha OS=Mus musculus OX=10090 GN=Gnai3 PE=1 SV=3	0	54.433	35	9	146	5	354	40.5	5.69	382.64	9	250622	344910	259930	147412	248274	398492	198368	397077	311674	220337	291670	231280	232904	318374	267199	262615	172458	303941	80827.4	279768	High	High	High	High	High	High	High	High	High	High	High	High	High
FALSE	High	Master Protein	Q9JHK4	Geranylgeranyl transferase type-2 subunit alpha OS=Mus musculus OX=10090 GN=Rabggta PE=1 SV=1	>sp|Q9JHK4|PGTA_MOUSE Geranylgeranyl transferase type-2 subunit alpha OS=Mus musculus OX=10090 GN=Rabggta PE=1 SV=1	0	54.429	23	10	123	10	567	64.9	5.8	275.8	10	748676	737210	684068	624416	575611	676123	676742	922962	921338	717422	679466	703817	637225	532568	918133	624357	504334	963856	816603	1.12201e+06	High	High	High	High	High	High	High	High	High	High	High	High	High
FALSE	High	Master Protein	O08709	Peroxiredoxin-6 OS=Mus musculus OX=10090 GN=Prdx6 PE=1 SV=3	>sp|O08709|PRDX6_MOUSE Peroxiredoxin-6 OS=Mus musculus OX=10090 GN=Prdx6 PE=1 SV=3	0	54.421	51	10	112	10	224	24.9	6.01	276.57	10	983917	1.83285e+06	780414	672342	764301	1.01176e+06	1.00157e+06	2.09477e+06	273216	816938	471153	164877	926206	648251	358381	962283	304706	1.08877e+06	2.89329e+06	920369	High	High	High	High	High	High	High	High	High	High	High	High	High
FALSE	High	Master Protein	Q99JI4	26S proteasome non-ATPase regulatory subunit 6 OS=Mus musculus OX=10090 GN=Psmd6 PE=1 SV=1	>sp|Q99JI4|PSMD6_MOUSE 26S proteasome non-ATPase regulatory subunit 6 OS=Mus musculus OX=10090 GN=Psmd6 PE=1 SV=1	0	54.393	31	13	136	13	389	45.5	5.52	337.86	13	1.05037e+06	1.07511e+06	1.09964e+06	1.02497e+06	624676	1.09337e+06	1.20841e+06	1.06088e+06	1.30785e+06	932936	1.19492e+06	934314	884979	1.0685e+06	1.1762e+06	1.06719e+06	1.13208e+06	966743	1.34803e+06	1.05888e+06	High	High	High	High	High	High	High	High	High	High	High	High	High
FALSE	High	Master Protein	P48962	ADP/ATP translocase 1 OS=Mus musculus OX=10090 GN=Slc25a4 PE=1 SV=4	>sp|P48962|ADT1_MOUSE ADP/ATP translocase 1 OS=Mus musculus OX=10090 GN=Slc25a4 PE=1 SV=4	0	54.246	35	12	195	7	298	32.9	9.72	437.51	12	2.49689e+06	2.56514e+06	1.96441e+06	2.69254e+06	2.395e+06	2.41139e+06	2.42605e+06	1.8462e+06	2.38386e+06	2.42172e+06	2.83373e+06	1.97429e+06	2.36292e+06	1.64293e+06	1.68298e+06	2.50164e+06	2.07686e+06	1.96578e+06	2.739e+06	2.21007e+06	High	High	High	High	High	High	High	High	High	High	High	High	High
FALSE	High	Master Protein	Q8QZW3	Protein FAM151A OS=Mus musculus OX=10090 GN=Fam151a PE=1 SV=1	>sp|Q8QZW3|F151A_MOUSE Protein FAM151A OS=Mus musculus OX=10090 GN=Fam151a PE=1 SV=1	0	54.237	27	11	100	11	608	66.6	6.34	294.63	11	1.23405e+06	833381	1.26643e+06	874011	1.12137e+06	1.49899e+06	1.52758e+06	887659	1.0609e+06	985881	1.79302e+06	1.53047e+06	1.27171e+06	1.08e+06	1.57571e+06	1.75955e+06	931064	1.13874e+06	1.44718e+06	917592	High	High	High	High	High	High	High	High	High	High	High	High	High
FALSE	High	Master Protein	Q99KJ8	Dynactin subunit 2 OS=Mus musculus OX=10090 GN=Dctn2 PE=1 SV=3	>sp|Q99KJ8|DCTN2_MOUSE Dynactin subunit 2 OS=Mus musculus OX=10090 GN=Dctn2 PE=1 SV=3	0	54.189	33	11	154	11	402	44.1	5.26	410.19	11	957328	1.33335e+06	999779	834225	728689	813077	1.03229e+06	888329	928466	1.07765e+06	1.1948e+06	996379	920705	760496	907325	702741	824029	795973	868249	725463	High	High	High	High	High	High	High	High	High	High	High	High	High
FALSE	High	Master Protein	Q91W90	Thioredoxin domain-containing protein 5 OS=Mus musculus OX=10090 GN=Txndc5 PE=1 SV=2	>sp|Q91W90|TXND5_MOUSE Thioredoxin domain-containing protein 5 OS=Mus musculus OX=10090 GN=Txndc5 PE=1 SV=2	0	54.185	29	9	129	9	417	46.4	5.78	335.38	9	5.38002e+06	4.62547e+06	3.19747e+06	3.83956e+06	3.56841e+06	4.50638e+06	4.0116e+06	5.6707e+06	7.86536e+06	5.02358e+06	5.49186e+06	4.52264e+06	2.2732e+06	3.53547e+06	4.77368e+06	5.86074e+06	5.26394e+06	5.14714e+06	4.9481e+06	4.5998e+06	High	High	High	High	High	High	High	High	High	High	High	High	High
FALSE	High	Master Protein	Q9JJ28	Protein flightless-1 homolog OS=Mus musculus OX=10090 GN=Flii PE=1 SV=1	>sp|Q9JJ28|FLII_MOUSE Protein flightless-1 homolog OS=Mus musculus OX=10090 GN=Flii PE=1 SV=1	0	54.183	15	13	109	13	1271	144.7	6.06	233.47	13	440981	346861	351305	419384	183015	223045	292846	381614	441985	807239	631836	128728	690184	473554	287290	473208	233432	410806	310417	731221	High	High	High	High	High	High	High	High	High	High	High	High	High
FALSE	High	Master Protein	Q925E7	Serine/threonine-protein phosphatase 2A 55 kDa regulatory subunit B delta isoform OS=Mus musculus OX=10090 GN=Ppp2r2d PE=1 SV=1	>sp|Q925E7|2ABD_MOUSE Serine/threonine-protein phosphatase 2A 55 kDa regulatory subunit B delta isoform OS=Mus musculus OX=10090 GN=Ppp2r2d PE=1 SV=1	0	54.181	30	10	125	6	453	51.9	6.49	311.95	10	243348	272799	203198	214434	61625	212603	186870	263355	229726	242054	247230	202510	219468	216938	245639	211611	153234	197808	213528	269809	High	High	High	High	High	High	High	High	High	High	High	High	High
FALSE	High	Master Protein	Q8VEM8	Phosphate carrier protein, mitochondrial OS=Mus musculus OX=10090 GN=Slc25a3 PE=1 SV=1	>sp|Q8VEM8|MPCP_MOUSE Phosphate carrier protein, mitochondrial OS=Mus musculus OX=10090 GN=Slc25a3 PE=1 SV=1	0	54.093	31	10	185	10	357	39.6	9.26	377.12	10	2.89097e+06	3.03779e+06	2.58026e+06	2.52616e+06	2.1654e+06	2.6488e+06	2.89648e+06	2.46348e+06	2.91345e+06	2.04116e+06	3.14983e+06	2.04273e+06	2.55833e+06	2.73415e+06	2.57769e+06	3.00533e+06	2.97318e+06	3.61846e+06	2.47087e+06	3.07e+06	High	High	High	High	High	High	High	High	High	High	High	High	High
FALSE	High	Master Protein	Q6P5F9	Exportin-1 OS=Mus musculus OX=10090 GN=Xpo1 PE=1 SV=1	>sp|Q6P5F9|XPO1_MOUSE Exportin-1 OS=Mus musculus OX=10090 GN=Xpo1 PE=1 SV=1	0	53.989	13	12	133	12	1071	123	6.07	303.27	12	1.35957e+06	1.91219e+06	1.38119e+06	1.31361e+06	1.3208e+06	1.09103e+06	1.22603e+06	1.29065e+06	1.6691e+06	1.23599e+06	1.80394e+06	1.2865e+06	1.26999e+06	1.06037e+06	1.85705e+06	1.39054e+06	1.28983e+06	1.47465e+06	1.12388e+06	1.84455e+06	High	High	High	High	High	High	High	High	High	High	High	High	High
FALSE	High	Master Protein	Q9CQM9	Glutaredoxin-3 OS=Mus musculus OX=10090 GN=Glrx3 PE=1 SV=1	>sp|Q9CQM9|GLRX3_MOUSE Glutaredoxin-3 OS=Mus musculus OX=10090 GN=Glrx3 PE=1 SV=1	0	53.929	33	11	142	11	337	37.8	5.59	423.36	11	2.59773e+06	2.43895e+06	1.72823e+06	1.85933e+06	846318	2.19172e+06	1.85002e+06	2.48244e+06	2.31564e+06	1.20617e+06	2.44318e+06	1.80812e+06	1.49699e+06	1.37348e+06	1.79463e+06	2.27527e+06	837732	2.08779e+06	1.71575e+06	2.17462e+06	High	High	High	High	High	High	High	High	High	High	High	High	High
FALSE	High	Master Protein	Q91VH2	Sorting nexin-9 OS=Mus musculus OX=10090 GN=Snx9 PE=1 SV=1	>sp|Q91VH2|SNX9_MOUSE Sorting nexin-9 OS=Mus musculus OX=10090 GN=Snx9 PE=1 SV=1	0	53.854	28	10	88	10	595	66.5	5.52	284	10	849256	381666	225540	632132	709462	443188	357555	565783	627305	429992	580665	473550	503981	441162	474600	472580	360252	485915	589755	503367	High	High	High	High	High	High	High	High	High	High	High	High	High
FALSE	High	Master Protein	P18653	Ribosomal protein S6 kinase alpha-1 OS=Mus musculus OX=10090 GN=Rps6ka1 PE=1 SV=1	>sp|P18653|KS6A1_MOUSE Ribosomal protein S6 kinase alpha-1 OS=Mus musculus OX=10090 GN=Rps6ka1 PE=1 SV=1	0	53.724	18	11	129	7	724	81.5	8.1	295.53	11	449469	253483	171297	190887	59341	190148	435675	241203	180039	137860	120769	139691	182204	348641	580147	429382	79855.6	289032	509383	99589.7	High	High	High	High	High	High	High	High	High	High	High	High	High
FALSE	High	Master Protein	Q9D832	DnaJ homolog subfamily B member 4 OS=Mus musculus OX=10090 GN=Dnajb4 PE=1 SV=1	>sp|Q9D832|DNJB4_MOUSE DnaJ homolog subfamily B member 4 OS=Mus musculus OX=10090 GN=Dnajb4 PE=1 SV=1	0	53.699	36	8	121	8	337	37.8	8.59	363.01	8	861524	867258	779156	661694	841028	794406	459006	613364	933175	505416	807171	719009	639628	641223	911647	577423	475617	580393	623331	744321	High	High	High	High	High	High	High	High	High	High	High	High	High
FALSE	High	Master Protein	Q8VE99	Coiled-coil domain-containing protein 115 OS=Mus musculus OX=10090 GN=Ccdc115 PE=1 SV=1	>sp|Q8VE99|CC115_MOUSE Coiled-coil domain-containing protein 115 OS=Mus musculus OX=10090 GN=Ccdc115 PE=1 SV=1	0	53.644	55	8	147	8	180	19.7	8.81	461.85	8	2.16785e+06	1.87902e+06	1.3043e+06	1.69526e+06	1.17571e+06	1.54817e+06	1.57015e+06	1.99962e+06	2.34197e+06	1.53942e+06	2.1343e+06	1.73378e+06	1.17464e+06	1.30949e+06	1.64288e+06	1.55156e+06	1.55935e+06	1.36084e+06	1.6159e+06	1.62126e+06	High	High	High	High	High	High	High	High	High	High	High	High	High
[truncated: 3,043 more rows]
[truncated: 9 more columns]

## Sheet: D2. Low input benchmark
Checked	Protein FDR Confidence: Combined	Master	Accession	Description	Sequence	FASTA Title Lines	Exp. q-value: Combined	Sum PEP Score	Coverage [%]	# Peptides	# PSMs	# Unique Peptides	# AAs	MW [kDa]	calc. pI	Score Sequest HT: Sequest HT	# Peptides (by Search Engine): Sequest HT	# Razor Peptides	Abundance: F6: Sample	Abundance: F7: Sample	Abundance: F8: Sample	Abundance: F9: Sample	Abundance: F10: Sample	Abundance: F15: Sample	Abundance: F16: Sample	Abundance: F17: Sample	Abundance: F18: Sample	Abundance: F19: Sample	Abundance: F21: Sample	Abundance: F22: Sample	Abundance: F23: Sample	Abundance: F24: Sample	Abundance: F25: Sample	Abundance: F26: Sample	Abundance: F27: Sample	Abundance: F28: Sample	Abundance: F29: Sample	Abundance: F30: Sample	Abundance: F31: Sample	Found in Sample: [S6] F6: Sample	Found in Sample: [S7] F7: Sample	Found in Sample: [S8] F8: Sample	Found in Sample: [S9] F9: Sample	Found in Sample: [S10] F10: Sample	Found in Sample: [S15] F15: Sample	Found in Sample: [S16] F16: Sample	Found in Sample: [S17] F17: Sample	Found in Sample: [S18] F18: Sample	Found in Sample: [S19] F19: Sample
[truncated: 2,059 more rows]
[truncated: 13 more columns]

[truncated: 2 more sheets: D1. 293T, Data Set 3. Regular benchmark]
