# Supplementary material for: pepDESC: A Method for the Detection of Differentially Expressed Proteins for Mass Spectrometry-Based Single-Cell Proteomics Using Peptide-level Information
Source: Mol Cell Proteomics. 2023 May 24;22(7):100583. doi: 10.1016/j.mcpro.2023.100583 (PMC10316082; doi:10.1016/j.mcpro.2023.100583)
Supplement: Supplemental File S2 [file mmc2.xlsx]

## Sheet: D1. Mouse embryo
Checked	Confidence	Annotated Sequence	Modifications	Qvality PEP	Qvality q-value	# Protein Groups	# Proteins	# PSMs	Master Protein Accessions	Positions in Master Proteins	Modifications in Master Proteins	Master Protein Descriptions	# Missed Cleavages	Abundance: F1: Sample	Abundance: F2: Sample	Abundance: F3: Sample	Abundance: F4: Sample	Abundance: F5: Sample	Abundance: F6: Sample	Abundance: F7: Sample	Abundance: F8: Sample	Abundance: F9: Sample	Abundance: F10: Sample	Abundance: F11: Sample	Abundance: F12: Sample	Abundance: F13: Sample	Abundance: F14: Sample	Abundance: F15: Sample	Abundance: F16: Sample	Abundance: F17: Sample	Abundance: F18: Sample	Abundance: F19: Sample	Abundance: F20: Sample	Quan Info	Found in Sample: [S1] F1: Sample	Found in Sample: [S2] F2: Sample	Found in Sample: [S3] F3: Sample	Found in Sample: [S4] F4: Sample	Found in Sample: [S5] F5: Sample	Found in Sample: [S6] F6: Sample	Found in Sample: [S7] F7: Sample	Found in Sample: [S8] F8: Sample	Found in Sample: [S9] F9: Sample	Found in Sample: [S10] F10: Sample	Found in Sample: [S11] F11: Sample	Found in Sample: [S12] F12: Sample	Found in Sample: [S13] F13: Sample	Found in Sample: [S14] F14: Sample	Found in Sample: [S15] F15: Sample
FALSE	High	[R].AAAADGEPLHNEEER.[A]		0.000443452	6.32577e-05	1	1	8	Q80WW9	Q80WW9 [28-42]		DDRGK domain-containing protein 1 OS=Mus musculus OX=10090 GN=Ddrgk1 PE=1 SV=2	0	3291.65	2670.03	4038.43	2391.11		3945.29	4454.2	9609.96	4503.98	2643.53	3306.8	2716.45	3144.93	2792.53	3579.26	2986.42	3539.44	2057.9		4155.58		High	Peak Found	High	Peak Found	Not Found	High	High	High	High	Peak Found	Peak Found	Peak Found	Peak Found	Peak Found	High
FALSE	High	[R].IQSSHSFQLENVNK.[L]		4.97746e-09	6.32577e-05	1	1	20	Q91XA2	Q91XA2 [84-97]		Golgi membrane protein 1 OS=Mus musculus OX=10090 GN=Golm1 PE=1 SV=2	0	721478	678317	501753	929762	977280	862125	1.2658e+06	1.32168e+06	936746	696948	996489	640999	915446	766146	787530	624526	618445	937031	849959	655987		High	High	High	High	High	High	High	High	High	High	High	High	High	High	High
FALSE	High	[K].LQSSNIFTVAK.[R]		0.000126202	6.32577e-05	1	1	20	O35643	O35643 [874-884]		AP-1 complex subunit beta-1 OS=Mus musculus OX=10090 GN=Ap1b1 PE=1 SV=2	0	741005	682113	507995	631857	679160	762146	525837	528332	649851	566304	477423	568629	545766	534567	631238	708139	536336	595010	588119	514223		High	High	High	High	High	High	High	High	High	High	High	High	High	High	High
FALSE	High	[R].IQSWSTTNPNVDPYDAYDPSVLR.[G]		2.84657e-07	6.32577e-05	1	1	19	O55106	O55106 [540-562]		Striatin OS=Mus musculus OX=10090 GN=Strn PE=1 SV=2	0	43317	130027		63906.2	112807	87141.6			105563	57505.5	97617.7	118525	66058			75043.3		94112.5		96365.1		High	High	High	High	High	High	High	High	High	High	High	High	High	Not Found	High
FALSE	High	[K].LQSYVNAGTPMYLVIFPEGTR.[Y]		4.4952e-05	6.32577e-05	1	1	1	Q9D1E8	Q9D1E8 [156-176]		1-acyl-sn-glycerol-3-phosphate acyltransferase epsilon OS=Mus musculus OX=10090 GN=Agpat5 PE=1 SV=2	0			7385.76			27402.1	12470.7				15581.1		6720.83		16996.4		7668.64		22561.1			Not Found	Not Found	Peak Found	Not Found	Not Found	High	Peak Found	Not Found	Not Found	Not Found	Peak Found	Not Found	Peak Found	Not Found	Peak Found
FALSE	High	[K].LQTAVSQQPNKDVVEQMEK.[C]		1.63552e-06	6.32577e-05	1	1	16	Q61595	Q61595 [720-738]		Kinectin OS=Mus musculus OX=10090 GN=Ktn1 PE=1 SV=1	1	63359.5	55231.3	86442.4	111856	32771.9	122103	156110	127422	131857	80224.9	182630	42606.2	67662.8	49027.4	92509.4	95741.5	70276.5	70916.6	67135.9	90551.6		High	Peak Found	High	Peak Found	Peak Found	High	High	High	High	High	High	Peak Found	High	High	High
FALSE	High	[R].IQTEEGTEVHVEELHVER.[V]		1.14753e-05	6.32577e-05	1	1	6	Q8K3J5	Q8K3J5 [530-547]		Zinc finger protein 131 OS=Mus musculus OX=10090 GN=Znf131 PE=1 SV=1	0		6760.27	22070.9	16290	5220.27	4306.9	19853.3	36250.2	7963.26	16693	45245.7	8685.76	3925.5	4254.34	19094.9	4041.55	4543.12	13487.3	3622.65			Not Found	Peak Found	Peak Found	High	Peak Found	Peak Found	High	High	High	Peak Found	High	Peak Found	Peak Found	Peak Found	High
FALSE	High	[R].LQTLKEELDFQK.[N]		0.0010271	6.32577e-05	1	1	3	P48678	P48678 [197-208]		Prelamin-A/C OS=Mus musculus OX=10090 GN=Lmna PE=1 SV=2	1		59866.1					37800.8	42159.7	62477.5	38814.6					45676.7		51383.4	60345.2	55860.2	38467.4		Not Found	Peak Found	Not Found	Not Found	Not Found	High	Peak Found	Peak Found	Peak Found	Peak Found	High	Not Found	Not Found	Not Found	Peak Found
FALSE	High	[R].LQTMYEMETSGK.[I]		1.06469e-05	6.32577e-05	1	1	20	Q9WVD5	Q9WVD5 [134-145]		Mitochondrial ornithine transporter 1 OS=Mus musculus OX=10090 GN=Slc25a15 PE=1 SV=1	0		247909	348011	320402	71645	319696	273197	287507	479770	206114	379015	301972	221603	221672	267097	257044	267926	201637	281506			High	High	High	High	High	High	High	High	High	High	High	High	High	High	High
FALSE	High	[R].IQTNNNPFHVPIEEQR.[G]		1.64919e-06	6.32577e-05	1	1	17	Q04207	Q04207 [134-149]		Transcription factor p65 OS=Mus musculus OX=10090 GN=Rela PE=1 SV=1	0	37692.6	40883.7	20375.9	30317.8	27175	25167.8	38356.1	31812.8	40247.3	52052.2	40768.3	20572.7	39113.8	15902.7	27715.8	14979	10942.3	38916.1	26734.1	15624.7		High	High	High	Peak Found	High	Peak Found	High	High	High	High	High	Peak Found	High	High	High
FALSE	High	[K].LQTQGLGTALK.[I]		0.000793781	6.32577e-05	2	2	18	Q8R180; Q8R2E9	Q8R180 [399-409]; Q8R2E9 [402-412]		ERO1-like protein alpha OS=Mus musculus OX=10090 GN=Ero1a PE=1 SV=2 ERO1-like protein beta OS=Mus musculus OX=10090 GN=Ero1b PE=1 SV=1	0	94478.4	56240.6	114956	141458	69624.4	119053	126375	208824	229333	79388.1	200856	82181.5	111353	46048.2	109967	74805.9	118835	88360	89607.6	174685	Shared	Peak Found	High	High	Peak Found	High	High	High	High	High	High	High	High	High	High	High
FALSE	High	[K].IQTQLSLIHPDIFPQLTSFYSK.[E]		3.5017e-05	6.32577e-05	1	1	3	Q80Y81	Q80Y81 [381-402]		Zinc phosphodiesterase ELAC protein 2 OS=Mus musculus OX=10090 GN=Elac2 PE=1 SV=1	0	94229.6				33285.4	27298.7			106545					53232.1		29664.9	15022.8	36250.1		77883.7		Peak Found	High	Not Found	Not Found	Peak Found	Peak Found	Not Found	Not Found	High	Not Found	Not Found	Not Found	Not Found	Peak Found	Not Found
FALSE	High	[R].IQTYLESTKPIIDLYEEMGK.[V]		5.08462e-10	6.32577e-05	1	1	21	Q9DBP5	Q9DBP5 [152-171]		UMP-CMP kinase OS=Mus musculus OX=10090 GN=Cmpk1 PE=1 SV=1	0	384121	436444	317603	230963	208753	416855	342015	552915	439711	441637	598825	306930	389331	372939	131783	304692	153814	354022	354364	248242		High	High	High	High	High	High	High	High	High	High	High	High	High	High	High
FALSE	High	[K].LQVASDENYKDPTNLQGK.[L]		6.7418e-08	6.32577e-05	1	1	20	P16546	P16546 [64-81]		Spectrin alpha chain, non-erythrocytic 1 OS=Mus musculus OX=10090 GN=Sptan1 PE=1 SV=4	1	29633	32182.6			20986.2	44821.6	53183.1	36268.7	54800.5	33353.7		40148.4	23048.6	26023.2	36025.1		19381.8	32467.5	27083.8	24317.7		High	High	High	High	High	High	High	High	High	High	High	High	High	High	High
FALSE	High	[K].LQSSDGEIFEVDVEIAK.[Q]		1.42628e-07	6.32577e-05	1	1	6	Q9WTX5	Q9WTX5 [6-22]		S-phase kinase-associated protein 1 OS=Mus musculus OX=10090 GN=Skp1 PE=1 SV=3	0	1401743	4556384	4.48342e+06	6.79211e+06	5076985	1.77766e+06	2.85274e+06	9611196	6696388	2.19483e+06	9157788	6.60881e+06	6.28231e+06	4.66833e+06	2.66236e+06	5.94888e+06	2.48038e+06	9975692	3.91105e+06	9471125		Peak Found	Peak Found	Peak Found	High	Peak Found	Peak Found	Peak Found	Peak Found	Peak Found	Peak Found	Peak Found	Peak Found	High	High	High
FALSE	High	[R].VSYLTLVTDK.[V]		0.000404669	6.32577e-05	1	1	20	Q99J83	Q99J83 [42-51]		Autophagy protein 5 OS=Mus musculus OX=10090 GN=Atg5 PE=1 SV=1	0	191806			177032		3534.57	153450	169537	193914	111318	155213	62551.2	144658		118600	6430.93	151076	118801		123305		High	High	High	High	High	High	High	High	High	High	High	High	High	High	High
FALSE	High	[K].LQVELDSVTGLLSQSDSK.[S]		1.76278e-06	6.32577e-05	1	1	20	Q8VDD5	Q8VDD5 [1278-1295]		Myosin-9 OS=Mus musculus OX=10090 GN=Myh9 PE=1 SV=4	0	234759	311471	201106	168898	131075	30488.7	137966	284358	196214	39690.2	342587	149785	228769	248176	115049	148301	264141	182833	244354	40834.8		High	High	High	High	High	High	High	High	High	High	High	High	High	High	High
FALSE	High	[R].LQVESYIFTLLNSSAALR.[S]		5.74976e-06	6.32577e-05	1	1	13	Q80TA9	Q80TA9 [386-403]		Ectopic P granules protein 5 homolog OS=Mus musculus OX=10090 GN=Epg5 PE=1 SV=2	0	45542.9	8336.57	29077	23486.6	9085.38	20425.6	38782.7	33482.7	36748.1	14095.2	30265.4		10702.3			33835.6	12393	89401.6	9230.98	71389.4		High	High	High	High	High	High	High	High	Peak Found	Peak Found	High	Not Found	Peak Found	Not Found	Not Found
FALSE	High	[K].IQVHYYEDGNVQLVSHK.[D]		8.93231e-13	6.32577e-05	2	2	19	P47753; P47754	P47753 [194-210]; P47754 [194-210]		F-actin-capping protein subunit alpha-1 OS=Mus musculus OX=10090 GN=Capza1 PE=1 SV=4 F-actin-capping protein subunit alpha-2 OS=Mus musculus OX=10090 GN=Capza2 PE=1 SV=3	0	290936		1.17822e+06	796487	332698	899691	1.35527e+06	1.25413e+06	1.8223e+06	445079	1.46781e+06	335908	471710	620451	808887	622383	643976	658675	778237	966460	Shared	High	High	High	High	High	High	High	High	High	High	High	High	Peak Found	High	High
FALSE	High	[K].VSYFPTVPGVYIVSTK.[F]		5.35955e-07	6.32577e-05	1	1	20	Q80X90	Q80X90 [2059-2074]		Filamin-B OS=Mus musculus OX=10090 GN=Flnb PE=1 SV=3	0	55152	115047	69412.9	99301.7	67726.5	40684.2	28893.2	121349	52822.2	200685	62751.4	24353.1	131191	12637.4	52885.4	347910	32732.7	6247.53	89282.5	65826.8		High	High	High	High	High	High	High	High	High	High	High	High	High	High	High
FALSE	High	[R].IQVRLGEHNIDVLEGNEQFINAAK.[I]		4.48767e-10	6.32577e-05	1	1	21	CON_Trypsin	CON_Trypsin [54-77]		SWISS-PROT:P00761 TRYP_PIG Trypsin - Sus scrofa (Pig).	1	3.26849e+06	4.58746e+06	350807	748348	1.45348e+06	961167	620097	915246	531230	1.61513e+06			1.21566e+06	607623	900463		935882	513586	1.38096e+06	574608		High	High	High	High	High	High	High	High	High	High	High	High	High	High	High
FALSE	High	[R].LQVSNVLSQPLAQAAVK.[L]		0.000613399	6.32577e-05	1	1	19	Q9DBG6	Q9DBG6 [290-306]		Dolichyl-diphosphooligosaccharide--protein glycosyltransferase subunit 2 OS=Mus musculus OX=10090 GN=Rpn2 PE=1 SV=1	0	66147	50695.5	23157.7	20047.3	27215		18451		52176.9				25383.6	15938.3		41791.9	20897.4	19020.5	29623.1	14617.3		High	High	High	High	High	High	High	High	High	Not Found	High	High	High	High	High
FALSE	High	[R].VSYALLFGDYLTQNIQAAK.[E]		4.19032e-06	6.32577e-05	1	1	18	Q9Z2G6	Q9Z2G6 [221-239]		Protein sel-1 homolog 1 OS=Mus musculus OX=10090 GN=Sel1l PE=1 SV=2	0											90258.5											High	High	High	High	High	High	High	High	High	High	High	High	High	High	High
FALSE	High	[K].VSWEEVKNEMVGEK.[G]		2.90502e-06	6.32577e-05	1	1	20	Q61035	Q61035 [244-257]		Histidine--tRNA ligase, cytoplasmic OS=Mus musculus OX=10090 GN=Hars1 PE=1 SV=2	1	124557	164417	78451.2	75309.6	112750	151511	275967	116432	125389	132576	5674.87	168293	135712	64063.2	163282	6346.02	51765.5	105441	151960	105876		High	High	High	High	High	High	High	High	High	High	High	High	High	High	High
FALSE	High	[R].LQVVLEHMPVGPDAILR.[Y]		5.37926e-06	6.32577e-05	1	1	20	Q9Z1R2	Q9Z1R2 [944-960]		Large proline-rich protein BAG6 OS=Mus musculus OX=10090 GN=Bag6 PE=1 SV=1	0	114882	58771.7	92695.1	84409.1	52735.8	41063.9	56140.3	79380.4	57640.5	42846.9	76185.8	53891.4	69049.7	53766.8	38222.7	46124.1	32350.1	67072.6	67319.9	58041.6		High	High	High	High	High	High	High	High	High	High	High	High	High	High	High
FALSE	High	[R].IQVWLYEQVNMR.[I]		0.000375472	6.32577e-05	1	1	19	P62305	P62305 [31-42]		Small nuclear ribonucleoprotein E OS=Mus musculus OX=10090 GN=Snrpe PE=1 SV=1	0	34354.9		12546	10911.4	9721.05	16905.4	15893	37818.1	17893.6	6909.08	32618.4	490.052	18833.3	20043	13549.8	45315.7	12786.4	35354.8	15932.7			High	High	High	Peak Found	High	High	High	High	High	High	High	High	High	High	High
FALSE	High	[K].IQWAEELIAAFKEHQQLGK.[G]		6.82985e-09	6.32577e-05	1	1	21	Q8R4N0	Q8R4N0 [289-307]		Citramalyl-CoA lyase, mitochondrial OS=Mus musculus OX=10090 GN=Clybl PE=1 SV=2	1	129949	167977	163004	139533	141873	152649	156025	163026	172753	171327	222466	147021	173037	168895	164706	141304	130259	153155	196955	162934		High	High	High	High	High	High	High	High	High	High	High	High	High	High	High
FALSE	High	[K].VSVYLQNWSHVLSYVSK.[A]		2.38118e-08	6.32577e-05	1	1	19	Q99LD4	Q99LD4 [188-204]		COP9 signalosome complex subunit 1 OS=Mus musculus OX=10090 GN=Gps1 PE=1 SV=1	0	236183	537248	153328	303340	215031	529784	189861	364924	376698	289498	425044	236919	180614	190909	148855	263493	262877	220628	197671	330624		High	High	High	High	High	High	High	Peak Found	High	High	High	High	High	High	High
FALSE	High	[R].LQYAVISEAWR.[L]		5.62822e-05	6.32577e-05	1	1	20	Q99KP3	Q99KP3 [198-208]		Lambda-crystallin homolog OS=Mus musculus OX=10090 GN=Cryl1 PE=1 SV=3	0	7620306	8661748	5740399	6062975	6.20382e+06	4677131	5.6265e+06	5987018	5496183	8049852	5.25736e+06	4.06559e+06	5889813	5.02652e+06	4.968e+06	5.11488e+06	2.03851e+06	5555273	4.0826e+06	4.75281e+06		High	High	High	High	High	High	High	High	High	High	High	High	High	High	High
FALSE	High	[R].LQVEHTVTEEITDVDLVHAQIHVSEGR.[S]		3.31969e-15	6.32577e-05	1	1	5	Q05920	Q05920 [329-355]		Pyruvate carboxylase, mitochondrial OS=Mus musculus OX=10090 GN=Pc PE=1 SV=1	0	93509.1	102208	10262.9		13886.9	44671	186080		19438.1						61775.6	14192.3	13361.9	19685.5		30980.4		High	Peak Found	Peak Found	Not Found	High	Peak Found	Peak Found	Not Found	Peak Found	Not Found	Not Found	Not Found	High	Not Found	High
FALSE	High	[K].LQSRPAVPPAPGPGQLTLR.[V]		4.0273e-10	6.32577e-05	1	1	20	Q62465	Q62465 [77-95]		Synaptic vesicle membrane protein VAT-1 homolog OS=Mus musculus OX=10090 GN=Vat1 PE=1 SV=3	0	266430	238579	229757	303090	271490	263133	372929	371365	223516	248097	312124	280230	447561	370613	262460	296140	220138	437417	281560	337576		High	High	High	High	High	High	High	High	High	High	High	High	High	High	High
FALSE	High	[K].LQSLVESQDLVISLLPYVLHPVVAK.[A]		3.18675e-08	6.32577e-05	1	1	19	Q99K67	Q99K67 [540-564]		Alpha-aminoadipic semialdehyde synthase, mitochondrial OS=Mus musculus OX=10090 GN=Aass PE=1 SV=1	0	325458	123967	308974	237557	255674	73274.5	238400	306505	159294	169706	255423	191640	348183	303692	81310.8	200237	146269	204258	334172	273532		High	High	Peak Found	High	High	High	High	High	High	High	High	High	High	High	High
FALSE	High	[R].LQSLSQQHQAAVEELR.[E]		6.59971e-07	6.32577e-05	1	1	15	Q91VW5	Q91VW5 [651-666]		Golgin subfamily A member 4 OS=Mus musculus OX=10090 GN=Golga4 PE=1 SV=2	0	13241.5			13235.6	20365.1												31180.1					High	Not Found	High	High	Peak Found	High	High	High	High	High	High	High	Not Found	Not Found	High
FALSE	High	[K].VTAGELGGNHLAFR.[C]		5.9722e-07	6.32577e-05	1	1	19	Q91VT4	Q91VT4 [41-54]		Carbonyl reductase family member 4 OS=Mus musculus OX=10090 GN=Cbr4 PE=1 SV=2	0	99742.7	76491.8	71746.1		3703.37	6664.8		70053.2	6588.46		3504.09	800816	80160.2	51953.9	47404	7321.44	9637.18	112619	88279.7	86396.7		High	High	High	High	High	High	High	High	High	High	High	High	Peak Found	High	High
FALSE	High	[R].IQPGNPNYTLSLK.[C]		0.000199477	6.32577e-05	1	1	8	Q9DBG3	Q9DBG3 [905-917]		AP-2 complex subunit beta OS=Mus musculus OX=10090 GN=Ap2b1 PE=1 SV=1	0				52457.3	47111.1					48261.5			45537.7		53902.5		46091.8	69523.4				Not Found	Not Found	High	High	Peak Found	Not Found	Not Found	Not Found	High	High	High	High	Peak Found	Not Found	Peak Found
FALSE	High	[K].LQPHEFQGGTFTISNLGMFGIK.[N]		3.57104e-11	6.32577e-05	1	1	20	Q8BMF4	Q8BMF4 [548-569]		Dihydrolipoyllysine-residue acetyltransferase component of pyruvate dehydrogenase complex, mitochondrial OS=Mus musculus OX=10090 GN=Dlat PE=1 SV=2	0	738366	865334	631010	776189	738518	728268	604453	1261946	1086103	657738	1.08035e+06	714029	701040	733773	1.06503e+06	784642	595920	869153	871159	895930		High	High	High	High	High	High	High	High	High	High	High	High	High	High	High
FALSE	High	[K].LQPHEFQGGTFTISNLGMFGIK.[N]	1xOxidation [M18]	8.15671e-06	6.32577e-05	1	1	6	Q8BMF4	Q8BMF4 [548-569]		Dihydrolipoyllysine-residue acetyltransferase component of pyruvate dehydrogenase complex, mitochondrial OS=Mus musculus OX=10090 GN=Dlat PE=1 SV=2	0		6588.15	108610	34906.8	39656.2		66453.9	52991.2	75767.8	6581.13	111610		66383.5		170039	101242	77935	144469		34101.4		Not Found	Peak Found	High	Peak Found	Peak Found	Not Found	Peak Found	High	Peak Found	High	Peak Found	Not Found	High	Not Found	Peak Found
FALSE	High	[R].LQPTWNDLGDKYNSMEDAK.[V]		3.14566e-07	6.32577e-05	1	1	22	Q91W90	Q91W90 [81-99]		Thioredoxin domain-containing protein 5 OS=Mus musculus OX=10090 GN=Txndc5 PE=1 SV=2	1	662669	732602	438644	480510	632136	510835	727405	855558	1.17829e+06	709524	775868	674343	451025	494050	870293	850621	708001	913621	691377	606352		High	High	High	High	High	High	High	High	High	High	High	High	High	High	High
FALSE	High	[R].LQPTWNDLGDKYNSMEDAK.[V]	1xOxidation [M15]	8.53389e-05	6.32577e-05	1	1	2	Q91W90	Q91W90 [81-99]		Thioredoxin domain-containing protein 5 OS=Mus musculus OX=10090 GN=Txndc5 PE=1 SV=2	1		87210.8	125994	84237.9		48103.3	42919.9	76744.4	72706.5	71215.4	58270.5	73194	45895.4	39420.6	56324.9	77809.6	59640.4	55425.5	68629.7	59924.5		Not Found	Peak Found	Peak Found	Peak Found	Not Found	Peak Found	Peak Found	Peak Found	Peak Found	Peak Found	Peak Found	Peak Found	Peak Found	Peak Found	Peak Found
FALSE	High	[K].VTADVTSAVMGNPVTR.[E]		1.76924e-05	6.32577e-05	1	1	2	Q8CFE4	Q8CFE4 [15-30]		SCY1-like protein 2 OS=Mus musculus OX=10090 GN=Scyl2 PE=1 SV=1	0	57101.1	62688.2		2306.39	36375	48805.5		33926.5	79104.5	59497.4	54880.5	66315.9		3278.26	41338.2	55953.8				7094.33		Peak Found	Peak Found	Not Found	Peak Found	Peak Found	Peak Found	Not Found	Peak Found	Peak Found	Peak Found	High	Peak Found	Not Found	Peak Found	Peak Found
FALSE	High	[R].LQQALAEQQQQNNTAGK.[-]		1.94085e-07	6.32577e-05	1	1	13	Q9CXU1	Q9CXU1 [115-131]		Mediator of RNA polymerase II transcription subunit 31 OS=Mus musculus OX=10090 GN=Med31 PE=1 SV=2	0																					No Quan Values	Not Found	High	High	High	Not Found	High	Not Found	High	High	High	High	Not Found	High	Not Found	High
FALSE	High	[K].VTADVINAAEK.[L]		8.3234e-05	6.32577e-05	1	1	8	Q61753	Q61753 [59-69]		D-3-phosphoglycerate dehydrogenase OS=Mus musculus OX=10090 GN=Phgdh PE=1 SV=3	0		74228.4		22645.6	12917.5	50477.5	73126.7			62442.4	26581.8	56374.4		65216.3		39565.1	20383.8	34575.7	72528.9			Not Found	High	Not Found	Peak Found	High	High	Peak Found	Not Found	Not Found	High	Peak Found	High	Not Found	High	Not Found
FALSE	High	[R].LQQASRPAMDWGPSLEENR.[T]		2.34413e-10	6.32577e-05	1	1	19	Q6PGE7	Q6PGE7 [569-587]		Sodium-dependent proline transporter OS=Mus musculus OX=10090 GN=Slc6a7 PE=1 SV=1	0	50720.3	92459.1	55319.4	83171.1	58662.1	58063.2	88988.8	98373.6	73140.9	76535.1	72062.8	61439.6	77708.1	68000.4	70798.9	77016.1	60744.4	78395.4	57033.8	67674.7		High	High	High	High	High	High	High	High	High	High	High	High	High	High	High
FALSE	High	[R].LQQEGTENERIEQLQEQLEQK.[H]		3.18985e-10	6.32577e-05	1	1	16	Q8BIL5	Q8BIL5 [479-499]		Protein Hook homolog 1 OS=Mus musculus OX=10090 GN=Hook1 PE=1 SV=2	1	161503	259803	236014																			High	High	High	Not Found	High	High	High	High	High	High	Not Found	Not Found	High	High	High
FALSE	High	[R].IQQEIAVQNPLVSER.[L]		8.23298e-08	6.32577e-05	1	1	20	Q7TQI3	Q7TQI3 [37-51]		Ubiquitin thioesterase OTUB1 OS=Mus musculus OX=10090 GN=Otub1 PE=1 SV=2	0	2.03952e+06	1.8756e+06	1.09688e+06	1.1193e+06	1.24427e+06	999732	1096340	1.12313e+06	1.19524e+06	1.19847e+06	1.06097e+06	1557265	699047	1254932	1.33139e+06	1374754	647843	1.04875e+06	1.12384e+06	1.28815e+06		High	High	High	High	High	High	High	High	High	High	High	High	High	High	High
FALSE	High	[R].LQQELDDLLVDLDHQR.[Q]		4.48767e-10	6.32577e-05	1	1	20	Q8VDD5	Q8VDD5 [1418-1433]		Myosin-9 OS=Mus musculus OX=10090 GN=Myh9 PE=1 SV=4	0	347128	1481203	506248	281241	429369	319717	261001	1.54263e+06	1172078	1.43137e+06	832313	1.23203e+06	595951	587874	1.08536e+06	471619	354591	603333	518834	544877		High	High	High	High	High	High	High	High	High	High	High	High	High	High	High
FALSE	High	[R].LQQELDDLVVDLDNQR.[Q]		8.58294e-08	6.32577e-05	1	1	12	O08638	O08638 [1425-1440]		Myosin-11 OS=Mus musculus OX=10090 GN=Myh11 PE=1 SV=1	0	268610	100964	250386	523671	534239	197851	193715	632179	619276	430437	1.49011e+06	206157	15243.9	312371	573694	301428	181437		390622	576507		Peak Found	High	High	High	High	High	Peak Found	Peak Found	High	High	Peak Found	Peak Found	Peak Found	Peak Found	High
FALSE	High	[K].LQQHQNMSASMTEAEDLDGGSLLR.[Q]		2.15477e-08	6.32577e-05	1	1	1	Q8R3S6	Q8R3S6 [539-562]		Exocyst complex component 1 OS=Mus musculus OX=10090 GN=Exoc1 PE=1 SV=4	0																					No Quan Values	Not Found	Not Found	Not Found	Not Found	Not Found	Not Found	Not Found	Not Found	Not Found	Not Found	Not Found	Not Found	Not Found	Not Found	High
FALSE	High	[K].LQQLKDETGELSSADEK.[R]		0.000397991	6.32577e-05	1	1	11	Q9EPU0	Q9EPU0 [583-599]		Regulator of nonsense transcripts 1 OS=Mus musculus OX=10090 GN=Upf1 PE=1 SV=2	1	30554.1	8873.48	10169.9	9611.47	8176.94	8813.41	25069.3	12783	14944.2	10116.6	10317.5	15330.9	6738.46	9239.37	11166.1	8106.93	7051.63	6009.86	10045.2	7072.68		Peak Found	High	High	High	Peak Found	Peak Found	High	High	High	High	Peak Found	High	Peak Found	High	High
FALSE	High	[K].LQQLKDETGELSSADEKR.[Y]		4.12112e-06	6.32577e-05	1	1	1	Q9EPU0	Q9EPU0 [583-600]		Regulator of nonsense transcripts 1 OS=Mus musculus OX=10090 GN=Upf1 PE=1 SV=2	2					148765																	Not Found	Not Found	Not Found	Not Found	High	Not Found	Not Found	Not Found	Not Found	Not Found	Not Found	Not Found	Not Found	Not Found	Not Found
FALSE	High	[K].LQQLPADFGR.[L]		0.000813829	6.32577e-05	1	1	16	Q922Q8	Q922Q8 [74-83]		Leucine-rich repeat-containing protein 59 OS=Mus musculus OX=10090 GN=Lrrc59 PE=1 SV=1	0		613650	707798	744374	774021	577311	544168	746195	834467	638641	633647	799795	644176	484700	567557	560062	819273	652529	740447	730206		Not Found	Peak Found	High	High	High	Peak Found	High	High	High	High	High	High	High	High	Peak Found
FALSE	High	[K].IQQLTALGAAQATVK.[A]		9.84207e-07	6.32577e-05	1	1	20	Q9WU28	Q9WU28 [139-153]		Prefoldin subunit 5 OS=Mus musculus OX=10090 GN=Pfdn5 PE=1 SV=1	0	111147	148440		90979.6		71263		71076.6			172975			96790.6		108574	44850.6			152855		High	High	High	High	High	High	High	High	High	High	High	High	High	High	High
FALSE	High	[K].LQQNPGKFDELDMSPGDPK.[W]		1.58775e-05	6.32577e-05	1	1	16	P58802	P58802 [131-149]		TBC1 domain family member 10A OS=Mus musculus OX=10090 GN=Tbc1d10a PE=1 SV=1	1	24563.2	20081.4	17365.2	18446	19849	30254.1	31017.1	54290.1	44634.4	22965.1	27470.9	34029.2		22783.3	40102.6	30100	25758.3		24999.1	17933.9		Peak Found	Peak Found	High	Peak Found	High	High	High	High	High	High	High	High	High	High	High
FALSE	High	[K].LQQQSSQAAQELAAEK.[G]		4.52079e-08	6.32577e-05	1	1	15	Q8BL66	Q8BL66 [996-1011]		Early endosome antigen 1 OS=Mus musculus OX=10090 GN=Eea1 PE=1 SV=2	0														131249	197183				148197			Not Found	Not Found	High	Not Found	High	High	High	High	High	High	High	High	High	High	High
FALSE	High	[R].LQQTQNQVDEVVDIMR.[V]		1.77099e-07	6.32577e-05	1	1	10	P63024	P63024 [19-34]		Vesicle-associated membrane protein 3 OS=Mus musculus OX=10090 GN=Vamp3 PE=1 SV=1	0	23316.6	276977	127048	135570		173148	157393	176536	251164	99744.4	139913	175841	115129	121101	209266	208944	221871	180562	190943	310468		High	High	Peak Found	Peak Found	High	Peak Found	Peak Found	High	Peak Found	High	High	High	High	Peak Found	Peak Found
FALSE	High	[R].LQQVLQMESHIQSTSDR.[I]		1.01479e-09	6.32577e-05	1	1	20	P70168	P70168 [558-574]		Importin subunit beta-1 OS=Mus musculus OX=10090 GN=Kpnb1 PE=1 SV=2	0	297308	887018	505823	537801	217804	634049	594214	742662	559513	411473	682963	671115	122687	338691	473396	455769	455451	662961	670306	581855		High	High	High	High	High	High	High	High	High	High	High	High	High	High	High
FALSE	High	[R].LQQVLQMESHIQSTSDR.[I]	1xOxidation [M7]	0.000712451	6.32577e-05	1	1	1	P70168	P70168 [558-574]		Importin subunit beta-1 OS=Mus musculus OX=10090 GN=Kpnb1 PE=1 SV=2	0																					No Quan Values	Not Found	Not Found	Not Found	Not Found	High	Not Found	Not Found	Not Found	Not Found	Not Found	Not Found	Not Found	Not Found	Not Found	Not Found
FALSE	High	[K].IQRPPEDSIQPYEK.[I]		1.67073e-07	6.32577e-05	1	1	11	Q91ZJ5	Q91ZJ5 [78-91]		UTP--glucose-1-phosphate uridylyltransferase OS=Mus musculus OX=10090 GN=Ugp2 PE=1 SV=3	0	70126.7	44623.7	48280.2	109807	112951	83194.8	308340	285736	53924	79388.7	109598	61844	87261.8	119748	74185	144185	63397	86697	461.178	100327		Peak Found	Peak Found	Peak Found	High	High	High	Peak Found	Peak Found	High	High	High	Peak Found	Peak Found	High	High
FALSE	High	[K].LQSEHAHLEATINQLR.[S]		3.75032e-09	6.32577e-05	1	1	15	Q8BL66	Q8BL66 [258-273]		Early endosome antigen 1 OS=Mus musculus OX=10090 GN=Eea1 PE=1 SV=2	0	36567.6	29281.8	42718.3	24838.6	22241.1	26055.8	86349.9	37885.2	42760.2	42288.6	67527.2	17357.6	27715.5	19393.6	31306.8	13897.9	24805.1	20933.8	22130.4	30482		High	High	High	High	Peak Found	High	High	High	High	High	High	Peak Found	High	High	High
FALSE	High	[K].LQSFLDPNVTR.[K]		0.000290098	6.32577e-05	1	1	10	Q6ZPF4	Q6ZPF4 [86-96]		Formin-like protein 3 OS=Mus musculus OX=10090 GN=Fmnl3 PE=1 SV=2	0	118912	126126	48293	121260	80120.3	53574.5	101448	103535	146314	76595		34022.1	63608.5	62230.8	134322	75998.9	28332.9	53430.5	100932	49995.1		High	High	Peak Found	High	Peak Found	Peak Found	High	High	High	High	Not Found	Peak Found	Peak Found	Peak Found	High
FALSE	High	[R].LQSIGTENTEENRR.[F]		2.96459e-05	6.32577e-05	1	2	30	P05064	P05064 [44-57]		Fructose-bisphosphate aldolase A OS=Mus musculus OX=10090 GN=Aldoa PE=1 SV=2	1	1.68648e+06	1.20765e+06	1.38875e+06	1.08071e+06	28851.6	1.44233e+06	1.73099e+06	1.41812e+06	1.4876e+06	1.38756e+06	1.29788e+06	1.37244e+06	1.36079e+06	938501	1.00712e+06	1.1899e+06	742688	1.06659e+06	1.50127e+06	1.30292e+06		High	High	High	High	High	High	High	High	High	High	High	High	High	High	High
FALSE	High	[R].LQSLNLTGNR.[L]		0.000694897	6.32577e-05	1	1	20	Q505F5	Q505F5 [157-166]		Leucine-rich repeat-containing protein 47 OS=Mus musculus OX=10090 GN=Lrrc47 PE=1 SV=1	0	215248	164683	177740	257870	177184	207789	362760	270613	451744	166612	487658	145435	148093	96054.1	213155	194350	181639	150852	189366	310766		High	High	High	High	High	High	High	High	High	High	High	High	High	High	High
FALSE	High	[R].IQYEMEYTEGISQR.[M]		4.44179e-06	6.32577e-05	1	1	11	Q6PCP5	Q6PCP5 [7-20]		Mitochondrial fission factor OS=Mus musculus OX=10090 GN=Mff PE=1 SV=1	0					74389.7	65564.3			123487									34325.1	76598.2	82794.6		High	High	Not Found	High	High	High	High	Not Found	Peak Found	High	High	High	Not Found	High	High
FALSE	High	[R].LQYLAFMQPHLLGNEFTHLEFPR.[R]		8.3405e-09	6.32577e-05	1	1	19	Q3UYC0	Q3UYC0 [314-336]		Protein phosphatase 1H OS=Mus musculus OX=10090 GN=Ppm1h PE=1 SV=1	0	268508	209938	198853	35283		106583	82997.2	112978	184360		34097.2	120696	63449.4	37661.5	110659	196488	117646	66086.9	23858.2			High	High	High	Peak Found	High	High	High	High	High	High	High	High	High	High	High
FALSE	High	[R].IQYQLVDISQDNALRDEMR.[T]		2.01396e-06	6.32577e-05	1	1	20	Q91VW3	Q91VW3 [33-51]		SH3 domain-binding glutamic acid-rich-like protein 3 OS=Mus musculus OX=10090 GN=Sh3bgrl3 PE=1 SV=1	1	3.73804e+06	4.95184e+06		1.03506e+06	2.19881e+06	1.62897e+06	461085	3006249	4.69857e+06	1.66507e+06	2586880	1.40672e+06	1.53751e+06	1.63103e+06	2.25298e+06	1.54859e+06	285583	1.67146e+06	1.87631e+06	1369911		Peak Found	High	High	High	High	High	High	High	High	High	High	High	High	High	High
FALSE	High	[R].IQYQLVDISQDNALRDEMR.[T]	1xOxidation [M18]	7.72257e-05	6.32577e-05	1	1	30	Q91VW3	Q91VW3 [33-51]		SH3 domain-binding glutamic acid-rich-like protein 3 OS=Mus musculus OX=10090 GN=Sh3bgrl3 PE=1 SV=1	1	898605	491392	774333	543210	471088	214711	294228	201484	317993	289283	634823	347865	275926	336505	515502	417704	163351	765060	527904	1.10327e+06		Peak Found	High	High	High	High	High	High	High	High	Peak Found	High	High	High	High	High
FALSE	High	[K].IRVDIMENQIMDFR.[M]		1.30625e-06	6.32577e-05	1	1	20	P48774	P48774 [98-111]		Glutathione S-transferase Mu 5 OS=Mus musculus OX=10090 GN=Gstm5 PE=1 SV=1	1	1.10651e+06	140513	201456	239854	187541	141990	359402	466201	419748	250461	573291	346495	503965	310042	208912	340723	207322	433542	352665	346722		High	High	High	High	High	High	High	High	High	High	High	High	High	High	High
FALSE	High	[K].IRVDIMENQIMDFR.[M]	1xOxidation [M]	5.70766e-08	6.32577e-05	1	1	39	P48774	P48774 [98-111]		Glutathione S-transferase Mu 5 OS=Mus musculus OX=10090 GN=Gstm5 PE=1 SV=1	1	322532	416868	203783	175513	269694	156787	227392	222404	216371	254175	339477	252369	148982	289246	202485	218633	62920.6	457648	263423	240059		High	High	High	High	High	High	High	High	High	High	High	High	High	High	High
FALSE	High	[K].IRVDIMENQIMDFR.[M]	2xOxidation [M6; M11]	6.14577e-06	6.32577e-05	1	1	20	P48774	P48774 [98-111]		Glutathione S-transferase Mu 5 OS=Mus musculus OX=10090 GN=Gstm5 PE=1 SV=1	1	17056.4		29812.1	51367.4	105209	30142.4	23246.9	33575.5	15779.4	52475.2	26109.7	60147.3	27685.4	28745.7	16192.1	33925.1	6129.19	82569.1	44312.4	37894.9		Peak Found	Not Found	High	High	High	Peak Found	High	High	High	High	High	High	High	High	High
FALSE	High	[K].IRYESLTDPSK.[L]		0.000644785	6.32577e-05	2	2	3	P07901; P11499	P07901 [59-69]; P11499 [54-64]		Heat shock protein HSP 90-alpha OS=Mus musculus OX=10090 GN=Hsp90aa1 PE=1 SV=4 Heat shock protein HSP 90-beta OS=Mus musculus OX=10090 GN=Hsp90ab1 PE=1 SV=3	1	650846	310404	391322	337199	333785	528765	1.27403e+06	409579	577517	571936	495802	680654	473401	533003	653579	432218	346390	534006	736381	547425	Shared	Peak Found	Peak Found	Peak Found	High	High	Peak Found	Peak Found	Peak Found	Peak Found	Peak Found	Peak Found	Peak Found	Peak Found	Peak Found	Peak Found
FALSE	High	[K].IRYESLTDPSKLDSGK.[E]		1.29668e-08	6.32577e-05	2	2	21	P07901; P11499	P07901 [59-74]; P11499 [54-69]		Heat shock protein HSP 90-alpha OS=Mus musculus OX=10090 GN=Hsp90aa1 PE=1 SV=4 Heat shock protein HSP 90-beta OS=Mus musculus OX=10090 GN=Hsp90ab1 PE=1 SV=3	2	974822	867113	1.15546e+06	825223	482895	1.01713e+06	1.12609e+06	1.06988e+06	982955	753922	1.30068e+06	473188	560199	573438	979486	737153	519992	1.01768e+06	878503	701788	Shared	High	High	High	High	High	High	High	High	High	High	High	High	High	High	High
FALSE	High	[K].ISADTHQFSVTER.[E]		6.46058e-06	6.32577e-05	1	1	9	Q9CR89	Q9CR89 [263-275]		Endoplasmic reticulum-Golgi intermediate compartment protein 2 OS=Mus musculus OX=10090 GN=Ergic2 PE=1 SV=1	0	51320.3		7301.32	26367.4		60234.1	8184.96		39288.8	98181.2	53132.6	11824.2	125225	13436.1	41790.6	57579.9	31023.1	75263.5	32437.3	31671.8		Peak Found	Not Found	Peak Found	High	Not Found	High	Peak Found	Not Found	High	Peak Found	High	Peak Found	Peak Found	Peak Found	High
FALSE	High	[R].LSADYEKVELPLEDQVGDLEALSEK.[C]		1.33567e-09	6.32577e-05	1	1	7	Q9WTQ5	Q9WTQ5 [349-373]		A-kinase anchor protein 12 OS=Mus musculus OX=10090 GN=Akap12 PE=1 SV=1	1	215352	226232	72441.9	126972	126527	157269	84417.5	149922	181746	165401	198249	153951	71439.9	69555		190297	277155	126710	159143	103868		Peak Found	Peak Found	Peak Found	High	Peak Found	Peak Found	Peak Found	Peak Found	High	High	Peak Found	Peak Found	High	Peak Found	Not Found
FALSE	High	[K].LSAEKVEIATLTR.[E]		2.17067e-06	6.32577e-05	1	1	20	Q9R1P0	Q9R1P0 [206-218]		Proteasome subunit alpha type-4 OS=Mus musculus OX=10090 GN=Psma4 PE=1 SV=1	1	55830.1	69694.2	159538	162953	145828	83645.5	47142.2		133461	168253	84958.9		56585.5	39072.7	104925	113524	79449.9	95844.3	70641	180050		High	High	High	High	High	High	High	High	High	High	High	High	High	High	High
FALSE	High	[K].VSVISVEEPPQR.[S]		2.44795e-05	6.32577e-05	1	1	11	Q9DCW4	Q9DCW4 [222-233]		Electron transfer flavoprotein subunit beta OS=Mus musculus OX=10090 GN=Etfb PE=1 SV=3	0	74052	100886	116488	79555	90010.2	83496.8	79855.8	77187	173094	97514.7	98670.7	104057	88468.4	64023.3	58917.2	132220	89252.3	157442	141045	80685.4		High	Peak Found	High	Peak Found	Peak Found	High	Peak Found	Peak Found	High	Peak Found	High	High	Peak Found	Peak Found	Peak Found
FALSE	High	[K].VSVLNVAVLENPSPFHSPFR.[F]		1.40926e-08	6.32577e-05	1	1	20	Q9DAP7	Q9DAP7 [4-23]		Histone chaperone ASF1B OS=Mus musculus OX=10090 GN=Asf1b PE=1 SV=1	0	207683	183066	208007	131200		126254	112955		212451		258384	153213	207218	167348	195302	186981	128067	191786	227748	186134		High	High	High	High	High	High	High	High	High	High	High	High	High	High	High
FALSE	High	[R].LSALYKQESDYEILER.[F]		0.000209691	6.32577e-05	1	1	2	Q8BU30	Q8BU30 [263-278]		Isoleucine--tRNA ligase, cytoplasmic OS=Mus musculus OX=10090 GN=Iars1 PE=1 SV=2	1			62519.9	24183.8				20279.6		21309.1			27430	32703.7		32517.6	27869.1	46996.7	50899.2	41410.3		Not Found	Not Found	Peak Found	Peak Found	Not Found	Not Found	Not Found	Peak Found	Not Found	Peak Found	Not Found	High	Peak Found	Peak Found	Not Found
FALSE	High	[R].ISAPTQEEKDEWIK.[S]		2.50071e-06	6.32577e-05	1	1	18	P63034	P63034 [356-369]		Cytohesin-2 OS=Mus musculus OX=10090 GN=Cyth2 PE=1 SV=2	1	110926	11015.6	128849	112098	77805.7	95125.3	145704	132073	160607	107942	134732	61005.9	112424	83045.9	130152	119744	88739.8	95869	110805	131209		Peak Found	High	High	High	High	High	High	High	High	High	High	High	High	Peak Found	High
FALSE	High	[R].LSAQAQVAEDILDKYR.[N]		8.6547e-08	6.32577e-05	1	1	16	Q6PAR5	Q6PAR5 [1020-1035]		GTPase-activating protein and VPS9 domain-containing protein 1 OS=Mus musculus OX=10090 GN=Gapvd1 PE=1 SV=2	1	46822.7	33133.2	10367.8	30501.7	18494.8	12701.5	21511.4	25603.1	20747.5	12412.6	4497.52	1864.64	16957.2	29393	20813.9	1981.78	2768.77	21612.8	18363.6	25203.6		High	High	High	High	Peak Found	Peak Found	High	High	High	High	Peak Found	High	High	High	High
FALSE	High	[R].LSAQSNSNNIEPAR.[T]		1.62195e-06	6.32577e-05	1	1	16	G5E870	G5E870 [1086-1099]		E3 ubiquitin-protein ligase TRIP12 OS=Mus musculus OX=10090 GN=Trip12 PE=1 SV=1	0	27816.2	26567	29414.9	20933		12187.1	19269.6	17797.9	31969.5	23548.1	21268.7	20170	22662.5	30132.4	22425	22479.6	14650.3	29701.2	20736	16278.7		High	High	High	High	Not Found	Peak Found	High	High	High	High	High	High	High	High	Peak Found
FALSE	High	[R].LSASDMLQVR.[K]		0.000158007	6.32577e-05	1	1	10	Q8BH57	Q8BH57 [585-594]		WD repeat-containing protein 48 OS=Mus musculus OX=10090 GN=Wdr48 PE=1 SV=1	0	703039	848777	572664	530051	168472	460583	313511	306719	348431	422777	437304	406872	354341	234605	288803	411863	150980	248237	711846	581049		High	High	Peak Found	Peak Found	High	High	High	High	Peak Found	Peak Found	Peak Found	High	High	Peak Found	Peak Found
FALSE	High	[R].ISASLLDSR.[S]		0.000807091	6.32577e-05	1	1	15	O70378	O70378 [167-175]		ER membrane protein complex subunit 8 OS=Mus musculus OX=10090 GN=Emc8 PE=1 SV=1	0	196103	149219	11514	220135	169424	27162	283156	254871	259243	162635	244751	151006	132666	133606	191076	330375	148047	236237	287648	168561		High	Peak Found	High	High	Peak Found	High	High	High	High	Peak Found	High	High	High	Peak Found	Peak Found
FALSE	High	[R].VSVLESMIDDLQWDIDKIR.[K]		0.000253931	6.32577e-05	1	1	1	Q5DTM8	Q5DTM8 [264-282]		E3 ubiquitin-protein ligase BRE1A OS=Mus musculus OX=10090 GN=Rnf20 PE=1 SV=2	1																					No Quan Values	Not Found	Not Found	Not Found	Not Found	Not Found	Not Found	Not Found	Not Found	Not Found	Not Found	Not Found	Not Found	Not Found	Not Found	Not Found
FALSE	High	[R].ISATDEAQVQK.[V]		5.70209e-06	6.32577e-05	1	1	17	Q7TPZ8	Q7TPZ8 [28-38]		Carboxypeptidase A1 OS=Mus musculus OX=10090 GN=Cpa1 PE=1 SV=1	0	409184	335666	397131	5890.1		379272	15860.4	235353	506550	298906	322726	244237	242821	217543	335344	204474	351742	268633	177572	559701		High	High	High	High	Not Found	High	High	High	High	High	High	High	Peak Found	High	Peak Found
FALSE	High	[K].LSATVTEAFVR.[L]		0.000266933	6.32577e-05	1	1	7	Q9Z1Q9	Q9Z1Q9 [450-460]		Valine--tRNA ligase OS=Mus musculus OX=10090 GN=Vars1 PE=1 SV=1	0																					No Quan Values	Not Found	Not Found	Not Found	Not Found	Not Found	Not Found	Not Found	High	High	High	Not Found	High	Not Found	Not Found	High
FALSE	High	[K].LSAVQFMLNNHTSEHFSFLGINNQSNLTDMR.[C]		2.23595e-07	6.32577e-05	1	1	14	Q9EPK7	Q9EPK7 [633-663]		Exportin-7 OS=Mus musculus OX=10090 GN=Xpo7 PE=1 SV=3	0	313495	52517.7	33336.4		75566.7	131869	95052.3	60629.8	256525	290004	33872.9	175989	224349	66286.6	30818.7	233797	68150.5	86435.5	388976	202822		High	High	High	Not Found	High	High	Peak Found	High	High	High	Peak Found	High	High	High	Peak Found
FALSE	High	[R].ISDAHLADTMIGK.[A]		3.95695e-08	6.32577e-05	1	1	18	Q61142	Q61142 [123-135]		Spindlin-1 OS=Mus musculus OX=10090 GN=Spin1 PE=1 SV=2	0	285657	210766	216813	250593	160671	355351	274897	368946	433497	265586	327806	190572	155487	154457	341112	256695	214770	133136	179092	186997		High	High	High	Peak Found	High	High	High	High	High	Peak Found	High	High	High	High	High
FALSE	High	[R].ISDAHLADTMIGK.[A]	1xOxidation [M10]	9.24172e-06	6.32577e-05	1	1	111	Q61142	Q61142 [123-135]		Spindlin-1 OS=Mus musculus OX=10090 GN=Spin1 PE=1 SV=2	0	2.22212e+06	1.50263e+06	1.30509e+06	1.8752e+06	2.24333e+06	1.44366e+06	1.03118e+06	1.37285e+06	1.56402e+06	1.98817e+06	2.2891e+06	2.61875e+06	1.56077e+06	1.26986e+06	1.8196e+06	1.96052e+06	1.70228e+06	1.92054e+06	1.8695e+06	1.73509e+06		High	High	High	High	High	High	High	High	High	High	High	High	High	High	High
FALSE	High	[R].LSDDEIYSLR.[I]		0.000523729	6.32577e-05	1	1	17	Q8C3Y4	Q8C3Y4 [889-898]		Kinetochore-associated protein 1 OS=Mus musculus OX=10090 GN=Kntc1 PE=1 SV=2	0	137268	158063	114345	165837	110543	105832	105530	102793	119707		83312.3	150251	119516	112388	202535	99796.6	85215.3	118474	152675	116961		High	High	High	High	High	High	High	Peak Found	High	High	High	High	Peak Found	High	High
FALSE	High	[R].ISDEDWDIIHR.[V]		6.79151e-06	6.32577e-05	1	1	13	P51660	P51660 [111-121]		Peroxisomal multifunctional enzyme type 2 OS=Mus musculus OX=10090 GN=Hsd17b4 PE=1 SV=3	0	92959.7	108179	54373.6	66460.3			143317		28480.3	68348.2	56976	38577.5		31445		33666.2						High	High	Peak Found	High	High	High	High	High	High	High	High	Peak Found	High	High	High
FALSE	High	[K].ISDEMEDIIK.[K]		0.000156697	6.32577e-05	1	1	1	Q9D7X8	Q9D7X8 [172-181]		Gamma-glutamylcyclotransferase OS=Mus musculus OX=10090 GN=Ggct PE=1 SV=1	0	3705575	3.22084e+06	1.75275e+06	1.78505e+06	1.59581e+06	1.11903e+06	1.81597e+06	2.25529e+06	2.90022e+06	1.92482e+06	1.79777e+06	1.69329e+06	2.00104e+06	1.57953e+06	1.01778e+06	2.20767e+06	777997	2347497	2.41168e+06	1768636		Peak Found	Peak Found	Peak Found	Peak Found	High	Peak Found	Peak Found	Peak Found	Peak Found	Peak Found	Peak Found	Peak Found	Peak Found	Peak Found	Peak Found
FALSE	High	[K].ISDEMEDIIK.[K]	1xOxidation [M5]	0.000196184	6.32577e-05	1	1	16	Q9D7X8	Q9D7X8 [172-181]		Gamma-glutamylcyclotransferase OS=Mus musculus OX=10090 GN=Ggct PE=1 SV=1	0	264141	83249.1	244751	322717	104400	299933	269424	109553	40958.3	67264.5	83816.4	75031	146567	86685.1	341813	166545	265769	293217	331675	70396.9		High	Peak Found	High	High	High	High	High	Peak Found	Peak Found	Peak Found	Peak Found	Peak Found	High	High	High
FALSE	High	[K].ISDFGLATVFR.[H]		8.53389e-05	6.32577e-05	1	1	18	O35280	O35280 [146-156]		Serine/threonine-protein kinase Chk1 OS=Mus musculus OX=10090 GN=Chek1 PE=1 SV=2	0	30327.2	13997.6		5404.09		401.652			2982.49				58402.6			10778.2	58047.7		1289.13	20288		High	High	High	High	High	High	High	High	Peak Found	High	High	Not Found	High	High	High
FALSE	High	[K].ISDFGWSVHTPSLR.[R]		6.37683e-05	6.32577e-05	1	1	13	O88445	O88445 [155-168]		Aurora kinase C OS=Mus musculus OX=10090 GN=Aurkc PE=1 SV=2	0	396069	404372	180845	159832	195654	218346		285670	212042	236943	197114	207529	187344	176429	206827	214739	124113	230451	226994	269575		High	High	High	High	High	Peak Found	High	High	Peak Found	High	Peak Found	High	High	Peak Found	Peak Found
FALSE	High	[K].LSDGFNGADLR.[N]		5.89518e-06	6.32577e-05	1	1	20	P62334	P62334 [334-344]		26S proteasome regulatory subunit 10B OS=Mus musculus OX=10090 GN=Psmc6 PE=1 SV=1	0	240368	203350	310195	197412	141440	243918	311777	186095	312676	258350	340609	260426	173400	266226	199550	256392	166221	268571	321184	325623		High	High	High	High	High	High	High	High	High	High	High	High	High	High	High
FALSE	High	[R].LRTRPWWFPIQEVSNPLVLYMEAWVAER.[V]		2.77635e-07	6.32577e-05	1	1	4	Q9CWE6	Q9CWE6 [29-56]		Oocyte-expressed protein homolog OS=Mus musculus OX=10090 GN=Ooep PE=1 SV=1	1	33733.1	68377.3	76010.1		12565.9	37315.2		29770.2	6309.98			34447	52127.4	33447.1	37425.8			15473.2	23952.4	18634.4		Peak Found	Peak Found	Peak Found	Not Found	Peak Found	Peak Found	Not Found	Peak Found	Peak Found	Not Found	Not Found	Peak Found	High	Peak Found	High
FALSE	High	[R].IQPEEKPVEVSPAVTR.[G]		3.62027e-05	6.32577e-05	1	1	18	Q8R1X6	Q8R1X6 [464-479]		Spartin OS=Mus musculus OX=10090 GN=Spart PE=1 SV=1	0	51610.7	64999.3	76682.9	67713		74803	77739.8	54995.8	65440.8	89939.9	68562.2	41117.8	69236	66542.7	68090.4	77197.4	44821.5	39286.7	56437.3	83320.5		High	High	High	High	High	High	High	High	High	High	Peak Found	High	High	High	High
FALSE	High	[K].LRSETAQVNLLGDK.[N]		0.000142986	6.32577e-05	1	1	4	Q9JI78	Q9JI78 [582-595]		Peptide-N(4)-(N-acetyl-beta-glucosaminyl)asparagine amidase OS=Mus musculus OX=10090 GN=Ngly1 PE=1 SV=2	1		6338.91	74761.6		15727.8	4805.01	3719.78			35865.3		6971.57	15938.8	7008.59			12855.8		11497.5	7611.49		Not Found	Peak Found	High	Not Found	Peak Found	High	High	Not Found	Not Found	Peak Found	Not Found	Peak Found	Peak Found	Peak Found	High
FALSE	High	[K].LRQDLEAEHVEVEDTTLNR.[C]		1.10911e-12	6.32577e-05	1	1	20	Q8BGS2	Q8BGS2 [12-30]		BolA-like protein 2 OS=Mus musculus OX=10090 GN=Bola2 PE=1 SV=1	1	195924	157095	401709	345510	147821	518162	433438	517959	654363	305500	407195	377688	230873	329857	445786	365721	110732	216666	347573	373934		High	High	High	High	High	High	High	High	High	High	High	High	High	High	High
FALSE	High	[R].LQYTEHQQLEGWK.[W]		2.38756e-05	6.32577e-05	1	1	5	Q811S7	Q811S7 [126-138]		Upstream-binding protein 1 OS=Mus musculus OX=10090 GN=Ubp1 PE=1 SV=1	0	25802.8	15551.8		22520.8	9613.02	24438			38223.5	8401.19	45584		12832.8	12540.8	22910.6		20141.6	18527.6	2848.96	18612.5		Peak Found	Peak Found	Not Found	Peak Found	High	Peak Found	Not Found	High	Peak Found	Peak Found	Peak Found	Not Found	Peak Found	Peak Found	Peak Found
FALSE	High	[R].VSVVPDEVATIASEVNSFSR.[R]		6.57549e-08	6.32577e-05	1	1	16	Q8R123	Q8R123 [54-73]		FAD synthase OS=Mus musculus OX=10090 GN=Flad1 PE=1 SV=1	0			14571.5	17510.7	48618.1		61466.7	62328.5		33625.8			27810.5	17128.2	29301.4				12491.2	24896.5		Not Found	High	High	High	High	High	High	High	High	High	High	High	High	High	High
FALSE	High	[K].IRDEMVATEQER.[T]	1xOxidation [M5]	0.000855455	6.32577e-05	1	1	23	O55143	O55143 [235-246]		Sarcoplasmic/endoplasmic reticulum calcium ATPase 2 OS=Mus musculus OX=10090 GN=Atp2a2 PE=1 SV=2	1	309654	187924	214344	230034	464.116	263288	283015	227674	307662	204396	257677	245292	246536	198029	228871	214862	236050	229715	261458	234395		High	High	High	High	Peak Found	High	High	High	High	High	High	High	High	High	High
FALSE	High	[R].LRDPAAAASELGYVFQAITLTR.[Q]		4.97746e-09	6.32577e-05	1	1	17	P70697	P70697 [121-142]		Uroporphyrinogen decarboxylase OS=Mus musculus OX=10090 GN=Urod PE=1 SV=2	1	58587.2	82669.9		66883.9	68630.4	88841	54340	59843.1		40353.5	62523.3	53682.7	77341.8	35484.4	49205.3	17301.8	17587.3	77006.9	51363.9	81252.6		High	High	High	High	High	High	Peak Found	High	High	High	High	High	High	High	High
FALSE	High	[K].IREDLPNLESSEETEQINK.[H]		1.46378e-09	6.32577e-05	1	1	18	Q9EQH3	Q9EQH3 [750-768]		Vacuolar protein sorting-associated protein 35 OS=Mus musculus OX=10090 GN=Vps35 PE=1 SV=1	1		230215	192577		302604	106240		702820		256083	305333	203050	167555		166783	212906	206260		172198			Not Found	High	High	High	High	High	High	High	High	High	High	High	High	High	High
FALSE	High	[K].IRELEGHISDLQEDLDSER.[A]		4.39309e-09	6.32577e-05	1	1	15	O08638	O08638 [1113-1131]		Myosin-11 OS=Mus musculus OX=10090 GN=Myh11 PE=1 SV=1	1	37044.4	85237.6	60353.5	30529.7	13539.2		21809.2	91444.1	16658.3	12906.4	24459.2	12511.4		22622.3	20358.9	32925.6	35225.6	40741.1	41001	17163.1		High	High	High	High	High	High	Peak Found	High	Peak Found	High	Peak Found	Peak Found	High	High	High
FALSE	High	[K].LREPLPPQYALELLTVYVWEHSNK.[N]		1.68015e-10	6.32577e-05	1	1	16	Q924S2	Q924S2 [228-251]		Inactive 2'-5' oligoadenylate synthetase 1C OS=Mus musculus OX=10090 GN=Oas1c PE=2 SV=1	1	192960	186650	137844	99889.1	143993	176724	114006	93797.5		139914		119399	10362.9	50245.7	114698	115860	88620.5	445074	14334.2	87024.6		High	High	High	High	High	High	High	Peak Found	High	High	Not Found	High	Peak Found	High	High
FALSE	High	[K].LREPLPPQYALELLTVYVWEHSNKNQEK.[V]		1.60417e-09	6.32577e-05	1	1	21	Q924S2	Q924S2 [228-255]		Inactive 2'-5' oligoadenylate synthetase 1C OS=Mus musculus OX=10090 GN=Oas1c PE=2 SV=1	2	560897	412036	127154	30446.7	117748	49130.9	304546	190083	184510	161722	134584	189914	162577	145069	147537	210602	196510	54382.2	134735	170546		High	High	High	High	High	High	High	High	High	High	High	High	High	High	High
FALSE	High	[R].IREPLTAQQLETTTER.[W]		1.52301e-05	6.32577e-05	1	1	5	Q8K1A6	Q8K1A6 [783-798]		Coiled-coil and C2 domain-containing protein 1A OS=Mus musculus OX=10090 GN=Cc2d1a PE=1 SV=2	1												25900.1					11313.4					Not Found	Not Found	Not Found	Not Found	Not Found	Not Found	Not Found	High	Not Found	High	Not Found	Peak Found	High	Not Found	Not Found
FALSE	High	[K].IREYFGQFGEIEAIELPIDPK.[L]		0.000249739	6.32577e-05	1	1	5	Q99020	Q99020 [175-195]		Heterogeneous nuclear ribonucleoprotein A/B OS=Mus musculus OX=10090 GN=Hnrnpab PE=1 SV=1	1		29889.8	33862.4		13610.7									34674.5					10157.7	11938.3		Not Found	Peak Found	High	Not Found	Peak Found	Not Found	Not Found	Not Found	High	High	Not Found	Not Found	High	Peak Found	Not Found
FALSE	High	[R].IRFHDFLGDSWGILFSHPR.[D]		1.58349e-08	6.32577e-05	1	1	13	O08709	O08709 [23-41]		Peroxiredoxin-6 OS=Mus musculus OX=10090 GN=Prdx6 PE=1 SV=3	1	134589	199547	89227.4		98366.4	124427	39882.7	308183	23933	147247			39197.5	42425.3	27732.9	121980	19911.3		334806	39532.5		High	High	High	High	High	Peak Found	Peak Found	High	Peak Found	High	High	Not Found	Peak Found	Peak Found	High
FALSE	High	[K].LRFPAEDEFPDLSSHNNHMAK.[V]		2.88375e-08	6.32577e-05	1	1	21	Q04447	Q04447 [12-32]		Creatine kinase B-type OS=Mus musculus OX=10090 GN=Ckb PE=1 SV=1	1	3.71483e+06	4.35647e+06	2.39176e+06	3.07028e+06	2.54548e+06	2.2794e+06	2.41326e+06	1.94771e+06	2.49989e+06	3.33903e+06	3.36331e+06	2.37317e+06	2.87335e+06	2.92024e+06	1.92821e+06	3.99959e+06	1.11401e+06	3.46488e+06	3.62564e+06	2.35044e+06		High	High	High	High	High	High	High	High	High	High	High	High	High	High	High
FALSE	High	[K].LRFPAEDEFPDLSSHNNHMAK.[V]	1xOxidation [M19]	2.0649e-06	6.32577e-05	1	1	39	Q04447	Q04447 [12-32]		Creatine kinase B-type OS=Mus musculus OX=10090 GN=Ckb PE=1 SV=1	1	1.46124e+06	1.15196e+06	903389	1.19404e+06	992316	636961	652054	588346	798087	989957	1.04353e+06	725900	997487	882535	671757	1.00576e+06	569448	1.28706e+06	1.12e+06	843570		High	High	High	High	High	High	High	High	High	High	High	High	High	High	High
FALSE	High	[R].IRFTLPPLVFAAYQLAFR.[Y]		5.01907e-09	6.32577e-05	1	1	20	Q9EQH3	Q9EQH3 [525-542]		Vacuolar protein sorting-associated protein 35 OS=Mus musculus OX=10090 GN=Vps35 PE=1 SV=1	1	32702.7	39517.2	58310.3	41249.5	44286.8	54078	43574.5	43148.1	38094.8	69182.8	45903.4	38263	46259.1	45630.2	30127.9	38931.2	39676.5	53475.1	44311.9	44441		High	High	High	High	High	High	High	High	Peak Found	High	High	High	High	High	High
FALSE	High	[K].LRGEALDLLHGSLFLSTPK.[I]		9.36249e-07	6.32577e-05	1	1	19	P00342	P00342 [58-76]		L-lactate dehydrogenase C chain OS=Mus musculus OX=10090 GN=Ldhc PE=1 SV=2	1	410557	34883.4	157964	94406.3	134191	220321		41912	210741	140436	153713	158249	96072	29327.1	159818	42324.7	72261.5	112775	68792.8	125259		High	Peak Found	High	High	High	High	High	High	High	High	High	High	High	High	High
FALSE	High	[K].LRKDDPVTNLNNAFEVAEK.[Y]		3.8236e-06	6.32577e-05	1	1	9	P57780	P57780 [216-234]		Alpha-actinin-4 OS=Mus musculus OX=10090 GN=Actn4 PE=1 SV=1	2	27809.5	39913.6	28988.6	21086.2	18095.2	17720.2	22301.7	33149.9	23851.7	16654.5	16545.7	15462.2	28549.7	17697.8	24110.6	28520.5	16406.8	23115.2	21592.7	21760.2		Peak Found	Peak Found	Peak Found	Peak Found	High	High	Peak Found	Peak Found	High	High	Peak Found	Peak Found	High	Peak Found	Peak Found
FALSE	High	[K].VSVQLDQLTAK.[F]		1.9069e-05	6.32577e-05	1	1	20	Q8BL66	Q8BL66 [686-696]		Early endosome antigen 1 OS=Mus musculus OX=10090 GN=Eea1 PE=1 SV=2	0	326966	445375	383891	328668	226873	342781	344959	258563	375031	267404	316837	110409	384918	187391	243852	169833	146754	333992	396356	229320		High	High	High	High	High	High	High	High	High	High	High	High	High	High	High
FALSE	High	[K].IRLEEVDDADDYDNR.[E]		2.03824e-05	6.32577e-05	1	1	8	O35350	O35350 [399-413]		Calpain-1 catalytic subunit OS=Mus musculus OX=10090 GN=Capn1 PE=1 SV=1	1	32544.8	1435.42			27432.6	68796.7	63275.7	120045	114828		73326.7	71815.5	40033.8	78579.6					96414.6	61555.8		Peak Found	Peak Found	Not Found	Not Found	Peak Found	High	High	Peak Found	High	Not Found	High	High	High	High	Not Found
FALSE	High	[R].IRLPDEVENPGMNSGMLEEDLIQYYQFLAEK.[G]		1.64919e-06	6.32577e-05	1	1	3	Q9Z2G6	Q9Z2G6 [336-366]		Protein sel-1 homolog 1 OS=Mus musculus OX=10090 GN=Sel1l PE=1 SV=2	1	19325.3						22818.6			25107									38235.3			Peak Found	Not Found	Not Found	Not Found	Not Found	Not Found	Peak Found	Not Found	Not Found	Peak Found	High	Not Found	Not Found	Not Found	Not Found
FALSE	High	[R].LRNDSVIVDTFHGLFK.[S]		4.10182e-05	6.32577e-05	1	1	11	P35123	P35123 [441-456]		Ubiquitin carboxyl-terminal hydrolase 4 OS=Mus musculus OX=10090 GN=Usp4 PE=1 SV=3	1	70564.3	54042.5	86274	5346.59	19287	15984.9		26658.5	37177.7	7459.4	33788.8	12450.9	26491.3	7130.74	12746.4	48376	43799	97518.2	6668.81	28746.8		High	High	High	Peak Found	Peak Found	Peak Found	High	High	Peak Found	Peak Found	High	Peak Found	Peak Found	High	Peak Found
FALSE	High	[K].LRNPFVINDLNMQYLIQDR.[R]		0.000921911	6.32577e-05	1	1	3	Q6ZQB6	Q6ZQB6 [122-140]		Inositol hexakisphosphate and diphosphoinositol-pentakisphosphate kinase 2 OS=Mus musculus OX=10090 GN=Ppip5k2 PE=1 SV=3	1																					No Quan Values	Not Found	Not Found	Not Found	Not Found	Not Found	Not Found	Not Found	Not Found	Not Found	Not Found	Not Found	Not Found	Not Found	Not Found	High
FALSE	High	[K].LRPAAQAMDPAGAEVPGEAFLAR.[R]		6.08431e-11	6.32577e-05	1	1	5	Q80ZW0	Q80ZW0 [169-191]		Serine/threonine-protein kinase 35 OS=Mus musculus OX=10090 GN=Stk35 PE=1 SV=3	0			13107.2					17150.2						12790.7		10922.6		20667.6				Not Found	Not Found	Peak Found	High	Not Found	Not Found	High	Peak Found	Not Found	Not Found	Not Found	Not Found	Not Found	Peak Found	Not Found
FALSE	High	[K].LRPDVNSSYQDTLEFLMAGR.[D]		1.98796e-05	6.32577e-05	1	1	14	F8VPU2	F8VPU2 [280-299]		FERM, ARHGEF and pleckstrin domain-containing protein 1 OS=Mus musculus OX=10090 GN=Farp1 PE=1 SV=1	0	7019.58	14966.2	7098.7	9954.63	20550.5	11376	13738.3	11649.3	20802.4	31944	22068.6	16382.5	6301.87	7662.58	23951	3651.95	10845.7			5175.75		High	High	Peak Found	High	Peak Found	High	High	High	High	High	High	Peak Found	Peak Found	High	High
FALSE	High	[K].LRPEDITQIQPQQLLLK.[L]		1.65524e-05	6.32577e-05	1	1	15	P09055	P09055 [106-122]		Integrin beta-1 OS=Mus musculus OX=10090 GN=Itgb1 PE=1 SV=1	0	19778.7	12504.6	21027.8	10689.2	8576.28	11356.2	6105.31	11644.8	6734.25	8207.34	14897.5	12043.2	21384.5	35905.6	7301.58	9279.88	14144.7	9037.32	13585.7	10728.7		High	Peak Found	High	High	Peak Found	High	Peak Found	Peak Found	Peak Found	High	High	High	High	High	High
FALSE	High	[K].LRPEVLQDLR.[E]		0.000162002	6.32577e-05	1	1	19	P62748	P62748 [8-17]		Hippocalcin-like protein 1 OS=Mus musculus OX=10090 GN=Hpcal1 PE=1 SV=2	0	544677	800013	645045	630035	486131	499073	673615	874308	1.13142e+06	970425	731722	739739	965777	579018	1.29289e+06	1.3018e+06	344281	787096	1.0483e+06	870866		High	High	High	High	High	High	High	High	High	Peak Found	High	High	High	High	High
FALSE	High	[K].LRPEYQLHSYNR.[S]		5.26558e-05	6.32577e-05	1	1	5	Q7TMV3	Q7TMV3 [120-131]		FAST kinase domain-containing protein 5, mitochondrial OS=Mus musculus OX=10090 GN=Fastkd5 PE=2 SV=1	0		13169.9	14368.7						86654.3			60102.3	54189.8		11243				59228			High	High	Peak Found	High	Not Found	Not Found	Not Found	Not Found	Peak Found	Not Found	Not Found	Peak Found	Peak Found	High	Peak Found
FALSE	High	[R].LRPLFSLLNQNNR.[E]		1.36178e-06	6.32577e-05	1	1	20	Q8BJY1	Q8BJY1 [46-58]		26S proteasome non-ATPase regulatory subunit 5 OS=Mus musculus OX=10090 GN=Psmd5 PE=1 SV=4	0	488994	557031	225064	362339	612084	466059	366825	385956	467571	367135	543353	242544	551876	299746	547536	459642	303078	427432	486981	409304		High	High	High	High	High	High	High	High	High	High	High	High	High	High	High
FALSE	High	[R].LRPLMSDLEER.[V]		3.96747e-05	6.32577e-05	1	1	12	Q61092	Q61092 [1136-1146]		Laminin subunit gamma-2 OS=Mus musculus OX=10090 GN=Lamc2 PE=1 SV=2	0		24899.8			9350.49	17093.3	39143.1	30758.4	59057.1			24877.9	24292.1					39510.2	32081.7	18868.5		Not Found	Peak Found	High	Not Found	Peak Found	High	High	High	High	High	High	Peak Found	Peak Found	Not Found	High
FALSE	High	[K].LRPLYNHPAGPR.[T]		4.24072e-05	6.32577e-05	1	1	12	Q9D023	Q9D023 [28-39]		Mitochondrial pyruvate carrier 2 OS=Mus musculus OX=10090 GN=Mpc2 PE=1 SV=1	0																					No Quan Values	Not Found	High	High	High	Not Found	High	High	Not Found	High	High	High	High	Not Found	Not Found	High
FALSE	High	[R].IRQELPFMATENIIMAMVK.[A]		5.52071e-08	6.32577e-05	1	1	13	P54822	P54822 [373-391]		Adenylosuccinate lyase OS=Mus musculus OX=10090 GN=Adsl PE=1 SV=2	1	31260.7	49468.5	28956	22085.8	43339.4	43501.6	48052.7	83368	45043.7	66110	65876.2	47710.4	48302.4	37744.3	73015.8		24426.4	43078.7	53560.5	62094.5		Peak Found	Peak Found	Peak Found	Peak Found	High	High	Peak Found	High	High	High	High	High	High	High	High
FALSE	High	[R].LSDGFVAAEAK.[T]		3.59026e-05	6.32577e-05	1	1	13	Q6QI06	Q6QI06 [364-374]		Rapamycin-insensitive companion of mTOR OS=Mus musculus OX=10090 GN=Rictor PE=1 SV=2	0	85839.9	72617.7		62358.3	43826.2	58352.3	57229	63552.4	75952	62742.2	75063.2	46345	65536.1	48661	74145.2	52095.1	56334.9	59832.9	55835.5			High	Peak Found	Not Found	High	High	Peak Found	High	High	High	High	High	High	High	Peak Found	High
FALSE	High	[K].IQNTGDYYDLYGGEKFATLAELVQYYMEHHGQLK.[E]		1.25421e-08	6.32577e-05	1	1	15	P35235	P35235 [56-89]		Tyrosine-protein phosphatase non-receptor type 11 OS=Mus musculus OX=10090 GN=Ptpn11 PE=1 SV=3	1			108319	89642.6	156939		50839.6		240327	161429	161326		311674							171471		Not Found	High	Peak Found	High	High	High	Peak Found	High	High	High	Peak Found	High	Peak Found	High	High
FALSE	High	[K].LQNLDALTNLTVLSVQSNR.[L]		3.18675e-08	6.32577e-05	1	1	20	Q3UM45	Q3UM45 [224-242]		Protein phosphatase 1 regulatory subunit 7 OS=Mus musculus OX=10090 GN=Ppp1r7 PE=1 SV=2	0	222524	240359	43970.5	72716.4	78748.6	155288		59143.2	97325.8	61385.4	104335	103992	55260.9	49558.3	154989	115245	46122.8	73193	68214.3	137125		High	High	High	High	High	High	High	High	High	High	High	High	High	High	High
FALSE	High	[R].LQANWNREEDEFQIPGR.[S]		9.85166e-09	6.32577e-05	1	1	20	Q8R1X6	Q8R1X6 [335-351]		Spartin OS=Mus musculus OX=10090 GN=Spart PE=1 SV=1	1	65088.6	96429	62554.9	49379.1	59434.8	69899.6	73519.5	59084.1	76024	42552.8	55495.7	54607.2	61431.1	67170.8	50694.3	54233.8	43248.1	57256	65618.1	87061		High	High	High	High	High	High	High	High	High	High	High	High	High	High	High
FALSE	High	[K].LQASPVALGVR.[I]		0.000369275	6.32577e-05	1	1	4	Q8N9S3	Q8N9S3 [186-196]		Activator of 90 kDa heat shock protein ATPase homolog 2 OS=Mus musculus OX=10090 GN=Ahsa2 PE=1 SV=2	0	7655.37				18483.9	20482.8						9345.34		24492.9			25700.8					Peak Found	Not Found	Not Found	Not Found	High	High	Not Found	Not Found	Not Found	Not Found	Not Found	Peak Found	Not Found	High	Not Found
FALSE	High	[K].LQAVEVVITHLAPGTK.[H]		2.11919e-08	6.32577e-05	1	1	54	Q9CR86	Q9CR86 [122-137]		Calcium-regulated heat stable protein 1 OS=Mus musculus OX=10090 GN=Carhsp1 PE=1 SV=1	0	1.11178e+07	1.03294e+07	3.24089e+06	2.31105e+06	4.01969e+06	3.31849e+06	5.25256e+06	5.6368e+06	8.48111e+06	2.61416e+06	1.85565e+06	3.39932e+06	3.06362e+06	5.0215e+06	4.50007e+06	4.09024e+06	1.64269e+06	4.68968e+06	5.81764e+06	3.72914e+06		High	High	High	High	High	High	High	High	High	High	High	High	High	High	High
FALSE	High	[R].LQDAEEVAAR.[H]		8.82285e-05	6.32577e-05	1	1	18	P48725	P48725 [1549-1558]		Pericentrin OS=Mus musculus OX=10090 GN=Pcnt PE=1 SV=2	0	28941.1	29929.1	23467.7	19738.9		20454.4	22538.6	22275.8	23821.6	22239.8	18599.7	21888.7	18197.8	22082.8	21395.8	27937.2	13820.2	29068.8	20309.8	21995.8		High	High	High	Peak Found	Not Found	High	High	High	High	High	High	High	High	High	High
FALSE	High	[R].LQDDDIETTKVEMLR.[L]		0.000131566	6.32577e-05	1	1	2	Q8R480	Q8R480 [622-636]		Nuclear pore complex protein Nup85 OS=Mus musculus OX=10090 GN=Nup85 PE=1 SV=1	1	21603.5	41256.9		64263.6			10899.7					17198.8			4777.96	23623.7	4800.56		20436.2			Peak Found	Peak Found	Not Found	Peak Found	Not Found	Not Found	High	Not Found	Not Found	Not Found	Not Found	Peak Found	Not Found	Not Found	Peak Found
FALSE	High	[K].VTEGLTDVILYHQPDDK.[K]		6.60613e-09	6.32577e-05	1	1	33	Q7TMK9	Q7TMK9 [266-282]		Heterogeneous nuclear ribonucleoprotein Q OS=Mus musculus OX=10090 GN=Syncrip PE=1 SV=2	0	222959	309368	140220	91996	178490	175873	114262	126515	189500	135562	197129	148304	120492	134505	209937	107717	114495	226042	121908	166011		High	High	High	High	High	High	High	High	High	High	High	High	High	High	High
FALSE	High	[K].LQDFASTIEVMEEGKK.[R]		5.9165e-05	6.32577e-05	1	1	1	O08638	O08638 [1380-1395]		Myosin-11 OS=Mus musculus OX=10090 GN=Myh11 PE=1 SV=1	1																					No Quan Values	Not Found	Not Found	Not Found	High	Not Found	Not Found	Not Found	Not Found	Not Found	Not Found	Not Found	Not Found	Not Found	Not Found	Not Found
FALSE	High	[R].LQDFKLDFGNFQGK.[M]		9.40613e-08	6.32577e-05	1	1	20	Q9D7X8	Q9D7X8 [46-59]		Gamma-glutamylcyclotransferase OS=Mus musculus OX=10090 GN=Ggct PE=1 SV=1	1	626154	442418	574162	376624	337708	252829	339473	341149	438734	291958	227130	231269	542355	327576	256839	341253	128596	421167	314076	297468		High	High	High	High	High	High	High	High	High	High	High	High	High	High	High
FALSE	High	[R].LQDFYDSTAGK.[F]		0.000125156	6.32577e-05	1	1	7	Q3SXD3	Q3SXD3 [159-169]		5'-deoxynucleotidase HDDC2 OS=Mus musculus OX=10090 GN=Hddc2 PE=1 SV=1	0		67148.8			51623.1		68945.1	50232		58673.1		57462.8		40630.6			27500.6	36998.7	78663.6			Not Found	Peak Found	Not Found	High	High	Not Found	Peak Found	Peak Found	High	High	High	Peak Found	Not Found	Peak Found	High
FALSE	High	[R].LQDGQTFSSHGPGNPEAPGMDSIVR.[D]		4.76986e-07	6.32577e-05	1	1	12	Q3V3R1	Q3V3R1 [51-75]		Monofunctional C1-tetrahydrofolate synthase, mitochondrial OS=Mus musculus OX=10090 GN=Mthfd1l PE=1 SV=2	0		73522.1	59851.1		48076.4						40225.5						41949.9					Not Found	High	Peak Found	High	High	Not Found	Not Found	Not Found	High	High	High	High	High	Not Found	Not Found
FALSE	High	[K].IQDKEGIPPDQQR.[L]		7.75926e-06	6.32577e-05	1	4	322	P62984	P62984 [30-42]		Ubiquitin-60S ribosomal protein L40 OS=Mus musculus OX=10090 GN=Uba52 PE=1 SV=2	1	2.68516e+06	1.61068e+06	1.76303e+06	1.72367e+06	204873	2.19776e+06	1.87906e+06	1.67574e+06	2.65586e+06	2.01591e+06	2.71861e+06	1.92435e+06	1.3228e+06	1.53877e+06	1.76562e+06	2.39119e+06	917533	1.27617e+06	2.06996e+06	2.06145e+06		High	High	High	High	Peak Found	High	High	High	High	High	High	High	High	High	High
FALSE	High	[K].LQDLQGEKDALDSEK.[Q]		5.27104e-07	6.32577e-05	1	1	19	O08808	O08808 [504-518]		Protein diaphanous homolog 1 OS=Mus musculus OX=10090 GN=Diaph1 PE=1 SV=1	1	162252	125865	138378	166455	144393	131235	400585	318698	177599	183093	176342	181945	141578	117100	154444	133341	90697.2	143601	204989	162786		Peak Found	High	High	High	Peak Found	High	High	High	High	High	High	High	High	High	High
FALSE	High	[R].LQDPEHFASFEK.[C]		3.47266e-05	6.32577e-05	1	1	9	Q80TA9	Q80TA9 [746-757]		Ectopic P granules protein 5 homolog OS=Mus musculus OX=10090 GN=Epg5 PE=1 SV=2	0	37819.9	62843.9	49697.1	35555.2	84881.5	41289.5	50712.4		36075	32154.7	38818.2	24295.5	45264		21570.8	32344.8	24107.1	43325.7	33228.4	35921.8		Peak Found	High	Peak Found	Peak Found	High	Peak Found	High	Not Found	High	Peak Found	Peak Found	Peak Found	High	Not Found	Peak Found
FALSE	High	[K].LQALVYPVLQALDFNTPSYQQSMNTPILPR.[H]		0.000292522	6.32577e-05	1	1	4	Q8BLF1	Q8BLF1 [216-245]		Neutral cholesterol ester hydrolase 1 OS=Mus musculus OX=10090 GN=Nceh1 PE=1 SV=1	0	32870.9		20024.9	18176.8	14763.1	28926.9	15677.1	80792.5	101291	15721.4	29746.3	40342.5	20298.1	12848.6	22428.3	14575.6	120663	19769.7	30839.2	17730.7		Peak Found	Not Found	Peak Found	Peak Found	Peak Found	Peak Found	Peak Found	High	Peak Found	Peak Found	Peak Found	Peak Found	Peak Found	Peak Found	Peak Found
FALSE	High	[R].LQDQHVSYGGVTDVITK.[T]		6.59971e-07	6.32577e-05	1	1	3	Q8BMG8	Q8BMG8 [252-268]		Mitochondrial folate transporter/carrier OS=Mus musculus OX=10090 GN=Slc25a32 PE=1 SV=1	0	147833	262332	236703	245308	196432	177359	216927	290323	269310	208787	329573	241842	271453	199212	227435	143094	185719	184759	181315	315559		Peak Found	Peak Found	Peak Found	Peak Found	Peak Found	Peak Found	Peak Found	Peak Found	High	Peak Found	Peak Found	Peak Found	Peak Found	Peak Found	Peak Found
FALSE	High	[R].IQDYDVSLDK.[A]		0.000689143	6.32577e-05	1	1	10	Q6A4J8	Q6A4J8 [747-756]		Ubiquitin carboxyl-terminal hydrolase 7 OS=Mus musculus OX=10090 GN=Usp7 PE=1 SV=1	0	106128	116853	123722	157543	129240	149579	181251	208523	205129	158658	201797	145876	155301	152067	130924	152554	139498	116535	143123	153147		Peak Found	High	High	High	High	High	Peak Found	Peak Found	Peak Found	High	Peak Found	Peak Found	High	High	Peak Found
FALSE	High	[R].LQEADQVLSSR.[T]		6.81599e-05	6.32577e-05	1	1	19	Q9QYE6	Q9QYE6 [306-316]		Golgin subfamily A member 5 OS=Mus musculus OX=10090 GN=Golga5 PE=1 SV=2	0		131396	125045		43967.7	87044.9	151942	95216.5		131474	172251	108422	91749.2	74210.7	81424.1		82975.7	108150	80034.3	116051		High	High	High	High	Peak Found	High	High	High	High	High	High	High	High	High	High
FALSE	High	[R].IQEAGTEVVK.[A]		0.000141801	6.32577e-05	1	1	16	P08249	P08249 [230-239]		Malate dehydrogenase, mitochondrial OS=Mus musculus OX=10090 GN=Mdh2 PE=1 SV=3	0	3.65922e+06	3.95229e+06	3.05712e+06	3.428e+06	8999.26	3445089	3.10777e+06	2772995	3596822	2.95899e+06	3.77092e+06	2.6403e+06	3.03475e+06	3.70976e+06	3.82049e+06	3.49751e+06	2.82592e+06	3553640	3.54567e+06	2.99986e+06		High	High	High	High	Peak Found	High	High	High	High	High	High	Peak Found	High	High	High
FALSE	High	[R].LQEAQVYKEEGNQR.[Y]		2.99238e-07	6.32577e-05	1	1	19	Q810A3	Q810A3 [5-18]		Tetratricopeptide repeat protein 9C OS=Mus musculus OX=10090 GN=Ttc9c PE=1 SV=1	1	500958	346009	396738	339270	2902.06	390753	473502	381227	693906	376058	384749	354779	343294	345438	340392	524232	335816	334774	384609	347634		High	High	High	High	Peak Found	High	High	High	High	High	High	High	High	High	High
FALSE	High	[K].LQEAVDDLRK.[V]		0.000226002	6.32577e-05	1	1	15	Q80ZX8	Q80ZX8 [296-305]		Sperm-associated antigen 1 OS=Mus musculus OX=10090 GN=Spag1 PE=1 SV=1	1	2.8358e+08	1.07784e+08	9.3698e+07	1.03582e+08		4.47623e+06	3.53038e+08	291223008	1.94857e+08	1.21923e+08	1.41929e+06	3.43517e+08	1.12847e+08	1.68087e+06	5.68099e+06	3.10442e+08	1.15142e+08	1.41179e+08	6.0516e+07	1.3584e+06		Peak Found	High	High	High	Not Found	High	High	High	High	Peak Found	High	High	High	High	High
FALSE	High	[R].LQEDPNYSPQR.[F]		0.000133775	6.32577e-05	1	1	19	Q9Z1R2	Q9Z1R2 [1132-1142]		Large proline-rich protein BAG6 OS=Mus musculus OX=10090 GN=Bag6 PE=1 SV=1	0	26176	21254.5	40583.9	21495.7		30077	33621.5	44436.5	28545.6	34006.3	44894	28235.9	30105.3	23425.4	22118.9	27151.7	30619.3	24825.4	25918.5	23023.6		High	High	High	High	Not Found	High	High	High	High	High	High	High	High	High	High
FALSE	High	[R].LQEEGSVEAR.[T]		0.00104432	6.32577e-05	1	1	10	Q9D8X2	Q9D8X2 [131-140]		Coiled-coil domain-containing protein 124 OS=Mus musculus OX=10090 GN=Ccdc124 PE=1 SV=1	0	11633.8		9807.15	4993.1		8463.18	7602.34	15703.5	10625.6	8009.36	8291.4	9579.19				9259.81	7738.65			8516.21		High	Not Found	High	Peak Found	Not Found	High	Peak Found	High	High	High	High	High	Not Found	Not Found	Not Found
FALSE	High	[K].IQEEILVHIR.[Q]		9.96082e-06	6.32577e-05	1	1	9	Q3UJB9	Q3UJB9 [213-222]		Enhancer of mRNA-decapping protein 4 OS=Mus musculus OX=10090 GN=Edc4 PE=1 SV=2	0	110804	240044	135411	142713	180383	153364	151114	186302	97550.7	188094	161904	136790	148727	96209.7	156224	110497	128998	126268	129283	140126		High	High	High	High	High	Peak Found	Peak Found	Peak Found	Peak Found	High	Peak Found	Peak Found	Peak Found	Peak Found	Peak Found
FALSE	High	[R].VTDYAEEKEIQSSNLETAMSVIGDRR.[S]		9.35226e-05	6.32577e-05	1	1	4	Q9CR41	Q9CR41 [46-71]		Huntingtin-interacting protein K OS=Mus musculus OX=10090 GN=Hypk PE=1 SV=2	2		181737	102955	91103.3	95659.4	75764.6		98005.8	143555			108806	73889.9	83327.4	53678.4			62926.5				Not Found	Peak Found	High	Peak Found	Peak Found	Peak Found	Not Found	Peak Found	Peak Found	High	Not Found	High	Peak Found	High	Peak Found
FALSE	High	[R].LQEETLDQQLGR.[I]		0.000559767	6.32577e-05	1	1	12	O35604	O35604 [715-726]		NPC intracellular cholesterol transporter 1 OS=Mus musculus OX=10090 GN=Npc1 PE=1 SV=2	0	256562	153881	227047	145830	129155	222850	132564	170101	184176	203849	146053	182537	186396	159317	123181	153677	168142	250500	230076	190233		Peak Found	Peak Found	High	High	Peak Found	High	Peak Found	High	High	Peak Found	Peak Found	High	High	High	Peak Found
FALSE	High	[K].LQEEVPSEEQMPQEK.[G]		7.41561e-07	6.32577e-05	1	1	19	Q91XA2	Q91XA2 [207-221]		Golgi membrane protein 1 OS=Mus musculus OX=10090 GN=Golm1 PE=1 SV=2	0	20785.3	18301.6	19756.4	27621.8	11377.6	40284.1	41378.2	30353.1	27162.3	32212.7	45052.9	33661.8	21428.7	26388.2	29144.1	33476.9	24697.5	12700.1	34909.6	31887.2		High	High	High	High	High	High	High	High	High	High	High	High	High	High	High
FALSE	High	[K].VTDTDFDGVEVR.[V]		1.38464e-06	6.32577e-05	1	1	20	Q8BLF1	Q8BLF1 [82-93]		Neutral cholesterol ester hydrolase 1 OS=Mus musculus OX=10090 GN=Nceh1 PE=1 SV=1	0	300141	325759	230247	301772	475367	286810	273662	438977	425061	397270	359540	380918	309780	347236	281374	398480	345541	330276	362811	429729		High	High	High	High	High	High	High	High	High	High	High	High	High	High	High
FALSE	High	[R].LQEFVLVASK.[E]		0.000271413	6.32577e-05	1	1	17	Q3UJD6	Q3UJD6 [1071-1080]		Ubiquitin carboxyl-terminal hydrolase 19 OS=Mus musculus OX=10090 GN=Usp19 PE=1 SV=1	0	179346	258031	191440	198055	177224	168688	155706	149170	168493	189912	143544	217165	256297	271200	178020	130631	151775	125994	166823	178145		High	High	High	High	High	High	High	High	High	Peak Found	Peak Found	High	High	High	Peak Found
FALSE	High	[R].LQDTATATTEDPELMAFLSR.[Y]		2.82013e-05	6.32577e-05	1	1	5	Q8BHC9	Q8BHC9 [250-269]		Alpha-(1,3)-fucosyltransferase 11 OS=Mus musculus OX=10090 GN=Fut11 PE=1 SV=1	0	184917	198177	154299	232719	191391	250326	208890	229805	166438	271935	214475	307079	168754		146175	173217	169775	149608	160755	216680		Peak Found	Peak Found	Peak Found	Peak Found	High	High	Peak Found	Peak Found	High	Peak Found	Peak Found	Peak Found	Peak Found	Not Found	Peak Found
FALSE	High	[K].LQALQSQVEFLEQSMVDK.[S]		1.75457e-05	6.32577e-05	1	1	3	Q9JMH9	Q9JMH9 [1793-1810]		Unconventional myosin-XVIIIa OS=Mus musculus OX=10090 GN=Myo18a PE=1 SV=2	0	422822	460686	190801	429333	289465	435218	267485	334535	154790		288268	108162	117919	30011.3	149652	154835	75568.8	167889	257189	175466		Peak Found	Peak Found	Peak Found	High	Peak Found	Peak Found	Peak Found	Peak Found	High	Not Found	Peak Found	Peak Found	Peak Found	Peak Found	Peak Found
FALSE	High	[K].IQAGEGETAVLNQLQEK.[N]		6.20926e-10	6.32577e-05	1	1	20	Q8BL66	Q8BL66 [553-569]		Early endosome antigen 1 OS=Mus musculus OX=10090 GN=Eea1 PE=1 SV=2	0	274763	265439	282562	209439	140427	231233	257406	194496	228478		130705	176442	296482	109897	155581	63860.8	175507	212532	312223	152611		High	High	High	High	High	High	High	High	High	High	High	High	High	High	High
FALSE	High	[K].IQAGASLVQLYTALTFLGPPVVAR.[V]		1.09885e-10	6.32577e-05	1	1	19	O35435	O35435 [345-368]		Dihydroorotate dehydrogenase (quinone), mitochondrial OS=Mus musculus OX=10090 GN=Dhodh PE=1 SV=2	0					40473.2		25053.6	23681.6		31108.7	43183									23315.7		High	High	High	High	High	High	Peak Found	High	High	High	High	High	High	High	High
FALSE	High	[K].VTGEPKPEITWWFEGEILQDGEDYQYIER.[G]		9.60864e-09	6.32577e-05	1	1	20	Q7TPW1	Q7TPW1 [536-564]		Nexilin OS=Mus musculus OX=10090 GN=Nexn PE=1 SV=3	0	120153	154077	78290.8		98778.7	169333	110508			126525	180455	65155.5	70107.8	71890.2	89988.2	82245.2	67831.9	64409.5	23298.7	48509.8		High	High	High	High	High	High	High	High	High	High	High	High	High	High	High
FALSE	High	[R].VTGEEWLVR.[S]		0.000243581	6.32577e-05	1	1	20	Q9EQK5	Q9EQK5 [191-199]		Major vault protein OS=Mus musculus OX=10090 GN=Mvp PE=1 SV=4	0	1.63149e+06	1.90791e+06	1.09981e+06	1.25467e+06	1.20348e+06	1.45077e+06	1.63324e+06	1.37114e+06	1.14892e+06	1.83484e+06	1.60931e+06	1.11406e+06	1.71633e+06	1.63653e+06	1111807	1.22679e+06	1.12632e+06	1.1027e+06	1.13257e+06	2.00828e+06		High	High	High	High	High	High	High	High	High	High	High	High	High	High	High
FALSE	High	[R].LPTGYYFGASAGTGDLSDNHDIISIK.[L]		1.67588e-16	6.32577e-05	1	1	20	Q9DBH5	Q9DBH5 [249-274]		Vesicular integral-membrane protein VIP36 OS=Mus musculus OX=10090 GN=Lman2 PE=1 SV=2	0	156583	87735.4	45673.1	58247.2	69553.3	37050.4	61433.4	129205	241859	46934.6	174065	69619.7	82515.7	50002.9	228013	188893	40036.5	57389.9	71970.4	39699.1		High	High	High	High	High	High	High	High	High	High	High	High	High	High	High
FALSE	High	[K].LPTKNEFIPTNFEILSLEK.[D]		7.2854e-05	6.32577e-05	1	1	6	Q9JHR7	Q9JHR7 [524-542]		Insulin-degrading enzyme OS=Mus musculus OX=10090 GN=Ide PE=1 SV=1	1						7336.15		11353.5	11192	16564.6		8205.75	8254.96		5641.85			14048.5	9722.26	15285.3		High	Not Found	High	Not Found	High	Peak Found	Not Found	Peak Found	High	Peak Found	Not Found	Peak Found	Peak Found	High	Peak Found
FALSE	High	[R].LPTQIVLSSLLQK.[I]		2.14264e-05	6.32577e-05	1	1	20	Q66X22	Q66X22 [248-260]		NACHT, LRR and PYD domains-containing protein 9B OS=Mus musculus OX=10090 GN=Nlrp9b PE=1 SV=1	0	557973	506624	273113	436098	376782	552811	517573	809719	417512	602972	754912	372061	491840	415366	242535	308702	217910	434600	425579	196867		High	High	High	High	High	High	High	High	High	High	High	High	High	High	High
FALSE	High	[R].LPTSVLLPYK.[S]		3.14249e-05	6.32577e-05	1	1	20	Q9D071	Q9D071 [985-994]		MMS19 nucleotide excision repair protein homolog OS=Mus musculus OX=10090 GN=Mms19 PE=1 SV=1	0	407637	396151	220487	373784	364437	277151	305614	306104	311736	236904	193816	205354	301933	224417	287320	342133	207618	202732	302497	312410		High	High	High	High	High	High	High	High	High	High	High	High	High	High	High
FALSE	High	[R].VTGEADVEFATHEDAVAAMSK.[D]		6.54499e-07	6.32577e-05	1	1	9	O35737	O35737 [327-347]		Heterogeneous nuclear ribonucleoprotein H OS=Mus musculus OX=10090 GN=Hnrnph1 PE=1 SV=3	0						3210.09	15761															Not Found	High	High	High	Not Found	High	High	Not Found	Not Found	Not Found	Not Found	High	Not Found	Not Found	High
FALSE	High	[R].LPVATIFTTHATLLGR.[Y]		2.99238e-07	6.32577e-05	1	1	7	Q9Z1E4	Q9Z1E4 [196-211]		Glycogen [starch] synthase, muscle OS=Mus musculus OX=10090 GN=Gys1 PE=1 SV=2	0	82239.6	26878.9	43331.4	62544.6	29882.9	29141.2	35155.5	38579.1	62098.8	44695.8	44529.1	60408.2	31963.8	54187	44660.4	27666	23015.7	50386.8	53961.4	52964.4		High	Peak Found	Peak Found	High	Peak Found	High	Peak Found	Peak Found	Peak Found	Peak Found	Peak Found	High	Peak Found	High	Peak Found
FALSE	High	[R].VTGAVDVTLGAVQNSVDK.[T]		1.82425e-08	6.32577e-05	1	1	7	Q9DBG5	Q9DBG5 [151-168]		Perilipin-3 OS=Mus musculus OX=10090 GN=Plin3 PE=1 SV=1	0																					No Quan Values	High	High	Not Found	Not Found	Not Found	Not Found	High	Not Found	High	Not Found	Not Found	Not Found	Not Found	High	Not Found
FALSE	High	[R].LPVEEAVGIPNIPVHPIGYNDAER.[L]		8.0377e-10	6.32577e-05	1	1	21	Q9CZR2	Q9CZR2 [271-294]		N-acetylated-alpha-linked acidic dipeptidase 2 OS=Mus musculus OX=10090 GN=Naalad2 PE=1 SV=2	0	98524.2	61053.6	74486.9	52129.6	54136.5	44749.6	52944	81445.6	116132	94486.3	93175.6	68199.6	61806.8	78140.8	77852.5	122791	39575.5	95705.5	88752.3	79361.7		High	High	High	High	High	High	High	High	High	High	High	High	High	High	High
FALSE	High	[R].LPVGDHLIYSETEPVR.[T]		1.18756e-07	6.32577e-05	1	1	5	Q9DBR2	Q9DBR2 [487-502]		Protein FAM13C OS=Mus musculus OX=10090 GN=Fam13c PE=1 SV=2	0		29399.7				17232	16844.3		10691.6	7818.36		11218		11917.2			13596.2			18368.3		Not Found	High	Not Found	Not Found	High	High	Peak Found	Not Found	Peak Found	Peak Found	Not Found	Peak Found	Not Found	Peak Found	Not Found
FALSE	High	[K].LPVGTTATLYFR.[D]		0.000155398	6.32577e-05	1	1	8	Q9CY27	Q9CY27 [68-79]		Very-long-chain enoyl-CoA reductase OS=Mus musculus OX=10090 GN=Tecr PE=1 SV=1	0			64537.2						49034.4				40551.4							75034.9		Not Found	Not Found	High	High	High	Not Found	Not Found	Not Found	High	Not Found	Not Found	High	Peak Found	Not Found	High
FALSE	High	[R].LPVIDPESGNTLYILTHK.[R]		6.27812e-07	6.32577e-05	1	1	1	O54950	O54950 [152-169]		5'-AMP-activated protein kinase subunit gamma-1 OS=Mus musculus OX=10090 GN=Prkag1 PE=1 SV=2	0																					No Quan Values	Not Found	Not Found	Not Found	Not Found	Not Found	Not Found	Not Found	Not Found	Not Found	Not Found	Not Found	Not Found	Not Found	Not Found	Not Found
FALSE	High	[R].VTGADVPMPYAK.[V]		9.31898e-06	6.32577e-05	1	1	19	Q9D051	Q9D051 [325-336]		Pyruvate dehydrogenase E1 component subunit beta, mitochondrial OS=Mus musculus OX=10090 GN=Pdhb PE=1 SV=1	0	106551	152937	144105	241346	112953	153169	133578	183977	186921	152512	150154	153546	151805	186015	203616	176517	136448	149644	169458	162161		High	High	High	High	High	High	High	High	High	High	High	High	High	High	High
FALSE	High	[R].IPVLSWIHPESQATVTR.[C]		0.000253931	6.32577e-05	1	1	19	Q9Z2D1	Q9Z2D1 [267-283]		Myotubularin-related protein 2 OS=Mus musculus OX=10090 GN=Mtmr2 PE=1 SV=3	0	23266.1	18656.8	20341.3	8365.75	19656.6	22526	39209.7	47062	32368.6	27297.8	12668.1	18160.8	27180.1	62944.7	15842.9	14125.2	12987	15147.6	19566.3	19582.7		High	High	Peak Found	High	High	High	High	High	High	High	High	High	High	High	High
FALSE	High	[R].IPVLYGEVEKLEESAVTVMFDK.[V]		7.12017e-09	6.32577e-05	1	1	19	Q99LB6	Q99LB6 [182-203]		Methionine adenosyltransferase 2 subunit beta OS=Mus musculus OX=10090 GN=Mat2b PE=1 SV=1	1	120258	28011.6	111624	64364.8	50032.6	81295	56566.3	95062.6	215398	43904.5	42827.4	98009.1	64829.6	59075.9	75061.3	12318.8	68068.3	86856.6	61143.9	86028.2		High	High	Peak Found	High	High	High	High	High	High	High	High	High	High	High	High
FALSE	High	[R].IPVLYGEVEKLEESAVTVMFDKVQFSNK.[S]		2.90502e-06	6.32577e-05	1	1	7	Q99LB6	Q99LB6 [182-209]		Methionine adenosyltransferase 2 subunit beta OS=Mus musculus OX=10090 GN=Mat2b PE=1 SV=1	2	39360.4	31062.5	52005	30833.1	33379.2	49618.6	56285.2	35454.8		24777.6	11203.9	13008.9	35580.6	9204.31	16272.4		15791.4	27757		12820.4		Peak Found	High	High	Peak Found	Peak Found	High	Peak Found	High	Not Found	High	Peak Found	Peak Found	High	Peak Found	Peak Found
FALSE	High	[R].VTFVNFTVTR.[S]		0.000354227	6.32577e-05	1	1	20	Q9JHU4	Q9JHU4 [3694-3703]		Cytoplasmic dynein 1 heavy chain 1 OS=Mus musculus OX=10090 GN=Dync1h1 PE=1 SV=2	0	457772	434177	9246.86	278149			172747		229784			205671	179757		268426	96735.8	234134	229274	269124	291630		High	High	High	High	High	High	High	High	High	High	High	High	High	High	High
FALSE	High	[K].IPVPEDKYTALVDQEEKEDVK.[S]		9.14043e-09	6.32577e-05	1	1	20	Q9DCX2	Q9DCX2 [79-99]		ATP synthase subunit d, mitochondrial OS=Mus musculus OX=10090 GN=Atp5pd PE=1 SV=3	2	441390	904480	431768	597906	342442	419382	444179	251674	415506	371874	301269	274541	320664	381057	369522	356376	373719	398746	564456	243406		High	High	High	High	High	High	High	High	High	High	High	High	High	High	High
FALSE	High	[R].IPVPRPPSIEEFTIVKPISR.[G]		0.000126202	6.32577e-05	1	1	1	Q8C0P0	Q8C0P0 [23-42]		Serine/threonine-protein kinase greatwall OS=Mus musculus OX=10090 GN=Mastl PE=2 SV=2	0	501860	446337	195053	238087	234280			591784		316539		132821		80136.5	149143	298861				318596		Peak Found	Peak Found	Peak Found	Peak Found	Peak Found	Not Found	Not Found	Peak Found	Not Found	Peak Found	Not Found	High	Not Found	Peak Found	Peak Found
FALSE	High	[R].IPVQYPHEVPQISIR.[N]		1.81579e-07	6.32577e-05	1	1	12	Q9QZR0	Q9QZR0 [69-83]		E3 ubiquitin-protein ligase RNF25 OS=Mus musculus OX=10090 GN=Rnf25 PE=1 SV=2	0		62644.3	48118.1	22925.8	22970.4	28162.6		33637.1			62786.1		37179.7	17482.4	35649	34272		29027.7		36917.4		Not Found	High	High	High	Peak Found	Peak Found	High	High	High	High	High	Not Found	High	Peak Found	Peak Found
FALSE	High	[R].LPVTNEMVHNLVAIELAYINTK.[H]		2.32244e-08	6.32577e-05	1	1	20	Q8K1M6	Q8K1M6 [482-503]		Dynamin-1-like protein OS=Mus musculus OX=10090 GN=Dnm1l PE=1 SV=2	0	113414	135529	98786.3	98258	120162	181882	168858	209391	222526	186898	221188	96878.3	82409.2	127602	134735	108226	93932.2	91526.7	153635	127779		High	High	High	High	High	High	High	High	High	High	High	High	High	High	High
FALSE	High	[K].LPVWVVEDHQEVLPFIYR.[A]		6.18647e-11	6.32577e-05	1	1	21	Q8BGC1	Q8BGC1 [17-34]		UPF0489 protein C5orf22 homolog OS=Mus musculus OX=10090 PE=1 SV=1	0	148473	123940	49933	87092.2	59397	67059.1	109254	85471.7	256099	141367	172519	47929.2	96703.7	47784.8	85981	111278	26611.8	99548.5	174255	123048		High	High	High	High	High	High	High	High	High	High	High	High	High	High	High
FALSE	High	[R].IPWFQYPIIYDIR.[A]		5.72869e-07	6.32577e-05	1	1	20	O35129	O35129 [72-84]		Prohibitin-2 OS=Mus musculus OX=10090 GN=Phb2 PE=1 SV=1	0	260924	282940	210174	215458	260633	367842	217997	292830	429090	377028	397523	229457	183339	307756	283975	313453	201243	338581	359608	326080		High	High	High	High	High	High	High	High	High	High	High	High	High	High	High
FALSE	High	[R].IPYKPNYSLNLWSIMK.[N]		1.38599e-08	6.32577e-05	1	1	21	Q3B7Z2	Q3B7Z2 [407-422]		Oxysterol-binding protein 1 OS=Mus musculus OX=10090 GN=Osbp PE=1 SV=3	0	70911.7	134795	50519.7	49610.8	76934.5	89391.8	83212.7	58782	85961.7	47485.2	119207	147859	107560	71228.8	84841.2	77376.5	39734.1	87365.8	79519.2	113232		High	High	High	High	High	High	High	High	High	High	High	High	High	High	High
FALSE	High	[K].IPYLPITNFNQNWQDGK.[A]		7.79547e-07	6.32577e-05	1	1	20	Q80X90	Q80X90 [153-169]		Filamin-B OS=Mus musculus OX=10090 GN=Flnb PE=1 SV=3	0	37566.7	29797.3	30418.3	37800.1	26930.4	34580.6	34041.4	38122.7	44793.7	38140.3	35115	30518.3	28493.7	25586.3	25711.3	21714.5	22244	34518.8	33645.8	34096.1		High	High	High	High	High	High	High	High	High	High	High	High	High	High	High
FALSE	High	[K].LPYNVSDDPWLVAYNFLQK.[N]		0.000192945	6.32577e-05	1	1	5	P27612	P27612 [418-436]		Phospholipase A-2-activating protein OS=Mus musculus OX=10090 GN=Plaa PE=1 SV=4	0	70910.2	34176.9	37541.2	51512.1	237581	59191.3	22235.8	99334.5	500248	77472.9	323195	823526	33415.5		24697.6	5510.42		47685.3	439821	618606		Peak Found	Peak Found	Peak Found	Peak Found	Peak Found	Peak Found	Peak Found	Peak Found	High	Peak Found	High	Peak Found	Peak Found	Not Found	Peak Found
FALSE	High	[R].LPYTASSGLMAPR.[E]		3.68106e-05	6.32577e-05	1	1	3	Q9R1Q9	Q9R1Q9 [175-187]		V-type proton ATPase subunit S1 OS=Mus musculus OX=10090 GN=Atp6ap1 PE=1 SV=1	0		26295.3	38822	28913.3	22132.1	39090.2	31868		29621.4			31310.8	32743	38946.1	35682	22226.3	33743.9	23875				Not Found	Peak Found	Peak Found	Peak Found	Peak Found	Peak Found	Peak Found	Not Found	Peak Found	Not Found	High	Peak Found	High	Peak Found	Peak Found
FALSE	High	[K].LQAANAEDIK.[S]		0.000109549	6.32577e-05	1	1	19	Q02819	Q02819 [71-80]		Nucleobindin-1 OS=Mus musculus OX=10090 GN=Nucb1 PE=1 SV=2	0	159992	148639	146211	212785		213924	154346	141205	224803	134876	168620	134724	204883	150833	159833	190771	128406	163952	199781	153138		High	High	High	High	Not Found	High	High	High	High	High	High	High	High	High	High
FALSE	High	[R].LQEGDKILSVNGQDLK.[N]		2.01396e-06	6.32577e-05	1	1	3	Q9D6K5	Q9D6K5 [59-74]		Synaptojanin-2-binding protein OS=Mus musculus OX=10090 GN=Synj2bp PE=1 SV=1	1																					No Quan Values	Not Found	Not Found	Not Found	Not Found	Not Found	Not Found	Not Found	Not Found	High	Not Found	Not Found	Not Found	High	Not Found	Not Found
FALSE	High	[K].IQEGVFDINNEANGIK.[I]		1.03842e-05	6.32577e-05	1	1	11	P53994	P53994 [171-186]		Ras-related protein Rab-2A OS=Mus musculus OX=10090 GN=Rab2a PE=1 SV=1	0	60926.1	9388.2	38135.9	165981	53053.8	38837.5	54821.6	31812.5	25156	30667.9	37700.2	22445.2	292859	122645	36740.5	62218	17079.3	9969.21	87794.5	162643		Peak Found	Peak Found	Peak Found	Peak Found	High	Peak Found	Peak Found	Peak Found	High	High	High	Peak Found	High	Peak Found	High
FALSE	High	[R].LQEGYDHSYYFIATFIADHIR.[H]		7.1797e-09	6.32577e-05	1	1	21	Q9R0P3	Q9R0P3 [254-274]		S-formylglutathione hydrolase OS=Mus musculus OX=10090 GN=Esd PE=1 SV=1	0	757322	956324	1.10095e+06	717816	305102	788839	710601	976929	987281	587791	896304	705912	532624	599475	412234	625277	382288	525187	677555	585769		High	High	High	High	High	High	High	High	High	High	High	High	High	High	High
FALSE	High	[R].IQEHLQNSGLAQR.[H]		7.88954e-06	6.32577e-05	1	1	16	P42859	P42859 [2018-2030]		Huntingtin OS=Mus musculus OX=10090 GN=Htt PE=1 SV=2	0	25124.9	20621.2	17760.9	21995.1		25588.4	21546.7	26484.7	32724.8	21585.6	27266.6	18520	19194.8	19887.2	22187.7	25781.8	17501	21675.1	25142.1	21939.6		High	High	High	High	Not Found	High	High	High	High	High	Peak Found	High	High	Peak Found	High
FALSE	High	[R].IQHGSGFGIEFNATDALR.[C]		1.15401e-08	6.32577e-05	1	1	20	Q8BH58	Q8BH58 [57-74]		TIP41-like protein OS=Mus musculus OX=10090 GN=Tiprl PE=1 SV=1	0	183181		74944.9	8135.96	92069.4	82662.2	93144.3	16267	107026			79969.2	76469.6	62683.7	103209	73625.8	2955		93873.8	107424		High	High	High	High	High	High	High	High	High	High	High	High	High	High	High
FALSE	High	[R].IQHLSTIDYVEDGK.[G]		0.000108641	6.32577e-05	1	1	17	Q3UFK8	Q3UFK8 [415-428]		FERM domain-containing protein 8 OS=Mus musculus OX=10090 GN=Frmd8 PE=1 SV=2	0			64878.1	37154.4	22013.3	37974.6	33485.7	25199.1	61411.8	10128.7	56490.1	36503.8	13728.9	55695.8	50363.5	42593.5	59336.6	29652.8	85954.9	18878.7		High	Not Found	High	High	Peak Found	High	Peak Found	High	High	High	High	High	High	High	High
FALSE	High	[K].IQHMELQLIK.[K]		0.000209691	6.32577e-05	1	1	11	P40336	P40336 [204-213]		Vacuolar protein sorting-associated protein 26A OS=Mus musculus OX=10090 GN=Vps26a PE=1 SV=1	0									205859				397190									Not Found	High	High	Not Found	Not Found	Not Found	Not Found	Not Found	High	Not Found	High	High	High	High	High
FALSE	High	[K].LQHPLGVAWDEER.[Q]		5.184e-07	6.32577e-05	1	1	19	Q8BZW8	Q8BZW8 [474-486]		NHL repeat-containing protein 2 OS=Mus musculus OX=10090 GN=Nhlrc2 PE=1 SV=1	0	118426	138591	150856	122964	87356.9	2272.76	174198	130327	114363	107610	111177	106740	112705	144539	155692	117793	78405.3	144614	160151	189563		Peak Found	High	High	High	High	High	High	High	High	High	High	High	High	High	High
FALSE	High	[R].LQHPLTILPIDQMK.[T]		5.82488e-07	6.32577e-05	1	1	20	Q9WTP2	Q9WTP2 [32-45]		Protein sprouty homolog 4 OS=Mus musculus OX=10090 GN=Spry4 PE=2 SV=1	0	275424	196354	65020.5	103590	152621	81314.8	136485	135162	179890	212506	159559	130159	135585	101153	143276	128281	160609	100414	151478	104509		High	High	High	High	High	High	High	High	High	High	High	High	High	High	High
FALSE	High	[R].LQHVLVYFFQNEAPK.[R]		0.000578705	6.32577e-05	1	1	2	Q5I043	Q5I043 [799-813]		Ubiquitin carboxyl-terminal hydrolase 28 OS=Mus musculus OX=10090 GN=Usp28 PE=1 SV=1	0		86383.6	27127.7	21465.7	39588.9	42214.6			63622			67251		57357.3		60831	52748.8	90509.2	26561.5	71396.9		Not Found	Peak Found	High	Peak Found	Peak Found	Peak Found	Not Found	Not Found	Peak Found	Not Found	Not Found	Peak Found	Not Found	Peak Found	Not Found
FALSE	High	[K].IQKPTLDKPSAETFVK.[S]		1.25759e-05	6.32577e-05	1	1	19	O70503	O70503 [242-257]		Very-long-chain 3-oxoacyl-CoA reductase OS=Mus musculus OX=10090 GN=Hsd17b12 PE=1 SV=1	0	27253.3	38162.1	25940	36338	16221.6	40519.9	52255.7	41729.3	59830.8	45245.2	82703.2	34010	32020.6	31646.2	32949.9	31058.5	24450.4	27679	26558.7	32659.6		High	High	High	High	High	High	High	High	High	High	High	High	High	High	Peak Found
FALSE	High	[R].LQLALDVEHLGEQIQR.[M]		1.02604e-06	6.32577e-05	1	1	12	Q921L5	Q921L5 [686-701]		Conserved oligomeric Golgi complex subunit 2 OS=Mus musculus OX=10090 GN=Cog2 PE=1 SV=2	0	15677.1	1985.94	2803.42	3961.52	15650.5	3416.95	29647.5		14283.4	4237.07	8249.06	4886.75	6326.11	3588.91		16027.1	3357.2	9812.01		1267.33		High	Peak Found	Peak Found	Peak Found	High	Peak Found	Peak Found	Not Found	High	High	High	Peak Found	High	Peak Found	High
FALSE	High	[K].VTANQMEMEHSLILNNLK.[T]		1.03462e-06	6.32577e-05	1	1	19	Q9D6I7	Q9D6I7 [398-415]		Divergent protein kinase domain 1A OS=Mus musculus OX=10090 GN=Dipk1a PE=2 SV=1	0				8487.06											13895.4			15014				High	High	Not Found	High	High	High	High	High	High	High	High	High	High	High	High
FALSE	High	[R].LQLEIDQKKDAEDQEAQLK.[N]		7.9555e-06	6.32577e-05	1	1	10	O35685	O35685 [115-133]		Nuclear migration protein nudC OS=Mus musculus OX=10090 GN=Nudc PE=1 SV=1	2																					No Quan Values	Not Found	Not Found	High	Not Found	Not Found	High	High	High	Not Found	Not Found	High	Not Found	Not Found	High	High
FALSE	High	[R].VTAIYIDPATHR.[Q]		7.59505e-05	6.32577e-05	1	1	5	P19096	P19096 [1053-1064]		Fatty acid synthase OS=Mus musculus OX=10090 GN=Fasn PE=1 SV=2	0			67391.1	38640.9	17136.9					41978.6			75306.1		71688.3	67394.2	38406.5					Not Found	Not Found	Peak Found	Peak Found	Peak Found	Not Found	Not Found	Not Found	Not Found	High	Not Found	Not Found	High	Not Found	Peak Found
FALSE	High	[R].IQIGTQAIER.[A]		0.000583538	6.32577e-05	1	1	20	A2AN08	A2AN08 [2352-2361]		E3 ubiquitin-protein ligase UBR4 OS=Mus musculus OX=10090 GN=Ubr4 PE=1 SV=1	0	189788	129072	191858	248512	103691	194519	168017	224847	275766	196024	298184	162497	197777	135868	286478	150760	124117	107673	152871	223273		High	High	High	High	High	High	High	High	High	High	High	High	High	High	High
FALSE	High	[K].LQLLEDDKESR.[Y]		8.86489e-06	6.32577e-05	1	1	16	P11103	P11103 [571-581]		Poly [ADP-ribose] polymerase 1 OS=Mus musculus OX=10090 GN=Parp1 PE=1 SV=3	1	27746.2	28842.6	41207.5	23259	21653.2	25727.8	52214.4	35945.7	21186.5	24442	31107.1	22116.5	27199.5	27367.6	30393.7	20274.2	20497	27988	29814.9	31131.7		Peak Found	High	High	Peak Found	High	High	High	High	High	High	High	High	High	Peak Found	High
FALSE	High	[R].LQLLEPFDKWDGK.[D]		0.000214993	6.32577e-05	1	1	12	Q99KI0	Q99KI0 [565-577]		Aconitate hydratase, mitochondrial OS=Mus musculus OX=10090 GN=Aco2 PE=1 SV=1	1	18791.5	45924	27151.4	24380.3	10371.3	9100.56	38445.6	41288.6	19897.8	10904.6	70612	60290.7	63969.4	34289	21493.3	21884.8	11662.6	67778	11187.4	30109.5		Peak Found	High	High	High	High	Peak Found	Peak Found	High	High	High	Peak Found	Peak Found	High	High	Peak Found
FALSE	High	[R].LQLLEPFDKWDGKDLEDLQILIK.[V]		1.11212e-09	6.32577e-05	1	1	18	Q99KI0	Q99KI0 [565-587]		Aconitate hydratase, mitochondrial OS=Mus musculus OX=10090 GN=Aco2 PE=1 SV=1	2	131445	152922		110985	127679	178124	130155			106419			87975.6	79274.7	112641		51244.3			72577.4		High	High	High	High	High	High	High	High	High	High	High	High	High	High	High
FALSE	High	[R].LQILHIHTAR.[M]		0.000334183	6.32577e-05	1	1	20	P46460	P46460 [404-413]		Vesicle-fusing ATPase OS=Mus musculus OX=10090 GN=Nsf PE=1 SV=2	0	76997	383765	25968.6	100003	261224	810817	975684		570218	34965.1	437647	243692	10596.4		37237.2		423629			386217		High	High	High	High	High	High	High	High	High	High	High	High	High	High	High
FALSE	High	[R].LQLLSNLFHGMDK.[N]		3.39043e-07	6.32577e-05	1	1	20	Q99JX4	Q99JX4 [103-115]		Eukaryotic translation initiation factor 3 subunit M OS=Mus musculus OX=10090 GN=Eif3m PE=1 SV=1	0	165923	189970	116189	52791.7	68004.8	106599	84209.6	133931	109229	55063	172417	89591.1	71366.8	45178	109570	100998	87954.7	232171	113458	101016		High	High	High	High	High	High	High	High	High	High	High	High	High	High	High
FALSE	High	[R].LQLLSNLFHGMDK.[N]	1xOxidation [M11]	6.21954e-05	6.32577e-05	1	1	8	Q99JX4	Q99JX4 [103-115]		Eukaryotic translation initiation factor 3 subunit M OS=Mus musculus OX=10090 GN=Eif3m PE=1 SV=1	0	21878.7	16097.2	11299.9	11932.4		6921				8422.36	7158.51					10498.4	6147.18	17819.5		8064.21		High	Peak Found	High	High	Not Found	Peak Found	Not Found	Not Found	Not Found	Peak Found	Peak Found	Not Found	High	Not Found	Not Found
FALSE	High	[R].LQIPEEEREPVEAIMTGSK.[T]		3.90196e-05	6.32577e-05	1	1	18	Q99K43	Q99K43 [250-268]		Protein regulator of cytokinesis 1 OS=Mus musculus OX=10090 GN=Prc1 PE=1 SV=2	1	326275	343082		84245.3	213519	177157	175517	181347	260476	192291	189190	237466	146231	128980	145855	126279	187949	299216		179345		High	High	Not Found	High	High	High	High	High	High	High	High	Peak Found	High	High	High
FALSE	High	[R].LQLQLAYNWHFELK.[N]		1.12969e-07	6.32577e-05	1	1	19	Q9EQK5	Q9EQK5 [537-550]		Major vault protein OS=Mus musculus OX=10090 GN=Mvp PE=1 SV=4	0	142063	1792161	115657	164504	178533	197237	177148	199206	209975	341039	218068	186902	477159	194024	191099	221863	165923	283722	188431	442575		High	High	High	High	High	High	High	High	High	High	High	High	Peak Found	High	High
FALSE	High	[R].LQLQSAGISK.[Y]		0.000683435	6.32577e-05	1	1	17	Q80YW5	Q80YW5 [125-134]		B box and SPRY domain-containing protein OS=Mus musculus OX=10090 GN=Bspry PE=1 SV=1	0	40622.9	35614.4	50281.4	25468.5	35328.4	54532.8	107423	50951.3	46164.4	45605.2	69820.9	46593.7	44229	38599	58094.6	53136.9	25744.2	45355.8	49358.6	47626.9		High	Peak Found	High	High	High	High	High	High	High	High	High	High	High	High	High
FALSE	High	[K].IQLSSLIAAFQVTR.[D]		0.000191346	6.32577e-05	1	1	5	Q9D0F6	Q9D0F6 [319-332]		Replication factor C subunit 5 OS=Mus musculus OX=10090 GN=Rfc5 PE=1 SV=1	0		35030.9	25917.8		4512.17	41525.2	24303.7	26577.7	16815.8	12581.1	25185.8	27747		17287		29616.9			19403.6			Not Found	Peak Found	High	Not Found	High	Peak Found	Peak Found	Peak Found	Peak Found	Peak Found	High	Peak Found	Not Found	Peak Found	Not Found
FALSE	High	[R].IQLVEEELDR.[A]		0.00078069	6.32577e-05	2	4	10	P21107; P58771	P21107 [93-102]; P58771 [92-101]		Tropomyosin alpha-3 chain OS=Mus musculus OX=10090 GN=Tpm3 PE=1 SV=3 Tropomyosin alpha-1 chain OS=Mus musculus OX=10090 GN=Tpm1 PE=1 SV=1	0	115497	217571	94224.2	32355	97438.2	78702.3	123307	28772.2	33794.5	33145.7	34394.9	107561	31487.7	23894.9	119113	25590.4	33631.3	32978.4	25499.2	127850	Shared	High	High	Peak Found	High	High	Peak Found	Peak Found	Peak Found	Peak Found	High	High	Peak Found	Peak Found	High	Peak Found
FALSE	High	[KR].IQIWDTAGQER.[FY]		1.28939e-05	6.32577e-05	14	24	20	P61027; P62821; P63011; Q91V41; Q9D1G1; Q91ZR1; O35963; P61028; P55258; P35283; P35279; P35276; Q6PHN9; P56371	P61027 [60-70]; P62821 [62-72]; P63011 [73-83]; Q91V41 [62-72]; Q9D1G1 [59-69]; Q91ZR1 [59-69]; O35963 [84-94]; P61028 [59-69]; P55258 [59-69]; P35283 [92-102]; P35279 [64-74]; P35276 [73-83]; Q6PHN9 [59-69]; P56371 [64-74]		Ras-related protein Rab-10 OS=Mus musculus OX=10090 GN=Rab10 PE=1 SV=1 Ras-related protein Rab-1A OS=Mus musculus OX=10090 GN=Rab1A PE=1 SV=3 Ras-related protein Rab-3A OS=Mus musculus OX=10090 GN=Rab3a PE=1 SV=1 Ras-related protein Rab-14 OS=Mus musculus OX=10090 GN=Rab14 PE=1 SV=3 Ras-related protein Rab-1B OS=Mus musculus OX=10090 GN=Rab1b PE=1 SV=1 Ras-related protein Rab-4B OS=Mus musculus O…	0	2.02401e+06	1.65106e+06	1.50351e+06	1.76523e+06	1.42254e+06	1.35581e+06	2.1108e+06	1.57267e+06	2.1361e+06	2.04733e+06	2.5438e+06	1.59067e+06	1.35567e+06	1.36555e+06	1.80353e+06	1.72718e+06	1.50245e+06	1.38323e+06	2.05448e+06	1.73856e+06	Shared	High	High	High	High	High	High	High	High	High	High	High	High	High	High	High
FALSE	High	[K].LQIWDTAGQESFR.[S]		5.72272e-05	6.32577e-05	1	2	3	P53994	P53994 [57-69]		Ras-related protein Rab-2A OS=Mus musculus OX=10090 GN=Rab2a PE=1 SV=1	0		28274.3					22002.9	25039.1						20722.8			15172.8					Not Found	Peak Found	Not Found	Not Found	Not Found	Not Found	Peak Found	Peak Found	High	Not Found	Not Found	Not Found	Not Found	Peak Found	High
FALSE	High	[K].LQMEAPHIIVGTPGR.[V]		8.8736e-08	6.32577e-05	1	1	20	P60843	P60843 [147-161]		Eukaryotic initiation factor 4A-I OS=Mus musculus OX=10090 GN=Eif4a1 PE=1 SV=1	0	237154	292000	202091	171599	110438	131848	207151	123545	151979	169161	109464	141834	133871	137762	192148	134297	77088.3	115288	99331.5	113015		High	High	High	High	High	High	High	High	High	High	High	High	High	High	High
FALSE	High	[K].IQMSNLMNQAR.[L]		5.67527e-05	6.32577e-05	1	1	17	P50518	P50518 [70-80]		V-type proton ATPase subunit E 1 OS=Mus musculus OX=10090 GN=Atp6v1e1 PE=1 SV=2	0	76460.7	195330	31525	52657.5	105946	149721	123541		75764.6	31658.5	206018	16380.3	149852	11578.3	161441	224293	122826		143529	159963		Peak Found	High	Peak Found	High	High	High	Peak Found	High	High	High	High	High	High	High	High
FALSE	High	[K].LQNGLQALLISDLSNVEGK.[T]		1.64314e-07	6.32577e-05	1	1	20	Q8BHG1	Q8BHG1 [115-133]		Nardilysin OS=Mus musculus OX=10090 GN=Nrdc PE=1 SV=1	0	79434.3	103448	39702.1	26444.4	51669.3	100997	42302.5		97661.8	58056.1	33318.6	38406.6	46297.6	6690.62		49661.3	29360.9	59442.4	24207.1	41074		High	High	High	High	High	High	High	High	High	High	High	High	High	High	High
FALSE	High	[R].IQNKPYTETVDSDGRPDEVVAEEAWQR.[H]		1.52451e-07	6.32577e-05	1	1	20	Q3UJD6	Q3UJD6 [649-675]		Ubiquitin carboxyl-terminal hydrolase 19 OS=Mus musculus OX=10090 GN=Usp19 PE=1 SV=1	0	180244	191810	185662	125902	196277	99136.5	134672	139740	165453	146069	154402	150040	177607	122557	188928	133399	105490	90540.7	162583	156878		High	High	High	High	High	High	High	High	High	High	High	High	High	High	High
FALSE	High	[R].LQHAAELIK.[N]		0.00040805	6.32577e-05	1	1	18	Q9WU78	Q9WU78 [277-285]		Programmed cell death 6-interacting protein OS=Mus musculus OX=10090 GN=Pdcd6ip PE=1 SV=3	0	83408	113723	85394.3	73617.7		63916.6	81087.3	55230.9	120900	72507.4	82757	50698.2	77292.1	112353	130152	109050	47052.8	103122	75897	95050.6		High	High	High	High	Not Found	High	High	High	High	High	High	High	High	High	Peak Found
FALSE	High	[K].IQNLEALLQK.[G]		1.95513e-05	6.32577e-05	1	1	20	Q8BL66	Q8BL66 [525-534]		Early endosome antigen 1 OS=Mus musculus OX=10090 GN=Eea1 PE=1 SV=2	0	524712	774634	317372	395528	343576	297946		230746	395745	223432	342038	403210	372150	285026	253792	468544	559448	606290	168477	516722		High	High	High	High	High	High	High	High	High	High	High	High	High	High	High
FALSE	High	[R].LQGTHYSVQSDIWSMGLSLVELAIGRYPIPPPDAK.[E]		3.3747e-06	6.32577e-05	1	1	11	Q63932	Q63932 [239-273]		Dual specificity mitogen-activated protein kinase kinase 2 OS=Mus musculus OX=10090 GN=Map2k2 PE=1 SV=2	1	35155.7	28580	19370.3		31978.2		30816.8	33139.4	49758.3	41286.4		31287.4				33513.8		26913.7	42029.1	36860.6		High	High	Peak Found	Not Found	High	Not Found	High	High	High	High	Not Found	High	Not Found	Not Found	Not Found
FALSE	High	[K].LQGPEEQAAAR.[E]		0.000101641	6.32577e-05	1	1	28	Q8K2C7	Q8K2C7 [313-323]		Protein OS-9 OS=Mus musculus OX=10090 GN=Os9 PE=1 SV=2	0	79637.3	36529.7	46751.4	87491.9		76261.4	80037.3	86505.2	110502	58020.5	70849.3	49244.3	60591.3	82133	90394.7	77325.7	53024.2	42728.7	85157.6	98117.8		High	High	High	High	Not Found	High	High	High	High	High	High	High	High	High	High
FALSE	High	[R].LQELALVLK.[K]		0.000677775	6.32577e-05	1	1	20	Q8C1E7	Q8C1E7 [58-66]		Ion channel TACAN OS=Mus musculus OX=10090 GN=Tmem120a PE=1 SV=1	0	42393.7	37419.1	14563.5	15245.3	14837.2	17984.3	17718.5	17076.1	22474	15387.3	15958.8	14176.6	10681.4	19029.1	19731.4	17255.3	24377.6	17670.5	19606.3	27605.9		High	High	High	High	High	High	High	High	High	High	High	High	High	High	High
FALSE	High	[R].LQELDAASK.[V]		0.00101017	6.32577e-05	1	1	18	Q6IRU5	Q6IRU5 [114-122]		Clathrin light chain B OS=Mus musculus OX=10090 GN=Cltb PE=1 SV=1	0	1.14209e+06	917683	791716	1.07066e+06		839332	1.16e+06	1.03513e+06	1.23247e+06	1.0689e+06	998856	839339	832303	1.0103e+06	1.01891e+06	1.04478e+06	670054	857952	1063606	771450		High	High	High	High	Not Found	High	High	High	Peak Found	High	High	High	High	High	High
FALSE	High	[R].VTDPVGDIVSFMHSFEEK.[Y]		3.53455e-07	6.32577e-05	1	1	20	Q3TDN2	Q3TDN2 [129-146]		FAS-associated factor 2 OS=Mus musculus OX=10090 GN=Faf2 PE=1 SV=2	0	52125.7	79261.8	83010.8	54603.1	78388.3	97988.5	53286.6	66332.1	76801.1	97259.3	62089.6	77172.8	71235.9	57876.8	71918.1	67856.8	47690.5	74171.5	79186.5	103158		High	High	High	High	High	High	High	High	High	High	High	High	High	High	High
FALSE	High	[K].VTDFGDKVEDPTFLNQLQSGVNR.[W]		1.43572e-12	6.32577e-05	1	1	20	Q9JHU4	Q9JHU4 [227-249]		Cytoplasmic dynein 1 heavy chain 1 OS=Mus musculus OX=10090 GN=Dync1h1 PE=1 SV=2	1	1.23699e+06		439821	543089	174228	305454							491628	277910			177467	218112				High	High	High	High	High	High	High	High	High	High	High	High	High	High	High
FALSE	High	[K].LQELPDAVPHGEMPR.[H]		2.80987e-06	6.32577e-05	1	1	6	P49718	P49718 [229-243]		DNA replication licensing factor MCM5 OS=Mus musculus OX=10090 GN=Mcm5 PE=1 SV=2	0					96627.9				128499	84632.5	55808.2		63843.9	66204.9		76993.9	66887.6	82663.1	110976	86089.8		Not Found	High	Not Found	Not Found	Peak Found	Not Found	Not Found	Not Found	High	Peak Found	Peak Found	High	Peak Found	Peak Found	High
FALSE	High	[R].IQEITEQLDITTSEYEKEK.[L]		4.1484e-11	6.32577e-05	1	1	20	P63038	P63038 [371-389]		60 kDa heat shock protein, mitochondrial OS=Mus musculus OX=10090 GN=Hspd1 PE=1 SV=1	1	2.71387e+06	3.60694e+06	1.09371e+06	750714	1.72015e+06	1.04286e+06	690200	1.30789e+06	2.24355e+06	1.45294e+06	1.45287e+06	697144	704356	1.24957e+06	1641599	1.50626e+06	1661301	1.29746e+06	814664	1.87243e+06		High	High	High	High	High	High	High	High	High	High	High	High	High	High	High
FALSE	High	[R].VTDALNATR.[A]		0.000502392	6.32577e-05	1	1	41	P63038	P63038 [421-429]		60 kDa heat shock protein, mitochondrial OS=Mus musculus OX=10090 GN=Hspd1 PE=1 SV=1	0	2382450	1634109	1.67092e+06	1.46717e+06		1.693e+06	1.67634e+06	1.96387e+06	1.94603e+06	1.45956e+06	1.69234e+06	1.33471e+06	1.34558e+06	1.55508e+06	1.78172e+06	1.46891e+06	1.51627e+06	1.66042e+06	1.49266e+06	1.62393e+06		High	High	High	High	Not Found	High	High	High	High	High	High	High	High	High	High
FALSE	High	[K].IQENALPMMLAEPPQNLIAQSQSGTGK.[T]		0.000199477	6.32577e-05	1	1	5	Q61655	Q61655 [117-143]		ATP-dependent RNA helicase DDX19A OS=Mus musculus OX=10090 GN=Ddx19a PE=1 SV=2	0	24585.7	43154.6		26640.4	33491.3	39862.7	14760.6	29657	46528.4	28916.4	35758.2	30220.8	54876.2	22037.7	32041.4	19069.1	38184.4		54285.7	39865		Peak Found	Peak Found	Not Found	Peak Found	Peak Found	Peak Found	Peak Found	Peak Found	High	Peak Found	High	High	High	Peak Found	High
FALSE	High	[K].LQENLQQLQHSTNQLAK.[E]		7.70996e-10	6.32577e-05	1	1	20	Q9ER00	Q9ER00 [59-75]		Syntaxin-12 OS=Mus musculus OX=10090 GN=Stx12 PE=1 SV=1	0	255492		748083		145056	348242	601038	492619		301066	805495	779276	443813	381667	698479	855237	438190		1.43042e+06	614917		High	High	High	High	High	High	High	High	High	High	High	High	High	High	High
FALSE	High	[K].LQEQLMGAVVMEKPNIR.[W]		6.22607e-07	6.32577e-05	1	1	3	Q8VEJ9	Q8VEJ9 [109-125]		Vacuolar protein sorting-associated protein 4A OS=Mus musculus OX=10090 GN=Vps4a PE=1 SV=1	0	23467.3	31897.1	42475		15908.9		13295.2		12110.9	19537	15877.7	20504.5	11095.2	51392.6	9050				21446.5			Peak Found	High	Peak Found	Not Found	Peak Found	Not Found	Peak Found	Not Found	Peak Found	High	Peak Found	Peak Found	Peak Found	Peak Found	High
FALSE	High	[K].VTATPLMTAK.[E]		0.00094519	6.32577e-05	1	1	17	Q8C8T8	Q8C8T8 [122-131]		Pre-rRNA-processing protein TSR2 homolog OS=Mus musculus OX=10090 GN=Tsr2 PE=1 SV=1	0	12375	10238.6	15092.1	16259.5	8377.01	17765.6		13692.9	12547.6	14989	21539.9	17158.1	12573.1	12181.7	14894.3	15354.1	8092.21	13558.8	9870.42	18790		High	High	High	High	Peak Found	High	High	Peak Found	Peak Found	High	High	High	High	High	High
FALSE	High	[K].LQESPEDMPAGQTPHTIVLFAHNDLVDK.[V]		1.63552e-06	6.32577e-05	1	1	3	P49717	P49717 [353-380]		DNA replication licensing factor MCM4 OS=Mus musculus OX=10090 GN=Mcm4 PE=1 SV=1	0		165182		99460	33146				151692	123493	126379				36072.3		77525.7			79844.1		Not Found	Peak Found	Not Found	Peak Found	Peak Found	Not Found	Not Found	Not Found	Peak Found	High	Peak Found	Not Found	Not Found	Not Found	Peak Found
FALSE	High	[K].LQETLGQAGAGPGPSVAK.[A]		0.00020623	6.32577e-05	1	1	4	Q6PB44	Q6PB44 [473-490]		Tyrosine-protein phosphatase non-receptor type 23 OS=Mus musculus OX=10090 GN=Ptpn23 PE=1 SV=2	0	11690.1		8990.27	8387.76	5643.01		13128.7	9619.81	14230.7		18330.2		6173.15	8776.46	11799.4					9440.56		Peak Found	Not Found	Peak Found	Peak Found	Peak Found	Not Found	Peak Found	Peak Found	Peak Found	Not Found	High	High	Peak Found	Peak Found	High
FALSE	High	[K].LQETVEPTSK.[Q]		0.000269164	6.32577e-05	1	1	18	Q99MD9	Q99MD9 [194-203]		Nuclear autoantigenic sperm protein OS=Mus musculus OX=10090 GN=Nasp PE=1 SV=2	0	752748	216325	243928	234217		511671	264244	659293	829712	234654	552811	376455	222046	133917	173356	263829	450285	159753	167056	561291		High	High	Peak Found	High	Not Found	High	High	Peak Found	High	High	High	High	High	High	High
FALSE	High	[R].IQEVDAQMLR.[D]		2.23372e-05	6.32577e-05	1	1	20	Q9CZ13	Q9CZ13 [433-442]		Cytochrome b-c1 complex subunit 1, mitochondrial OS=Mus musculus OX=10090 GN=Uqcrc1 PE=1 SV=2	0	365545	676428	566069	412808	256857	616078	458926	521126	718711		509386	754076	471074		763527	426943	476714	921445	566407	612602		High	High	High	High	High	High	High	High	High	High	High	High	High	High	High
FALSE	High	[K].IQEVFSSYK.[F]		0.000458458	6.32577e-05	1	1	20	Q8K2I1	Q8K2I1 [55-63]		Protein farnesyltransferase subunit beta OS=Mus musculus OX=10090 GN=Fntb PE=1 SV=1	0	74397.1	38322.1	53575.1	76459.7	42541.2	62386.9	55250.4	78107.2	68421.7	45670.6	64975.5	43386.1	59283.4	44321.7	51737.3	50991.1	38529.2	36218.4	56971.7	67600		High	High	High	High	High	High	High	High	High	High	High	High	High	High	High
FALSE	High	[R].LQEVSAHLVR.[F]		0.000661075	6.32577e-05	1	1	1	Q8BNU0	Q8BNU0 [82-91]		Armadillo repeat-containing protein 6 OS=Mus musculus OX=10090 GN=Armc6 PE=1 SV=1	0					19611.3																	Not Found	Not Found	Not Found	Not Found	High	Not Found	Not Found	Not Found	Not Found	Not Found	Not Found	Not Found	Not Found	Not Found	Not Found
FALSE	High	[K].LQEYEEIIQSTEEFEK.[F]		3.33444e-07	6.32577e-05	1	1	20	O54692	O54692 [358-373]		Centromere/kinetochore protein zw10 homolog OS=Mus musculus OX=10090 GN=Zw10 PE=1 SV=3	0	98309	98145.7	93911.6	127361	87670.9	70446.9	113466	155084	109692	85060.5	145934	135676	112095	81766.6	131820	110559	54570.3	201252	112675	87019.5		High	High	High	High	Peak Found	Peak Found	High	High	High	High	High	High	High	High	High
FALSE	High	[K].LQFAPFNSALDVGFWHELTQK.[K]		1.22777e-07	6.32577e-05	1	1	2	Q9D906	Q9D906 [9-29]		Ubiquitin-like modifier-activating enzyme ATG7 OS=Mus musculus OX=10090 GN=Atg7 PE=1 SV=1	0		61069.1					129717	52791						49424.5		72407.5	78829.4	81771.8				Not Found	High	Not Found	Not Found	Not Found	Not Found	Peak Found	High	Not Found	Not Found	Not Found	Not Found	Not Found	Peak Found	Not Found
FALSE	High	[K].LQFEAAWVLTNIASGTSEQTR.[A]		1.33567e-09	6.32577e-05	1	1	19	C0LLJ0	C0LLJ0 [128-148]		Importin subunit alpha-8 OS=Mus musculus OX=10090 GN=Kpna7 PE=1 SV=1	0	442872	390316		222545	166693	287240	220378	253205	548921	504113	348744	460138	105837	217920		282669		208472		277410		High	High	High	High	High	High	High	High	High	High	High	High	High	High	High
FALSE	High	[R].IQFFAIEIAR.[N]		0.000425383	6.32577e-05	1	1	20	Q9D0B6	Q9D0B6 [140-149]		Protein PBDC1 OS=Mus musculus OX=10090 GN=Pbdc1 PE=1 SV=1	0	171321	245164	245699	151671	91970.6	266440	111584	321819	323965	245182	264404	159025	144130	240461	202191	199197	133412	181888	188315	266069		High	High	High	High	High	High	High	High	High	High	High	High	High	High	High
FALSE	High	[R].IQFNESFAEMNR.[G]		5.11714e-06	6.32577e-05	1	1	18	P19783	P19783 [84-95]		Cytochrome c oxidase subunit 4 isoform 1, mitochondrial OS=Mus musculus OX=10090 GN=Cox4i1 PE=1 SV=2	0	65191.6	59626.5			43301	39918.1		37145.8	59063.4				29043.2				40027.2			24201		High	High	High	Not Found	High	High	High	High	High	High	High	High	High	High	High
FALSE	High	[R].LQFPLPSAQWSLEPGIPQWANYVK.[G]		0.000545971	6.32577e-05	1	1	18	Q9R0N0	Q9R0N0 [88-111]		Galactokinase OS=Mus musculus OX=10090 GN=Galk1 PE=1 SV=2	0		54191.3	50569.2	12779.4	47888.6	57238.9	33753.5	54167.7	43921.3	46075	60612.9	49787.1	46575.4	36286.2	45524.8	37184.5	15811.9	60914.5	39599.6	60263.7		High	High	High	High	High	High	Peak Found	High	High	Peak Found	High	High	High	High	High
FALSE	High	[K].IQGDLAGR.[T]		0.000608318	6.32577e-05	1	1	13	Q9D8B7	Q9D8B7 [84-91]		Junctional adhesion molecule C OS=Mus musculus OX=10090 GN=Jam3 PE=1 SV=2	0	7806.49		9743.65	7750.76		8539.19	11471.6	7409.4	8844.42	8163.99	11319.9	8274.17	7787.05	9809.14	7378.82	9550.97	7111.97	4936.41	4650.91	7100		Peak Found	Not Found	Peak Found	High	Not Found	High	High	High	High	High	High	High	High	Peak Found	Peak Found
FALSE	High	[R].LQGDQINTPHDVLVEYQQRPQR.[L]		5.54644e-09	6.32577e-05	1	1	20	P52624	P52624 [277-298]		Uridine phosphorylase 1 OS=Mus musculus OX=10090 GN=Upp1 PE=1 SV=2	0	1.78651e+06	2.03806e+06	1.29641e+06	1.54529e+06	1.61082e+06	1.69752e+06	2.32506e+06	2.24138e+06	1.70687e+06	2048138	1.948e+06	1.61128e+06	1.70149e+06	1.41618e+06	1.69084e+06	1.16964e+06	680526	1.67119e+06	1.83348e+06	1.89241e+06		High	High	High	Peak Found	High	High	High	High	Peak Found	High	High	High	High	High	High
FALSE	High	[R].IQGLLEEIGNTR.[D]		0.000588412	6.32577e-05	1	1	1	Q6RT24	Q6RT24 [791-802]		Centromere-associated protein E OS=Mus musculus OX=10090 GN=Cenpe PE=1 SV=1	0	31216.6	26794.4	13654.2	13039.8		19232.9	22615.9	17506.2	16514.5		25177.5				30681.7	20997.9	17867.3	15541.1				Peak Found	Peak Found	Peak Found	Peak Found	Not Found	Peak Found	Peak Found	Peak Found	Peak Found	Not Found	High	Not Found	Not Found	Not Found	Peak Found
FALSE	High	[K].IQGLTVEQAEAVVR.[L]		3.80571e-05	6.32577e-05	1	1	7	Q9JHU4	Q9JHU4 [3922-3935]		Cytoplasmic dynein 1 heavy chain 1 OS=Mus musculus OX=10090 GN=Dync1h1 PE=1 SV=2	0		74142.6			69260				30363.4											19229.8		Not Found	Peak Found	Not Found	Not Found	High	High	Not Found	Not Found	Peak Found	Not Found	Not Found	High	High	Not Found	High
FALSE	High	[R].LQGMVTETSMK.[W]		3.80571e-05	6.32577e-05	1	1	18	E9Q5G3	E9Q5G3 [615-625]		Kinesin-like protein KIF23 OS=Mus musculus OX=10090 GN=Kif23 PE=1 SV=1	0	137247	235645	112723	170641	81813.4	250542	224871	165392	197890	189915	223166	121118	123690	178758	132239	72631.1	144166	141049	128294	141801		High	High	High	High	High	Peak Found	High	High	Peak Found	High	High	High	High	High	High
FALSE	High	[R].IQGNSALLHITDLQAR.[D]		2.03824e-05	6.32577e-05	1	1	10	Q6ZQA6	Q6ZQA6 [98-113]		Immunoglobulin superfamily member 3 OS=Mus musculus OX=10090 GN=Igsf3 PE=1 SV=2	0																					No Quan Values	High	Not Found	Not Found	High	Not Found	Not Found	Not Found	High	Not Found	Not Found	High	High	High	Not Found	High
FALSE	High	[R].LQGSGVTVNALHPGVAR.[T]		2.03824e-05	6.32577e-05	1	1	5	Q8CEE7	Q8CEE7 [218-234]		Retinol dehydrogenase 13 OS=Mus musculus OX=10090 GN=Rdh13 PE=1 SV=1	0					6493.43		14624.4						4916.09					4040.1				Not Found	Not Found	Not Found	Not Found	Peak Found	High	High	Not Found	High	Not Found	High	Not Found	Peak Found	Not Found	Not Found
FALSE	High	[K].IPTEAPQLELK.[A]		1.68303e-05	6.32577e-05	1	1	19	Q8K2Q7	Q8K2Q7 [335-345]		BRO1 domain-containing protein BROX OS=Mus musculus OX=10090 GN=Brox PE=1 SV=1	0	76587.8	265698	85423.1	55188.4	104727	58666.2	47561.8	53822.2	80428.4	57944	68414.4	85218.3	78976	68270.4	121068	64307.4	50489.5	87355.2	66795.8	91788.9		High	High	High	Peak Found	High	High	High	High	High	High	High	High	High	High	High
FALSE	High	[R].ISDGVVLFIDAAEGVMLNTER.[L]		6.855e-08	6.32577e-05	1	1	18	O08810	O08810 [220-240]		116 kDa U5 small nuclear ribonucleoprotein component OS=Mus musculus OX=10090 GN=Eftud2 PE=1 SV=1	0	381.83	19869.7	33400	8895.5			20480	5553.27		29925.4	35248.4		27314.6	17812.2	19080.5	51657	13882.1		20682.4	64290.2		High	High	High	High	High	High	High	High	High	High	High	High	High	High	High
FALSE	High	[K].LSDLLAPISEQIQEVITFR.[E]		1.99187e-09	6.32577e-05	1	1	21	P40124	P40124 [100-118]		Adenylyl cyclase-associated protein 1 OS=Mus musculus OX=10090 GN=Cap1 PE=1 SV=4	0	249929	285059	371205	265886	189973	242237	333448	315160	195850	238457	327221	311463	286083	223707	198679	209791	127494	258300	319387	318369		High	High	High	High	High	High	High	High	High	High	High	High	High	High	High
FALSE	High	[K].LSVPATFMLVSLDEGPGPPIK.[Y]		5.8035e-08	6.32577e-05	1	1	21	P70398	P70398 [2199-2219]		Probable ubiquitin carboxyl-terminal hydrolase FAF-X OS=Mus musculus OX=10090 GN=Usp9x PE=1 SV=2	0	177914		82137.4	195929	243190	271862	112936	254651	297880	192505	10895.3	149334	8498.24	148461	221205	134899			253345	207891		High	High	High	High	High	High	High	High	High	High	High	High	High	High	High
FALSE	High	[R].LSVSADLESR.[I]		7.3463e-05	6.32577e-05	1	1	20	Q8K268	Q8K268 [511-520]		ATP-binding cassette sub-family F member 3 OS=Mus musculus OX=10090 GN=Abcf3 PE=1 SV=1	0	225569	22675.8	204330	190495	196491	205474	217514	230617	238301	231879	105443	116679	232288	171346	189570	172081	130310	136257	30504.4	178504		High	High	High	High	Peak Found	High	High	High	High	High	High	High	High	High	High
FALSE	High	[K].LSVSNMVHTAK.[K]		0.000109549	6.32577e-05	1	1	17	Q80UJ7	Q80UJ7 [378-388]		Rab3 GTPase-activating protein catalytic subunit OS=Mus musculus OX=10090 GN=Rab3gap1 PE=1 SV=4	0	63573.7		1744.55		121391	178261	179795	143993	211225	119352	144159	56457	82320.4	117338	77313.6	75522.7	43299.1	41455.5	151427	72675.9		Peak Found	Not Found	High	High	High	High	High	High	High	High	High	High	High	High	High
FALSE	High	[K].VSPDMAIFITMNPGYAGR.[S]		1.81579e-07	6.32577e-05	1	1	20	Q9JHU4	Q9JHU4 [2006-2023]		Cytoplasmic dynein 1 heavy chain 1 OS=Mus musculus OX=10090 GN=Dync1h1 PE=1 SV=2	0	106057	109509	81648.1	40739.6	137272	96171.1	57001.1		122541	48045.7	106226		102540	50902.3	74826.9	52319.2		65558.8	77809.7	42143.9		High	High	High	High	High	High	High	High	High	High	High	High	High	High	High
FALSE	High	[R].LSVTNMEDLK.[R]		0.000510821	6.32577e-05	1	1	10	Q91WC9	Q91WC9 [500-509]		Diacylglycerol lipase-beta OS=Mus musculus OX=10090 GN=Daglb PE=1 SV=2	0	40988.8				25013.7	39645.2			15633.7	44095	31644.4		39012.6		33030	32699.8	22606.3					Peak Found	Not Found	High	High	Peak Found	High	Not Found	Not Found	High	High	High	Not Found	High	High	High
FALSE	High	[R].LSVTNMEDLKR.[R]		0.000133775	6.32577e-05	1	1	20	Q91WC9	Q91WC9 [500-510]		Diacylglycerol lipase-beta OS=Mus musculus OX=10090 GN=Daglb PE=1 SV=2	1	259779	320017	694485	472368	218366	656331	902594	1.20799e+06	578919	303671	847232	402936	210072	302001	433395	399546	410682	400394	356341	341354		High	High	High	High	High	High	High	High	High	High	High	High	High	High	High
FALSE	High	[R].LSVTNMEDLKR.[R]	1xOxidation [M6]	0.00055513	6.32577e-05	1	1	10	Q91WC9	Q91WC9 [500-510]		Diacylglycerol lipase-beta OS=Mus musculus OX=10090 GN=Daglb PE=1 SV=2	1	183803	157232	101306	129949	125352	113917	70574.8	126668	106794	118671	69039.6	148670	173885	121391	113302	116391	150624	113344	137201	210332		High	High	Peak Found	Peak Found	High	High	Peak Found	Peak Found	High	High	High	Peak Found	Peak Found	Peak Found	Peak Found
FALSE	High	[K].ISVVVETVYTHVLHPYPTQITQSEK.[Q]		1.80248e-09	6.32577e-05	1	1	17	Q91YQ5	Q91YQ5 [128-152]		Dolichyl-diphosphooligosaccharide--protein glycosyltransferase subunit 1 OS=Mus musculus OX=10090 GN=Rpn1 PE=1 SV=1	0	219167		71146.4	60058.9	65712.7	108835	107083		136369				105932	101492		93227.7	73156.3	44050	77484.2	69530.4		High	Not Found	High	High	High	High	High	High	High	Not Found	Not Found	High	High	High	High
FALSE	High	[R].ISVYSIMGGSIDGLR.[Q]		1.66298e-06	6.32577e-05	1	1	20	Q3UPL0	Q3UPL0 [328-342]		Protein transport protein Sec31A OS=Mus musculus OX=10090 GN=Sec31a PE=1 SV=2	0	29562.7	33613.2	23627.7	27515.2	27184.3	25479.5	23967.7	53856.4	37867.4	32237.8	45317.6	24496.9	32111.8	26756.3	28464.1	26855	21137	26548.3	31540.8	32807.1		High	High	High	High	High	High	High	High	High	High	High	High	High	High	High
FALSE	High	[R].ISVYYNEATGGK.[Y]		1.65524e-05	6.32577e-05	1	1	20	P99024	P99024 [47-58]		Tubulin beta-5 chain OS=Mus musculus OX=10090 GN=Tubb5 PE=1 SV=1	0	2.2061e+06	2.64267e+06	1838895	1.55317e+06	1.23332e+06	1610073	2.50931e+06	1.64117e+06	1.67559e+06	1.78611e+06	2.07258e+06	1.60598e+06	1.4107e+06	1.32645e+06	1.73297e+06	1.40827e+06	906831	2.06666e+06	1604203	1.97891e+06		High	High	High	High	High	High	High	High	High	High	High	High	High	High	High
FALSE	High	[R].ISVYYNESSSK.[K]		8.39298e-05	6.32577e-05	1	1	21	Q922F4	Q922F4 [47-57]		Tubulin beta-6 chain OS=Mus musculus OX=10090 GN=Tubb6 PE=1 SV=1	0	932716	635018	702947	989193	7805.57	976695	1.04528e+06	1.11116e+06	988087	708425	903645	682714	820664	677746	1.11628e+06	900218	763096	1.01622e+06	1.16985e+06	1.0527e+06		High	High	High	High	High	High	High	High	High	High	High	High	High	High	High
FALSE	High	[R].LSWATHYVGDVR.[A]		7.72257e-05	6.32577e-05	1	1	10	Q3USW5	Q3USW5 [240-251]		FAD-dependent oxidoreductase domain-containing protein 2 OS=Mus musculus OX=10090 GN=Foxred2 PE=2 SV=1	0	3649.3		55592.5		5474.07				28874.6	20899.6			19012.3			29163.8	24778.1	31134	6907.3			Peak Found	Not Found	High	Not Found	Peak Found	Not Found	Not Found	Not Found	Peak Found	High	High	High	High	High	High
FALSE	High	[K].LSWNLVNSFPHHTFFWEGLDGSR.[V]		2.89437e-07	6.32577e-05	1	1	20	Q91W89	Q91W89 [396-418]		Alpha-mannosidase 2C1 OS=Mus musculus OX=10090 GN=Man2c1 PE=1 SV=1	0	59535.7	90065.1	35723.9	19381.4	22670.5	67912.4	46336.4	44905.4	49912.6	41137.7	82442.8	63977.4	76131.8	26135.9	25648	69185.5	33614.2	54333.3	35521.9	51939.5		High	High	Peak Found	High	High	High	High	High	High	High	High	High	High	High	High
FALSE	High	[R].LSVNSVTAGDYSRPLHISTFINELDSGFR.[L]		4.4833e-08	6.32577e-05	1	1	17	Q62348	Q62348 [154-182]		Translin OS=Mus musculus OX=10090 GN=Tsn PE=1 SV=1	0	77613.7	78674.5			37955.2	107200		9020.98	7996.05		24942.7	16813.9	16399.6	13816.9				14143		4192.78		High	High	Not Found	High	High	High	Not Found	Peak Found	High	High	High	High	High	High	High
FALSE	High	[R].LSYFLQNSSAPGKPK.[T]		1.13385e-06	6.32577e-05	1	1	1	O08849	O08849 [45-59]		Regulator of G-protein signaling 2 OS=Mus musculus OX=10090 GN=Rgs2 PE=2 SV=2	0					31135.2	49102.6			9669.67								34338.6					Not Found	Not Found	Not Found	Not Found	High	Peak Found	Not Found	Not Found	Peak Found	Not Found	Not Found	Not Found	Not Found	Not Found	Not Found
FALSE	High	[R].ISYFTFIGTPVQATNMNDFK.[R]	1xOxidation [M16]	1.74002e-05	6.32577e-05	1	1	4	Q8CDN6	Q8CDN6 [260-279]		Thioredoxin-like protein 1 OS=Mus musculus OX=10090 GN=Txnl1 PE=1 SV=3	0				30981.4						26497.2												Not Found	Not Found	High	High	High	Not Found	Not Found	Not Found	Not Found	Peak Found	Not Found	Not Found	Not Found	Not Found	Not Found
FALSE	High	[R].ISYFTFIGTPVQATNMNDFKR.[V]		2.36373e-10	6.32577e-05	1	1	18	Q8CDN6	Q8CDN6 [260-280]		Thioredoxin-like protein 1 OS=Mus musculus OX=10090 GN=Txnl1 PE=1 SV=3	1	22615.6	491975	388711	16576.2	755671	196635		122054	1.64974e+06	466112	283208	207131	329016		268410	807899	160222	12261.8	224750	489486		High	High	High	Peak Found	Peak Found	High	High	High	High	High	High	High	High	High	High
FALSE	High	[K].LSYGPEEKDMIVMR.[D]		1.99726e-06	6.32577e-05	1	1	16	Q99K67	Q99K67 [826-839]		Alpha-aminoadipic semialdehyde synthase, mitochondrial OS=Mus musculus OX=10090 GN=Aass PE=1 SV=1	1	24273	41461.2	31110.6	31358.9	17924.3	29461.5	36917	29995.7		37944.4	29581.9	22579.1	42533.6	21885.5	26761.5	38297.5	19605.7	33130.3	21080.7			Peak Found	High	High	Peak Found	High	High	High	High	High	High	High	High	High	High	High
FALSE	High	[K].LSYGPEEKDMIVMR.[D]	1xOxidation [M]	3.26416e-06	6.32577e-05	1	1	7	Q99K67	Q99K67 [826-839]		Alpha-aminoadipic semialdehyde synthase, mitochondrial OS=Mus musculus OX=10090 GN=Aass PE=1 SV=1	1	61564.9	36692.2	80820.5	63784.8		33514.5	67273.5	38933	31616.7	38959.2	28808	39765.5	59376.5	35554.5	31575.7	54866.6	40818.8	59736.3	62690.9	32412.7		Peak Found	Peak Found	Peak Found	High	Not Found	Peak Found	Peak Found	High	Peak Found	High	Peak Found	Peak Found	High	Peak Found	Peak Found
FALSE	High	[K].LSYLEEAVMHLDHSDPITR.[D]		3.36559e-09	6.32577e-05	1	1	5	Q3UJB9	Q3UJB9 [1342-1360]		Enhancer of mRNA-decapping protein 4 OS=Mus musculus OX=10090 GN=Edc4 PE=1 SV=2	0	535063	124945	164409	129241	163949	286412	166947	199904	199640	142821	242051	295462	242318	149377	303199	213080	131034	301802	259359	161920		Peak Found	Peak Found	High	High	Peak Found	Peak Found	Peak Found	Peak Found	Peak Found	Peak Found	Peak Found	Peak Found	Peak Found	High	Peak Found
FALSE	High	[R].ISYSQEADDR.[V]		0.000159327	6.32577e-05	1	1	13	Q8C0I1	Q8C0I1 [160-169]		Alkyldihydroxyacetonephosphate synthase, peroxisomal OS=Mus musculus OX=10090 GN=Agps PE=1 SV=1	0		25623.1	42618.2	46800.2		34941.3	52130.3				66788.9	57902.4	38891.3	21360.1	24090.9	43808.1	72206.2	20518.3	46416			Not Found	High	High	Peak Found	Not Found	Peak Found	High	Not Found	Not Found	High	High	High	High	High	High
FALSE	High	[R].LTAAPFITR.[E]		0.00104432	6.32577e-05	1	1	19	O35074	O35074 [352-360]		Prostacyclin synthase OS=Mus musculus OX=10090 GN=Ptgis PE=1 SV=1	0	138210	163528	55173.5	170759	131614	100589	121174	34740.2	120859	111500	148822	106936	121696	93560.2	119190	45568.9	32327.3	115046	131235	36764.3		High	High	High	High	High	High	High	High	High	High	High	High	High	High	Peak Found
FALSE	High	[K].LTAEELLNKDFAK.[L]		0.00055513	6.32577e-05	1	1	2	Q3UHJ0	Q3UHJ0 [704-716]		AP2-associated protein kinase 1 OS=Mus musculus OX=10090 GN=Aak1 PE=1 SV=2	1							3532.58	2402.17				1539.01										Not Found	Not Found	Not Found	Not Found	Not Found	Not Found	High	Peak Found	Not Found	Not Found	Not Found	Peak Found	Not Found	Not Found	Not Found
FALSE	High	[K].VSNPDNHAPYSEGDEDDLEPHAIIR.[H]		1.93561e-10	6.32577e-05	1	1	21	Q8BPM2	Q8BPM2 [294-318]		Mitogen-activated protein kinase kinase kinase kinase 5 OS=Mus musculus OX=10090 GN=Map4k5 PE=1 SV=2	0	45262.5	68935.7	48431.2	67014.4	65308.4	43176.2	66282.6	67514.9	87536.9	75864.2	76437	58431.7	67379.7	45900.2	59796	78941.8	42798.6	57069.3	80788	72454.9		High	High	High	High	High	High	High	High	High	High	High	High	High	High	High
FALSE	High	[K].ITAEEMYDIFGK.[Y]		2.29021e-05	6.32577e-05	1	1	8	P59708	P59708 [30-41]		Splicing factor 3B subunit 6 OS=Mus musculus OX=10090 GN=Sf3b6 PE=1 SV=1	0	55069.5	128905	50530.3	17174.6	18718.6		124650	21158.9	25919.2		66034.2	17419.5	36020.8	63157.6	27781.6	22552.4		24484	104765	84977.3		Peak Found	Peak Found	High	High	High	Not Found	Peak Found	Peak Found	Peak Found	Not Found	High	Peak Found	Peak Found	High	High
FALSE	High	[R].ITAETLYMSHR.[E]		5.20307e-06	6.32577e-05	1	1	19	Q3U7R1	Q3U7R1 [105-115]		Extended synaptotagmin-1 OS=Mus musculus OX=10090 GN=Esyt1 PE=1 SV=2	0	52122.7		46760.7	47492	61684.8	62877	81587.2	70347.1	80138.5	77952.1	51553.3	52899.6	36606.4	49761.7	71637.9	46905.6	60545.8	76229.7	53823	51747.7		High	High	High	High	Peak Found	High	High	High	High	High	High	High	High	High	High
FALSE	High	[K].ITALDLNPER.[T]		0.000182024	6.32577e-05	1	1	20	Q8C0J2	Q8C0J2 [491-500]		Autophagy-related protein 16-1 OS=Mus musculus OX=10090 GN=Atg16l1 PE=1 SV=1	0	471734	492669	334321	452226	312652	380731	370495	532710	339846	410338	494546	240840	316240	328089	360355	384726	307800	270017	396303	413948		High	High	High	High	High	High	High	High	High	High	High	High	High	High	High
FALSE	High	[K].LTALGRPQFLLQFSDVLTR.[W]		1.48289e-10	6.32577e-05	1	1	20	Q9WU79	Q9WU79 [234-252]		Proline dehydrogenase 1, mitochondrial OS=Mus musculus OX=10090 GN=Prodh PE=1 SV=2	0	51110.4	47770.3	19500.4	67582.6	19656.8	67126.6	38419.5	37183.9	30182.7	33219.5	199977	29227.9	32209.6	21089.8	31500.6	108460	72922.7	28709.6	70532.7	34807.6		High	High	High	High	High	High	High	High	High	High	High	High	High	High	High
FALSE	High	[R].ISYFTFIGTPVQATNMNDFK.[R]		5.94447e-06	6.32577e-05	1	1	20	Q8CDN6	Q8CDN6 [260-279]		Thioredoxin-like protein 1 OS=Mus musculus OX=10090 GN=Txnl1 PE=1 SV=3	0	52980.9	100009	70896.1	85387.3	79476.8	91917.6	100574	108925	83072	133234	120516	68517.3	114408	36575.5	4183.44	112227	2997.4	104628	69268.8	91683.4		High	High	High	High	High	High	High	High	High	High	High	High	High	High	High
FALSE	High	[R].LSVIVTHSNER.[Y]		0.000706551	6.32577e-05	1	1	12	Q60739	Q60739 [154-164]		BAG family molecular chaperone regulator 1 OS=Mus musculus OX=10090 GN=Bag1 PE=1 SV=3	0	10845.5	12530.6	9768.12	16218.3		10767.1	11737.7	11990	20709.1	17275.7	16467.3	13033.2	17573.9	17494.3	16048.7	18357.3	10021.8	14025.8	20590.3	13474.4		High	High	Peak Found	High	Not Found	Peak Found	High	High	High	High	High	Peak Found	Peak Found	High	High
FALSE	High	[R].LSVLGAITSVQQR.[L]		0.000177535	6.32577e-05	1	1	15	Q8BWY3	Q8BWY3 [69-81]		Eukaryotic peptide chain release factor subunit 1 OS=Mus musculus OX=10090 GN=Etf1 PE=1 SV=4	0		80435.2				78601.2	33433		131975		69903.3			57533.9		66969.9			71401	71925.8		High	High	Not Found	High	High	High	Peak Found	Not Found	High	High	Peak Found	Not Found	High	High	High
FALSE	High	[K].LSVFHGETEIQNQTDLLSLSGR.[T]		1.80073e-07	6.32577e-05	1	1	13	Q8BU30	Q8BU30 [1129-1150]		Isoleucine--tRNA ligase, cytoplasmic OS=Mus musculus OX=10090 GN=Iars1 PE=1 SV=2	0	411739	539139	64551.9	181985				130089	102867			101406		30382.7			60369.5		72889.1	97823.2		High	High	High	High	High	Not Found	Not Found	Peak Found	High	High	High	Peak Found	High	Peak Found	Not Found
FALSE	High	[R].LSSFIGAIAIGDLVK.[S]		3.21026e-06	6.32577e-05	1	1	18	P80314	P80314 [26-40]		T-complex protein 1 subunit beta OS=Mus musculus OX=10090 GN=Cct2 PE=1 SV=4	0	76591.3	176045	33648.7	71929.8	11916.2	131867	123449	48065.9	119402	132553	165688	59945.3	38459.7	90288.2	127557	75115.5	62027.7	65384.6	52435	55417.6		High	High	High	Peak Found	High	High	High	High	Peak Found	High	High	High	High	High	High
FALSE	High	[R].VSQMLILTPFQGQGHGAQLLETVHR.[Y]		2.93217e-08	6.32577e-05	1	1	20	Q8BY71	Q8BY71 [235-259]		Histone acetyltransferase type B catalytic subunit OS=Mus musculus OX=10090 GN=Hat1 PE=1 SV=1	0		144573	75314.7		64655.6	97904.4			140280	45332.9	149645		79763.8		99394	220124		99133.1				High	High	High	High	High	High	High	High	High	High	High	High	High	High	High
FALSE	High	[K].LSSGYYDFSVR.[V]		4.24072e-05	6.32577e-05	1	1	20	Q9DBG6	Q9DBG6 [341-351]		Dolichyl-diphosphooligosaccharide--protein glycosyltransferase subunit 2 OS=Mus musculus OX=10090 GN=Rpn2 PE=1 SV=1	0	630089	817100	503482	642068	489797	635970	665794	413528	694620	641010	537018	553698	558434	738443	645483	734987	549300	471083	535904	565433		High	High	High	High	High	High	High	High	High	High	High	High	High	High	High
FALSE	High	[K].ISSLLEEQFQQGK.[L]		0.00078069	6.32577e-05	1	1	3	P62242	P62242 [158-170]		40S ribosomal protein S8 OS=Mus musculus OX=10090 GN=Rps8 PE=1 SV=2	0	134901		92903		78270.6		124302	182055						107775			60546.1	93828.9	64651.5			Peak Found	Not Found	Peak Found	High	High	Not Found	Peak Found	Peak Found	Not Found	Not Found	Not Found	High	Not Found	Peak Found	Not Found
FALSE	High	[K].LSSPATLNSRVATVSLPR.[S]		2.2152e-05	6.32577e-05	1	1	20	CON_Trypsin	CON_Trypsin [98-115]		SWISS-PROT:P00761 TRYP_PIG Trypsin - Sus scrofa (Pig).	1	449000	460402	374337	628537	564435	490996	285986	250362	425497	318076	390958	348349	306333	250570	592694	421979	593563	591121	556852	336634		High	High	High	High	High	High	High	High	High	High	High	High	High	High	High
FALSE	High	[K].LSSPELQQEVEFDVQPAYDVLYELR.[N]		1.54858e-05	6.32577e-05	1	1	5	Q924S2	Q924S2 [137-161]		Inactive 2'-5' oligoadenylate synthetase 1C OS=Mus musculus OX=10090 GN=Oas1c PE=2 SV=1	0	47011.9				31304.7	44704.3			73600	46217.7		16657.2	10766.7	24590.4	11466		13887.3	22664.1	9869.43			High	Not Found	Not Found	Not Found	Peak Found	Peak Found	Not Found	Not Found	High	Peak Found	Not Found	High	Peak Found	Peak Found	Peak Found
FALSE	High	[K].LSSQQFHEAASK.[A]		0.000787208	6.32577e-05	1	1	11	Q91VN4	Q91VN4 [210-221]		MICOS complex subunit Mic25 OS=Mus musculus OX=10090 GN=Chchd6 PE=1 SV=2	0	262122	237188	269951	244914		251033	327687	299499	271819	238869	243385	216884	222370	249361	215674	244860	203793	214705	216422	198833		High	Peak Found	High	High	Not Found	Peak Found	Peak Found	High	High	Peak Found	Peak Found	High	High	High	Peak Found
FALSE	High	[R].LSSSDKQVETLK.[V]		9.55468e-06	6.32577e-05	1	1	12	O08715	O08715 [33-44]		A-kinase anchor protein 1, mitochondrial OS=Mus musculus OX=10090 GN=Akap1 PE=1 SV=4	1	169629	37312.3	102726	66242.4			93740.1		154350	93782.5	146794		103287	51305.5	41968.2	114665	76104.5	34386.1	95814.5	138492		High	Peak Found	Peak Found	High	Not Found	High	High	High	High	High	High	High	Peak Found	Peak Found	Peak Found
FALSE	High	[R].ISSSKGSLGGGFSSGGFSGGSFSR.[G]		4.11001e-09	6.32577e-05	1	1	3	CON_IPI00009865.2	CON_IPI00009865.2 [36-59]		SWISS-PROT:P13645 Tax_Id=9606 Gene_Symbol=KRT10 Keratin, type I cytoskeletal 10	1	84154.1	35836.3				50960.9																High	High	Not Found	Not Found	Not Found	High	Not Found	Not Found	Not Found	Not Found	Not Found	Not Found	Not Found	Not Found	Not Found
FALSE	High	[K].LSSTWEGIQAGK.[E]		4.76495e-05	6.32577e-05	1	1	7	Q93092	Q93092 [143-154]		Transaldolase OS=Mus musculus OX=10090 GN=Taldo1 PE=1 SV=2	0			89552.7			60706.3			153958	87909.4		140932	119161		152603	80021.8			176544	117646		Not Found	High	Peak Found	Not Found	High	Peak Found	High	Not Found	High	Peak Found	Not Found	Peak Found	Peak Found	Not Found	High
FALSE	High	[K].ISSVQSIVPALEIANAHR.[K]		4.91807e-10	6.32577e-05	1	1	20	P63038	P63038 [251-268]		60 kDa heat shock protein, mitochondrial OS=Mus musculus OX=10090 GN=Hspd1 PE=1 SV=1	0	3.93433e+06	4350704	2099825	1.60851e+06	2.27403e+06	2.32576e+06	1.03594e+06	1.63759e+06	2.40304e+06	1.71084e+06	1.59422e+06	1.47209e+06	1.76422e+06	2.31236e+06	2.04387e+06	2241830	2110883	2.7618e+06	1.73987e+06	1.91626e+06		High	High	High	High	High	High	High	High	High	High	High	High	High	High	High
FALSE	High	[R].ISTAIDDMEAFTK.[L]		8.8966e-05	6.32577e-05	1	1	1	Q60710	Q60710 [452-464]		Deoxynucleoside triphosphate triphosphohydrolase SAMHD1 OS=Mus musculus OX=10090 GN=Samhd1 PE=1 SV=3	0		54936.1	35010.7	29019.8	112069	102934	58714.7		47312.6	82338.4	152694			32215.1	31229.7		30458.8	25639.5	40877.5	142543		Not Found	High	Peak Found	Peak Found	Peak Found	Peak Found	Peak Found	Not Found	Peak Found	Peak Found	Peak Found	Not Found	Not Found	Peak Found	Peak Found
FALSE	High	[K].LSTAQSTVLMATGFIWSR.[Y]		9.01374e-06	6.32577e-05	1	1	12	Q9D023	Q9D023 [67-84]		Mitochondrial pyruvate carrier 2 OS=Mus musculus OX=10090 GN=Mpc2 PE=1 SV=1	0	52165.1	43357.7	52751.5	15323.6	50168.4	138876	48297.6	109559	145442	61878.7	122289	101371	35806.4		1931.51	83664.5	51706.1		85700.3	455.609		Peak Found	Peak Found	High	Peak Found	High	High	Peak Found	Peak Found	High	High	High	High	Peak Found	High	Peak Found
FALSE	High	[R].LSTASSVTKPPHFILTTDWIWYWMDEFGSWQEYGR.[Q]		0.000117093	6.32577e-05	1	1	2	Q8BZ20	Q8BZ20 [369-403]		Protein mono-ADP-ribosyltransferase PARP12 OS=Mus musculus OX=10090 GN=Parp12 PE=1 SV=3	0																					No Quan Values	Not Found	Not Found	Not Found	Not Found	Not Found	Not Found	Not Found	Not Found	High	Not Found	Not Found	Not Found	Not Found	Not Found	Not Found
FALSE	High	[K].LSTDDLNSLIAHAHR.[R]		1.44491e-08	6.32577e-05	1	1	17	Q8CAQ8	Q8CAQ8 [395-409]		MICOS complex subunit Mic60 OS=Mus musculus OX=10090 GN=Immt PE=1 SV=1	0	1454655	1.90404e+06	632999	392507	394746	347772	443931	642672	1.04944e+06	547486	627691			359863	772971	1.6562e+06	747656	202591	523826	1.47199e+06		High	High	High	High	Peak Found	High	High	High	High	High	High	High	High	High	Peak Found
FALSE	High	[K].LSTDHIPILYR.[T]		2.2152e-05	6.32577e-05	1	1	20	P47856	P47856 [217-227]		Glutamine--fructose-6-phosphate aminotransferase [isomerizing] 1 OS=Mus musculus OX=10090 GN=Gfpt1 PE=1 SV=3	0	206443	241879	186903	124536	145054	184854	138523	111249	132003	129407	118039	148531	169937	123957	171921	135536	85998.5	120421	154231	170120		High	High	High	High	High	High	High	High	High	High	High	High	High	High	High
FALSE	High	[K].ISTESSPGLPAHK.[G]		0.00078069	6.32577e-05	1	1	7	Q9R0Q1	Q9R0Q1 [486-498]		Synaptotagmin-like protein 4 OS=Mus musculus OX=10090 GN=Sytl4 PE=1 SV=1	0	18093.7	19688	10208.5	12969.4		15979.9	15062.9	12329.9	18257	13487.1	16902.3	15291.4	11599.7	9742.2	13513.9	14384.2	10464.3	13852.8	12404.6	15288.3		High	Peak Found	High	Peak Found	Not Found	Peak Found	Peak Found	High	Peak Found	High	Peak Found	Peak Found	Peak Found	Peak Found	High
FALSE	High	[K].ISTEVGITNVDLSTVDKDQSIAPK.[T]		1.33567e-09	6.32577e-05	1	1	12	Q9DBG6	Q9DBG6 [369-392]		Dolichyl-diphosphooligosaccharide--protein glycosyltransferase subunit 2 OS=Mus musculus OX=10090 GN=Rpn2 PE=1 SV=1	1	1.01072e+06	1.12143e+06	278819	61126.4	153587		85591.8	28991.9	42779.5	46103	376329	38033		313842		17490	385488	88552.5	22124.7	335592		High	High	High	High	High	Not Found	High	High	Peak Found	High	Peak Found	Peak Found	Not Found	High	Not Found
FALSE	High	[K].ISTHVSFPLEGLDLQPFLAK.[D]		6.93043e-05	6.32577e-05	1	1	3	Q8R5K2	Q8R5K2 [596-615]		Ubiquitin carboxyl-terminal hydrolase 33 OS=Mus musculus OX=10090 GN=Usp33 PE=1 SV=2	0	5206.7		2882.44	1557.81	1973.85	4098.13					1420.3	1756.8	2036.96	1625.98	3855.84	2777.48	1470.71	3999.12		1933.86		High	High	Peak Found	Peak Found	Peak Found	Peak Found	Not Found	Not Found	Not Found	Not Found	Peak Found	Peak Found	Peak Found	Peak Found	Peak Found
FALSE	High	[K].ISTLYYQLGDHELSLSEVR.[E]		8.86489e-06	6.32577e-05	1	1	7	Q91YW3	Q91YW3 [228-246]		DnaJ homolog subfamily C member 3 OS=Mus musculus OX=10090 GN=Dnajc3 PE=1 SV=1	0	62450.1	52677.9	25225.5	14459.3	8520.32	17013.1	16353.1	77213.2	33763.7	34191.6	31166.1	19961.3	41514.3	7394.66	10533.5	23224.2	5257.36	4930.44		18019.8		Peak Found	High	High	Peak Found	Peak Found	Peak Found	Peak Found	Peak Found	High	High	Peak Found	Peak Found	High	Peak Found	Peak Found
FALSE	High	[K].LSTPNVSSPFGTPFGSSVVNR.[M]		3.76413e-08	6.32577e-05	1	1	17	Q8VCB1	Q8VCB1 [437-457]		Nucleoporin NDC1 OS=Mus musculus OX=10090 GN=Ndc1 PE=1 SV=1	0	114863	29802	77285.7	24855	99165.2	137062	19198.2	48219	179215	157365	176968	84133.5	205879	174612	133369	58301.6	128370	23136.9	5816.02	125295		High	Peak Found	High	High	High	High	Peak Found	High	High	High	High	High	High	High	High
FALSE	High	[K].LSTQQIETFALKLMTILFEKYR.[G]		0.000384963	6.32577e-05	1	1	5	O70552	O70552 [22-43]		Protein BTG4 OS=Mus musculus OX=10090 GN=Btg4 PE=1 SV=2	2						19867.6								1822.56						8183.1		Not Found	Not Found	High	Not Found	High	Peak Found	Not Found	Not Found	Not Found	Not Found	Not Found	Not Found	High	Peak Found	Not Found
FALSE	High	[R].LSTQVKPLIWIESVIEK.[F]		7.1464e-08	6.32577e-05	1	1	17	Q9WVP1	Q9WVP1 [269-285]		AP-1 complex subunit mu-2 OS=Mus musculus OX=10090 GN=Ap1m2 PE=1 SV=3	0	120099	140092	55150.3	25914.6	63072.8	74951.9	57478.8	189810	171006	45221.4	83643	103950	55319.2	42821.3	78828.1	48452.9	33647.4	61239.5	55984.9	67761.1		High	High	High	Peak Found	High	High	High	High	High	Peak Found	High	High	Peak Found	High	High
FALSE	High	[K].ISTSLPVLDLIDAIQPGSINYDLLK.[T]		9.55468e-06	6.32577e-05	1	1	4	Q61233	Q61233 [546-570]		Plastin-2 OS=Mus musculus OX=10090 GN=Lcp1 PE=1 SV=4	0																					No Quan Values	High	High	High	Not Found	Not Found	Not Found	Not Found	Not Found	Not Found	Not Found	Not Found	Not Found	High	Not Found	Not Found
FALSE	High	[R].LSTVVDADEIIVLSQGK.[V]		1.86857e-06	6.32577e-05	1	1	18	Q61102	Q61102 [667-683]		ATP-binding cassette sub-family B member 7, mitochondrial OS=Mus musculus OX=10090 GN=Abcb7 PE=1 SV=3	0	12934.1	35621.9	31198.8	9640.16	20708.2	7019.85	35797.5	1743.83	6774.86	16429.2	42302.8	38682.4	18235.8	8035.63	3639.79	5498.19	12223.3	8517.96	9117.33	23582.3		High	High	High	High	Peak Found	High	High	High	High	High	High	High	High	High	High
FALSE	High	[K].VSPLLPATHVTMAK.[G]		7.225e-05	6.32577e-05	1	1	18	Q8BIJ6	Q8BIJ6 [373-386]		Isoleucine--tRNA ligase, mitochondrial OS=Mus musculus OX=10090 GN=Iars2 PE=1 SV=1	0	20610	47849.1	38374	41900.5	34244.6	35489.3	31991.6	49318.3	58770.7	43487	66233	56516.1	39512.9	33235.2	48890.3	38395.5	50311.8	28970.3	27180.8	56754.9		Peak Found	High	High	High	High	High	Peak Found	High	High	High	High	High	High	High	High
FALSE	High	[R].ISTYGLPAGGIQPHPQTK.[A]		1.57614e-07	6.32577e-05	1	1	21	Q9JLQ0	Q9JLQ0 [85-102]		CD2-associated protein OS=Mus musculus OX=10090 GN=Cd2ap PE=1 SV=3	0	36362.6	57043.2	47739	54246.4	35239.8	37787.9	62521.5	49358.7	54337.2	44930.9		34657	34934.7							35456		High	High	High	High	High	High	High	High	High	High	High	High	High	High	High
FALSE	High	[K].ISVAEDGR.[L]		0.000273681	6.32577e-05	1	1	18	P28235	P28235 [137-144]		Gap junction alpha-4 protein OS=Mus musculus OX=10090 GN=Gja4 PE=1 SV=2	0	19411.1		10317.8	16323		11044	21300.7	19465.8	17394.1	23244.4	18091.9	15044.9	12602.2	10030.3	10999.2	20348.9	8826.46	4619.35	19305.3	6477.67		High	Not Found	High	High	Not Found	High	High	High	High	High	High	High	High	High	High
FALSE	High	[K].LSVEGFAVDK.[M]		0.000800408	6.32577e-05	1	1	18	Q11011	Q11011 [855-864]		Puromycin-sensitive aminopeptidase OS=Mus musculus OX=10090 GN=Npepps PE=1 SV=2	0			342364		133627	215112	140667				266720			123781								High	High	High	High	Peak Found	High	High	High	High	High	High	High	High	High	High
FALSE	High	[R].LTASESSLQR.[A]		0.000186627	6.32577e-05	1	1	20	Q8BL66	Q8BL66 [353-362]		Early endosome antigen 1 OS=Mus musculus OX=10090 GN=Eea1 PE=1 SV=2	0	358730	526971	493578	425415	9573.67	411881	385061	280819	413594	384313	371849	354083	422816	443754	422762	340737	368051	451029	417285	452277		High	High	High	High	Peak Found	High	High	High	High	High	High	High	High	High	High
FALSE	High	[R].ITATDAEDQGVK.[V]		3.06498e-05	6.32577e-05	1	1	18	Q9CT10	Q9CT10 [399-410]		Ran-binding protein 3 OS=Mus musculus OX=10090 GN=Ranbp3 PE=1 SV=2	0	48134.6	34105.8	23557.1	34295.2		28084	50821	36937.3	62459.1	43781.3	25909.6	23040.2	21030	23507.2	35246.8	35715.5	14946.6	31946.3	35673.8	22029.6		High	High	High	High	Not Found	High	High	High	High	High	High	High	High	High	High
FALSE	High	[K].ITAVPTLLK.[Y]		0.000443452	6.32577e-05	1	1	20	Q9CQM5	Q9CQM5 [90-98]		Thioredoxin domain-containing protein 17 OS=Mus musculus OX=10090 GN=Txndc17 PE=1 SV=1	0	580147	473945	326838	327340	296646	433562	255942	299322	327751	328096	461028	356725	235924	240650	529755	318674	104523	378111	320480	411092		High	High	High	High	High	High	High	High	High	High	High	High	High	High	High
FALSE	High	[K].LTAVSVGVQGSGWGWLGFNK.[E]		2.94001e-05	6.32577e-05	1	1	13	P09671	P09671 [135-154]		Superoxide dismutase [Mn], mitochondrial OS=Mus musculus OX=10090 GN=Sod2 PE=1 SV=3	0	233688	281103	553028	837982	108794	180243	235737	73865.6	173440	225373	333646	161663	326209	76997.2	175682	348157	186559	230532	196571	173650		High	High	High	Peak Found	Peak Found	High	High	Peak Found	High	High	High	Peak Found	High	High	High
FALSE	High	[K].LTFEATGPSHMSFYVR.[T]	1xOxidation [M11]	1.01281e-05	6.32577e-05	1	1	11	Q3UVK0	Q3UVK0 [784-799]		Endoplasmic reticulum metallopeptidase 1 OS=Mus musculus OX=10090 GN=Ermp1 PE=1 SV=2	0	37096.7	33576	11649.3	17101.3	24561.6		19407.4	16417.8	25917.1	38606.2	28995	10363.8	24393.5	33151.1	26245	17653.1	10358.8	50555.6	38476.1	17704.6		Peak Found	Peak Found	Peak Found	Peak Found	Peak Found	High	High	High	Peak Found	Peak Found	High	High	High	Peak Found	High
FALSE	High	[K].ITFHGEGDQEPGLEPGDIIIVLDQK.[D]		2.00853e-09	6.32577e-05	1	1	20	P63037	P63037 [222-246]		DnaJ homolog subfamily A member 1 OS=Mus musculus OX=10090 GN=Dnaja1 PE=1 SV=1	0	1.06728e+06	1.4744e+06	588114	268954	242425	1.07286e+06	267707	1126099	371084	359251	1.55237e+06	258676	637389	351295	356311	456264	374995	308163	407335	322384		High	High	High	High	High	High	High	High	High	High	High	High	High	High	High
FALSE	High	[K].VSITFDPFLYLPVPLPQK.[Q]		3.0034e-06	6.32577e-05	1	1	18	Q3UJD6	Q3UJD6 [704-721]		Ubiquitin carboxyl-terminal hydrolase 19 OS=Mus musculus OX=10090 GN=Usp19 PE=1 SV=1	0								39045.9		34841.9	16334.8		30990.3									High	High	High	High	High	High	Not Found	High	High	High	High	High	High	High	High
FALSE	High	[R].LTFKLEQDQLWIGTK.[E]		6.0502e-08	6.32577e-05	1	1	19	Q78JW9	Q78JW9 [290-304]		Ubiquitin domain-containing protein UBFD1 OS=Mus musculus OX=10090 GN=Ubfd1 PE=1 SV=2	1	42991.9	59210.9	40415.4	74757.4	296986	44756	30038.3	139729	14328.3	102381	132612	45745.7	219929	78054.7	98964.1	91770.2	1752.54	59094.1	1437.88	128304		High	High	High	High	High	High	High	High	Peak Found	High	High	Peak Found	High	High	High
FALSE	High	[K].LTFLEEEDKDLYIR.[W]		1.4488e-05	6.32577e-05	1	1	5	Q99KK7	Q99KK7 [424-437]		Dipeptidyl peptidase 3 OS=Mus musculus OX=10090 GN=Dpp3 PE=1 SV=2	1	8337.48	71713	41256.2	33835.1		21261.2	32292.5	27998.5	2379.33	21635.7	23379.5	1826.63	14606.5	54822.7	18493.7	5988.65	1509.86	3760.42	39682	12340		High	High	High	High	Not Found	Peak Found	Peak Found	Peak Found	Peak Found	High	Peak Found	Peak Found	Peak Found	Peak Found	Peak Found
FALSE	High	[K].ITFPDFSKVTVTDFFQK.[L]		0.000142986	6.32577e-05	1	1	17	Q8BWR8	Q8BWR8 [482-498]		Rhophilin-2 OS=Mus musculus OX=10090 GN=Rhpn2 PE=1 SV=2	1	18523.9	16093.4	18041.1	8047.84	7392.74	8285.06	21940.3	21031.8	5482.09	8537.7	4831.01	7753.23	22807.7	9426.22	11494.2	16266	8033.68	22202.4	14391.7	6436.48		High	High	High	Peak Found	High	High	High	High	High	High	High	High	High	High	Peak Found
FALSE	High	[R].VSISEGDDKIEYR.[A]		2.86749e-05	6.32577e-05	1	1	10	P35550	P35550 [129-141]		rRNA 2'-O-methyltransferase fibrillarin OS=Mus musculus OX=10090 GN=Fbl PE=1 SV=2	1		33961.5	37535.6	46656.7	24494.6	52971.4		71618.7		24753.2			32251.6	42794.9	43708.8		42276.1	8846.1	28805.2	51983.7		Not Found	Peak Found	High	Peak Found	Peak Found	High	High	High	Not Found	Peak Found	High	Not Found	High	High	High
FALSE	High	[R].ITFTGEADQAPGVEPGDIVLLLQEK.[E]		1.7256e-05	6.32577e-05	1	1	10	Q9QYJ0	Q9QYJ0 [231-255]		DnaJ homolog subfamily A member 2 OS=Mus musculus OX=10090 GN=Dnaja2 PE=1 SV=1	0			11112		21494	29262.5		64477.9		37720	24571.3	12755			40904.5	15602.4	31796.5	21775.8	48999.7	29048.7		Not Found	Not Found	High	Not Found	High	High	High	High	High	Peak Found	Peak Found	High	Not Found	High	Peak Found
FALSE	High	[R].ITFTGEADQAPGVEPGDIVLLLQEKEHEVFQR.[D]		7.69492e-06	6.32577e-05	1	1	3	Q9QYJ0	Q9QYJ0 [231-262]		DnaJ homolog subfamily A member 2 OS=Mus musculus OX=10090 GN=Dnaja2 PE=1 SV=1	1																					No Quan Values	Not Found	High	Not Found	Not Found	Not Found	Not Found	Not Found	Not Found	Not Found	Not Found	Not Found	Not Found	Not Found	Not Found	Not Found
FALSE	High	[K].LTFVDFLTYDVLDQNR.[I]		3.37799e-08	6.32577e-05	1	1	20	P48774	P48774 [156-171]		Glutathione S-transferase Mu 5 OS=Mus musculus OX=10090 GN=Gstm5 PE=1 SV=1	0	727086	63719.6	597870	575857	539843	56938.7	290866	565516	393264	284836	713358	370360	280052	300757	231954	368411	153480	586550	649737	599263		High	High	High	High	High	High	High	High	High	High	High	High	High	High	High
FALSE	High	[K].ITGADPIFIDADFHSTAPGGPIGGQTR.[V]		1.84807e-09	6.32577e-05	1	1	13	P09925	P09925 [244-270]		Surfeit locus protein 1 OS=Mus musculus OX=10090 GN=Surf1 PE=1 SV=3	0	110121		43626.9	34581.7	35155.5	93446.1			77064.4	117101				43021.8	88817.6				68805.8			High	High	High	High	Peak Found	High	Not Found	High	High	High	Not Found	High	High	High	Peak Found
FALSE	High	[K].ITGEAFVQFASQELAEK.[A]		2.22774e-08	6.32577e-05	1	1	19	Q9Z2X1	Q9Z2X1 [151-167]		Heterogeneous nuclear ribonucleoprotein F OS=Mus musculus OX=10090 GN=Hnrnpf PE=1 SV=3	0	62120.8	107232	102997	65259.2	77632	77866.9	115736	110955	66856.5	92345.2	94353	89270.4	113069	72601.2	54058.8	50221.1	37564.1	78017.3	64241.9	101476		High	High	High	High	High	High	High	High	High	Peak Found	High	High	High	High	High
FALSE	High	[R].LTGFHETSNINDFSAGVANR.[G]		4.07197e-07	6.32577e-05	1	1	1	P15105	P15105 [300-319]		Glutamine synthetase OS=Mus musculus OX=10090 GN=Glul PE=1 SV=6	0	8167.05	6631.99	15422.7				7260.72	6554.07	6005.75	4588.71			7212.65	5427.23		5053.63	3284.32	4121.73		6690.02		Peak Found	Peak Found	High	Not Found	Not Found	Not Found	Peak Found	Peak Found	Peak Found	Peak Found	Not Found	Not Found	Peak Found	Peak Found	Not Found
FALSE	High	[K].ITGMLLEIDNSELLHMLESPESLR.[S]		5.50045e-09	6.32577e-05	1	1	11	P29341	P29341 [581-604]		Polyadenylate-binding protein 1 OS=Mus musculus OX=10090 GN=Pabpc1 PE=1 SV=2	0	93676	9055.94	90273		92590.9	169919	15258.6	92746.6	99384.5	20693.2		47899.1			12917.7					31644.5		High	High	High	High	High	High	Peak Found	High	High	High	High	Peak Found	Not Found	Not Found	Peak Found
FALSE	High	[K].ITGMLLEIDNSELLHMLESPESLR.[S]	1xOxidation [M4]	3.29466e-08	6.32577e-05	1	1	8	P29341	P29341 [581-604]		Polyadenylate-binding protein 1 OS=Mus musculus OX=10090 GN=Pabpc1 PE=1 SV=2	0	45338.1	123717	22272.5	35174.6	14302.9	24024.9	33737.9	21824.2		21237.1		15952.6	15814.6	38754.3	21342.3	9442.42	10102.2	17655.4	25792.9	33938.4		Peak Found	High	High	High	High	High	Peak Found	Peak Found	Not Found	Peak Found	Not Found	Peak Found	High	Peak Found	Peak Found
FALSE	High	[K].LTGQTVTPGFVVYHRPSQMLLVR.[C]		2.40752e-05	6.32577e-05	1	1	10	Q9D799	Q9D799 [296-318]		Methionyl-tRNA formyltransferase, mitochondrial OS=Mus musculus OX=10090 GN=Mtfmt PE=2 SV=3	0	10823		63697.9				64400.2		95671	129057	82273.1	97771.9	90269.4						83861.5	109561		High	Not Found	High	Not Found	Not Found	Not Found	High	High	Peak Found	Peak Found	High	Peak Found	High	High	High
FALSE	High	[K].LTGSVLEDTWK.[E]		0.000256053	6.32577e-05	1	1	14	Q8VE62	Q8VE62 [246-256]		Polyadenylate-binding protein-interacting protein 1 OS=Mus musculus OX=10090 GN=Paip1 PE=1 SV=1	0	738699	1.06776e+06	792561	811502	741929	603516	624186	777478	417713	328271	646202	789477	412980	1.08849e+06	382910	692172	384742	362132	422209	359873		High	High	High	High	High	High	High	High	High	Peak Found	Peak Found	Peak Found	Peak Found	High	High
FALSE	High	[K].ITHEVDELTQIIADVSQDPTLPR.[T]		4.44613e-08	6.32577e-05	1	1	8	P60898	P60898 [58-80]		DNA-directed RNA polymerase II subunit RPB9 OS=Mus musculus OX=10090 GN=Polr2i PE=1 SV=1	0	116153	101168	9628.56			73235.3			150743		66417.8	32456.3	42865.8	13446.4	34714.2			77034.8	21276.7	26352.4		High	High	Peak Found	Not Found	Not Found	Peak Found	Not Found	Not Found	High	Not Found	High	Peak Found	High	Peak Found	High
FALSE	High	[R].LTHGDSPSEAPVGPLGQVK.[L]		4.03409e-05	6.32577e-05	1	1	9	Q3U7R1	Q3U7R1 [946-964]		Extended synaptotagmin-1 OS=Mus musculus OX=10090 GN=Esyt1 PE=1 SV=2	0	20167.4		23424.6	17144.1	16803.4	37016.7	52102.5	49460.2	26408.9	17931.6	27918		9162.34	22113.8	28396.3	24936.7	39439.2	19458.9	12731.3	20371.4		Peak Found	Not Found	High	Peak Found	High	High	Peak Found	High	High	Peak Found	Peak Found	Not Found	Peak Found	Peak Found	Peak Found
FALSE	High	[R].LTHLCLSDNVLEDEGIK.[L]		1.7256e-05	6.32577e-05	1	1	15	Q6B966	Q6B966 [746-762]		NACHT, LRR and PYD domains-containing protein 14 OS=Mus musculus OX=10090 GN=Nlrp14 PE=1 SV=2	0	770813	563972	280527	304968	226033	166082	230299	187437	301430	246797	217299	241803	322138	215404	363730	215779	186470	228681	305876	261713		Peak Found	Peak Found	High	High	High	Peak Found	Peak Found	Peak Found	Peak Found	High	High	High	High	Peak Found	Peak Found
FALSE	High	[R].ITHIPLYFVNAQFPR.[F]		2.38995e-07	6.32577e-05	1	1	20	P58742	P58742 [479-493]		Aladin OS=Mus musculus OX=10090 GN=Aaas PE=1 SV=1	0	157888	124151	64806.3	94866	101204	106436	53731.7	109063	118524	88409.1	237749	74315.5	79677.3	161707	94217.7	102442	88566.1	140392		165132		High	High	High	High	High	High	High	High	High	High	High	High	High	High	High
FALSE	High	[K].LTHLSLTMNPVGDGAMK.[L]		5.27104e-07	6.32577e-05	1	1	81	Q9R1M5	Q9R1M5 [973-989]		NACHT, LRR and PYD domains-containing protein 5 OS=Mus musculus OX=10090 GN=Nlrp5 PE=1 SV=2	0	5.09168e+07	8.19954e+07	2.5188e+07	1.03337e+07	4.47472e+07	1.01805e+07	3.77296e+07	2.06781e+07	5.28143e+07	2.27636e+07	2.5349e+07	3.01341e+07	1.94311e+07	1.7223e+07	1.95927e+07	1.17975e+07	1.52978e+07	2.26618e+07	2.98681e+07	2.41275e+07		High	High	High	High	High	High	High	High	High	High	High	High	High	High	High
FALSE	High	[K].LTHLSLTMNPVGDGAMK.[L]	1xOxidation [M]	2.76347e-06	6.32577e-05	1	1	166	Q9R1M5	Q9R1M5 [973-989]		NACHT, LRR and PYD domains-containing protein 5 OS=Mus musculus OX=10090 GN=Nlrp5 PE=1 SV=2	0	8.84799e+06	1.14442e+07	1.54679e+07	1.50112e+07	1.49327e+07	1.19222e+07	1.38063e+07	1.03138e+07	1.13337e+07	1.34499e+07	1.62209e+07	1.1785e+07	1.46389e+07	1.237e+07	1.59677e+07	1.17258e+07	1.21555e+07	1.21853e+07	1.09675e+07	1.18614e+07		High	High	High	High	High	High	High	High	High	High	High	High	High	High	High
FALSE	High	[K].LTHLSLTMNPVGDGAMK.[L]	2xOxidation [M8; M16]	1.86171e-07	6.32577e-05	1	1	196	Q9R1M5	Q9R1M5 [973-989]		NACHT, LRR and PYD domains-containing protein 5 OS=Mus musculus OX=10090 GN=Nlrp5 PE=1 SV=2	0	5.08326e+06	2.02888e+06	5.49902e+06	8.10168e+06	5.24221e+06	4.72625e+06	4.31773e+06	2.67559e+06	5.25278e+06	5.80072e+06	7.88251e+06	5.57567e+06	5.03135e+06	4.58279e+06	8.87058e+06	4.72288e+06	8.36774e+06	5.03224e+06	6.25564e+06	5.63591e+06		High	High	High	High	High	High	High	High	High	High	High	High	High	High	High
FALSE	High	[K].LTHSGIFTLYSYR.[D]		0.000528104	6.32577e-05	1	1	10	Q8K411	Q8K411 [911-923]		Presequence protease, mitochondrial OS=Mus musculus OX=10090 GN=Pitrm1 PE=1 SV=1	0	37627.1	33236.9	3889.7		18140.3	31672.9	2043.78		33548.3		5065.07	16579			40628.4	37235.8		5083.35				Peak Found	High	Peak Found	Not Found	Peak Found	High	High	High	High	High	Peak Found	Peak Found	High	High	Peak Found
FALSE	High	[K].LTHSGIFTLYSYRDPNSIETLQSFGK.[A]		2.17862e-05	6.32577e-05	1	1	20	Q8K411	Q8K411 [911-936]		Presequence protease, mitochondrial OS=Mus musculus OX=10090 GN=Pitrm1 PE=1 SV=1	1		135221			157543	41418.8		53722.6	37462.9		5316.04	107155	146251	152991	146938	152217		85835.7		156164		High	High	High	High	High	High	High	High	High	High	High	High	High	High	High
FALSE	High	[R].LTHYDHVLIELTQAGLK.[G]		1.81755e-09	6.32577e-05	1	1	19	P97311	P97311 [780-796]		DNA replication licensing factor MCM6 OS=Mus musculus OX=10090 GN=Mcm6 PE=1 SV=1	0	45256.5	50290.4	14039.1	7054.44	10785.7			19265.1	32380.8		53637.7	12107.8	21335	16160.9	12985.7	26998.5		12049.3				High	High	High	High	High	High	High	High	High	High	High	High	High	High	High
FALSE	High	[K].LTKEEIVDKYDLFVGSQATDFGEALVR.[H]		4.12515e-08	6.32577e-05	1	1	15	O35887	O35887 [285-311]		Calumenin OS=Mus musculus OX=10090 GN=Calu PE=1 SV=1	2	132792	139526				215916			149048		95176.9	101925	198671	130610	94129.1							High	High	High	High	High	Peak Found	High	Not Found	Peak Found	High	Peak Found	High	High	High	High
FALSE	High	[K].ITKFENAFLSHVISQHQSLLGNIR.[S]		0.000644785	6.32577e-05	1	1	3	Q03265	Q03265 [504-527]		ATP synthase subunit alpha, mitochondrial OS=Mus musculus OX=10090 GN=Atp5f1a PE=1 SV=1	1	124673			25894.2	15964.1	20156.3	57390.5	31104.6		14103.3		44576.8	33860.2		31057.6	35367.3	20323.5	109424	61241.1	19604.2		High	Not Found	Not Found	Peak Found	Peak Found	Peak Found	Peak Found	High	Not Found	Peak Found	Not Found	Peak Found	Peak Found	Not Found	Peak Found
FALSE	High	[K].LTFEATGPSHMSFYVR.[T]		1.51744e-06	6.32577e-05	1	1	9	Q3UVK0	Q3UVK0 [784-799]		Endoplasmic reticulum metallopeptidase 1 OS=Mus musculus OX=10090 GN=Ermp1 PE=1 SV=2	0	81996.3	79450.6		28225.9	33395.2	16803	22163.4	26413.8	32605.9	27370.5	25848.6	27115.6	25480.4	18026.4	29036.8	40842.5	21922.5	29186.7	34478.1			High	Peak Found	Not Found	Peak Found	High	Peak Found	Peak Found	High	High	High	High	Peak Found	High	Peak Found	Peak Found
FALSE	High	[R].LSSFDLFSVNHEDQPAVSR.[Q]		2.14264e-05	6.32577e-05	1	1	7	Q8BJ34	Q8BJ34 [1555-1573]		Meiosis regulator and mRNA stability factor 1 OS=Mus musculus OX=10090 GN=Marf1 PE=1 SV=3	0				2307.18						5529.23		10356.4	8167.44	14142						5133.65		Not Found	Not Found	High	Peak Found	Not Found	High	Not Found	Not Found	Not Found	Peak Found	Not Found	High	High	Peak Found	Not Found
FALSE	High	[K].LTEVHEELQK.[K]		4.03409e-05	6.32577e-05	1	1	19	Q8BIL5	Q8BIL5 [557-566]		Protein Hook homolog 1 OS=Mus musculus OX=10090 GN=Hook1 PE=1 SV=2	0	155388	137855	122063	134620		199968	135264	315337	441025	194970	179180	7063.27	171885	202402	252575	170292	173933	175244	254124	254866		High	High	High	High	Not Found	High	High	High	High	High	High	High	High	High	High
FALSE	High	[R].LTESVDVLMPNVGEIVGGSMR.[S]		2.30094e-06	6.32577e-05	1	1	7	Q8BP47	Q8BP47 [469-489]		Asparagine--tRNA ligase, cytoplasmic OS=Mus musculus OX=10090 GN=NARS1 PE=1 SV=2	0	197912	168671	11662.5		58446.2	51772.4	419932	20585.3	398903	268402	409742	130931	113368		12541.7		94333.9	137582	18944.7	16452.2		High	Peak Found	Peak Found	Not Found	Peak Found	Peak Found	Peak Found	High	High	High	High	Peak Found	Peak Found	Not Found	Peak Found
FALSE	High	[K].VSNLQYLHSYLTYIK.[L]		3.29145e-06	6.32577e-05	1	1	16	Q8BMA6	Q8BMA6 [372-386]		Signal recognition particle subunit SRP68 OS=Mus musculus OX=10090 GN=Srp68 PE=1 SV=2	0											51360.9						43208.4	42451.1				High	High	High	High	High	Not Found	High	High	High	Not Found	High	High	High	High	Not Found
FALSE	High	[K].ITDAFSSLAK.[R]		0.000421859	6.32577e-05	1	1	17	P59016	P59016 [471-480]		Vacuolar protein sorting-associated protein 33B OS=Mus musculus OX=10090 GN=Vps33b PE=1 SV=1	0	73026.5	88489.8	57408.9				53361.3	45912.2	70493.9	79850	97226.8	54697.6	89308		65280.7	72871.6	40564.4		47579.7	66133		High	High	High	High	High	High	High	Peak Found	High	High	High	High	High	High	High
FALSE	High	[R].ITDDMDQVELKEFNPNEQSWR.[Q]		1.44631e-10	6.32577e-05	1	1	12	Q9JMC3	Q9JMC3 [355-375]		DnaJ homolog subfamily A member 4 OS=Mus musculus OX=10090 GN=Dnaja4 PE=1 SV=1	1	70428.8	172266	82042.3	57641.6				58037.9	67159.7			72779.6		112745	69400.5		19777.9	113072	228164	22720.8		Peak Found	High	High	Peak Found	Not Found	Not Found	Not Found	Peak Found	Peak Found	High	High	High	High	High	High
FALSE	High	[K].ITDDQQESLNK.[W]		3.22197e-05	6.32577e-05	1	1	13	P32067	P32067 [317-327]		Lupus La protein homolog OS=Mus musculus OX=10090 GN=Ssb PE=1 SV=1	0	27135.4		28525.7	6963.12		28559.8	23470.7	35246.7	18826.4	16663.8	21880.9	20953.1				22980.9	21146.7			22797.1		High	Not Found	High	High	Not Found	High	High	High	High	High	High	High	Not Found	Not Found	Not Found
FALSE	High	[R].ITDFDKETQEFLMAEK.[E]		1.02228e-07	6.32577e-05	1	1	20	Q66X19	Q66X19 [955-970]		NACHT, LRR and PYD domains-containing protein 4E OS=Mus musculus OX=10090 GN=Nlrp4e PE=2 SV=2	1	52155.6	40116.9	18537.2	29918.6	40511.2	24591.6	33566.9	18057.5	54107.5	30036.2	19804.6	37353.2	22587.4	15511.6	34160.6	33869	20515.3	28620.2	20014.9	17853		High	High	High	High	High	High	High	High	High	High	High	High	High	High	High
FALSE	High	[R].ITDFDKETQEFLMAEK.[E]	1xOxidation [M13]	2.47998e-06	6.32577e-05	1	1	10	Q66X19	Q66X19 [955-970]		NACHT, LRR and PYD domains-containing protein 4E OS=Mus musculus OX=10090 GN=Nlrp4e PE=2 SV=2	1	61141.6	51259.6	36570.8	108229	29416	25303.6	134766	13154.7	43237.9	30447.5	25205.3	37854.6	28970.5	79257.2		37956	36256.3	48279.1		38098.9		High	High	Peak Found	Peak Found	Peak Found	Peak Found	High	Peak Found	High	Peak Found	Peak Found	Peak Found	High	Peak Found	High
FALSE	High	[R].VSNFKPGVYAVSVTGR.[L]		3.62027e-05	6.32577e-05	1	2	1	P63271	P63271 [77-92]		Transcription elongation factor SPT4-A OS=Mus musculus OX=10090 GN=Supt4h1a PE=2 SV=1	0	18948.6			18424.6	20186.9		24201.3	30805.8	26791.7		28346.8		25700.9			22729.2	27614			47545.2		Peak Found	Not Found	Not Found	Peak Found	High	Not Found	Peak Found	Peak Found	Peak Found	Not Found	Peak Found	Not Found	Peak Found	Not Found	Not Found
FALSE	High	[R].ITDGTMLQAVER.[Y]		0.000167487	6.32577e-05	1	1	7	Q9QXK3	Q9QXK3 [131-142]		Coatomer subunit gamma-2 OS=Mus musculus OX=10090 GN=Copg2 PE=1 SV=1	0	295142	38623.3	149625	294490	59931.4	141587	139536	252866	186796	157430	274641	121399	211680		71414.9	96996.2	220045		58323.9	105562		Peak Found	Peak Found	Peak Found	High	Peak Found	High	Peak Found	Peak Found	Peak Found	High	Peak Found	Peak Found	High	Not Found	High
FALSE	High	[R].VSNEEVTEELLHVNDDLNNVFLR.[Y]		3.45072e-09	6.32577e-05	1	1	14	Q5SRX1	Q5SRX1 [279-301]		TOM1-like protein 2 OS=Mus musculus OX=10090 GN=Tom1l2 PE=1 SV=1	0	212442	7900.91	134782	18500.1	12699.7	152143	27645.9	159111	132672	21252.8	46316.7	75697	49638.5	14881.1	18016.6	148963	8943.23	253109	16215.7	55922.7		High	High	High	High	High	High	High	Peak Found	Peak Found	High	Peak Found	High	Peak Found	High	High
FALSE	High	[K].LTDISVTDPEKYPHMLSVK.[N]		5.90095e-08	6.32577e-05	1	1	11	O35900	O35900 [40-58]		U6 snRNA-associated Sm-like protein LSm2 OS=Mus musculus OX=10090 GN=Lsm2 PE=1 SV=1	1	597147	848869	311238	187017	357044	205668	154260	190554	380538	402012	256925	233052	319141	234698	414311	221893	206322	453006	370201	302047		Peak Found	Peak Found	High	High	High	High	High	High	Peak Found	Peak Found	Peak Found	Peak Found	Peak Found	High	High
FALSE	High	[K].LTDNIFLEVLHSTDPQLSEAQSILR.[N]		4.84496e-05	6.32577e-05	1	1	7	Q60710	Q60710 [465-489]		Deoxynucleoside triphosphate triphosphohydrolase SAMHD1 OS=Mus musculus OX=10090 GN=Samhd1 PE=1 SV=3	0	20613.7	19310.1	34278.3				25236.8	39229.6	25415.7	26290.9	34617.1		8200.63	26957.4								Peak Found	Peak Found	Peak Found	Not Found	Not Found	Not Found	Peak Found	High	Peak Found	High	High	Not Found	Peak Found	High	High
FALSE	High	[K].LTDQVMQNPQVLAALQER.[L]		2.69064e-11	6.32577e-05	1	1	21	Q78ZA7	Q78ZA7 [27-44]		Nucleosome assembly protein 1-like 4 OS=Mus musculus OX=10090 GN=Nap1l4 PE=1 SV=1	0	1.82659e+06	874139	675381	1.0953e+06	1.51489e+06	1.06242e+06	889267	955141	1.84468e+06	918568	1.52192e+06	1.0854e+06	1.00993e+06	1.53335e+06	1.33914e+06	1.51423e+06	637861	1.11005e+06	2145801	2.03345e+06		High	High	High	High	High	High	High	High	High	High	High	High	High	High	High
FALSE	High	[K].LTDQVMQNPQVLAALQER.[L]	1xOxidation [M6]	4.04214e-09	6.32577e-05	1	1	24	Q78ZA7	Q78ZA7 [27-44]		Nucleosome assembly protein 1-like 4 OS=Mus musculus OX=10090 GN=Nap1l4 PE=1 SV=1	0	207893	253278	167574	285128	97827.6	196293	255464	168030	150313	145286	152929	140181	101965	122567	97874.4	153180	101992	121269	105483	150661		High	High	High	High	High	High	High	High	High	High	High	High	High	High	High
FALSE	High	[K].ITDSAGHILYAK.[E]		7.0215e-06	6.32577e-05	1	1	20	Q9D1D4	Q9D1D4 [76-87]		Transmembrane emp24 domain-containing protein 10 OS=Mus musculus OX=10090 GN=Tmed10 PE=1 SV=1	0	700118	470487	438031	716990	1.09715e+06	845909	1.1758e+06	1.23739e+06	1.05442e+06	859720		556848	789421	88675.4	792038	443578		605441	836777	579013		High	High	High	High	High	High	High	High	High	High	High	High	High	High	High
FALSE	High	[R].LTEADYLSSHLTEGPHR.[V]		7.92636e-07	6.32577e-05	1	1	16	Q8VHN8	Q8VHN8 [91-107]		Tudor-interacting repair regulator protein OS=Mus musculus OX=10090 GN=Nudt16l1 PE=1 SV=2	0	33819.7	30638.7		22720.4	16996.1	31919.2	45613		33388.6	27182		26590.5		16333.7			13630.4		5047.35	33751.1		Peak Found	Peak Found	High	Peak Found	High	Peak Found	High	High	High	High	High	High	High	Peak Found	High
FALSE	High	[R].LTEAELGAVTDEWALGAHQGR.[E]		4.3449e-12	6.32577e-05	1	1	19	Q6PB51	Q6PB51 [86-106]		Coiled-coil domain-containing protein 117 OS=Mus musculus OX=10090 GN=Ccdc117 PE=1 SV=1	0	383771	411971	246037	159341		148229	78008.8		155601	8215	217206	178061	232157	260440	287047	242814	161380	231703	19000	250009		High	Peak Found	High	High	High	High	High	High	High	High	High	High	High	High	High
FALSE	High	[K].LTEAVVTDYLNSGNANDAVSGVR.[E]		8.52006e-10	6.32577e-05	1	1	15	Q62448	Q62448 [546-568]		Eukaryotic translation initiation factor 4 gamma 2 OS=Mus musculus OX=10090 GN=Eif4g2 PE=1 SV=2	0		162159				89643.3	65397.4	57295.1	123664			74858.6		66663.4					39487.9	28225.1		High	High	High	High	High	Peak Found	Peak Found	High	High	High	High	Peak Found	High	High	Not Found
FALSE	High	[K].LTEDKADVQSIIGLQR.[F]		4.17496e-07	6.32577e-05	1	1	2	Q62318	Q62318 [775-790]		Transcription intermediary factor 1-beta OS=Mus musculus OX=10090 GN=Trim28 PE=1 SV=3	1		385976			144455	152406		84172.6				120240					128605					Not Found	Peak Found	Not Found	Not Found	Peak Found	High	Not Found	Peak Found	Not Found	Not Found	Not Found	Peak Found	Not Found	High	Not Found
FALSE	High	[R].LTEDLEYHELLDR.[A]		1.02604e-06	6.32577e-05	1	1	16	Q3B7Z2	Q3B7Z2 [448-460]		Oxysterol-binding protein 1 OS=Mus musculus OX=10090 GN=Osbp PE=1 SV=3	0	349587	385801	330502	110330	741587	115115	216991	110549	145946	126715	284829	157648	211279	88546.4	275613	130574	70897.2	176215	187468	180581		High	High	High	High	High	Peak Found	High	Peak Found	High	High	Peak Found	High	High	High	High
FALSE	High	[K].LTEEELLDREFDLLR.[S]		0.000593327	6.32577e-05	1	1	18	Q91Z96	Q91Z96 [622-636]		BMP-2-inducible protein kinase OS=Mus musculus OX=10090 GN=Bmp2k PE=1 SV=1	1	12789.8	12604.1	13619.3	10140.6	6290.4	11155.8	9547.5	11370.9	11725.9	13257.2	18327.8	6635.63	11015.6	13565.5	8649.95	17998.1	5788.98	9710.59	25943.9	9512.16		High	High	High	High	High	High	High	High	High	High	High	Peak Found	High	High	Peak Found
FALSE	High	[K].LTEEGDALKEEMNK.[A]		3.48898e-06	6.32577e-05	1	1	16	Q9WTQ5	Q9WTQ5 [1653-1666]		A-kinase anchor protein 12 OS=Mus musculus OX=10090 GN=Akap12 PE=1 SV=1	1	105299	125916	159134	98060.9	176837	129337	223862	100595	100364	134033	124486	167088	116301	109859	94045.9	84333.2	86366.2	196888	137512	117517		Peak Found	High	Peak Found	High	High	Peak Found	High	High	High	High	Peak Found	High	High	High	High
FALSE	High	[R].ITEEYYVHLIADNLPVATR.[L]		3.83479e-12	6.32577e-05	1	1	20	Q8BH24	Q8BH24 [125-143]		Transmembrane 9 superfamily member 4 OS=Mus musculus OX=10090 GN=Tm9sf4 PE=1 SV=1	0	484761	540601	465641	278471	420821	390529	609204	713262	701728	551997	605980	389709	317433	390133	355061	524622	242727	396388	722832	572927		High	High	High	High	High	High	High	High	High	High	High	High	High	High	High
FALSE	High	[R].LTEHQVAEPPEDWPALIWQQQR.[E]		1.0786e-06	6.32577e-05	1	1	21	Q3UJB9	Q3UJB9 [943-964]		Enhancer of mRNA-decapping protein 4 OS=Mus musculus OX=10090 GN=Edc4 PE=1 SV=2	0	108249	143779	104037	71064	107907	137271	121452		108244	89709.2	106323	100645	59777	45873.6	76973.4	91641.1	90520.4	100300	106140	115896		High	High	High	High	High	High	Peak Found	Not Found	High	High	High	High	High	High	High
FALSE	High	[K].ITELRPFNNWEALFTK.[M]		2.72776e-05	6.32577e-05	1	1	20	Q04692	Q04692 [410-425]		SWI/SNF-related matrix-associated actin-dependent regulator of chromatin subfamily A containing DEAD/H box 1 OS=Mus musculus OX=10090 GN=Smarcad1 PE=1 SV=2	0	25500.8	31227.5	33496.3	20578.7	25942.8	38334.3	24160.1	35387.8	29672.8	29171.9	32294.8	25099.7	28324.2	26850.5	27944.9	22218.5	23822	30400.7	22678.7	41291.7		High	High	High	High	High	High	High	High	High	High	High	High	High	High	High
FALSE	High	[R].ITELTEENVK.[F]		9.43044e-05	6.32577e-05	1	1	15	P97760	P97760 [11-20]		DNA-directed RNA polymerase II subunit RPB3 OS=Mus musculus OX=10090 GN=Polr2c PE=1 SV=2	0	66422		54082	66691.5		51096.6	70137.5	56989.2	55582.2	33798.3	53041.9	45477.3	47415.5	55191.8	56537.7	39227.5	40054.4	64370.6	55868.1	69896		High	Not Found	High	High	Not Found	High	High	High	Peak Found	Peak Found	High	High	High	High	High
FALSE	High	[R].LTEMETMQSQLMAEK.[L]		1.71929e-06	6.32577e-05	1	1	22	Q8VDD5	Q8VDD5 [868-882]		Myosin-9 OS=Mus musculus OX=10090 GN=Myh9 PE=1 SV=4	0	180837	286621	44436.3	72168.8	102081	165175	186878	50903.8	286532	227649	205734	175518	103667	20839.4	115475	74845.5	96758.8	65769.2	92317.5			High	High	High	High	High	High	High	High	High	High	High	High	High	High	High
FALSE	High	[K].LTEPAPVPIHK.[L]		0.00034838	6.32577e-05	1	1	18	Q80UJ7	Q80UJ7 [367-377]		Rab3 GTPase-activating protein catalytic subunit OS=Mus musculus OX=10090 GN=Rab3gap1 PE=1 SV=4	0	140977	60146	66250.1	100003	255792	72012.8	58917.8	96667.1	92452.1	74157.2	89277.1	53998.3	118580	38568.8	72847.7	40279.8	64792.4	62991.4	65066.8	71337.3		High	Peak Found	High	Peak Found	Peak Found	High	High	High	High	Peak Found	High	High	High	High	High
FALSE	High	[R].LTEQYKELLQSFQSK.[M]		0.000899205	6.32577e-05	1	1	4	Q06890	Q06890 [336-350]		Clusterin OS=Mus musculus OX=10090 GN=Clu PE=1 SV=1	1	23878.5			6559.99			21374.8	26092.5				14338.3	12140.8		6058.33		3539.63					Peak Found	Not Found	Not Found	Peak Found	Not Found	Not Found	High	High	Not Found	Not Found	Not Found	High	Peak Found	High	Peak Found
FALSE	High	[R].ITESEEVVSR.[E]		0.000354227	6.32577e-05	1	1	19	P48678	P48678 [63-72]		Prelamin-A/C OS=Mus musculus OX=10090 GN=Lmna PE=1 SV=2	0	94377.9	54082.1	49004.9	41738.4		48070.3	35327.9	49437.2	36631.6	36421	39465	29862.7	39216.8	60185.3	34189.7	34297.5	40239.5	43996.5	36757.4	39782.1		High	High	High	High	Not Found	High	High	High	High	High	High	High	High	High	High
FALSE	High	[R].LTEVADFHYAASK.[A]		1.61441e-05	6.32577e-05	1	1	10	Q80TA9	Q80TA9 [1349-1361]		Ectopic P granules protein 5 homolog OS=Mus musculus OX=10090 GN=Epg5 PE=1 SV=2	0		13553.9			13627.5	27990.9			37803.4	23619.9					3706.51			37600.6				Not Found	High	High	High	Peak Found	High	High	Not Found	Peak Found	Peak Found	High	Not Found	High	Not Found	High
FALSE	High	[K].LSDLDSETR.[S]		0.000425383	6.32577e-05	1	1	19	O35685	O35685 [277-285]		Nuclear migration protein nudC OS=Mus musculus OX=10090 GN=Nudc PE=1 SV=1	0	2.84941e+06	3.01024e+06	2.69473e+06	2.30207e+06		2.41047e+06	2.44368e+06	1.90061e+06	3.53821e+06	2.51408e+06	2.5355e+06	2.0041e+06	2.38632e+06	1.84938e+06	2.77344e+06	1.98731e+06	1.6832e+06	1.61089e+06	2.2086e+06	2.65517e+06		High	High	High	High	Not Found	High	High	High	High	High	High	High	High	High	High
FALSE	High	[R].ISSEQISQVRPK.[L]		0.000120054	6.32577e-05	1	1	2	O35618	O35618 [19-30]		Protein Mdm4 OS=Mus musculus OX=10090 GN=Mdm4 PE=1 SV=2	0																					No Quan Values	Not Found	Not Found	Not Found	Not Found	Not Found	Not Found	Not Found	Not Found	Not Found	Not Found	Not Found	Not Found	Not Found	High	Not Found
FALSE	High	[K].VSQPIEGHAASFAQFK.[M]		1.02981e-05	6.32577e-05	1	1	18	Q68FD5	Q68FD5 [190-205]		Clathrin heavy chain 1 OS=Mus musculus OX=10090 GN=Cltc PE=1 SV=3	0	254252	749404	784168	239003	655395	541660	537948	553238	700478	528361	593283	810853	423180	491243	726910	439061	387330	792354	950291	781112		High	Peak Found	High	High	High	High	High	High	High	High	High	High	High	Peak Found	High
FALSE	High	[K].LSFLSWGTSK.[N]		0.000855455	6.32577e-05	1	1	20	Q8BWR8	Q8BWR8 [638-647]		Rhophilin-2 OS=Mus musculus OX=10090 GN=Rhpn2 PE=1 SV=2	0	229656	86024.8	134137	130011	129772	134410	84223.7	195196	80548.4	95014.7	175657	14630.9	118891	99962.9	179526	149398	86298.9	167628	153659	111810		High	High	High	High	High	High	High	High	High	High	High	High	High	High	High
FALSE	High	[K].LSFLYLITGNLEK.[L]		0.000807091	6.32577e-05	1	1	4	Q8CIE6	Q8CIE6 [703-715]		Coatomer subunit alpha OS=Mus musculus OX=10090 GN=Copa PE=1 SV=2	0		19463.6		21996.5	21009.4				42196.5	41360.8	13815.9			23138.1								Not Found	Peak Found	Not Found	Peak Found	Peak Found	Not Found	Not Found	Not Found	High	High	Peak Found	Not Found	Not Found	Peak Found	High
FALSE	High	[K].ISFPAVQAAPSFSNSFPK.[I]		8.43293e-06	6.32577e-05	1	1	16	P32921	P32921 [282-299]		Tryptophan--tRNA ligase, cytoplasmic OS=Mus musculus OX=10090 GN=Wars1 PE=1 SV=2	0	50907.3	23917.5	112605	190057	105218	38473.3		111173	157620	60169.6	151048		124398	96853.3	175189	104425	8428.45	124985	139579	47600.3		High	High	High	High	Peak Found	High	High	High	High	Peak Found	High	Not Found	Peak Found	High	High
FALSE	High	[K].VSVAHLLAAR.[Q]		0.000201144	6.32577e-05	1	1	2	Q3TJZ6	Q3TJZ6 [263-272]		Protein FAM98A OS=Mus musculus OX=10090 GN=Fam98a PE=1 SV=1	0																					No Quan Values	Not Found	Not Found	Not Found	Not Found	Not Found	High	Not Found	Not Found	Not Found	Not Found	Not Found	Not Found	Not Found	Not Found	Not Found
FALSE	High	[R].LSFSQLKWDNWIVAPHR.[Y]		2.4824e-08	6.32577e-05	1	1	18	Q07105	Q07105 [347-363]		Growth/differentiation factor 9 OS=Mus musculus OX=10090 GN=Gdf9 PE=2 SV=2	1		33611.9	30732.5	14173.3	53100.6	7671.64	78530.4	70313.4		71395.1			185253	19245.6				123018	11289	15468.1		Not Found	High	High	High	High	Peak Found	High	High	High	High	High	High	High	High	High
FALSE	High	[K].LSFSTQNVLSGAQEHSYMER.[L]		3.05978e-10	6.32577e-05	1	1	19	Q8BU40	Q8BU40 [600-619]		NACHT, LRR and PYD domains-containing protein 4A OS=Mus musculus OX=10090 GN=Nlrp4a PE=2 SV=1	0	303208	42023.7		38298.5	116482	121735	78197.2	88606.4		65774.5	17030.5	38278.8	83027		168918			23207.6				High	High	High	High	High	High	High	Peak Found	High	High	High	High	High	High	High
FALSE	High	[K].LSFSTQNVLSGAQEHSYMER.[L]	1xOxidation [M18]	1.51335e-09	6.32577e-05	1	1	2	Q8BU40	Q8BU40 [600-619]		NACHT, LRR and PYD domains-containing protein 4A OS=Mus musculus OX=10090 GN=Nlrp4a PE=2 SV=1	0	78565.3			76973.7	37601	8270.19	40832.3		12648.2	26461.9	7251.16	13157.1	27587.6	6138.63	26035.1	54225.1	16137	13882.7	21113.5	23924.9		Peak Found	Not Found	Not Found	High	Peak Found	Peak Found	Peak Found	Not Found	Peak Found	Peak Found	Peak Found	Peak Found	Peak Found	Peak Found	Peak Found
FALSE	High	[K].ISFTGSVPTGVK.[I]		0.000100799	6.32577e-05	1	1	20	Q9JLJ2	Q9JLJ2 [228-239]		4-trimethylaminobutyraldehyde dehydrogenase OS=Mus musculus OX=10090 GN=Aldh9a1 PE=1 SV=1	0	8.26197e+06	7.17056e+06	5.31218e+06	6.1255e+06	7.29481e+06	6210489	3302892	8.20381e+06	6.5207e+06	7.79723e+06	5.86093e+06	6.13223e+06	8264114	7.38535e+06	7935498	9582166	4780760	6809798	7.73827e+06	8258850		High	High	High	High	High	High	High	High	High	High	High	High	High	High	High
FALSE	High	[R].ISGALFTNDKFQVSTNK.[L]		7.47761e-07	6.32577e-05	1	1	19	Q6P5D8	Q6P5D8 [509-525]		Structural maintenance of chromosomes flexible hinge domain-containing protein 1 OS=Mus musculus OX=10090 GN=Smchd1 PE=1 SV=2	1	1.64555e+06	2.52546e+06	1.49857e+06	1.93659e+06	1.29777e+06	1.82235e+06	1.53542e+06	1.4047e+06	1.69672e+06	1.23793e+06	1.05137e+06	1.60952e+06	1.74901e+06	1.28622e+06	1.50766e+06	1.37081e+06	1.373e+06	1.15155e+06	2.01101e+06	1.67332e+06		High	High	High	High	Peak Found	High	High	High	High	High	High	High	High	High	High
FALSE	High	[R].LSGAQADLHIGEGDSIR.[F]		2.17279e-08	6.32577e-05	1	1	20	Q9DCM0	Q9DCM0 [105-121]		Persulfide dioxygenase ETHE1, mitochondrial OS=Mus musculus OX=10090 GN=Ethe1 PE=1 SV=2	0	66632.1	97844.4	74254.8	46888.1	32864.6		99795.3	86767	79756	64121.8	18571.6	54580.5	68726.7	72418.2		49374.1	44316.6	118393	109918	124688		High	High	High	High	High	High	High	High	High	High	High	High	High	High	High
FALSE	High	[R].ISGASEKDIVHSGLAYTMER.[S]		2.53831e-11	6.32577e-05	1	2	19	P26443	P26443 [497-516]		Glutamate dehydrogenase 1, mitochondrial OS=Mus musculus OX=10090 GN=Glud1 PE=1 SV=1	1	62155.4	198897	119494	132121	161062	148739	158905	152093	147351	166334	184000	130880	191645	137266	119481	147706	133068	115224	160357	143207		High	High	High	High	High	High	High	High	High	High	High	High	High	High	High
FALSE	High	[R].ISGASEKDIVHSGLAYTMER.[S]	1xOxidation [M18]	3.0906e-05	6.32577e-05	1	2	9	P26443	P26443 [497-516]		Glutamate dehydrogenase 1, mitochondrial OS=Mus musculus OX=10090 GN=Glud1 PE=1 SV=1	1	24486.3		11761.4	16827.2		19530.6	7345.95	5673.14	25289.9	41177	10940.2	12590.6	29434.9	18765.2	22974.6	30209.9	33459.6	13398.8	12430.2	10635.5		Peak Found	Not Found	High	High	Not Found	Peak Found	Peak Found	High	Peak Found	High	Peak Found	Peak Found	High	Peak Found	High
FALSE	High	[R].ISGETIFVTAPHEATAGIIGVNR.[K]		7.87595e-11	6.32577e-05	1	1	20	Q68FD5	Q68FD5 [298-320]		Clathrin heavy chain 1 OS=Mus musculus OX=10090 GN=Cltc PE=1 SV=3	0	453843	466198	214655	218900	225751	208427	163098	223249	408140	152593	182594	202485	188280	243374	169949	175446	172052	209968	204954	190130		High	High	High	High	High	High	High	High	High	High	High	High	High	High	High
FALSE	High	[K].LSFHQTQVSQR.[L]		0.000748899	6.32577e-05	1	1	9	Q91YM4	Q91YM4 [303-313]		FAST kinase domain-containing protein 4 OS=Mus musculus OX=10090 GN=Tbrg4 PE=1 SV=1	0	28684.7	17836.3	12516.7	19174.3	4359.74	20907.6	24882.2	17112.7	19798.8	16722.7	24753.2	15843.1	17461.6	16364.7	17876.8	22930.9	17818.5	16013.4	12408.1	16181.9		Peak Found	High	Peak Found	High	Peak Found	Peak Found	High	Peak Found	High	High	Peak Found	Peak Found	Peak Found	High	Peak Found
FALSE	High	[R].ISGETIFVTAPHEATAGIIGVNRK.[G]		0.00040805	6.32577e-05	1	1	6	Q68FD5	Q68FD5 [298-321]		Clathrin heavy chain 1 OS=Mus musculus OX=10090 GN=Cltc PE=1 SV=3	1	48881.5		64192.9	68243.3	34994.5			83366.6	78879.7	64847.3			73584.6					63221		37245.2		Peak Found	Not Found	Peak Found	Peak Found	Peak Found	Not Found	Not Found	Peak Found	Peak Found	High	High	High	Peak Found	Not Found	Not Found
FALSE	High	[K].LSGHQFEDYSFK.[I]		3.57722e-06	6.32577e-05	1	1	20	Q5SF07	Q5SF07 [140-151]		Insulin-like growth factor 2 mRNA-binding protein 2 OS=Mus musculus OX=10090 GN=Igf2bp2 PE=1 SV=1	0	1284118	1.21428e+06	1.79057e+06	1.61987e+06	1.32323e+06	1.45366e+06	1.71698e+06	1.75684e+06	1.55952e+06	1.19089e+06	2.07238e+06	1.75812e+06	1.59676e+06	1.618e+06	1611743	1244298	1.45876e+06	1.47851e+06	1.37721e+06	1.72821e+06		High	High	High	High	High	High	High	High	High	High	High	High	High	High	High
FALSE	High	[K].LSGIAAENMVVTDVYNHR.[F]		1.57614e-07	6.32577e-05	1	1	5	P35123	P35123 [525-542]		Ubiquitin carboxyl-terminal hydrolase 4 OS=Mus musculus OX=10090 GN=Usp4 PE=1 SV=3	0																					No Quan Values	Not Found	High	Not Found	Not Found	High	Not Found	Not Found	Not Found	High	Not Found	High	Not Found	Not Found	High	Not Found
FALSE	High	[R].ISGLGGMKPNTLVLGFYDDAPPQDHFLTDPAFSEPAEGTR.[E]		3.31002e-09	6.32577e-05	1	1	17	Q99MR3	Q99MR3 [616-655]		Solute carrier family 12 member 9 OS=Mus musculus OX=10090 GN=Slc12a9 PE=1 SV=2	0	174449	191539	85336.8	34018.6	75387.8	130813	81236.3	117029	36337.9	24102.5	69843			102259	51807.6	110096	24351.3	71582.3	129014	71251.3		High	High	Peak Found	Peak Found	High	High	High	High	High	High	High	High	High	High	Peak Found
FALSE	High	[R].ISGLGGMKPNTLVLGFYDDAPPQDHFLTDPAFSEPAEGTR.[E]	1xOxidation [M7]	5.58156e-05	6.32577e-05	1	1	1	Q99MR3	Q99MR3 [616-655]		Solute carrier family 12 member 9 OS=Mus musculus OX=10090 GN=Slc12a9 PE=1 SV=2	0																					No Quan Values	Not Found	Not Found	High	Not Found	Not Found	Not Found	Not Found	Not Found	Not Found	Not Found	Not Found	Not Found	Not Found	Not Found	Not Found
FALSE	High	[K].ISGIKDFSWSPGGNIIAFWVPEDKDIPAR.[V]		3.95695e-08	6.32577e-05	1	1	18	Q8JZQ9	Q8JZQ9 [453-481]		Eukaryotic translation initiation factor 3 subunit B OS=Mus musculus OX=10090 GN=Eif3b PE=1 SV=1	2	85177.5	164988	141062	36297.8	149540	72494.9	76456.8	103644	48165.8	6970.58	75730	49484.9	110391	73745.7	84556.1	100666	44717.5	278715	64017.3	51072.3		High	High	High	High	Peak Found	High	High	Peak Found	High	High	High	High	High	High	High
FALSE	High	[R].ISGLIYEETR.[G]		5.17863e-05	6.32577e-05	1	1	20	P62806	P62806 [47-56]		Histone H4 OS=Mus musculus OX=10090 GN=H4c1 PE=1 SV=2	0	715187	936709	1323825	892807	598442	528373		626696	808028	886384	959103	704714	787729	752993	705975	659224	509200	646173	477442	1.41855e+06		High	High	High	High	High	High	High	High	High	High	High	High	High	High	High
FALSE	High	[K].ISGSILNELIGLVR.[S]		0.00046615	6.32577e-05	1	1	19	Q6ZQ38	Q6ZQ38 [730-743]		Cullin-associated NEDD8-dissociated protein 1 OS=Mus musculus OX=10090 GN=Cand1 PE=1 SV=2	0	21069.7	12132.8	15238.4	13638.1	15191.8	29663	12088.2	12311.5	32361.1	24094.6	108211	10903.3	19201.1	3864.27	13317.1	25254.6	15387.8	31715.2	7889.2	12610.4		High	High	High	High	High	High	High	High	High	High	High	High	High	High	High
FALSE	High	[K].LSGSNPYTTVTPQIINSK.[W]		7.6386e-08	6.32577e-05	1	1	19	P57780	P57780 [606-623]		Alpha-actinin-4 OS=Mus musculus OX=10090 GN=Actn4 PE=1 SV=1	0	165055	190643	123038	85211.3	159995	123783	99434.3	115540	172771	124961	142748	108163	87143.3	121852	188575	130320	80319	71986.4	91515.2	69340		High	High	High	High	High	High	High	High	High	High	High	High	High	High	High
FALSE	High	[R].ISGTAFSVGSGSVYAYGVMDR.[G]		2.82297e-07	6.32577e-05	1	1	7	O55234	O55234 [180-200]		Proteasome subunit beta type-5 OS=Mus musculus OX=10090 GN=Psmb5 PE=1 SV=3	0	77063	13332.6		36566.5	60566.7	37148.5			78750.5	43839.2		17381.8	25835.7	17874.2		77372.9	37815.8		16700.2	91106.5		High	Peak Found	Not Found	High	High	Peak Found	Not Found	Not Found	High	Peak Found	Not Found	Peak Found	Peak Found	Peak Found	Not Found
FALSE	High	[R].LSGTGSAGATIR.[L]		1.84444e-05	6.32577e-05	1	1	19	Q9D0F9	Q9D0F9 [504-515]		Phosphoglucomutase-1 OS=Mus musculus OX=10090 GN=Pgm1 PE=1 SV=4	0	448565	207239	2921.32					350688	675210		6281.45	260453	323838	375382	367320	51009.2	1907.82	309633	435193			High	High	High	High	Not Found	High	High	High	High	High	High	High	High	High	High
FALSE	High	[R].ISGVATDIQALK.[A]		0.000180515	6.32577e-05	1	1	11	Q5SSL4	Q5SSL4 [684-695]		Active breakpoint cluster region-related protein OS=Mus musculus OX=10090 GN=Abr PE=1 SV=1	0	88120.8	207311	72631.9	71472.7	76379.8	54825.4	41448.3	40050		58730.3	61515.1				84770.4	54420.8		53320.2				High	High	High	High	High	High	Peak Found	Peak Found	Not Found	Peak Found	Peak Found	Not Found	Not Found	High	High
FALSE	High	[K].LSKDPNIVIAK.[M]		0.000150309	6.32577e-05	1	1	20	P27773	P27773 [423-433]		Protein disulfide-isomerase A3 OS=Mus musculus OX=10090 GN=Pdia3 PE=1 SV=2	1					885792							1.18416e+06		1116724								High	High	High	High	High	High	High	High	High	High	High	High	High	High	High
FALSE	High	[R].LSKEVMFTEEDVKFYLAELALALDHLHSLGIIYR.[D]		6.855e-08	6.32577e-05	1	1	15	P18654	P18654 [159-192]		Ribosomal protein S6 kinase alpha-3 OS=Mus musculus OX=10090 GN=Rps6ka3 PE=1 SV=2	2	15280.4	22872.2	19697.8	9315.2	24222.8	15082.9	14111.5	14875.7	15851.1	12381.6	20337	13654.2	11638.4	25281.3	17684.9	15423.7	12297	28350.9	15408.4	26764.6		Peak Found	High	High	High	High	High	High	High	High	Peak Found	High	Peak Found	Peak Found	Peak Found	High
FALSE	High	[R].LSGGGDWHIAYVLLYGPR.[R]		3.8916e-08	6.32577e-05	1	1	19	Q9JMA1	Q9JMA1 [465-482]		Ubiquitin carboxyl-terminal hydrolase 14 OS=Mus musculus OX=10090 GN=Usp14 PE=1 SV=3	0		29232.5		11213.1	19256			12849.4				11759.9				20830.7		13075	24616.5			High	High	High	Peak Found	High	High	High	High	High	High	High	High	High	High	High
FALSE	High	[K].ISFEEFVSLMQELK.[S]		2.24418e-06	6.32577e-05	1	1	19	Q3V0K9	Q3V0K9 [71-84]		Plastin-1 OS=Mus musculus OX=10090 GN=Pls1 PE=1 SV=1	0	153915	76966.1	126812	180664	90038.6	84900.9	50916.8	107035	52865.8	48186.8	163284	104018	67083.6	79064.4	68059.7	47769.7	41330.9	92673.4	53513.2	115411		High	Peak Found	High	High	High	High	High	High	High	High	High	High	High	High	High
FALSE	High	[K].ISFDLAEYTADVDGVGTLR.[L]		2.57842e-09	6.32577e-05	1	1	20	Q8K0C9	Q8K0C9 [116-134]		GDP-mannose 4,6 dehydratase OS=Mus musculus OX=10090 GN=Gmds PE=1 SV=1	0	1.4835e+06	1.4424e+06	1.45058e+06	821377	336272	663193	673300	906916	1.01183e+06	1.06766e+06	153121	655011	546604	745601	987404	995140	942390	780633	500573	217418		High	High	High	High	High	High	High	High	High	High	High	High	High	High	High
FALSE	High	[R].LSEVVTVILK.[A]		0.000258193	6.32577e-05	1	1	18	Q8BYA0	Q8BYA0 [439-448]		Tubulin-specific chaperone D OS=Mus musculus OX=10090 GN=Tbcd PE=1 SV=1	0	29609.8	40443.7	27891.5	16560	10617.2	12487.8	9767.92	19102.5	12423	9402.55	31696.5	10425.5	16792.4	12999.6		7401	6083.97	11478.6	11268.6	13231.8		High	High	High	High	High	High	High	High	High	High	High	High	High	High	High
FALSE	High	[K].ISDQDNDGTLNDAELNFFQR.[I]		9.85166e-09	6.32577e-05	1	1	20	Q8BG51	Q8BG51 [208-227]		Mitochondrial Rho GTPase 1 OS=Mus musculus OX=10090 GN=Rhot1 PE=1 SV=1	0	1.17672e+06	703150	456373	306545	258037	187416	713574	1.15626e+06	319104	303607	555635	1.12406e+06	194753	600935	408918	279012	161038	105154	547455	497501		High	High	High	High	High	High	High	High	High	High	High	High	High	High	High
FALSE	High	[R].LSDQDRDHGLSDEELNAFQK.[S]		3.89539e-10	6.32577e-05	1	1	21	Q8JZN7	Q8JZN7 [195-214]		Mitochondrial Rho GTPase 2 OS=Mus musculus OX=10090 GN=Rhot2 PE=1 SV=1	1	80660.3	117276	124712	85671.7	44434	69936.2	77412.9	72539.7	118021	118665	64826.8	76772.8	73901.2	101384	78296.5	100655	63709.7	87932.3	131005	100270		High	High	High	High	High	High	High	High	High	High	High	High	High	High	High
FALSE	High	[R].LSDQFHDILIR.[K]		6.09482e-06	6.32577e-05	1	1	20	P12815	P12815 [126-136]		Programmed cell death protein 6 OS=Mus musculus OX=10090 GN=Pdcd6 PE=1 SV=2	0	129859	248112	136593	130405	87762.1	198023	103480	54961.7	108792	81931.1		102012	123370	109974	119755	112138	99037.6	115156	97620.6	92705.9		High	High	High	High	High	High	High	High	High	High	High	High	High	High	High
FALSE	High	[K].LSDSYTPDLVR.[D]		3.74287e-05	6.32577e-05	1	1	16	Q64GA5	Q64GA5 [523-533]		Cytosolic phospholipase A2 gamma OS=Mus musculus OX=10090 GN=Pla2g4c PE=1 SV=1	0	15258128	21921994	21967796	18650554	16835286	18129418	13438994	18186610	20553096	15263934	19663636	18155296	16379739	14745438	16270140	21183640	12414330	21034922	18887528	18064880		High	High	Peak Found	High	High	High	High	High	High	Peak Found	High	High	High	High	High
FALSE	High	[K].LSDVVSSQK.[V]		0.000736547	6.32577e-05	1	1	18	O35280	O35280 [462-470]		Serine/threonine-protein kinase Chk1 OS=Mus musculus OX=10090 GN=Chek1 PE=1 SV=2	0	51480.7	28343.5	40746.4	28855.6		31359.4	50807.7	58377.6	39821.5	28719.1	37119.8	37661.7	40336.5	28493.7	29941.4	30723.7	28481.6	34060.9	33479	39430		High	High	High	High	Not Found	High	High	High	High	High	High	High	High	High	High
FALSE	High	[K].LSDYFPKPYPNPEAAR.[A]		1.03563e-08	6.32577e-05	1	1	20	Q9D0M3	Q9D0M3 [171-186]		Cytochrome c1, heme protein, mitochondrial OS=Mus musculus OX=10090 GN=Cyc1 PE=1 SV=1	0	369957	407804	372989	374487	330955	431689	333925	357402	359544	331159	364909	483625	399711	368276	418912	379693	439683	451142	400492	601240		High	High	High	High	High	High	High	High	High	High	High	High	High	High	High
FALSE	High	[R].LSDYLFTVAR.[Y]		0.000523729	6.32577e-05	1	1	13	Q9D273	Q9D273 [210-219]		Corrinoid adenosyltransferase OS=Mus musculus OX=10090 GN=Mmab PE=1 SV=1	0	124496															55683.1			74551.5	57027		High	Not Found	High	High	High	High	High	Not Found	Not Found	Not Found	Not Found	High	High	Not Found	High
FALSE	High	[K].LSDYYYHADFLSEAALEENPYFR.[L]		0.000418363	6.32577e-05	1	1	1	B9EJ86	B9EJ86 [439-461]		Oxysterol-binding protein-related protein 8 OS=Mus musculus OX=10090 GN=Osbpl8 PE=1 SV=1	0	14205.8	21470.8															7262.06					Peak Found	Peak Found	Not Found	Not Found	Not Found	Not Found	Not Found	Not Found	Not Found	Not Found	Not Found	Not Found	Not Found	Not Found	Not Found
FALSE	High	[R].LSEAEELAVR.[S]		0.000323242	6.32577e-05	1	1	20	Q8BGI5	Q8BGI5 [170-179]		Peroxisome assembly protein 26 OS=Mus musculus OX=10090 GN=Pex26 PE=1 SV=2	0		57504.3		53512.3	41488.6	63884.5	106333		58260.9	46722.4	75798	56596.8	36223.3	44037.8	51152.6	54782.5	57910.4	44585.2	47088.9	44791.9		High	High	High	High	High	High	High	High	High	High	High	High	High	High	High
FALSE	High	[K].LSEDSLTKQPEEVFDVLEK.[L]		0.000144182	6.32577e-05	1	1	10	Q9JI10	Q9JI10 [14-32]		Serine/threonine-protein kinase 3 OS=Mus musculus OX=10090 GN=Stk3 PE=1 SV=1	1	20710.2	6285.36	14326.8	5677	2325	10365.9		11980.1	19363.3		12407.7	15610.1	15850.3	2850.82	19744.7	19822	393.695	26841	28416.8	12221.8		High	Peak Found	High	Peak Found	Peak Found	Peak Found	Not Found	High	High	High	Peak Found	Peak Found	High	Peak Found	Peak Found
FALSE	High	[R].LSEEASQALIEAYVNMR.[K]		1.40134e-05	6.32577e-05	1	1	16	P49717	P49717 [701-717]		DNA replication licensing factor MCM4 OS=Mus musculus OX=10090 GN=Mcm4 PE=1 SV=1	0	58311.4	63479.9	55909.5		31163.5	69371.8	48070.2		90841.3	73029.7	75818.3	72377.6	50372.8	67877.2	40558.5	58311.1		46621	101879	86176.5		High	High	High	Not Found	Peak Found	High	High	High	High	High	High	High	High	High	High
FALSE	High	[K].LSEELSGGR.[L]		0.000598283	6.32577e-05	1	1	21	Q99JY9	Q99JY9 [349-357]		Actin-related protein 3 OS=Mus musculus OX=10090 GN=Actr3 PE=1 SV=3	0	480472	359984	436288	440593	8060.76	339582	366101	404450	568563	413846	448425	415646	394850	464351	617379	401716	287262	394036	399418	542491		High	High	High	High	Peak Found	High	High	High	High	High	High	High	High	High	High
FALSE	High	[K].LSEFDVEMSMR.[Q]		2.53084e-05	6.32577e-05	1	1	19	Q8C1A5	Q8C1A5 [105-115]		Thimet oligopeptidase OS=Mus musculus OX=10090 GN=Thop1 PE=1 SV=1	0	480262	535572	317570	234178	305199	205942	251920	467263	304643		301464	462237	219577	230589	497701	337654	47959.1	173653	220018	214927		High	High	Peak Found	High	High	High	High	High	High	High	High	High	High	High	High
FALSE	High	[R].LSEKETEDLMAWMR.[N]		2.89437e-07	6.32577e-05	1	1	19	Q9CQN1	Q9CQN1 [576-589]		Heat shock protein 75 kDa, mitochondrial OS=Mus musculus OX=10090 GN=Trap1 PE=1 SV=1	1	84743.8	41050.6	35365.9	21922	37317.9	35469.9	23342.8	45453.2	46616.5	32885.3	30752.5	20390.4	29947.4	54992.4	50656.9	36077.4	26031.2	18292.2	19792.5	83932.4		High	High	High	Peak Found	High	High	High	High	High	High	High	High	High	High	High
FALSE	High	[K].LSELDDRADALQAGASQFETSAAK.[L]		3.42544e-11	6.32577e-05	1	2	20	P63024	P63024 [47-70]		Vesicle-associated membrane protein 3 OS=Mus musculus OX=10090 GN=Vamp3 PE=1 SV=1	1	1236733	1289054	861633	360333	604886	666252	1.77641e+06	722556	594286	906927	527365	1.00093e+06	545078	576513	1.17098e+06	742006	796951	496304	543465	565856		High	High	High	High	High	High	High	High	High	High	High	High	High	High	High
FALSE	High	[KR].ISEIEDAAFLAR.[E]		1.95513e-05	6.32577e-05	2	2	20	Q8BFZ9; Q91X78	Q8BFZ9 [242-253]; Q91X78 [244-255]		Erlin-2 OS=Mus musculus OX=10090 GN=Erlin2 PE=1 SV=1 Erlin-1 OS=Mus musculus OX=10090 GN=Erlin1 PE=1 SV=2	0		183614	95369.7	98478.2		128315	97388.3	139782	137776		149698	88272.9	121184		101368	177571	94589.3				Shared	High	High	High	High	High	High	High	High	High	High	High	High	High	High	High
FALSE	High	[K].LSELEDLLPSRPEVPNVIGETEEVELQEFDSTR.[G]		3.1051e-06	6.32577e-05	1	1	12	Q9QYJ0	Q9QYJ0 [348-380]		DnaJ homolog subfamily A member 2 OS=Mus musculus OX=10090 GN=Dnaja2 PE=1 SV=1	0	96371.8	113946		75048.4	84485.8	112155	98411.9	33764.5	110092	104630	126657	27766.8	62072.6	21846.7	71045.8	50539.8	22235.9	15091.7	73012.9	88965.1		High	High	High	Peak Found	High	Peak Found	High	Peak Found	Peak Found	Peak Found	High	Peak Found	High	Peak Found	Peak Found
FALSE	High	[K].ISELGAGNGGVVFK.[V]		4.9085e-06	6.32577e-05	1	1	19	P31938	P31938 [71-84]		Dual specificity mitogen-activated protein kinase kinase 1 OS=Mus musculus OX=10090 GN=Map2k1 PE=1 SV=2	0	68327.7		71782.2	59935.6	104102		61759.5	98501.1		57513.1	14797.4	60248	7749.43	50230.6		51127.4	50328.3	49469.3	40529.4			High	High	High	High	High	High	High	High	High	High	High	High	High	High	High
FALSE	High	[R].ISELGAGNGGVVTK.[A]		9.16509e-06	6.32577e-05	1	1	19	Q63932	Q63932 [75-88]		Dual specificity mitogen-activated protein kinase kinase 2 OS=Mus musculus OX=10090 GN=Map2k2 PE=1 SV=2	0	45210.2	31898.8	49100.8	40642.4		36461.8	60740.8	66388.1	40041.9	39351	38391.6	37047	32158.3	36459.6	33941.3	42516.3	27411.2	36526.2	34671.5	37789.1		High	High	High	High	Not Found	High	High	High	High	High	High	High	High	High	High
FALSE	High	[K].LSEIQALTLAEEKVPLER.[D]		1.64919e-06	6.32577e-05	1	1	7	Q9CWG8	Q9CWG8 [156-173]		Protein arginine methyltransferase NDUFAF7, mitochondrial OS=Mus musculus OX=10090 GN=Ndufaf7 PE=1 SV=4	1											57496					76479.5		22504.3				Not Found	Not Found	High	Not Found	Not Found	High	Not Found	Not Found	High	Not Found	High	Not Found	Not Found	Not Found	Not Found
FALSE	High	[R].LSELVEHVFPLLSK.[E]		8.46314e-05	6.32577e-05	1	1	13	Q99PI5	Q99PI5 [850-863]		Phosphatidate phosphatase LPIN2 OS=Mus musculus OX=10090 GN=Lpin2 PE=1 SV=2	0	46179.2	54695.3	43115.1	43425.2	52462.7	32560.7	56377.4	56189.1	64235.1	42949.9	47326.1	35383.2	30261.9	41803.8	37876.1	40959.3	13709.4	37123.2	36651.7	23044.2		High	Peak Found	Peak Found	High	High	Peak Found	High	High	High	High	High	High	Peak Found	High	High
FALSE	High	[K].ISEMGSYQELLDRDGAFAEFLR.[T]		4.60889e-05	6.32577e-05	1	1	13	O35379	O35379 [846-867]		Multidrug resistance-associated protein 1 OS=Mus musculus OX=10090 GN=Abcc1 PE=1 SV=1	1					12312.1		39975	62084				27203.8			26104.7							Not Found	High	High	Not Found	Peak Found	High	Peak Found	High	High	Not Found	High	High	High	High	High
FALSE	High	[R].LSEPDHNEALSVDAR.[Q]		7.88954e-06	6.32577e-05	1	1	3	Q9Z321	Q9Z321 [167-181]		DNA topoisomerase 3-beta-1 OS=Mus musculus OX=10090 GN=Top3b PE=1 SV=1	0	4645857	4416823	4.11164e+06	5917026		4033099	5853549	7451245	2.41474e+06	4.17639e+06	4.77203e+06	4.4539e+06	6.65015e+06	4.9841e+06	5.14501e+06	5.73164e+06	4523185	5778450	5217096	5.10086e+06		Peak Found	Peak Found	Peak Found	Peak Found	Not Found	Peak Found	High	Peak Found	High	Peak Found	Peak Found	Peak Found	Peak Found	Peak Found	Peak Found
FALSE	High	[K].LSEQELEFR.[R]		0.000742698	6.32577e-05	1	1	20	Q8CAQ8	Q8CAQ8 [516-524]		MICOS complex subunit Mic60 OS=Mus musculus OX=10090 GN=Immt PE=1 SV=1	0	1.01992e+06	1.18403e+06	904205	1.24916e+06	1.01835e+06	921262	930356	979955	1.06317e+06	953210	854766	752347	1.14977e+06	881266	1.18929e+06	1.02923e+06	968501	1.01409e+06	1.04811e+06	878138		High	High	High	High	High	High	High	High	High	High	High	High	High	High	High
FALSE	High	[R].ISEQFSAMFR.[R]		0.000264721	6.32577e-05	1	1	20	Q922F4	Q922F4 [381-390]		Tubulin beta-6 chain OS=Mus musculus OX=10090 GN=Tubb6 PE=1 SV=1	0	307995	201281	179702	223995	301538	278600	117169	185871	421652	260114	456647	430885	164377		358967	358311	145640	182577	187538	247832		High	High	High	High	High	High	High	High	High	High	High	High	High	High	High
FALSE	High	[R].ISEQFTAMFR.[R]		4.60889e-05	6.32577e-05	6	6	21	Q7TMM9; Q9D6F9; Q9ERD7; P99024; P68372; Q9CWF2	Q7TMM9 [381-390]; Q9D6F9 [381-390]; Q9ERD7 [381-390]; P99024 [381-390]; P68372 [381-390]; Q9CWF2 [381-390]		Tubulin beta-2A chain OS=Mus musculus OX=10090 GN=Tubb2a PE=1 SV=1 Tubulin beta-4A chain OS=Mus musculus OX=10090 GN=Tubb4a PE=1 SV=3 Tubulin beta-3 chain OS=Mus musculus OX=10090 GN=Tubb3 PE=1 SV=1 Tubulin beta-5 chain OS=Mus musculus OX=10090 GN=Tubb5 PE=1 SV=1 Tubulin beta-4B chain OS=Mus musculus OX=10090 GN=Tubb4b PE=1 SV=1 Tubulin beta-2B chain OS=Mus musculus OX=10090 GN=Tubb2b PE=1 SV=1	0	11145770	10921135	6922726	6339171	8929794	11220848	7.86366e+06	5.75541e+06	15630951	10665577	9574047	6.49194e+06	4.03333e+06	3.35294e+06	6.7777e+06	8217358	6324675	6820210	8358600	6.71813e+06	Shared	High	High	High	High	High	High	High	High	High	High	High	High	High	High	High
FALSE	High	[R].ISEQFTAMFR.[R]	1xOxidation [M8]	0.00011516	6.32577e-05	6	6	28	Q7TMM9; Q9D6F9; Q9ERD7; P99024; P68372; Q9CWF2	Q7TMM9 [381-390]; Q9D6F9 [381-390]; Q9ERD7 [381-390]; P99024 [381-390]; P68372 [381-390]; Q9CWF2 [381-390]		Tubulin beta-2A chain OS=Mus musculus OX=10090 GN=Tubb2a PE=1 SV=1 Tubulin beta-4A chain OS=Mus musculus OX=10090 GN=Tubb4a PE=1 SV=3 Tubulin beta-3 chain OS=Mus musculus OX=10090 GN=Tubb3 PE=1 SV=1 Tubulin beta-5 chain OS=Mus musculus OX=10090 GN=Tubb5 PE=1 SV=1 Tubulin beta-4B chain OS=Mus musculus OX=10090 GN=Tubb4b PE=1 SV=1 Tubulin beta-2B chain OS=Mus musculus OX=10090 GN=Tubb2b PE=1 SV=1	0	918412	942089	968399	1.22577e+06	455175	691795	718759	577832	685284	819686	613345	613854	575823	673588	679360	700398	771023	685843	723663	652729	Shared	High	High	High	High	High	High	High	High	High	High	High	High	High	High	High
FALSE	High	[R].ISETTMLQSGMR.[L]		1.08256e-05	6.32577e-05	1	1	14	Q9QZQ1	Q9QZQ1 [477-488]		Afadin OS=Mus musculus OX=10090 GN=Afdn PE=1 SV=3	0		206239	90015.3	104476	70454.3	79614.3	212219	154785	146182	134369	242098		91741.8	125722	154003	32116.7	71869.9	89009.5	110618	119894		Not Found	Peak Found	Peak Found	High	Peak Found	High	High	High	High	Peak Found	High	High	High	High	High
FALSE	High	[K].LSEVLQAVTDHDIPQQLVER.[L]		8.80859e-10	6.32577e-05	1	1	13	Q6A4J8	Q6A4J8 [525-544]		Ubiquitin carboxyl-terminal hydrolase 7 OS=Mus musculus OX=10090 GN=Usp7 PE=1 SV=1	0	441265	64683.4	87018.1	31094.8	114987	100684	137456	59345.4	63540.8	249757	125316	42658	58414.9	11239.5	114472	81912.8	23571.9	67997.4	103929	59042		High	Peak Found	High	High	Peak Found	High	High	Peak Found	Peak Found	High	Peak Found	High	Peak Found	Peak Found	High
FALSE	High	[K].LSKNEVLMVNIGSLSTGGR.[V]		5.46959e-06	6.32577e-05	1	2	17	Q9Z0N1	Q9Z0N1 [398-416]		Eukaryotic translation initiation factor 2 subunit 3, X-linked OS=Mus musculus OX=10090 GN=Eif2s3x PE=1 SV=2	1	90034.2	115500		18609		14844.9	29969	37831.8		25287.8	35405.7	17047.7	40006.7	25309.3	28606.6	20095.9	25273.7	32615.8		23724.3		High	High	Not Found	High	Not Found	Peak Found	High	High	High	High	High	High	High	High	High
FALSE	High	[K].ISKPAPYWEGTAVINGEFK.[E]		2.26294e-06	6.32577e-05	1	1	7	O08807	O08807 [84-102]		Peroxiredoxin-4 OS=Mus musculus OX=10090 GN=Prdx4 PE=1 SV=1	0	24178	38494.5		14061.3	11979	14406.8		14381.5	21986			17989.3	14093.7				9793.3					Peak Found	Peak Found	High	Peak Found	High	Peak Found	Not Found	Peak Found	High	Not Found	Not Found	High	Peak Found	Not Found	Not Found
FALSE	High	[R].VSTVTTHSSDSEVPSR.[V]		2.28186e-06	6.32577e-05	1	1	14	Q06890	Q06890 [385-400]		Clusterin OS=Mus musculus OX=10090 GN=Clu PE=1 SV=1	0	60359.2	128273	8139.69	82474.2		34145.1	131558	192478	161736	11988	22510.9	50785.3	65167.4	119905	106222	96071.6	15564.3	75059.7	15703.2	33596.4		High	Peak Found	Peak Found	High	Not Found	High	High	High	High	High	High	Peak Found	High	Peak Found	Peak Found
FALSE	High	[K].ISLEDIQAFEK.[T]		2.70515e-05	6.32577e-05	1	1	20	Q91WN1	Q91WN1 [108-118]		DnaJ homolog subfamily C member 9 OS=Mus musculus OX=10090 GN=Dnajc9 PE=1 SV=2	0		100994	93377.9	145452	129447	91983.7	82502.8	89347.4	113382	126553	41532		123633		123536	115988	85447.2	133418	108756	110205		High	High	High	High	High	High	High	High	High	High	High	High	High	High	High
FALSE	High	[K].VSSYVAEGGAK.[D]		0.000260351	6.32577e-05	1	1	16	Q571I9	Q571I9 [554-564]		Aldehyde dehydrogenase family 16 member A1 OS=Mus musculus OX=10090 GN=Aldh16a1 PE=1 SV=2	0	28910	12089.9	25564	16771.2		28938.4	24507.1	29138.7	25140.3	18311.5	15217.2	15709.6	21925.6	21938.1	17222.5	15524.5	28261.8	17752.9	23466.5	26993.2		High	Peak Found	High	High	Not Found	High	High	High	High	High	High	High	High	High	Peak Found
FALSE	High	[K].ISNIVIKDDVASEVYR.[A]		1.02704e-08	6.32577e-05	1	1	12	Q6PD26	Q6PD26 [452-467]		GPI transamidase component PIG-S OS=Mus musculus OX=10090 GN=Pigs PE=1 SV=3	1	100219		105497						60176.5	23433.8	45105.4	61737.2		59719.9	3907.22	52444.5		2917.61		34340.8		High	High	High	Not Found	High	Not Found	High	High	High	High	High	High	Not Found	High	Peak Found
FALSE	High	[R].LSNRPAFMPSEGR.[M]		8.90628e-07	6.32577e-05	2	2	25	P57780; Q7TPR4	P57780 [367-379]; Q7TPR4 [347-359]		Alpha-actinin-4 OS=Mus musculus OX=10090 GN=Actn4 PE=1 SV=1 Alpha-actinin-1 OS=Mus musculus OX=10090 GN=Actn1 PE=1 SV=1	0	244788	219188	154108	220406	392406	168703	274534	219748	171216	138799	162715	133173	174194	163899	225133	154213	125299	172416	169048	193228	Shared	High	High	High	High	High	High	High	High	High	High	High	High	High	High	High
FALSE	High	[K].LSNSNAAFR.[D]		0.00101017	6.32577e-05	1	1	17	Q3U5C8	Q3U5C8 [395-403]		Rho guanine nucleotide exchange factor 16 OS=Mus musculus OX=10090 GN=Arhgef16 PE=1 SV=3	0	55956.2	39039.8	40663.8	39679.1		46959.7	52435.3	40431.5	41949.7	38410.1	36267.1	30312.7	35613.6	32190.7	36612.1	37990	32705.3	41918.4	44037.4	42566.6		High	High	High	High	Not Found	High	Peak Found	High	High	High	High	High	High	High	High
FALSE	High	[R].LSNTSPEFQEMSLLER.[A]		1.12445e-06	6.32577e-05	1	1	6	Q9EP69	Q9EP69 [146-161]		Phosphatidylinositol-3-phosphatase SAC1 OS=Mus musculus OX=10090 GN=Sacm1l PE=1 SV=1	0	118861	43494.8	50517.1	38701.5	52481.4	50260.9	52463.6	77327.1	104668	33878.4	50448.6	57899	59795.5	57381.4	59077.9	52846	70963	60066.9	57823.2	54926.5		Peak Found	Peak Found	Peak Found	Peak Found	High	High	Peak Found	Peak Found	High	High	Peak Found	Peak Found	Peak Found	Peak Found	Peak Found
FALSE	High	[K].LSPDAVAQLAFQMAFLR.[Q]		6.41329e-08	6.32577e-05	1	1	6	P52825	P52825 [461-477]		Carnitine O-palmitoyltransferase 2, mitochondrial OS=Mus musculus OX=10090 GN=Cpt2 PE=1 SV=2	0	129288	118370	36568.6	140205	90387.7	88760	103828	134822	103474	102259	45977.2	100960	87499.6	36449.8	95854.1	33680.9	91359.4	34585.2	52320.5	145677		Peak Found	High	Peak Found	High	Peak Found	Peak Found	High	Peak Found	Peak Found	High	Peak Found	Peak Found	Peak Found	Peak Found	High
FALSE	High	[K].ISPEQHWDFTAEDLK.[D]		6.84829e-06	6.32577e-05	1	1	16	P47809	P47809 [87-101]		Dual specificity mitogen-activated protein kinase kinase 4 OS=Mus musculus OX=10090 GN=Map2k4 PE=1 SV=2	0			64336.1		69491.3			27185.1	51293.6	38797.6	46295.1		48453.6	91368.2	171682	36226.2		19931.5	66468.4			Not Found	High	High	High	Peak Found	High	High	High	Peak Found	High	High	Not Found	High	High	High
FALSE	High	[K].ISPEQHWDFTAEDLKDLGEIGR.[G]		1.59086e-09	6.32577e-05	1	1	17	P47809	P47809 [87-108]		Dual specificity mitogen-activated protein kinase kinase 4 OS=Mus musculus OX=10090 GN=Map2k4 PE=1 SV=2	1	464652		276959	191346	356683	233875	7581.9	224258	640534		342461			196495	5537.7	572606	136297	371833	540183	329356		High	Not Found	High	High	High	High	Peak Found	High	High	Not Found	High	High	High	High	High
FALSE	High	[K].LSPPYSSPQEFAQDVGR.[M]		3.92031e-06	6.32577e-05	1	1	14	Q62318	Q62318 [751-767]		Transcription intermediary factor 1-beta OS=Mus musculus OX=10090 GN=Trim28 PE=1 SV=3	0	65730.1	28660.9	18125.6	16914.2	9641.58	39181.5	115426	21778.6	31260.9	23888.2	22348.6	19854.3	19034.7	32570.7	27198.6	51932.9	22138.5	25596.1	21948.5	20962.3		Peak Found	High	Peak Found	Peak Found	Peak Found	High	High	Peak Found	High	High	High	High	High	High	High
FALSE	High	[K].LSPQFPSEEDSFHK.[F]		8.83243e-07	6.32577e-05	1	1	20	Q99LD9	Q99LD9 [274-287]		Translation initiation factor eIF-2B subunit beta OS=Mus musculus OX=10090 GN=Eif2b2 PE=1 SV=1	0	86039.1		123280	105504	61941.6	64220.5	106273	110334	110533	94269.9	75702.9	95799.1	89964.4	108378	87044.9	104077	53936.1	186739	170497	100286		High	High	High	High	High	High	High	High	High	High	High	High	High	High	High
FALSE	High	[R].LSPQVINEVWQEETIGR.[L]		5.3096e-05	6.32577e-05	1	1	9	Q91WS7	Q91WS7 [194-210]		DEP domain-containing protein 7 OS=Mus musculus OX=10090 GN=Depdc7 PE=2 SV=1	0	5589.52		2104.53		5912.85	3324.53			6389.82	4297.74	10541.7	6634.51		4732.94		3274.45			6730.25	6534.14		Peak Found	Not Found	High	High	High	Peak Found	High	High	Peak Found	High	High	Peak Found	Not Found	High	Not Found
FALSE	High	[R].ISQAEEDDQQLLGHLLLVAK.[K]		3.56757e-09	6.32577e-05	1	1	16	Q9D0S9	Q9D0S9 [100-119]		Histidine triad nucleotide-binding protein 2, mitochondrial OS=Mus musculus OX=10090 GN=Hint2 PE=1 SV=1	0	111915	151822	125180	117778		124184	113519				64286.2	100722	52307.6			121284	126567	98518.2				Peak Found	Peak Found	High	High	High	High	High	Not Found	High	High	High	High	High	High	High
FALSE	High	[K].LSQEEAVPADLSALESHR.[T]		3.72928e-06	6.32577e-05	1	1	1	Q9QXZ0	Q9QXZ0 [1180-1197]		Microtubule-actin cross-linking factor 1 OS=Mus musculus OX=10090 GN=Macf1 PE=1 SV=2	0																					No Quan Values	Not Found	Not Found	High	Not Found	Not Found	Not Found	Not Found	Not Found	Not Found	Not Found	Not Found	Not Found	Not Found	Not Found	Not Found
FALSE	High	[K].LSQELDFVSHNVR.[T]		5.29043e-06	6.32577e-05	1	1	19	Q02819	Q02819 [84-96]		Nucleobindin-1 OS=Mus musculus OX=10090 GN=Nucb1 PE=1 SV=2	0	59596.4	233722	376738	464826	90908.2	241828	527795	90848.7	442865	445985	124549	78226.9	474823	113260	288857	91067.1	307406	117035	332393	96962		Peak Found	High	High	High	High	High	High	High	High	High	High	High	High	High	High
FALSE	High	[R].LSQETEALGR.[S]		0.00034838	6.32577e-05	1	1	19	Q02819	Q02819 [367-376]		Nucleobindin-1 OS=Mus musculus OX=10090 GN=Nucb1 PE=1 SV=2	0	153896	111241	173464	170406		208615	169605	163970	187899	137301	215892	154468	173290	126919	131328	150606	170013	186729	143134	179930		High	High	High	High	Not Found	High	High	High	High	High	High	High	High	High	High
FALSE	High	[R].LSQEVEYLTEDVKR.[L]		7.63112e-06	6.32577e-05	1	1	1	F6ZDS4	F6ZDS4 [208-221]		Nucleoprotein TPR OS=Mus musculus OX=10090 GN=Tpr PE=1 SV=1	1																					No Quan Values	Not Found	Not Found	Not Found	Not Found	High	Not Found	Not Found	Not Found	Not Found	Not Found	Not Found	Not Found	Not Found	Not Found	Not Found
FALSE	High	[R].VSRPEAAVPGYQHSSESVNTHTPQFFIYK.[I]		1.3911e-07	6.32577e-05	1	1	20	Q3UJD6	Q3UJD6 [1007-1035]		Ubiquitin carboxyl-terminal hydrolase 19 OS=Mus musculus OX=10090 GN=Usp19 PE=1 SV=1	0	194334	251554	236905	188259	164629	224305	79570	244759	247911	220963	298508	186408	250710	283103	318538	257115	204012	264580	278288	253439		High	High	High	High	High	High	High	High	High	High	High	High	High	High	High
FALSE	High	[R].LSQKFPKAEFVEVTK.[L]		6.44317e-09	6.32577e-05	1	1	18	CON_IPI00708398.1	CON_IPI00708398.1 [242-256]		SWISS-PROT:P02769 (Bos taurus) Bovine serum albumin precursor	2	415464	285948	511065	432120	38496.1	141895	2.6015e+06	3.70413e+06	346976	405516	363588	1.6473e+06	507692	1.08757e+06	654052	55447.9	109903	136772	305333	339109		High	High	High	High	High	High	Peak Found	Peak Found	High	High	High	High	High	High	High
FALSE	High	[K].LSQLEDQATR.[L]		0.0007007	6.32577e-05	1	1	18	E9Q7G0	E9Q7G0 [385-394]		Nuclear mitotic apparatus protein 1 OS=Mus musculus OX=10090 GN=Numa1 PE=1 SV=1	0	22208.9	14089.6	17965.2	22663.6		16011.4	14781.7	28139.4	24512.3	18817.1	18716.2	22046.7	12060.8	19921	17123.1	21709.3	17217.8	12335.7	23500.1	25634.7		High	High	High	High	Not Found	High	High	High	High	High	High	High	High	High	High
FALSE	High	[R].LSQLEGVNVER.[Y]		1.43678e-05	6.32577e-05	1	1	20	Q9EQH3	Q9EQH3 [227-237]		Vacuolar protein sorting-associated protein 35 OS=Mus musculus OX=10090 GN=Vps35 PE=1 SV=1	0	431495	195476	469405	335527	260123	549158	448655	464433	439857	244884	524062	260520	390317	371475	348367	345839	373682	451853	225574	421884		High	High	High	High	High	High	High	High	High	High	High	High	High	High	High
FALSE	High	[R].VSREEFEWVYTDQPHAAR.[R]		1.21431e-10	6.32577e-05	1	1	20	O09005	O09005 [5-22]		Sphingolipid delta(4)-desaturase DES1 OS=Mus musculus OX=10090 GN=Degs1 PE=1 SV=1	1	352561	546274	302254	498181	487828	437205	504015	531942	481883	327421	499415	438886	659060	466582	498468	439881	448225	498519	482599	512606		High	High	High	High	High	High	High	High	High	High	High	High	High	High	High
FALSE	High	[K].LSQLQESHLEAHR.[S]		8.15671e-06	6.32577e-05	1	1	9	Q60902	Q60902 [545-557]		Epidermal growth factor receptor substrate 15-like 1 OS=Mus musculus OX=10090 GN=Eps15l1 PE=1 SV=3	0																					No Quan Values	Not Found	Not Found	Not Found	High	Not Found	Not Found	Not Found	High	Not Found	High	High	High	High	Not Found	Not Found
FALSE	High	[K].ISQMPVILTPLHFDRDPLQK.[Q]		4.99579e-08	6.32577e-05	1	1	20	Q3THK7	Q3THK7 [608-627]		GMP synthase [glutamine-hydrolyzing] OS=Mus musculus OX=10090 GN=Gmps PE=1 SV=2	1	227103	142765	145870	94563.4	99240.1	152228	119200	192010	256758	169170	188576	139735	148937	178550	135616	231329	94662.8	198479	210522	159796		High	High	High	High	High	High	High	High	High	High	High	High	High	High	High
FALSE	High	[K].ISQMPVILTPLHFDRDPLQK.[Q]	1xOxidation [M4]	1.00441e-05	6.32577e-05	1	1	26	Q3THK7	Q3THK7 [608-627]		GMP synthase [glutamine-hydrolyzing] OS=Mus musculus OX=10090 GN=Gmps PE=1 SV=2	1	100329	90348.3	131075	143253	70531.4	62247.7	44481.7	67740.9	72324.6	46057.9	29007.5	30791.5	48616.5	58496.2	45828	48586.7	64026.8	58015	95557.9	52241.4		High	High	High	High	High	High	High	High	High	High	High	High	High	High	High
FALSE	High	[R].ISQNFLSSINEDIDPR.[R]		2.24418e-06	6.32577e-05	1	1	19	Q5SSL4	Q5SSL4 [273-288]		Active breakpoint cluster region-related protein OS=Mus musculus OX=10090 GN=Abr PE=1 SV=1	0	39628.7	30983.5	22777.6	17537.9	16730.2	14727.3	18245.5	30159	19746.6	13073.8	18398	25972.5	21085.3	22557.2	18591.1	13977.9	18654.5	25584	28888	23612.5		High	High	High	High	High	High	High	High	High	High	High	High	High	High	High
FALSE	High	[K].LSQNNFALGYK.[A]		2.94001e-05	6.32577e-05	1	1	20	Q60931	Q60931 [164-174]		Voltage-dependent anion-selective channel protein 3 OS=Mus musculus OX=10090 GN=Vdac3 PE=1 SV=1	0	4550042	4817836	5382858	4808602	4.00291e+06	3.97762e+06	4.32878e+06	4.36105e+06	4834548	4479491	6146198	3.99163e+06	4041027	4.03659e+06	4587046	3.91149e+06	3707461	3.6711e+06	4.05335e+06	5015512		High	High	High	High	High	High	High	High	High	High	High	High	High	High	High
FALSE	High	[R].ISQTNYIPTQQDVLR.[T]		1.10994e-05	6.32577e-05	1	1	14	Q9DC51	Q9DC51 [162-176]		Guanine nucleotide-binding protein G(i) subunit alpha OS=Mus musculus OX=10090 GN=Gnai3 PE=1 SV=3	0	55783.1	53612.6	58142.1	45923.2	89282.2	47398.5	36709.9	70992		60628.7	119810	58322.8		70962.3	82253	94032.7		60575.4				High	High	Peak Found	High	High	High	High	High	Not Found	High	High	High	Not Found	Peak Found	High
FALSE	High	[K].LSQTSNVDKEEEAVTIEMNEPVHLTFALR.[Y]		2.56896e-10	6.32577e-05	1	1	19	P17918	P17918 [182-210]		Proliferating cell nuclear antigen OS=Mus musculus OX=10090 GN=Pcna PE=1 SV=2	1		1.16872e+06	215220	92132.1			87122	60078.5	275771	145954	301494				122067			128132		85008		Not Found	High	High	High	High	High	High	High	High	High	High	High	High	High	High
FALSE	High	[R].LSQYQEPIHLPGVR.[V]		8.43293e-06	6.32577e-05	1	1	13	Q91ZA3	Q91ZA3 [413-426]		Propionyl-CoA carboxylase alpha chain, mitochondrial OS=Mus musculus OX=10090 GN=Pcca PE=1 SV=2	0			601852		355304	102420	707921	148291	966328		135288	116801		75908.7		11359.6	135485	856554		754648		High	Not Found	High	Not Found	Peak Found	Peak Found	High	Peak Found	High	Not Found	High	Peak Found	High	High	High
FALSE	High	[R].ISNLIVLHLR.[K]		0.000328667	6.32577e-05	1	1	11	P97311	P97311 [723-732]		DNA replication licensing factor MCM6 OS=Mus musculus OX=10090 GN=Mcm6 PE=1 SV=1	0	145088	105635	41271.2	41626.8	27479.7	38450.5	57261.4	44950.5	48869.3	30490.8	59842.7	36888.9	31048.7	50505.8	39044.2	55750.7	44254.8	36350.6	44124.4	51776.2		High	High	Peak Found	High	Peak Found	Peak Found	High	High	Peak Found	Peak Found	High	High	Peak Found	Peak Found	High
FALSE	High	[K].LSSDALVLR.[V]		0.000515088	6.32577e-05	1	1	10	Q99K23	Q99K23 [40-48]		Ufm1-specific protease 2 OS=Mus musculus OX=10090 GN=Ufsp2 PE=1 SV=1	0	42254.1		28194.6	53059.1	35421.1	34424.2	52084.5	39416.9	46949.5	50145.1	42087.1	35854.4	31773.1	38395.1		44167.6	26475.4	38948.4	57998.2	28270.1		High	Not Found	Peak Found	High	High	Peak Found	High	High	Peak Found	Peak Found	High	High	Peak Found	Peak Found	High
FALSE	High	[K].ISNLLSDYGYHLR.[G]		1.21195e-06	6.32577e-05	1	1	16	Q8CFI7	Q8CFI7 [1011-1023]		DNA-directed RNA polymerase II subunit RPB2 OS=Mus musculus OX=10090 GN=Polr2b PE=1 SV=2	0				11991.5			18143.3				9778.35		13814.7		12640.5	12754.3			10703	13367.8		High	High	High	High	High	High	High	High	Not Found	Not Found	High	High	High	Not Found	High
FALSE	High	[K].LSNFLHAQQWK.[G]		0.000287694	6.32577e-05	1	1	6	O08796	O08796 [151-161]		Eukaryotic elongation factor 2 kinase OS=Mus musculus OX=10090 GN=Eef2k PE=1 SV=1	0				90311.7	45396.5	49660.1	82821.6				78083.9		57053.3			64678.8	32955					High	Not Found	Not Found	Peak Found	Peak Found	Peak Found	High	Not Found	Not Found	Not Found	Peak Found	Not Found	High	High	High
FALSE	High	[R].ISIEMHGTLEDQLSHLR.[Q]	1xOxidation [M5]	3.8916e-08	6.32577e-05	1	1	10	Q7TPR4	Q7TPR4 [656-672]		Alpha-actinin-1 OS=Mus musculus OX=10090 GN=Actn1 PE=1 SV=1	0	151123	60155																				High	High	High	Not Found	High	High	Not Found	Not Found	High	High	Not Found	Not Found	Not Found	Not Found	High
FALSE	High	[R].ISIEMNGTLEDQLSHLK.[Q]	1xOxidation [M5]	6.8232e-07	6.32577e-05	1	1	7	P57780	P57780 [676-692]		Alpha-actinin-4 OS=Mus musculus OX=10090 GN=Actn4 PE=1 SV=1	0			24931.6	29523.1				36968.1	57935.9		109644	48483.9			32424.5	174376				72633.5		Not Found	Not Found	Peak Found	Peak Found	Not Found	Not Found	High	Peak Found	Peak Found	Not Found	High	Peak Found	Not Found	Not Found	High
FALSE	High	[R].ISLEVQLEQLRPFSHL.[-]		1.79238e-06	6.32577e-05	1	1	16	O54916	O54916 [780-795]		RalBP1-associated Eps domain-containing protein 1 OS=Mus musculus OX=10090 GN=Reps1 PE=1 SV=2	0	27874.7	32373.9	25270.1	4782.69	6750.4	25016.5	8524.79	9030.86	9771.16	8177.71	30808.6	6952.66	7628.06	13233.4	4688.55	9787.74	7727.07	10207.3	13553.7	4998.74		High	High	High	Peak Found	High	High	High	Peak Found	High	High	High	High	Peak Found	Peak Found	High
FALSE	High	[K].VSTPSDYTLSFLK.[R]		0.000593327	6.32577e-05	1	1	4	O88559	O88559 [593-605]		Menin OS=Mus musculus OX=10090 GN=Men1 PE=1 SV=2	0	77704.9	49451.1	40836.5		27768.6	36646.2	22974.9	34724.9		30561.3			20077.1		31782.1	46024.1	20796.3		41354.7	33603.3		High	Peak Found	High	Not Found	Peak Found	Peak Found	Peak Found	Peak Found	Not Found	Peak Found	Not Found	Not Found	Peak Found	Not Found	High
FALSE	High	[K].LSIKVLLQSALSLGR.[S]		1.10994e-05	6.32577e-05	1	1	16	Q8BIJ7	Q8BIJ7 [126-140]		RUN and FYVE domain-containing protein 1 OS=Mus musculus OX=10090 GN=Rufy1 PE=1 SV=1	1	8595.82	14555.7	5990.92		6173.71		10306	6013.48	6597.03	5094.78	6476.34	4080.02	7010.95	5702.8	6708.81	6054.88	3349.6	5119.08	3707.63	3704.98		High	High	High	High	High	High	High	Peak Found	High	High	High	High	High	High	Peak Found
FALSE	High	[R].ISLLLDPGSFMESDMFVEHR.[C]		5.87929e-09	6.32577e-05	1	1	13	Q99MN9	Q99MN9 [72-91]		Propionyl-CoA carboxylase beta chain, mitochondrial OS=Mus musculus OX=10090 GN=Pccb PE=1 SV=2	0		32244.3	11092.4			37381.6	42455.9		44210.9	31995.1	37166.2	31090.6	10653.8			20886.5		15566.2	28767.2	31655.2		High	High	Peak Found	Not Found	High	High	Peak Found	Not Found	High	Peak Found	High	Peak Found	Peak Found	High	High
FALSE	High	[K].LSLLLSEISR.[K]		0.000336975	6.32577e-05	1	1	8	Q3UA06	Q3UA06 [369-378]		Pachytene checkpoint protein 2 homolog OS=Mus musculus OX=10090 GN=Trip13 PE=1 SV=1	0	142140	34204.5	21527.9	49078.4	33153.7	28090.6	57370.6	40639	29841.9	12824	52487.4		17862.5	29578	31132.5		31046	26381.9	23471.1	32351.1		High	High	Peak Found	High	Peak Found	High	Peak Found	Peak Found	Peak Found	Peak Found	High	Not Found	Peak Found	Peak Found	High
FALSE	High	[R].LSILQALTAHLPLGQEVNLPQLAR.[R]		2.69793e-08	6.32577e-05	1	1	16	Q99LC9	Q99LC9 [603-626]		Peroxisome assembly factor 2 OS=Mus musculus OX=10090 GN=Pex6 PE=1 SV=1	0	93122.6	71885.4	122279	46052.6	68578.2	124305	43529.8			156609	14150.1		57882.1	68858.7	69815.5	21387.7	58921.8	45151.8				High	High	High	High	High	High	High	Not Found	Not Found	High	High	High	High	High	High
FALSE	High	[K].LSILYPATTGR.[N]		0.00034263	6.32577e-05	1	1	18	O08709	O08709 [145-155]		Peroxiredoxin-6 OS=Mus musculus OX=10090 GN=Prdx6 PE=1 SV=3	0	299969	428245	174358	199337	219369	195592	205400	344987	21361.4	57497	98097.7		151420	150801	64685.7	271476	112614	217803	567810	177946		High	High	High	High	High	High	High	High	High	High	High	High	High	High	Peak Found
FALSE	High	[K].LSIMKDEPEAAELILHDALR.[L]		0.000171722	6.32577e-05	1	1	3	Q8CC21	Q8CC21 [96-115]		Tetratricopeptide repeat protein 19, mitochondrial OS=Mus musculus OX=10090 GN=Ttc19 PE=1 SV=1	1		7113.35			3206.19	2984.89	3182.1	5581.59	3641.32		4567.84	4673.2	3128.46				2510.63	4303.29	4861.96	5854.71		Not Found	Peak Found	Not Found	Not Found	Peak Found	Peak Found	Peak Found	Peak Found	Peak Found	Not Found	High	Peak Found	Peak Found	Not Found	Not Found
FALSE	High	[R].LSLNNGSITHLVIRPNGR.[V]		2.62881e-06	6.32577e-05	1	1	19	Q8BX10	Q8BX10 [251-268]		Serine/threonine-protein phosphatase PGAM5, mitochondrial OS=Mus musculus OX=10090 GN=Pgam5 PE=1 SV=1	0	110236	145702		60532.7	90057.6	133879	100214	111232	101551	66601.9		82183.6	129041		103066	50742	41800	88982.5	58557.3	68995.1		High	High	High	High	High	High	High	High	High	High	High	High	High	High	High
FALSE	High	[R].ISIPELLTHPYVQIQPHPGSQMAR.[G]		0.00020452	6.32577e-05	1	1	13	P35761	P35761 [779-802]		Dual specificity protein kinase TTK OS=Mus musculus OX=10090 GN=Ttk PE=1 SV=1	0	78631.9	22376.2	14821.5	12378	7271.14	14729.4	17252.2	27754.1	31800.9	13733.7	43067	18731.4	21449.8	15741.6	22276.6	18941.7	15506.2	22941	16302.9	27519.7		High	High	High	Peak Found	Peak Found	High	Peak Found	High	Peak Found	Peak Found	High	High	High	High	High
FALSE	High	[K].ISLQWDSQVVDSSSKEDGTAEER.[M]		1.91251e-11	6.32577e-05	1	1	13	Q9CXY9	Q9CXY9 [317-339]		GPI-anchor transamidase OS=Mus musculus OX=10090 GN=Pigk PE=1 SV=2	1			214909		96014.5	137613			106371		99359.1						117132	157922				Not Found	High	High	Not Found	Peak Found	Peak Found	High	High	High	High	High	High	High	High	High
FALSE	High	[K].LSLSNAISTVLPLTQLR.[W]		6.25508e-08	6.32577e-05	1	1	20	Q9JHU4	Q9JHU4 [4573-4589]		Cytoplasmic dynein 1 heavy chain 1 OS=Mus musculus OX=10090 GN=Dync1h1 PE=1 SV=2	0	169667	205992	182177	158312	201532	263814	174370	240837	245541	228600	214284	168048	125809	179030	161687	173390	167314	187563	245326	197848		High	High	High	High	High	High	High	High	High	High	High	High	High	High	High
FALSE	High	[K].LSLSTQNILSEGQEHSYTEK.[L]		6.91904e-10	6.32577e-05	1	1	15	Q66X19	Q66X19 [600-619]		NACHT, LRR and PYD domains-containing protein 4E OS=Mus musculus OX=10090 GN=Nlrp4e PE=2 SV=2	0	52934.5		86175.7	61528.1	164664										108791					197577		High	High	High	High	High	High	High	Not Found	High	High	Not Found	High	High	Not Found	High
FALSE	High	[R].ISISTSGGSFR.[N]		0.000282945	6.32577e-05	1	1	5	CON_IPI00009867.3	CON_IPI00009867.3 [74-84]		SWISS-PROT:P13647 Tax_Id=9606 Gene_Symbol=KRT5 Keratin, type II cytoskeletal 5	0	655935	2.18993e+06	146444			478581									119777							High	High	High	Not Found	Not Found	High	Not Found	Not Found	Not Found	Not Found	Not Found	Not Found	Not Found	Not Found	High
FALSE	High	[R].ISLTQAGLEALFESNLLDDLKNVMK.[T]		4.05703e-08	6.32577e-05	1	1	17	Q8BJY1	Q8BJY1 [152-176]		26S proteasome non-ATPase regulatory subunit 5 OS=Mus musculus OX=10090 GN=Psmd5 PE=1 SV=4	1	12991.6	11970.8	22461.5	6797.18	4220.16	14213.2	3638.11	59613.6	32745.2	45663.8	28536.6	24830.3		2606.94		36295.8	9236.02	40518.7	28287.9	48556.5		High	High	High	Peak Found	High	High	High	High	High	High	High	High	High	High	High
FALSE	High	[K].LSLTQDPVVK.[V]		0.00034263	6.32577e-05	1	1	20	P48722	P48722 [758-767]		Heat shock 70 kDa protein 4L OS=Mus musculus OX=10090 GN=Hspa4l PE=1 SV=2	0	288443	357568	410683	437988	353846	332138	314459		341993	549485	541835	396742	370450	399679	388793	355826	271360	424887	333593	367583		High	High	High	High	High	High	High	High	High	High	High	High	High	High	High
FALSE	High	[R].LSITVVQAK.[L]		0.00100181	6.32577e-05	1	1	20	Q9QZ06	Q9QZ06 [55-63]		Toll-interacting protein OS=Mus musculus OX=10090 GN=Tollip PE=1 SV=1	0					172432						179902			160575	192657	199758						High	High	High	High	High	High	High	High	High	High	High	High	High	High	High
FALSE	High	[R].VSTEVTLAVK.[K]		0.000297432	6.32577e-05	1	1	20	Q9EP69	Q9EP69 [36-45]		Phosphatidylinositol-3-phosphatase SAC1 OS=Mus musculus OX=10090 GN=Sacm1l PE=1 SV=1	0	119359	84661.7	149993	165707	110560	182678	210940	234009	209327	123287	197448	158411	141530	166075	190801	135341	175171	154245	175627	148469		High	High	High	High	High	High	High	High	High	High	High	High	High	High	High
FALSE	High	[K].LSLWDGRPDSMAPLTDR.[Q]		8.2633e-07	6.32577e-05	1	1	20	Q8CI04	Q8CI04 [14-30]		Conserved oligomeric Golgi complex subunit 3 OS=Mus musculus OX=10090 GN=Cog3 PE=1 SV=3	0	41497.8	31707.8	14898.8	15322	20964.2	25115.1	17924.2	23704.7	28154.8	25548.2	20603.5	16738.9	19317.6	18564.2	41963	15163.6	14748.7	24337.8	20995.8	22688.2		High	High	High	High	High	High	High	High	High	High	High	High	Peak Found	High	High
FALSE	High	[K].LSIYDSTSTWFDTYEDSPMHR.[F]		4.62261e-11	6.32577e-05	1	1	31	P13864	P13864 [392-412]		DNA (cytosine-5)-methyltransferase 1 OS=Mus musculus OX=10090 GN=Dnmt1 PE=1 SV=5	0	1.21355e+07	18204754	8335422	12414772	8.39638e+06	14719777	16993396	24531826	29180948	3.57942e+06	16562835	13072514	15614568	16005650	1.47397e+07	1.58782e+07	8.30631e+06	1.51891e+06	2.34665e+07	11542113		High	High	High	High	High	High	High	High	High	High	High	High	High	High	High
FALSE	High	[K].LSIYDSTSTWFDTYEDSPMHR.[F]	1xOxidation [M19]	2.43481e-11	6.32577e-05	1	1	46	P13864	P13864 [392-412]		DNA (cytosine-5)-methyltransferase 1 OS=Mus musculus OX=10090 GN=Dnmt1 PE=1 SV=5	0	4.84798e+06	4.04938e+06	3.913e+06	5.75757e+06	3.0467e+06	2.59915e+06	3.45439e+06	2.83409e+06	3.46982e+06	3.03285e+06	3.71411e+06	3.27357e+06	2.78514e+06	2.23194e+06	2.79142e+06	3.63936e+06	2.58784e+06	2.11458e+06	4.37938e+06	3.31978e+06		High	High	High	High	High	High	High	High	High	High	High	High	High	High	High
FALSE	High	[K].VSTAVLSITAK.[A]		0.000320564	6.32577e-05	1	1	20	Q3TXS7	Q3TXS7 [828-838]		26S proteasome non-ATPase regulatory subunit 1 OS=Mus musculus OX=10090 GN=Psmd1 PE=1 SV=1	0	126256	297576	189640	231323		242375	177205	174155	295770		213513	136075	154753	195130	192136	345886		213947	246882			High	High	High	High	High	High	High	High	High	High	High	High	High	High	High
FALSE	High	[R].ISMADYVSGELEHVTR.[R]		1.17339e-08	6.32577e-05	1	1	20	P12382	P12382 [756-771]		ATP-dependent 6-phosphofructokinase, liver type OS=Mus musculus OX=10090 GN=Pfkl PE=1 SV=4	0	471346	157690		85942.6	91598	169652	104535	280881	205070	172084	191507	421553	255515		218777	336388		122364	286590	125267		High	High	High	High	High	High	High	High	High	High	High	High	High	High	High
FALSE	High	[R].ISMADYVSGELEHVTR.[R]	1xOxidation [M3]	7.61057e-09	6.32577e-05	1	1	7	P12382	P12382 [756-771]		ATP-dependent 6-phosphofructokinase, liver type OS=Mus musculus OX=10090 GN=Pfkl PE=1 SV=4	0			58608.8	5645.76	140588	24182.3	100163	27254		133677	89596.4	22685.2	5410.01	30965.3	32218		132871	23863.6				Not Found	Not Found	Peak Found	Peak Found	High	High	Peak Found	Peak Found	Not Found	High	High	Peak Found	Peak Found	High	Peak Found
FALSE	High	[R].ISMINNPSQEISDSSTPIFR.[A]		6.27812e-07	6.32577e-05	1	1	11	Q6P5E4	Q6P5E4 [793-812]		UDP-glucose:glycoprotein glucosyltransferase 1 OS=Mus musculus OX=10090 GN=Uggt1 PE=1 SV=4	0	31091.8	23698.3		4212.43			32271.4	15913.8	48417.1				10979.4						23587.5	6914.57		Peak Found	Peak Found	Not Found	Peak Found	High	High	Peak Found	High	High	High	Not Found	High	High	Not Found	High
FALSE	High	[R].ISMSHEEEPLGTAGPLALAR.[D]		2.83336e-06	6.32577e-05	1	1	1	Q8BTZ7	Q8BTZ7 [75-94]		Mannose-1-phosphate guanyltransferase beta OS=Mus musculus OX=10090 GN=Gmppb PE=1 SV=1	0																					No Quan Values	High	Not Found	Not Found	Not Found	Not Found	Not Found	Not Found	Not Found	Not Found	Not Found	Not Found	Not Found	Not Found	Not Found	Not Found
FALSE	High	[R].LSMWDRPDDLIGR.[A]		6.81599e-05	6.32577e-05	1	1	14	Q8CGF7	Q8CGF7 [555-567]		Transcription elongation regulator 1 OS=Mus musculus OX=10090 GN=Tcerg1 PE=1 SV=2	0			9423.1				9655.15					6628.05			9187.29		10748.7					Not Found	High	High	Not Found	High	High	High	High	Not Found	Not Found	High	High	High	Not Found	Peak Found
FALSE	High	[R].LSNIFVIGK.[G]		0.000694897	6.32577e-05	1	1	20	P62702	P62702 [222-230]		40S ribosomal protein S4, X isoform OS=Mus musculus OX=10090 GN=Rps4x PE=1 SV=2	0	1.18535e+06	1280380	838801	792445	816600	1.21518e+06	509293	709623	848395	732258	941844	826307	715648	732326	757410	809749	592714	742376	604671	807145		High	High	High	High	High	High	High	High	High	High	High	High	High	High	High
FALSE	High	[R].LPTAADLLQIR.[S]		0.000470044	6.32577e-05	1	1	13	O70228	O70228 [210-220]		Probable phospholipid-transporting ATPase IIA OS=Mus musculus OX=10090 GN=Atp9a PE=1 SV=3	0	21629.2	65375.6	41377.5	36038.2	45317.4	19035	54723.7	24848.2	43543.2	23487.8	32702.6	26796	22811.4	47064.8	34514.5	40680.9	36193.4	20899.9	39589.2	45691.3		Peak Found	Peak Found	Peak Found	High	Peak Found	High	High	Peak Found	High	High	High	High	Peak Found	High	High
FALSE	High	[K].LPSTGEGTQFYLFEHVDNAQQFK.[Q]		2.01985e-12	6.32577e-05	1	1	19	O70252	O70252 [176-198]		Heme oxygenase 2 OS=Mus musculus OX=10090 GN=Hmox2 PE=1 SV=1	0	504743	250121	292063	217821	358092	416635	170504		534391	293566		383739	274764		424377	302804	230975	297614				High	High	High	High	High	High	Peak Found	High	High	High	High	High	High	High	High
FALSE	High	[K].LPSSSLLVDR.[A]		0.000105961	6.32577e-05	1	1	20	Q8C7E7	Q8C7E7 [165-174]		Starch-binding domain-containing protein 1 OS=Mus musculus OX=10090 GN=Stbd1 PE=1 SV=1	0	248710	237411	249650	247083	254874	273145	211905	227143	210952	387765	366725	217132	364806	328103	224227	268036	243120	275633	279925	152315		High	High	High	High	High	High	High	High	High	High	High	High	High	High	High
FALSE	High	[K].LLTDDGNKWLYK.[N]		0.000112319	6.32577e-05	1	1	6	Q8VDM4	Q8VDM4 [390-401]		26S proteasome non-ATPase regulatory subunit 2 OS=Mus musculus OX=10090 GN=Psmd2 PE=1 SV=1	1	140125	187892	202622	182394	153519	147217	154101	211922	154350	225454	184407	158208	143734	167372	149773	168482	147421	113825	197727	175556		Peak Found	Peak Found	Peak Found	Peak Found	High	Peak Found	Peak Found	High	High	Peak Found	High	High	Peak Found	Peak Found	Peak Found
FALSE	High	[K].ILTDEAVSGWK.[F]		0.000774226	6.32577e-05	1	1	13	P70398	P70398 [131-141]		Probable ubiquitin carboxyl-terminal hydrolase FAF-X OS=Mus musculus OX=10090 GN=Usp9x PE=1 SV=2	0				191029											246582				323737			High	High	Not Found	Peak Found	High	High	High	Not Found	High	Not Found	High	High	Not Found	High	High
FALSE	High	[K].ILTDEAVSGWKFEIHR.[C]		4.84995e-07	6.32577e-05	1	1	11	P70398	P70398 [131-146]		Probable ubiquitin carboxyl-terminal hydrolase FAF-X OS=Mus musculus OX=10090 GN=Usp9x PE=1 SV=2	1			28575.5								14195.1	19487.5			13635.5	13617.4			13431.3			High	High	High	High	High	Not Found	High	High	Not Found	Not Found	Peak Found	High	Not Found	High	Peak Found
FALSE	High	[R].LITDHHWNNAGDLMDLIR.[R]		4.34067e-10	6.32577e-05	1	1	20	Q99LD9	Q99LD9 [45-62]		Translation initiation factor eIF-2B subunit beta OS=Mus musculus OX=10090 GN=Eif2b2 PE=1 SV=1	0	268157	123305	123473	77431.2	282238	132279	111189	148690	184259	106957	148443	161115	106475	162731	155968	166688	114455	176446	173907	108223		High	High	High	High	High	High	High	High	High	High	High	High	High	High	High
FALSE	High	[R].LITDHHWNNAGDLMDLIR.[R]	1xOxidation [M14]	1.53574e-05	6.32577e-05	1	1	7	Q99LD9	Q99LD9 [45-62]		Translation initiation factor eIF-2B subunit beta OS=Mus musculus OX=10090 GN=Eif2b2 PE=1 SV=1	0			5557.13		8982.91	1950.16	3422.52	5338.63		5631.21	17926.1	3814.67	8341.71	2609.26	4506.86	2362.27	3551.96		3320.29	4002.15		Not Found	Not Found	Peak Found	High	High	Peak Found	Peak Found	Peak Found	Not Found	High	Peak Found	High	Peak Found	Peak Found	High
FALSE	High	[R].IITEGFEAAK.[E]		0.000634149	6.32577e-05	1	1	26	P80317	P80317 [118-127]		T-complex protein 1 subunit zeta OS=Mus musculus OX=10090 GN=Cct6a PE=1 SV=3	0	1.82508e+06	1.35032e+06	2.01751e+06	1.94592e+06	1.16297e+06	1.96941e+06	2.20447e+06	1.9811e+06	2.06166e+06	1.45642e+06	1.99006e+06	1.41517e+06	1.49673e+06	1.47782e+06	1.76634e+06	1.45175e+06	1.54319e+06	1.36284e+06	1.6141e+06	1.80282e+06		High	High	High	High	High	High	High	High	High	High	High	High	High	High	High
FALSE	High	[R].LLTETEDWLYEEGEDQAK.[Q]		8.16471e-08	6.32577e-05	1	1	19	Q61699	Q61699 [669-686]		Heat shock protein 105 kDa OS=Mus musculus OX=10090 GN=Hsph1 PE=1 SV=2	0	906552	354900	291976	206572	289952	348873	192003	260975	269160	205305	646460	290312	318724	382791	261029	762561	238308	430510	412336	209118		High	High	High	High	High	High	High	High	High	High	High	High	High	Peak Found	High
FALSE	High	[K].ILTGGADKNVVVFDK.[S]		1.96428e-06	6.32577e-05	1	1	20	Q99KP6	Q99KP6 [237-251]		Pre-mRNA-processing factor 19 OS=Mus musculus OX=10090 GN=Prpf19 PE=1 SV=1	1	27069.8	70237.5	82656.2	60236.5	62230.1	61930.3	65714.3	58003.2	57963.7	62693.3	97838.6	55159.6	98866.4	59692.4	65080.1	39870.8		80822.6	49453.3			High	High	High	High	High	High	High	High	High	High	High	High	High	High	High
FALSE	High	[R].LLTGWMPTAIR.[G]		0.000661075	6.32577e-05	1	1	7	Q9Z0W3	Q9Z0W3 [232-242]		Nuclear pore complex protein Nup160 OS=Mus musculus OX=10090 GN=Nup160 PE=1 SV=2	0		39664.2	124021			28621.7	704577	34330.2		41776.5		40678.1	53040.9		880021		31047.4	24530.9	40582.5	40201.2		Not Found	High	Peak Found	Not Found	Not Found	High	Peak Found	Peak Found	High	High	Not Found	Peak Found	High	Not Found	High
FALSE	High	[R].LITHGLGGEGYLNFMGNEFGHPEWLDFPR.[K]		2.01593e-08	6.32577e-05	1	1	20	Q9D6Y9	Q9D6Y9 [525-553]		1,4-alpha-glucan-branching enzyme OS=Mus musculus OX=10090 GN=Gbe1 PE=1 SV=1	0	278748	237571	150869	131355	60470.6	258860	217461	97584.1	157363	277643	223303	175173	193372	74903.5	220408	205297	147305	266430	160940	181240		High	High	High	High	High	High	High	High	High	High	High	High	High	High	High
FALSE	High	[K].IITHPNFNGNTLDNDIMLIK.[L]		8.94779e-08	6.32577e-05	1	1	173	CON_Trypsin	CON_Trypsin [78-97]		SWISS-PROT:P00761 TRYP_PIG Trypsin - Sus scrofa (Pig).	0	6.77692e+07	3.0165e+07	1.60569e+07	1.83037e+07	3.24049e+07	2.85125e+07	1.87631e+07	1.48709e+07	3.14785e+07	3.13697e+07	2.13932e+07	3.8243e+07	2.77405e+07	2.15848e+07	2.37524e+07	2.01261e+07	2.29587e+07	1.74127e+07	3.29843e+07	2.96621e+07		High	High	High	High	High	High	High	High	High	High	High	High	High	High	High
FALSE	High	[K].IITHPNFNGNTLDNDIMLIK.[L]	1xOxidation [M17]	6.58189e-10	6.32577e-05	1	1	87	CON_Trypsin	CON_Trypsin [78-97]		SWISS-PROT:P00761 TRYP_PIG Trypsin - Sus scrofa (Pig).	0	3.23994e+07	2.64377e+07	1.42884e+07	3.8906e+07	2.56591e+07	1.64508e+07	1.12093e+07	5.56334e+06	1.82241e+07	1.56061e+07	1.39455e+07	1.18516e+07	7.1685e+06	1.16722e+07	1.18905e+07	1.80545e+07	1.06519e+07	1.54738e+07	2.05176e+06	3.76361e+06		High	High	High	High	High	High	High	High	High	High	High	High	High	High	High
FALSE	High	[K].IITHPNFNGNTLDNDIMLIKLSSPATLNSR.[V]		1.13914e-07	6.32577e-05	1	1	26	CON_Trypsin	CON_Trypsin [78-107]		SWISS-PROT:P00761 TRYP_PIG Trypsin - Sus scrofa (Pig).	1	1.15027e+06	9.16668e+06	2.14141e+06	2.98471e+06	2.93774e+06	3.49777e+06	2.01411e+06	2.50408e+06	2.21986e+06	1.81615e+06	1.7051e+06	2.32979e+06	1.73926e+06	1.7262e+06	1.8983e+06	2.97168e+06	707257	1.94702e+06	2.32141e+06	1.56641e+06		High	High	High	Peak Found	High	High	Peak Found	Peak Found	High	High	High	High	High	Peak Found	High
FALSE	High	[K].ILTATVDNANVLLQIDNAR.[L]		1.2335e-08	6.32577e-05	1	1	1	CON_IPI00384444.5	CON_IPI00384444.5 [176-194]		SWISS-PROT:P02533 Tax_Id=9606 Gene_Symbol=KRT14 Keratin, type I cytoskeletal 14	0		2.78039e+06																				Not Found	High	Not Found	Not Found	Not Found	Not Found	Not Found	Not Found	Not Found	Not Found	Not Found	Not Found	Not Found	Not Found	Not Found
FALSE	High	[K].IITHPNFNGNTLDNDIMLIKLSSPATLNSR.[V]	1xOxidation [M17]	5.25681e-10	6.32577e-05	1	1	35	CON_Trypsin	CON_Trypsin [78-107]		SWISS-PROT:P00761 TRYP_PIG Trypsin - Sus scrofa (Pig).	1	2.15497e+06	979750	2.58951e+07	2.78953e+06	1.83117e+06	967945	4.68692e+06	579509	1.11185e+06	611735	1.13412e+06	888057	822152	745151	990377	4.02684e+06	651720	676987	668922	855215		High	High	High	High	High	High	High	High	High	High	High	Peak Found	High	High	High
FALSE	High	[R].LLTHTFVGQPGLSR.[A]		1.51744e-06	6.32577e-05	1	1	19	Q8BPM2	Q8BPM2 [271-284]		Mitogen-activated protein kinase kinase kinase kinase 5 OS=Mus musculus OX=10090 GN=Map4k5 PE=1 SV=2	0	53172.5	141744	142992	76390.6	52704.7	60748.9	143872	73795.6	108679	98548.2	53395.6	51389.3	99908.4	62622.2	57477.1	66102.8	82036.1	80758.4	69740.3	45776.3		High	High	High	Peak Found	High	High	High	High	High	High	High	High	High	High	High
FALSE	High	[R].LITKPQNLNDAYGPPSNFLEIDVSNPQTVGVGR.[G]		1.03842e-05	6.32577e-05	1	1	6	O70492	O70492 [11-43]		Sorting nexin-3 OS=Mus musculus OX=10090 GN=Snx3 PE=1 SV=3	0		125473			19902.5		54714.9		21966.1		8279.01				32172.3							High	High	Not Found	Not Found	Peak Found	High	High	High	Peak Found	Not Found	Peak Found	Not Found	Not Found	Not Found	Peak Found
FALSE	High	[R].IITLAGPTNAIFK.[A]		1.68303e-05	6.32577e-05	1	1	20	Q61990	Q61990 [58-70]		Poly(rC)-binding protein 2 OS=Mus musculus OX=10090 GN=Pcbp2 PE=1 SV=1	0	1.01099e+06	610411	798196	439446	725123	894200	759555	389442	1114735	1.03608e+06	863427	584001	683124	580922	429476	760541	661571	730488	856272	730641		High	High	High	High	High	High	High	High	High	High	High	High	High	High	High
FALSE	High	[K].LLTIDRDLMVAQFSTPNLPPSLK.[V]		2.91857e-07	6.32577e-05	1	1	16	Q8R146	Q8R146 [412-434]		Acylamino-acid-releasing enzyme OS=Mus musculus OX=10090 GN=Apeh PE=1 SV=3	1	177382	291431	235943	154277	76589.6	273318	248530	251327	156971	101418	347082	94414.2	223050	151254	127183	118963	80231.8	156170	145435	365073		High	High	Peak Found	High	High	High	High	Peak Found	Peak Found	High	High	Peak Found	High	High	High
FALSE	High	[R].LITLEEEMTK.[Y]		0.000132666	6.32577e-05	1	1	20	P09103	P09103 [319-328]		Protein disulfide-isomerase OS=Mus musculus OX=10090 GN=P4hb PE=1 SV=2	0	3.44805e+06	6.41936e+06	2.27082e+06	3.04189e+06	3.89577e+06	2.97003e+06	3636583	3.41558e+06	3.57113e+06	3.13834e+06	3938878	3184818	3.13462e+06	2.5211e+06	3.74371e+06	3714118	3.15507e+06	3049837	5843406	3.71969e+06		High	High	High	High	High	High	High	High	High	High	High	High	High	High	High
FALSE	High	[R].LITLEEEMTK.[Y]	1xOxidation [M8]	0.000233653	6.32577e-05	1	1	36	P09103	P09103 [319-328]		Protein disulfide-isomerase OS=Mus musculus OX=10090 GN=P4hb PE=1 SV=2	0	1.00786e+06	131773	889076	711015	351176	815564	537462	230258	1.11543e+06	290247	873752	59317.6	388470	435237	398554	1.0582e+06	778477	234905	1.09089e+06	347998		High	High	High	High	High	High	High	High	High	High	High	High	High	High	High
FALSE	High	[R].VTPQSLFILFGVYGDVQR.[V]		1.2787e-05	6.32577e-05	1	1	13	P17225	P17225 [347-364]		Polypyrimidine tract-binding protein 1 OS=Mus musculus OX=10090 GN=Ptbp1 PE=1 SV=2	0	70548.6	55607.9	58933.8	25865.5	12315.5	59967.1		50704.7	38981	43445.8	32638.6	22533.8	18757.1	45989.2		19917.5		27378.6	14512.1	42014		High	High	High	High	High	Peak Found	Not Found	High	High	High	Peak Found	Peak Found	High	High	Not Found
FALSE	High	[R].ILTLGEVPKDQVYALK.[L]		1.75457e-05	6.32577e-05	1	1	19	Q9EPK7	Q9EPK7 [813-828]		Exportin-7 OS=Mus musculus OX=10090 GN=Xpo7 PE=1 SV=3	1				160754			133026					257915				489154		259720				High	High	High	High	High	Not Found	High	High	High	High	High	High	High	High	High
FALSE	High	[R].IITLTGPTNAIFK.[A]		7.88954e-06	6.32577e-05	1	1	20	P60335	P60335 [58-70]		Poly(rC)-binding protein 1 OS=Mus musculus OX=10090 GN=Pcbp1 PE=1 SV=1	0	1613584	915793	831625	783356	701970	950246	310167	893506	889211	680727	770076	616274	693259	685459	849147	886033	689337	919531	626134	874180		High	High	High	High	High	High	High	High	High	High	High	High	High	High	High
FALSE	High	[K].ILTLTYVDKLIDDVHR.[L]		4.8678e-06	6.32577e-05	1	1	16	Q9DBG7	Q9DBG7 [73-88]		Signal recognition particle receptor subunit alpha OS=Mus musculus OX=10090 GN=Srpra PE=1 SV=1	1	1389.12	557.214		56709.5	1102.75	12688.5	24844.4		28763.8	6544.27		29425.5		16934.1		2198.12	24560.8	25884.2	17745.5	26805.5		Peak Found	High	High	High	High	High	High	High	High	Peak Found	High	High	High	High	High
FALSE	High	[K].LITQTFNHHNQLAQK.[A]		3.0174e-07	6.32577e-05	1	1	20	O35685	O35685 [54-68]		Nuclear migration protein nudC OS=Mus musculus OX=10090 GN=Nudc PE=1 SV=1	0	2.97961e+06	2601.54		1.07116e+06	546688	963896	7.16559e+06	723116	1.20472e+06	21416.3	698877	2.77935e+06	1.41397e+06		897218	965077	1.60196e+06	972537	2.61765e+06	2.29864e+06		High	High	High	High	High	High	High	High	High	High	High	High	High	High	High
FALSE	High	[R].LLTSGIVTQVFPLHDTEALK.[K]		1.10696e-08	6.32577e-05	1	1	12	Q8BH79	Q8BH79 [161-180]		Anoctamin-10 OS=Mus musculus OX=10090 GN=Ano10 PE=1 SV=1	0						145895			547127						395424		364478	826933	450197			High	High	High	Not Found	High	High	Not Found	Not Found	High	Not Found	High	Not Found	High	Not Found	High
FALSE	High	[K].LITSQAAQVTTHSK.[N]		5.24657e-06	6.32577e-05	1	1	19	Q5HZI1	Q5HZI1 [574-587]		Microtubule-associated tumor suppressor 1 homolog OS=Mus musculus OX=10090 GN=Mtus1 PE=1 SV=2	0	198795	171033	142635	158662		115166	125785	128168	200627	148228	182935	140896	198335	152841	204561	195308	109163	163308	176303	157714		High	High	High	High	Not Found	High	High	High	High	High	Peak Found	Peak Found	High	High	High
FALSE	High	[K].VTQSAYAQIVQFGMNEK.[V]		4.12515e-08	6.32577e-05	1	1	19	Q8JZQ2	Q8JZQ2 [652-668]		AFG3-like protein 2 OS=Mus musculus OX=10090 GN=Afg3l2 PE=1 SV=1	0				63138.7	102539	98383.2	58451.5			94965.8				75429		46599.2	121300	73364.2	87661.5			High	High	High	High	High	High	High	High	High	High	High	High	High	High	Not Found
FALSE	High	[K].ILTATVDNANILLQIDNAR.[L]		1.10696e-08	6.32577e-05	1	1	1	CON_IPI00450768.7	CON_IPI00450768.7 [145-163]		SWISS-PROT:Q04695 Tax_Id=9606 Gene_Symbol=KRT17 Keratin, type I cytoskeletal 17	0																					No Quan Values	High	Not Found	Not Found	Not Found	Not Found	Not Found	Not Found	Not Found	Not Found	Not Found	Not Found	Not Found	Not Found	Not Found	Not Found
FALSE	High	[K].ILSYLDAYSLLQAAQVNK.[D]		0.000111388	6.32577e-05	1	1	3	L7N1X6	L7N1X6 [13-30]		F-box/WD repeat-containing protein 15 OS=Mus musculus OX=10090 GN=Fbxw15 PE=1 SV=1	0					15216.5		22462.9			19350.2	31903.7	14919.5			20413.3	22452.5		11431.2				Not Found	Not Found	Not Found	Not Found	Peak Found	Not Found	Peak Found	High	High	High	Peak Found	Peak Found	Not Found	Not Found	Peak Found
FALSE	High	[K].LISWYDNEYGYSNR.[V]		3.02851e-06	6.32577e-05	1	1	20	P16858	P16858 [308-321]		Glyceraldehyde-3-phosphate dehydrogenase OS=Mus musculus OX=10090 GN=Gapdh PE=1 SV=2	0	1.76002e+06	1.63096e+06	704223	808344	953782	1.32173e+06	658681	1.00065e+06	1.83147e+06	1.42324e+06	1.28776e+06	1.47029e+06	763373	496297	896312	1.30194e+06	620952	27721.8	562865	620778		High	High	High	High	High	High	High	High	High	High	High	High	High	High	High
FALSE	High	[R].LLSAMKEDAAASK.[E]		4.42097e-05	6.32577e-05	1	1	16	Q61595	Q61595 [343-355]		Kinectin OS=Mus musculus OX=10090 GN=Ktn1 PE=1 SV=1	1	37117.7	25307.1	39825.3	29150.2		38847.6	56212.4	31502.4	34813.3	35057.3	49351.6	28347.6	45703.1	40288.2	35274.4	43919.9	27994.7	33313.3	34052.3	36315.5		High	High	High	High	Not Found	High	High	Peak Found	Peak Found	High	High	High	High	High	High
FALSE	High	[K].LLSDAFKPYQK.[T]		4.82744e-06	6.32577e-05	1	1	35	Q9R1M5	Q9R1M5 [228-238]		NACHT, LRR and PYD domains-containing protein 5 OS=Mus musculus OX=10090 GN=Nlrp5 PE=1 SV=2	0	34672576	47680580	38537644	42193676	41787060	36546184	43575932	40304736	57518784	48658212	49470460	36650328	41704868	32463802	38559956	25164128	40964164	57636404	57848704	36318088		High	High	High	High	High	High	High	High	High	High	High	High	High	High	High
FALSE	High	[R].LLSDATVEKDESHAGK.[V]		9.63456e-06	6.32577e-05	1	1	18	Q9WV03	Q9WV03 [290-305]		Protein FAM50A OS=Mus musculus OX=10090 GN=Fam50a PE=1 SV=1	1	21353.6	13412.4	14055.9	15336.4		15621.3	22604.9	16640.5	21383.7	16420.6	18051	18924.3	12612.4	11696.5	17617.2	13741.2	13987.2	15351.2	10558.5	16180		High	High	High	High	Not Found	High	High	High	High	High	High	High	High	High	High
FALSE	High	[K].ILSDDTALKEYK.[I]		0.000179019	6.32577e-05	1	1	20	P54728	P54728 [52-63]		UV excision repair protein RAD23 homolog B OS=Mus musculus OX=10090 GN=Rad23b PE=1 SV=2	1	238029	442478	384489	565112	333940	273536	461551	326417	343883	663067	339004	302521	482071	409561	402793	425028	247486	489615	383876	361963		High	High	High	High	High	High	High	High	High	High	High	High	High	High	High
FALSE	High	[R].VTTDTGTIPFAPNLEDINNILESK.[F]		3.21026e-06	6.32577e-05	1	1	14	Q3UMF0	Q3UMF0 [911-934]		Cordon-bleu protein-like 1 OS=Mus musculus OX=10090 GN=Cobll1 PE=1 SV=2	0	25112.4				40908.8			58855		37753.8		29245.2	35499.6	32623.2			25986.3		36728.3			Peak Found	High	High	Not Found	High	High	Not Found	High	High	High	High	Peak Found	Peak Found	High	Not Found
FALSE	High	[R].VTSTDSYFLSDGLFVPEDQLENR.[R]		2.18291e-09	6.32577e-05	1	1	19	Q8BGC1	Q8BGC1 [127-149]		UPF0489 protein C5orf22 homolog OS=Mus musculus OX=10090 PE=1 SV=1	0	85467.9		44903.4	48261.4				45942.8	125481	71068.2			57283.9	45398.6	61393	123569		59711				High	High	High	High	High	High	High	High	High	High	High	High	High	High	High
FALSE	High	[R].ILSENFGSIHVYFGDPVSLR.[S]		2.20116e-09	6.32577e-05	1	1	20	P98192	P98192 [315-334]		Dihydroxyacetone phosphate acyltransferase OS=Mus musculus OX=10090 GN=Gnpat PE=1 SV=1	0	89907	100885	80032.5	74254	80401	68066.7	96940.4		88950.2	93580.4	166268	73806.3	57944.4	105476	81914.5	94005.5	95302.8	57834	93807	86424.5		High	High	High	High	High	High	High	High	High	High	High	High	High	High	High
FALSE	High	[K].LISGEFIGALAMSEPNAGSDVVSMK.[L]		3.22836e-09	6.32577e-05	1	1	19	Q9JHI5	Q9JHI5 [154-178]		Isovaleryl-CoA dehydrogenase, mitochondrial OS=Mus musculus OX=10090 GN=Ivd PE=1 SV=1	0	59612.4	60648.4	25062	36151.3	29673.1	67557.5		58019.4	85666.5	59029.4	50981.4		33257.6		32781.4	55495.2	39794.3	37664.6	32153.5	36232.6		High	High	Peak Found	High	Peak Found	High	High	High	High	High	High	High	High	High	High
FALSE	High	[K].ILSGEMAIELHLQFLIR.[N]		6.10078e-08	6.32577e-05	1	1	8	Q3TXS7	Q3TXS7 [328-344]		26S proteasome non-ATPase regulatory subunit 1 OS=Mus musculus OX=10090 GN=Psmd1 PE=1 SV=1	0	134507	124063	25617.3	13882.3	13248.7	21685.8	12191.3	29433	36958.3	23253.9	14835.5	19984.4	19138.6	20433.2		151402		15574.4	13060.1	29793.3		High	High	Peak Found	High	Peak Found	Peak Found	Peak Found	Peak Found	High	Peak Found	Peak Found	Peak Found	Peak Found	Peak Found	Not Found
FALSE	High	[K].ILSGEMAIELHLQFLIR.[N]	1xOxidation [M6]	1.28468e-06	6.32577e-05	1	1	4	Q3TXS7	Q3TXS7 [328-344]		26S proteasome non-ATPase regulatory subunit 1 OS=Mus musculus OX=10090 GN=Psmd1 PE=1 SV=1	0	33139.2	24112.9	17128.2	4008.63				10124.8						10942.2			3608.89					High	High	Peak Found	High	Not Found	Not Found	Not Found	Peak Found	Not Found	Not Found	Not Found	Not Found	Not Found	Peak Found	Not Found
FALSE	High	[K].LLSGLSKPVTSYSNTFEWQSK.[L]		4.53278e-05	6.32577e-05	1	1	4	O08901	O08901 [724-744]		Mitotic checkpoint serine/threonine-protein kinase BUB1 OS=Mus musculus OX=10090 GN=Bub1 PE=1 SV=1	0																					No Quan Values	Not Found	Not Found	Not Found	Not Found	Not Found	Not Found	High	Not Found	High	Not Found	High	High	Not Found	Not Found	Not Found
FALSE	High	[K].VTSAYLQDIENAYKK.[T]		1.9088e-07	6.32577e-05	1	1	20	Q99LC3	Q99LC3 [229-243]		NADH dehydrogenase [ubiquinone] 1 alpha subcomplex subunit 10, mitochondrial OS=Mus musculus OX=10090 GN=Ndufa10 PE=1 SV=1	1	93228.6	69407.8	19865.3	2088.99	66477.3	47414.2	3194.65	37132.5	39404.3	51848.9	66967	3761.55	54871.4	36735.7	48382.6	37305.5	29227.3	42265.2	45302.2	47840		High	High	High	High	High	High	High	High	High	High	High	High	High	High	High
FALSE	High	[R].LISGVVQSYVELGLNEDDAFAK.[G]		6.15777e-10	6.32577e-05	1	1	20	Q9WTX6	Q9WTX6 [200-221]		Cullin-1 OS=Mus musculus OX=10090 GN=Cul1 PE=1 SV=1	0	3.63369e+06	5.12293e+06	990285		677340	1087249	606684	1089798	1.61236e+06	1.31035e+06	1.94739e+06	1.23876e+06	1.71913e+06	559614	1212625	1475572	929298	1.49839e+06	1.4771e+06	1.84694e+06		High	High	High	High	High	High	High	High	High	High	High	High	High	High	High
FALSE	High	[R].ILSISADIETIGEILKK.[I]		1.59672e-08	6.32577e-05	1	1	20	P61979	P61979 [87-103]		Heterogeneous nuclear ribonucleoprotein K OS=Mus musculus OX=10090 GN=Hnrnpk PE=1 SV=1	1		352296	122411		141976	221274	379986	181431	240775	189223	350208	167613	410325	278330	97681.9	244158	111421	107891	116620	145902		High	High	High	High	High	High	High	High	High	High	High	High	High	High	High
FALSE	High	[R].LISLTDENALAGNEELTVK.[I]		3.02034e-09	6.32577e-05	1	1	20	P08113	P08113 [117-135]		Endoplasmin OS=Mus musculus OX=10090 GN=Hsp90b1 PE=1 SV=2	0	509094	256985	317031	426212	383672	453985	248420	417245	450708	619056	900126	558840	445615	285409	621491	702126	564326	917772	517134	748568		High	High	High	High	High	High	High	High	High	High	High	High	High	High	High
FALSE	High	[K].LISLTSALDDNKDGNINIDDLVK.[V]		2.61209e-10	6.32577e-05	1	1	19	Q9Z2I0	Q9Z2I0 [667-689]		Mitochondrial proton/calcium exchanger protein OS=Mus musculus OX=10090 GN=Letm1 PE=1 SV=1	1	41906.7	544580	362133	192599	304440	484050	76437.2	387270	302047	626618	509679			59693.3	131790	289442	75217.9		179983	806650		High	High	High	High	High	High	High	High	High	High	High	Not Found	High	High	High
FALSE	High	[K].LLSMAYSAVGK.[L]		0.000559767	6.32577e-05	1	1	20	Q6PDI5	Q6PDI5 [410-420]		Proteasome adapter and scaffold protein ECM29 OS=Mus musculus OX=10090 GN=Ecpas PE=1 SV=3	0	410730	496527	384220	364934	291964	361574	369090	491778	494313	469382	512046	284730	381189	276794	371751	337242	253840	407553	373560	416245		High	High	High	High	High	High	High	High	High	High	High	High	High	High	High
FALSE	High	[R].LLSPGSVMLVSAR.[S]		4.9263e-05	6.32577e-05	1	1	14	Q64105	Q64105 [31-43]		Sepiapterin reductase OS=Mus musculus OX=10090 GN=Spr PE=1 SV=1	0	102175	146619	84935.9	57820.9	81209.4	72199			164036	160053		54883.3	66263.6	84482.8	81630.1	128594	34059.2		128402	146714		Peak Found	Peak Found	High	Peak Found	High	Peak Found	Not Found	High	High	High	High	High	High	High	High
FALSE	High	[R].VTSAVEALLSADSASR.[K]		6.25508e-08	6.32577e-05	1	1	19	P56399	P56399 [147-162]		Ubiquitin carboxyl-terminal hydrolase 5 OS=Mus musculus OX=10090 GN=Usp5 PE=1 SV=1	0	152024	138132	82997.6	101469	104950	141059	65117.3	77568.7	207787	105163	168244	102755	126172	119866	123347	109241	63309	86554.3	107140	173551		High	High	High	High	High	High	High	High	High	High	High	Peak Found	High	High	High
FALSE	High	[R].LLSQHDISFQEALK.[S]		1.87728e-07	6.32577e-05	1	1	18	Q3TIU4	Q3TIU4 [392-405]		2',5'-phosphodiesterase 12 OS=Mus musculus OX=10090 GN=Pde12 PE=1 SV=2	0	21615.5	32796.7	14081.6	15109.9		8200.52					16881.4		23568.4				8748.73	13002.3	14170.8	19526.7		High	High	High	High	High	Peak Found	Not Found	High	High	High	High	High	High	High	High
FALSE	High	[R].LISQIVSSITASLR.[F]		9.5197e-07	6.32577e-05	2	5	20	P68373; P68368	P68373 [230-243]; P68368 [230-243]		Tubulin alpha-1C chain OS=Mus musculus OX=10090 GN=Tuba1c PE=1 SV=1 Tubulin alpha-4A chain OS=Mus musculus OX=10090 GN=Tuba4a PE=1 SV=1	0	923586	640880	137635	73093.1	337601	240215	181272	340499	231281	355550	496448	710386	172152	114201	90977.1	256695	232746	266825	175098	167572	Shared	High	High	High	High	High	High	High	High	High	High	High	High	High	High	High
FALSE	High	[R].LISQIVSSITASLRFDGALNVDLTEFQTNLVPYPR.[I]		2.90502e-06	6.32577e-05	2	5	17	P68373; P68368	P68373 [230-264]; P68368 [230-264]		Tubulin alpha-1C chain OS=Mus musculus OX=10090 GN=Tuba1c PE=1 SV=1 Tubulin alpha-4A chain OS=Mus musculus OX=10090 GN=Tuba4a PE=1 SV=1	1	374296	184185	170818	235118	172733	109130	304371	170853	140748	197294	179116	134797	141357	193529	110501	135781	107472	184825	254803	317219	Shared	High	High	High	High	High	High	Peak Found	High	High	High	High	High	Peak Found	High	High
FALSE	High	[K].LISSDGHEFIVKR.[E]		3.21026e-06	6.32577e-05	1	1	9	P83940	P83940 [21-33]		Elongin-C OS=Mus musculus OX=10090 GN=Eloc PE=1 SV=1	1						41026.3		43447.8		55639.9		15791.7	124270			36921.9	15157.1	45488.3	149233			Not Found	Not Found	Not Found	Not Found	Not Found	High	High	High	Not Found	Peak Found	Not Found	Peak Found	High	High	Not Found
FALSE	High	[R].IISSIEQKEENK.[G]		1.86857e-06	6.32577e-05	1	1	19	P62259	P62259 [62-73]		14-3-3 protein epsilon OS=Mus musculus OX=10090 GN=Ywhae PE=1 SV=1	1	516676	341153	368444	603982	2526.41	456238	432673	570353	1.07303e+06	412024	467419	361064	406125	433412	336949	573124	234021	264074	485139	459070		High	High	High	High	Peak Found	High	High	High	High	High	High	High	High	High	High
FALSE	High	[K].LISSVDPQFLK.[L]		0.000598283	6.32577e-05	1	1	3	Q9D0B6	Q9D0B6 [53-63]		Protein PBDC1 OS=Mus musculus OX=10090 GN=Pbdc1 PE=1 SV=1	0																					No Quan Values	Not Found	Not Found	High	Not Found	Not Found	Not Found	Not Found	Not Found	Not Found	Not Found	High	High	Not Found	Not Found	Not Found
FALSE	High	[K].VTQVDGNSPVR.[F]		3.24891e-05	6.32577e-05	1	1	27	Q5XJY5	Q5XJY5 [486-496]		Coatomer subunit delta OS=Mus musculus OX=10090 GN=Arcn1 PE=1 SV=2	0	523882	202762	392583	478562		430109	664160	449791	787286	450100	691944	744952	466545	261144	250050	607024	395311	159303	525619	452294		High	High	High	High	Not Found	High	High	High	High	High	High	High	High	High	High
FALSE	High	[R].LLSTDAEAVSTR.[W]		2.57334e-05	6.32577e-05	1	1	10	Q9R1C0	Q9R1C0 [169-180]		Transcription initiation factor TFIID subunit 7 OS=Mus musculus OX=10090 GN=Taf7 PE=1 SV=1	0					25392.3		99395.9											56696.3	51261.6			High	High	High	Not Found	High	Not Found	High	Not Found	Not Found	Not Found	High	Not Found	High	High	Not Found
FALSE	High	[R].VTQSNFAVGYK.[T]		0.000102491	6.32577e-05	1	1	20	Q60932	Q60932 [177-187]		Voltage-dependent anion-selective channel protein 1 OS=Mus musculus OX=10090 GN=Vdac1 PE=1 SV=3	0	476073	360668	329174	315284	165089	378854	439274	282322	356419	341124	451334	389081	310414	344351	270659	418077	396407	232667	304060	318990		High	High	High	High	High	High	High	High	High	High	High	High	High	High	High
FALSE	High	[R].LLSVTNNKWPK.[G]		1.81399e-05	6.32577e-05	1	1	20	Q6HA09	Q6HA09 [86-96]		Astacin-like metalloendopeptidase OS=Mus musculus OX=10090 GN=Astl PE=1 SV=3	1	200524	638262	245702	1449267	72040.1	459211	1.28871e+06	1.08792e+06	785122	418910	337410	187505	844169	191288	377889	323298	255769	278693	354394	521913		High	High	High	High	High	High	High	High	High	High	High	High	High	High	High
FALSE	High	[K].ILTTAASHEFEHTKK.[D]		1.23682e-05	6.32577e-05	1	1	7	Q91ZJ5	Q91ZJ5 [39-53]		UTP--glucose-1-phosphate uridylyltransferase OS=Mus musculus OX=10090 GN=Ugp2 PE=1 SV=3	1																					No Quan Values	Not Found	High	Not Found	Not Found	Not Found	Not Found	High	Not Found	High	Not Found	Not Found	High	Not Found	Not Found	Not Found
FALSE	High	[R].LLTTDQNNEIR.[V]		0.000201144	6.32577e-05	1	1	15	Q99J79	Q99J79 [303-313]		DNA damage-binding protein 2 OS=Mus musculus OX=10090 GN=Ddb2 PE=1 SV=1	0	17066.9	16122.7	11420.5	16315.6		7709.78	10810.2	12198.2	12807.4	10002.4	11479.7	9490.88	11054.7	9162.44	13284.6	10814.5	11801.5	11328.6	8612.62	11392.3		Peak Found	High	High	High	Not Found	High	High	Peak Found	High	High	High	High	High	High	Peak Found
FALSE	High	[K].LLTTLPEMHIAVTVDIQSTIK.[L]		5.14101e-07	6.32577e-05	1	1	5	L7N1X6	L7N1X6 [153-173]		F-box/WD repeat-containing protein 15 OS=Mus musculus OX=10090 GN=Fbxw15 PE=1 SV=1	0	243364	397796		16940.3	17288.8	135461	27060.6	218927	33249.1	40753.5	132987	32589.7	69864.7	56105.7					74405.5	41496.7		High	High	Not Found	Peak Found	Peak Found	High	Peak Found	High	Peak Found	Peak Found	High	Peak Found	Peak Found	Peak Found	Not Found
FALSE	High	[R].LLTVFAYGTYADYLAEAR.[N]		3.76413e-08	6.32577e-05	1	1	21	Q9CZ04	Q9CZ04 [66-83]		COP9 signalosome complex subunit 7a OS=Mus musculus OX=10090 GN=Cops7a PE=1 SV=2	0		559931	307280	275996	168033	261436	523988	547845	301371	786053	596931	288530	241563	281108	35748.4	229899	242259	357093	331452	167386		High	High	High	High	High	High	High	High	High	High	High	High	High	High	High
FALSE	High	[K].ILYLTPEQEKDK.[S]		1.78403e-05	6.32577e-05	1	1	18	Q8BWY3	Q8BWY3 [343-354]		Eukaryotic peptide chain release factor subunit 1 OS=Mus musculus OX=10090 GN=Etf1 PE=1 SV=4	1	152739	142720	129447	133357	104423	158809	213936	120576	171319	128039	222521	128299	137027	125901	186496	138919	103978	124706	177886	169721		Peak Found	High	High	Peak Found	High	High	High	High	High	High	High	High	High	High	High
FALSE	High	[K].LLYNNVSNFGR.[L]		1.65524e-05	6.32577e-05	1	1	20	Q68FD5	Q68FD5 [1216-1226]		Clathrin heavy chain 1 OS=Mus musculus OX=10090 GN=Cltc PE=1 SV=3	0	3367682	3.68268e+06	2446145	3798529	2619919	2827950	2.79531e+06	2.54284e+06	3336898	3.23378e+06	3553833	2.61732e+06	3.38198e+06	2470590	3.06277e+06	2241086	2178405	3207570	2.75062e+06	3959075		High	High	High	High	High	High	High	High	High	High	High	High	High	High	High
FALSE	High	[K].VTNYLDWIHDNMKQ.[-]		7.99263e-07	6.32577e-05	1	1	20	P11214	P11214 [546-559]		Tissue-type plasminogen activator OS=Mus musculus OX=10090 GN=Plat PE=1 SV=3	1	1.46766e+06	1.93877e+06	533773	550830	969170	767323	606730	625731	1.47347e+06	679857	1.38104e+06	762786	1.34793e+06	511480	916310	875420	637100	1.06222e+06	1.05699e+06	866999		High	High	High	High	High	High	High	High	High	High	High	High	High	High	High
FALSE	High	[K].IIYPTAPSRPYTPLK.[G]		2.04778e-06	6.32577e-05	1	1	20	Q3UFF7	Q3UFF7 [57-71]		Lysophospholipase-like protein 1 OS=Mus musculus OX=10090 GN=Lyplal1 PE=1 SV=3	0	526208	529108	417933	533173	349296	428491	401274	529213	589944	591078	487291	705471	388636	486808	483911	453355	257538	502868	575483	533381		High	High	High	High	High	High	High	High	High	High	High	High	High	High	High
FALSE	High	[K].VTNYLDWIHDNMK.[Q]		2.0308e-06	6.32577e-05	1	1	10	P11214	P11214 [546-558]		Tissue-type plasminogen activator OS=Mus musculus OX=10090 GN=Plat PE=1 SV=3	0			214148	64207.7		54142.7	55309.3	32335.6	60099.3	29259.6	57568.4	25373	22718.5	26644.1	8404.25	40273.6	90100.7	19938.2	11842.8	35988.2		Not Found	Not Found	Peak Found	Peak Found	High	High	Peak Found	Peak Found	High	Peak Found	High	Peak Found	High	Peak Found	High
FALSE	High	[R].LLYVADTNNHQIK.[V]		7.73083e-07	6.32577e-05	1	1	20	Q8BZW8	Q8BZW8 [544-556]		NHL repeat-containing protein 2 OS=Mus musculus OX=10090 GN=Nhlrc2 PE=1 SV=1	0	40944.8	42090.3	38184.7	31738.9	22370.1	39238.1	51375.3	37001.9	35955	42546.2	43128	26967.1	26287.7	49675.6	37195.5	34017.1	15901.8	40922	30602.6	39873.6		High	High	High	High	High	High	High	High	High	High	High	High	High	High	High
FALSE	High	[K].LMADVVEEETR.[R]		0.000260351	6.32577e-05	1	1	2	Q91YD3	Q91YD3 [141-151]		mRNA-decapping enzyme 1A OS=Mus musculus OX=10090 GN=Dcp1a PE=1 SV=1	0																					No Quan Values	Not Found	Not Found	Not Found	Not Found	Not Found	High	Not Found	Not Found	High	Not Found	Not Found	Not Found	Not Found	Not Found	Not Found
FALSE	High	[K].LMADVVEEETRR.[S]		3.41532e-05	6.32577e-05	1	1	19	Q91YD3	Q91YD3 [141-152]		mRNA-decapping enzyme 1A OS=Mus musculus OX=10090 GN=Dcp1a PE=1 SV=1	1	17420.3	140569	118143	236450		180314	262258	257243	257433	155326		87813.2	138485	152142	165361	93865.3	180760	116701	175747	260904		High	High	High	High	Not Found	High	High	High	High	High	High	High	High	High	High
FALSE	High	[R].IMASLNLLR.[Y]		0.000961034	6.32577e-05	1	1	19	Q8BZM1	Q8BZM1 [469-477]		Glomulin OS=Mus musculus OX=10090 GN=Glmn PE=1 SV=1	0	733560	739999	256059	271692	365147	384293	355407	431511	457942	289010	418826	201958	91948.4	253773	365189	368193	242338	429733	283451	206157		High	High	Peak Found	High	High	High	High	High	High	High	High	High	High	High	High
FALSE	High	[K].LMDEVAGIVAAR.[H]		2.4188e-06	6.32577e-05	1	1	20	Q91V12	Q91V12 [254-265]		Cytosolic acyl coenzyme A thioester hydrolase OS=Mus musculus OX=10090 GN=Acot7 PE=1 SV=2	0	396023	287607	175486	164210	248290	174902	164630	226505	151481	186648	194136	217655	146378	107802	114724	165458	78960	144396	188940	148802		High	High	High	High	High	High	High	High	High	High	High	High	High	High	High
FALSE	High	[K].VTNSTELQHQLEK.[S]		2.00458e-05	6.32577e-05	1	1	15	Q8BL66	Q8BL66 [473-485]		Early endosome antigen 1 OS=Mus musculus OX=10090 GN=Eea1 PE=1 SV=2	0		38471.2	171138	3021.04	3022.03		828494		1388.32	30392.2	1624.44		855616	30198.5	100130	1451.3	11414.7	1749.47	2735.37	275980		Not Found	High	High	High	Peak Found	High	High	High	Peak Found	High	High	High	High	High	High
FALSE	High	[R].IMDFSYSVDLR.[V]	1xOxidation [M2]	9.43044e-05	6.32577e-05	1	1	11	Q9Z1S0	Q9Z1S0 [899-909]		Mitotic checkpoint serine/threonine-protein kinase BUB1 beta OS=Mus musculus OX=10090 GN=Bub1b PE=1 SV=2	0	115055	453773	119735	66550.9	111541	76288.4	28366.1	15211.2	59269.6	71982.6	69088.1	90225.2	158184	34926.2	51250.6	103499	50535.1	102828	47900.4	97293.4		Peak Found	Peak Found	High	Peak Found	High	Peak Found	Peak Found	Peak Found	High	High	High	Peak Found	High	Peak Found	High
FALSE	High	[K].LMDHGQSHPDDKDMYSTR.[S]		3.41878e-07	6.32577e-05	1	1	14	Q78IK4	Q78IK4 [247-264]		MICOS complex subunit Mic27 OS=Mus musculus OX=10090 GN=Apool PE=1 SV=1	1				14932.6				18086			33274.5		8187.25		14637.2		44801.4		14860.4	40583.5		Not Found	High	High	High	Not Found	Not Found	High	High	High	High	Peak Found	Not Found	High	High	High
FALSE	High	[R].LMDLLADSR.[E]		0.000877058	6.32577e-05	1	1	18	Q9Z1Z0	Q9Z1Z0 [171-179]		General vesicular transport factor p115 OS=Mus musculus OX=10090 GN=Uso1 PE=1 SV=2	0	547207	510839	303902	316019	380934	339687	368983	376719	652953	438786	344848	277385	356517	301829	360116	422096	193556	305651	294082	309312		High	High	High	High	High	High	Peak Found	High	High	High	High	High	Peak Found	High	High
FALSE	High	[R].LMDLLEEGLKR.[S]		0.000150309	6.32577e-05	1	1	19	Q9D0I9	Q9D0I9 [462-472]		Arginine--tRNA ligase, cytoplasmic OS=Mus musculus OX=10090 GN=Rars1 PE=1 SV=2	1	164525	266460	106677	172131	255647	81952.3	87334.7	64073.9	179479	105336	201186	153419	142622	88554.5	127503		134202	219723	109844	139487		High	High	High	High	High	High	High	High	High	High	High	High	High	High	High
FALSE	High	[R].IMDPNIVGNEHYDVAR.[G]		2.30318e-08	6.32577e-05	1	1	21	P56480	P56480 [407-422]		ATP synthase subunit beta, mitochondrial OS=Mus musculus OX=10090 GN=Atp5f1b PE=1 SV=2	0	1.32536e+06	2724696	2.1676e+06	2.29433e+06	1881543	2.46134e+06	2.55677e+06	2.74817e+06	2.62552e+06	2.34238e+06	2463657	2.5714e+06	2.10335e+06	2.22374e+06	2.45359e+06	2.47987e+06	1.90782e+06	2.80907e+06	2.88146e+06	2.68771e+06		High	High	High	High	High	High	High	High	High	High	High	High	High	High	High
FALSE	High	[R].IMDPNIVGNEHYDVAR.[G]	1xOxidation [M2]	1.07569e-09	6.32577e-05	1	1	36	P56480	P56480 [407-422]		ATP synthase subunit beta, mitochondrial OS=Mus musculus OX=10090 GN=Atp5f1b PE=1 SV=2	0	429875	108396	367447	348575	248060	297011	212797	366711	193545	124590	248605	179885	174390	220135	232668	261776	340937	257178	172985	240268		High	High	High	High	High	High	High	High	High	High	High	High	High	High	High
FALSE	High	[K].LMDVGLIAIR.[-]	1xOxidation [M2]	9.12159e-05	6.32577e-05	1	1	35	Q60864	Q60864 [534-543]		Stress-induced-phosphoprotein 1 OS=Mus musculus OX=10090 GN=Stip1 PE=1 SV=1	0	321866	332516	336912	649761	394537	309407	375939	289800	317120	272244	293847	188394	420710	238530	230293	417372	344768	291644	256756	316246		High	High	High	High	High	High	High	High	High	High	High	High	High	High	High
FALSE	High	[K].IMDYSLLLGIHDIIR.[G]		1.94989e-08	6.32577e-05	1	1	8	Q91XU3	Q91XU3 [278-292]		Phosphatidylinositol 5-phosphate 4-kinase type-2 gamma OS=Mus musculus OX=10090 GN=Pip4k2c PE=1 SV=1	0	123182	72183.1	5169.1	19044.2		8662.68	26907.1	24914.4		31018.7	22079.5				22297.6	9242.19			15057.1			High	High	Peak Found	High	Not Found	Peak Found	High	Peak Found	Not Found	High	High	High	Not Found	Not Found	Peak Found
FALSE	High	[R].LMEENWNTEK.[S]		0.000623687	6.32577e-05	1	1	10	P10761	P10761 [175-184]		Zona pellucida sperm-binding protein 3 OS=Mus musculus OX=10090 GN=Zp3 PE=1 SV=4	0	213501	153150	94972.4	115365	27920.3		626020	478480		144449		397130	72887.9	158332	56806.5	6369.37	17429.4	25317.8	7402.2	88820.6		High	Peak Found	High	High	Peak Found	Not Found	High	High	Not Found	High	Not Found	High	Peak Found	High	Peak Found
FALSE	High	[R].LMEENWNTEK.[S]	1xOxidation [M2]	0.000226002	6.32577e-05	1	1	11	P10761	P10761 [175-184]		Zona pellucida sperm-binding protein 3 OS=Mus musculus OX=10090 GN=Zp3 PE=1 SV=4	0	18386.1	202565	4910.34	64595	11265	1658.01	1.12939e+06	1.00762e+06	1635.8	15282.9	2451.28	972450	262303	81480.4	84446.9			2795.21	146579	101139		Peak Found	Peak Found	Peak Found	High	Peak Found	Peak Found	High	High	Peak Found	Peak Found	Peak Found	High	Peak Found	High	Peak Found
FALSE	High	[R].IMEGPAFNFLDAPAVR.[V]		7.00259e-09	6.32577e-05	1	1	20	Q9D051	Q9D051 [309-324]		Pyruvate dehydrogenase E1 component subunit beta, mitochondrial OS=Mus musculus OX=10090 GN=Pdhb PE=1 SV=1	0	158789	178611	8600.16	126743	101135	162052	174929	205568	257899	205363	12894.2	242931	244740	95010.2	107677	73467.3	108748	126458	113880	116133		High	High	High	High	High	High	High	High	High	High	High	High	High	High	High
FALSE	High	[K].LMEKEQQVADLQLK.[L]		5.94447e-06	6.32577e-05	1	1	13	Q8BL66	Q8BL66 [448-461]		Early endosome antigen 1 OS=Mus musculus OX=10090 GN=Eea1 PE=1 SV=2	1	26613.9	53039.2	46521				32328.7	44441.5			21715.6		27733.1	14917.7		40051	14829.7	30033.8				Peak Found	High	High	High	Not Found	High	High	High	Not Found	High	High	Not Found	High	Peak Found	High
FALSE	High	[K].LMEIEALEAGVER.[R]		5.35955e-07	6.32577e-05	1	1	52	Q9CWU5	Q9CWU5 [113-125]		KH domain-containing protein 3 OS=Mus musculus OX=10090 GN=Khdc3 PE=1 SV=1	0	1.32625e+07	7.11743e+06	5.97315e+06	5.1228e+06	6.41784e+06	7.66093e+06	4.98012e+06	1.02055e+07	9.05257e+06	5.16036e+06	4.73809e+06	5.93821e+06	6.66298e+06	5.5523e+06	6.73338e+06	6.16466e+06	4.99834e+06	5.75658e+06	6.71138e+06	5.80054e+06		High	High	High	High	High	High	High	High	High	High	High	High	High	High	High
FALSE	High	[K].LMEIEALEAGVER.[R]	1xOxidation [M2]	1.11513e-06	6.32577e-05	1	1	129	Q9CWU5	Q9CWU5 [113-125]		KH domain-containing protein 3 OS=Mus musculus OX=10090 GN=Khdc3 PE=1 SV=1	0	1.61739e+06	1.68606e+06	540582	1.56638e+06	1.14708e+06	1.03036e+06	1.111e+06	1.11431e+06	1.20482e+06	1.1288e+06	1.37864e+06	845596	1.32154e+06	991963	1.88996e+06	1.79716e+06	1.88679e+06	1.3273e+06	1.20536e+06	1.03071e+06		High	High	High	High	High	High	High	High	High	High	High	High	High	High	High
FALSE	High	[K].LMELHGEGGSSGK.[A]		1.4488e-05	6.32577e-05	1	1	18	P97351	P97351 [228-240]		40S ribosomal protein S3a OS=Mus musculus OX=10090 GN=Rps3a PE=1 SV=3	0	206180	168048	157016	122660		211317	199397	189190	223822	149697	166824	187871	134617	153031	158295	144617	117917	161594	145714	191769		High	Peak Found	High	Peak Found	Not Found	High	High	High	Peak Found	High	High	High	High	High	Peak Found
FALSE	High	[R].VTNLSEDTR.[E]		0.000304951	6.32577e-05	1	1	15	Q9Z1D1	Q9Z1D1 [243-251]		Eukaryotic translation initiation factor 3 subunit G OS=Mus musculus OX=10090 GN=Eif3g PE=1 SV=2	0	58078.4		45612.9	30159.8		50917.2	37719.1	49177.9	46581.3	32922	39396.9	40054.6	36613.2			35444.7	36890.5		33259.2	36843.8		High	Not Found	High	High	Not Found	High	High	High	High	High	High	High	High	Not Found	Not Found
FALSE	High	[R].LMESHGFEEYMK.[E]		6.06612e-05	6.32577e-05	1	1	20	Q05816	Q05816 [13-24]		Fatty acid-binding protein 5 OS=Mus musculus OX=10090 GN=Fabp5 PE=1 SV=3	0	2307472	2.60859e+06	2.42434e+06	2508568	967293	1.83109e+06	2728001	1.85028e+06	4.13979e+06	2.29584e+06	3.28801e+06	3.18413e+06	2806592	2.00746e+06	3.07456e+06	2.99115e+06	514954	2241744	3.40632e+06	2.58661e+06		High	High	High	High	High	High	High	High	High	High	High	High	High	High	High
FALSE	High	[R].LMESHGFEEYMK.[E]	1xOxidation [M]	2.96757e-07	6.32577e-05	1	1	105	Q05816	Q05816 [13-24]		Fatty acid-binding protein 5 OS=Mus musculus OX=10090 GN=Fabp5 PE=1 SV=3	0	1.61462e+06	714883	1.08953e+06	1.16885e+06	1.28748e+06	940007	1.20911e+06	893854	1.25258e+06	892670	1.2995e+06	923499	1.18686e+06	980838	1.13817e+06	1.06807e+06	380726	1.26328e+06	1.05055e+06	1.3675e+06		High	High	High	High	High	High	High	High	High	High	High	High	High	High	High
FALSE	High	[R].ILYLDYSEIR.[F]		0.000428937	6.32577e-05	1	1	19	Q3U7R1	Q3U7R1 [585-594]		Extended synaptotagmin-1 OS=Mus musculus OX=10090 GN=Esyt1 PE=1 SV=2	0		106345	62337.7	59554.4	105921	127261	73968.5	71005.8	122245	97473.4			68814.1	62969.9	58649.8	58449.2	109613	73477.2	143765	103916		High	High	High	High	High	High	High	High	High	High	High	High	High	High	High
FALSE	High	[K].VTTFEHQYVNAIK.[T]		5.15993e-06	6.32577e-05	1	1	12	P21278	P21278 [121-133]		Guanine nucleotide-binding protein subunit alpha-11 OS=Mus musculus OX=10090 GN=Gna11 PE=1 SV=1	0	32856.4	14551.8	25364.2	26293.9	25572.6	1248.51			22878.2	17270.9		9638.68	30983.5	40147.5	24031.3	13914.4	38052.5	42393.8	23880	19514		Peak Found	High	High	Peak Found	Peak Found	Peak Found	Not Found	High	Peak Found	High	High	High	High	Peak Found	High
FALSE	High	[K].LLYDLADQLHAAVGASR.[A]		7.76686e-08	6.32577e-05	1	1	18	Q99LC5	Q99LC5 [233-249]		Electron transfer flavoprotein subunit alpha, mitochondrial OS=Mus musculus OX=10090 GN=Etfa PE=1 SV=2	0	444646	117070	26449.8	37138.5	22332.2	120138		34791.6	54309.5	57941.2	150193	61947.3	99799.4			147189	49244.2	70925.9	120481	40655.6		High	High	High	High	High	High	High	High	High	Peak Found	High	High	High	Not Found	High
FALSE	High	[K].LLWNSNSDDGKDFER.[M]		5.22734e-07	6.32577e-05	1	1	19	Q8R2Q4	Q8R2Q4 [244-258]		Ribosome-releasing factor 2, mitochondrial OS=Mus musculus OX=10090 GN=Gfm2 PE=1 SV=2	1	21799.2	2740.98	24130.5	27986.7	22490.5	33458.7	30142.1	27112.2	15639	31573.5	33080.1	31664.6	53907.7	42538.1	31181.6	20684.8	42628.2	43865.3	30258	21933		Peak Found	High	High	High	High	High	High	High	High	High	High	High	High	High	High
FALSE	High	[R].LITYLDQTTQK.[S]		9.19784e-05	6.32577e-05	1	1	19	A2A432	A2A432 [485-495]		Cullin-4B OS=Mus musculus OX=10090 GN=Cul4b PE=1 SV=1	0	169457	125772	190071	122744	110720	136298	148670	176319	9196.29	138078	192456	129625	126924	110884	169240	92953.2	91741.6	109431	125876	12333.9		High	High	High	High	High	High	High	High	High	High	High	High	High	High	High
FALSE	High	[R].LIVDEAINEDNSVVSLSQPK.[M]		4.84995e-07	6.32577e-05	1	1	12	Q01853	Q01853 [26-45]		Transitional endoplasmic reticulum ATPase OS=Mus musculus OX=10090 GN=Vcp PE=1 SV=4	0	201232	60440	88115	66519.8		100187			88677.5	82698.2	143840	61484.4	73678	51191.8	29678.1	130794	90627.2	72151.5	69138.2	103242		High	High	High	Peak Found	Not Found	High	High	Not Found	High	Peak Found	High	High	Peak Found	Peak Found	High
FALSE	High	[K].IIVDELKQEVISTSSK.[A]		1.76449e-08	6.32577e-05	1	1	20	P68040	P68040 [265-280]		Receptor of activated protein C kinase 1 OS=Mus musculus OX=10090 GN=Rack1 PE=1 SV=3	1	1171724	1.26889e+06	1.32514e+06	494215	581059	984469	1.11068e+06	488329	837044	877801	1.05356e+06	1.12282e+06	500998	860410	852143	483932	466453	558751	1.01642e+06	788882		High	High	High	High	High	High	High	High	High	High	High	High	High	High	High
FALSE	High	[K].LIVDFLASVHNTDNK.[K]		6.79151e-06	6.32577e-05	1	1	4	Q8R2Y0	Q8R2Y0 [319-333]		Monoacylglycerol lipase ABHD6 OS=Mus musculus OX=10090 GN=Abhd6 PE=1 SV=1	0	631220	660879	375936	205198	372745	222108	175933	298416	454730	230411	314112	230130	461921	230881	255782	498039	214350	257092	375959	277682		High	High	Peak Found	Peak Found	Peak Found	Peak Found	Peak Found	High	Peak Found	Peak Found	Peak Found	High	Peak Found	Peak Found	Peak Found
FALSE	High	[R].ILVDQVTGISR.[G]		0.000147827	6.32577e-05	1	1	16	Q60899	Q60899 [156-166]		ELAV-like protein 2 OS=Mus musculus OX=10090 GN=Elavl2 PE=1 SV=1	0	88329	363447	346024	134868	233353	219083	90317.9	161881	165545	54615.6	103039	191594	90466.1	84821.9	134676	161642	228451	87410.7		88187.1		High	High	High	High	High	High	Peak Found	Peak Found	High	Peak Found	High	High	High	High	High
FALSE	High	[K].IIVDTYGGWGAHGGGAFSGK.[D]		3.14566e-07	6.32577e-05	2	2	11	Q91X83; Q3THS6	Q91X83 [267-286]; Q3THS6 [266-285]		S-adenosylmethionine synthase isoform type-1 OS=Mus musculus OX=10090 GN=Mat1a PE=1 SV=1 S-adenosylmethionine synthase isoform type-2 OS=Mus musculus OX=10090 GN=Mat2a PE=1 SV=2	0		42849.6	12297.8	10089.6		34248.8	26595.7		10267.2	7019.87	9047.58	12564.3	8740.94	10518.9	15874.5		9717.49	19323.5	8162.23	13070.2	Shared	High	High	Peak Found	Peak Found	High	High	High	Not Found	High	High	Peak Found	Peak Found	Peak Found	Peak Found	High
FALSE	High	[K].LLVEEIKGEMLLK.[L]		4.80479e-05	6.32577e-05	1	1	2	Q9DBB4	Q9DBB4 [224-236]		N-alpha-acetyltransferase 16, NatA auxiliary subunit OS=Mus musculus OX=10090 GN=Naa16 PE=2 SV=1	1		71616.4			23201			19516.4	43659									15928.9				High	High	Not Found	Not Found	Peak Found	Not Found	Not Found	Peak Found	Peak Found	Not Found	Not Found	Not Found	Not Found	Not Found	Not Found
FALSE	High	[R].VTPGQLMSYIQLFK.[N]		6.59275e-05	6.32577e-05	1	1	2	Q8BTY8	Q8BTY8 [381-394]		Sec1 family domain-containing protein 2 OS=Mus musculus OX=10090 GN=Scfd2 PE=1 SV=1	0	15846.5	16772.7	18184	19426.8	13626.3	28121.6	14379.4	35780	27884.8	14784.7	28908.6	11823.2	16356.3	18281.2		16023.2	11751.7	20902.5	28728.3	16776.5		Peak Found	Peak Found	Peak Found	Peak Found	Peak Found	Peak Found	Peak Found	Peak Found	Peak Found	Peak Found	Peak Found	Peak Found	High	Peak Found	Not Found
FALSE	High	[R].LLVFSTDAGFHFAGDGK.[L]		2.49396e-09	6.32577e-05	1	1	20	P09055	P09055 [273-289]		Integrin beta-1 OS=Mus musculus OX=10090 GN=Itgb1 PE=1 SV=1	0	17788.4	5413.43	19887.9	9705.97	12874	11824.5	6213.4	11100.5	7851.77	6823.63	33826	9842.51	24852.7	21394.7	10418.5	29152.7	3454.84	9257.96	14927.4	13401.3		High	High	High	High	High	High	High	High	High	High	High	High	High	High	High
FALSE	High	[K].IIVGDATEKGEAQDASK.[K]		3.8236e-06	6.32577e-05	1	1	18	Q8JZX4	Q8JZX4 [277-293]		Splicing factor 45 OS=Mus musculus OX=10090 GN=Rbm17 PE=1 SV=1	1	28140.2	31993.5	41211.8	27692.8		35077	33791.5	33254.8	29823.6	25664.6	30752.4	29912.8	27156.9	33164.6	30854.4	22501.6	27353.3	31847.9	27411.2	33404.6		High	High	High	High	Not Found	High	High	High	High	High	High	High	High	High	High
FALSE	High	[R].IIVHFMWEDVEQR.[G]		7.76686e-08	6.32577e-05	1	1	20	Q9CWU6	Q9CWU6 [170-182]		Ubiquinol-cytochrome-c reductase complex assembly factor 1 OS=Mus musculus OX=10090 GN=Uqcc1 PE=1 SV=1	0	270977	226452	107000	73070.5	114212	111544	249361	342534	177959	159082	91439.4	152944	211949	144979	152526	131925	87448.7	128970	153878	129674		High	High	High	High	High	High	High	High	High	High	High	High	High	High	High
FALSE	High	[R].IIVHFMWEDVEQR.[G]	1xOxidation [M6]	1.28468e-06	6.32577e-05	1	1	31	Q9CWU6	Q9CWU6 [170-182]		Ubiquinol-cytochrome-c reductase complex assembly factor 1 OS=Mus musculus OX=10090 GN=Uqcc1 PE=1 SV=1	0	55681.1	39455.5	50134.4	151238	97637.3	46062.5	109140		19544	14337.1	53469.7	65593.2	75319.4	107647	55973	6467.34	36755.5	49356.5	46421.8	138556		High	Peak Found	High	High	High	High	High	High	High	High	High	High	High	High	High
FALSE	High	[K].LLVLDVDYTLFDHR.[S]		9.01374e-06	6.32577e-05	1	1	2	Q8BGR9	Q8BGR9 [139-152]		Ubiquitin-like domain-containing CTD phosphatase 1 OS=Mus musculus OX=10090 GN=Ublcp1 PE=1 SV=1	0									40539.9													Not Found	High	Not Found	Not Found	Not Found	Not Found	Not Found	Not Found	High	Not Found	Not Found	Not Found	Not Found	Not Found	Not Found
FALSE	High	[K].LLVLEDENANVDEVELKPDTLIK.[L]		9.65341e-10	6.32577e-05	1	1	21	Q9WTX6	Q9WTX6 [648-670]		Cullin-1 OS=Mus musculus OX=10090 GN=Cul1 PE=1 SV=1	0	344700	2.97492e+06	861285	211302	914744	377790	1.77399e+06	718669	2.03123e+06	251240	160617	126359	174866	675462	1.35502e+06	658222	422323	235384	831374	524901		High	High	High	High	High	High	High	High	High	High	High	High	High	High	High
FALSE	High	[K].IIVIMDSYGSDLVER.[G]		6.98837e-05	6.32577e-05	1	1	11	P41216	P41216 [224-238]		Long-chain-fatty-acid--CoA ligase 1 OS=Mus musculus OX=10090 GN=Acsl1 PE=1 SV=2	0	8005.93	3305.62	5273.62	5432.9	2469.97	4454.71	5951.53	10563.8		4867.9	7615.95	8930.08	7762.02	9656.38			7776.91	8906.76	10769.9			High	Peak Found	High	High	Peak Found	Peak Found	High	High	Not Found	High	High	Peak Found	Peak Found	High	Not Found
FALSE	High	[R].IIVLSSSHSYHR.[N]		5.33466e-06	6.32577e-05	1	1	19	Q9EST4	Q9EST4 [118-129]		Proteasome assembly chaperone 2 OS=Mus musculus OX=10090 GN=Psmg2 PE=1 SV=1	0	28929.7	30246.7	21392.8	19029.4		35907.4	15189	18427.3	21243.2	20766.5	21505	18014.2	18228	33573.7	23418.9	30910.5	21791.2	21509.8	15533	22679.5		High	High	High	High	Not Found	High	High	High	High	High	High	High	High	High	High
FALSE	High	[R].VTPDTDWAHLLQDHPWLLSQSLVVKPDQLIK.[R]		9.55468e-06	6.32577e-05	1	1	17	Q91V92	Q91V92 [34-64]		ATP-citrate synthase OS=Mus musculus OX=10090 GN=Acly PE=1 SV=1	0	170134	230871	35914.2	92075.2	125020	102068	145898	204419	154832	100962	208913	115381	77659.8	65130.9	97025.5	91428.6	47457.1	78490	64894.8	131530		High	High	High	Peak Found	High	High	High	High	High	High	High	Peak Found	High	High	High
FALSE	High	[R].LLVPLVPDLQDVAQLR.[S]		5.95029e-08	6.32577e-05	1	1	19	Q3U7R1	Q3U7R1 [298-313]		Extended synaptotagmin-1 OS=Mus musculus OX=10090 GN=Esyt1 PE=1 SV=2	0	55104.1	67705.4	94839.3	59802	86479.1	115619	70766.4	110442	122367	74582.6	71856.5		15360.3	54837.2	64858.7		91555.6	52968.9	61386.5	83497.3		High	High	High	High	High	High	High	High	High	High	High	High	High	High	High
FALSE	High	[R].ILVPTQFVGAIIGK.[E]		9.79633e-06	6.32577e-05	2	2	30	Q5SF07; Q9CPN8	Q5SF07 [191-204]; Q9CPN8 [200-213]		Insulin-like growth factor 2 mRNA-binding protein 2 OS=Mus musculus OX=10090 GN=Igf2bp2 PE=1 SV=1 Insulin-like growth factor 2 mRNA-binding protein 3 OS=Mus musculus OX=10090 GN=Igf2bp3 PE=1 SV=1	0	600171	697346	612612	526007	686509	591326	383881	214587	535257	773608	796092	731530	557966	426417	530147	452806	394853	329434	236443	228826	Shared	High	High	High	High	High	High	High	High	High	High	High	High	High	High	High
FALSE	High	[R].LLVPYLIEAVR.[L]		0.000110465	6.32577e-05	1	1	20	Q61425	Q61425 [222-232]		Hydroxyacyl-coenzyme A dehydrogenase, mitochondrial OS=Mus musculus OX=10090 GN=Hadh PE=1 SV=2	0	318043	248611	172061	232509	140559	237713	150893	276806	200261	362113		207321	195976	93531.6	173263	183615	191171	288110	218534	109257		High	High	High	High	High	High	High	High	High	High	High	High	High	High	High
FALSE	High	[K].IIVRVDEEPQLR.[I]		8.46314e-05	6.32577e-05	1	1	30	Q6B966	Q6B966 [508-519]		NACHT, LRR and PYD domains-containing protein 14 OS=Mus musculus OX=10090 GN=Nlrp14 PE=1 SV=2	1	869758	1655093	1.77944e+06	1.33556e+06	973260	1.35832e+06	1.52551e+06	2.4631e+06	1.59186e+06	1.61291e+06	1542865	1.79599e+06	1.43223e+06	1073528	1.40814e+06	1.87461e+06	1000793	1923327	1.53004e+06	1.44732e+06		High	High	High	High	High	High	High	High	High	High	High	High	High	High	High
FALSE	High	[RK].LLVSASQDGK.[L]		0.000394693	6.32577e-05	2	4	19	P29387; P62874	P29387 [69-78]; P62874 [69-78]		Guanine nucleotide-binding protein subunit beta-4 OS=Mus musculus OX=10090 GN=Gnb4 PE=1 SV=4 Guanine nucleotide-binding protein G(I)/G(S)/G(T) subunit beta-1 OS=Mus musculus OX=10090 GN=Gnb1 PE=1 SV=3	0	732093	800379	491393	565601		609170	519830	686924	680974	512874	790042	612481	809672	699011	656503	620780	604067	929321	840353	648700	Shared	High	High	High	High	Not Found	High	High	High	High	High	High	High	High	High	High
FALSE	High	[R].LLVTDMSDAEQYR.[S]		7.59505e-05	6.32577e-05	1	1	8	Q8BY71	Q8BY71 [334-346]		Histone acetyltransferase type B catalytic subunit OS=Mus musculus OX=10090 GN=Hat1 PE=1 SV=1	0	66044.9	55532.8	40274.2	36492	25007.6	23931.8	121405	24477	77117.5	29387.1				40191.4	47580.5		5593.37	7704.14	16549.5	25896.9		High	High	Peak Found	Peak Found	High	Peak Found	High	Peak Found	High	High	Not Found	Not Found	Not Found	Peak Found	High
FALSE	High	[R].ILVTLLHTLER.[V]		0.000179019	6.32577e-05	1	1	11	Q8CAY6	Q8CAY6 [362-372]		Acetyl-CoA acetyltransferase, cytosolic OS=Mus musculus OX=10090 GN=Acat2 PE=1 SV=2	0	47769.1	28983.2	9800.61	9994.69	8609.29	24835.6	7760.03	18744.8	16881.2	9139.88	9281.79	14920.9	11301.5	8392.39	13321	17001.9	6286.04	11316.5	5107.69	10710		High	High	High	Peak Found	Peak Found	High	High	High	High	High	Peak Found	High	High	Peak Found	Peak Found
FALSE	High	[K].VTPAHSPIDAEIGTR.[H]		2.57334e-05	6.32577e-05	1	1	2	Q3U2A8	Q3U2A8 [393-407]		Valine--tRNA ligase, mitochondrial OS=Mus musculus OX=10090 GN=Vars2 PE=1 SV=2	0	9952.85		14516.5		7409.56	10723.3	10268.8		14673.7		11132	8961.86								9275.24		Peak Found	Not Found	Peak Found	Not Found	Peak Found	High	Peak Found	Not Found	Peak Found	Not Found	Peak Found	Peak Found	Not Found	High	Not Found
FALSE	High	[K].ILVVADNNKDGK.[I]		3.80571e-05	6.32577e-05	1	1	17	Q3V0K9	Q3V0K9 [59-70]		Plastin-1 OS=Mus musculus OX=10090 GN=Pls1 PE=1 SV=1	1	279611	97019.7	190770	287362		170072	151675	155999	327994	197677	188818	157746	136003	128158	170903	260031	88012.7	154769	166487	201276		High	Peak Found	High	High	Not Found	High	Peak Found	High	High	High	High	High	High	High	High
FALSE	High	[K].LLVVDKETDEFFKK.[C]		5.39875e-05	6.32577e-05	1	1	4	P70441	P70441 [223-236]		Na(+)/H(+) exchange regulatory cofactor NHE-RF1 OS=Mus musculus OX=10090 GN=Slc9a3r1 PE=1 SV=3	2	66346.8		60093	89579.4			69638		77391.3						92997.3				59601.3	75866.8		Peak Found	Not Found	High	Peak Found	Not Found	Not Found	Peak Found	Not Found	Peak Found	Not Found	Not Found	Not Found	Not Found	Not Found	Peak Found
FALSE	High	[R].LLWAGDDRGSVFSFLFDMATGKLTK.[A]		2.05528e-05	6.32577e-05	1	1	13	Q91V09	Q91V09 [318-342]		WD repeat-containing protein 13 OS=Mus musculus OX=10090 GN=Wdr13 PE=1 SV=1	2		30943.3	65585.7		27318.4		24068.1	54056.9	190517	60935	224570	42081.1	34751.4	27590.4	87348.3		30347.6	13278.7	39575.8	454709		High	Peak Found	High	Not Found	High	High	High	High	Peak Found	High	High	High	Peak Found	High	High
FALSE	High	[K].LLWEQELYNNFVYNSPR.[G]		7.05427e-07	6.32577e-05	1	1	14	Q91YD9	Q91YD9 [85-101]		Neural Wiskott-Aldrich syndrome protein OS=Mus musculus OX=10090 GN=Wasl PE=1 SV=1	0	128878	75779.1		7289.41		67869				102526	5190.68	92400.2	52146			32054.9	27100.2	100912	58280.8	37680.5		Peak Found	High	High	High	High	High	High	Not Found	Not Found	Peak Found	Peak Found	High	High	Not Found	High
FALSE	High	[K].VTNYLDWIHDNMKQ.[-]	1xOxidation [M12]	2.59485e-05	6.32577e-05	1	1	21	P11214	P11214 [546-559]		Tissue-type plasminogen activator OS=Mus musculus OX=10090 GN=Plat PE=1 SV=3	1	126756	122874	301218	194420	147852	113551	130083	151375	202576	157147	140047	112835	166099	110250	122206	173332	93105	192058	210804	276573		Peak Found	High	High	High	High	High	High	Peak Found	Peak Found	High	High	Peak Found	Peak Found	High	High
FALSE	High	[R].LMESHGFEEYMK.[E]	2xOxidation [M2; M11]	1.27403e-06	6.32577e-05	1	1	39	Q05816	Q05816 [13-24]		Fatty acid-binding protein 5 OS=Mus musculus OX=10090 GN=Fabp5 PE=1 SV=3	0	506615	304663	286548	492818	746886	37555.3	225651	56606.7	420952	411406	228268	205471	450749	445191	289057	291046	61935.8	361981	174168	277812		High	High	High	High	High	High	High	Peak Found	High	High	High	High	High	High	High
FALSE	High	[R].IIRYPDSHQLFVGNLPHDIDENELKEFFMSFGNVVELR.[I]		0.000171722	6.32577e-05	1	1	11	P97379	P97379 [324-361]		Ras GTPase-activating protein-binding protein 2 OS=Mus musculus OX=10090 GN=G3bp2 PE=1 SV=2	2	10702	21883.6	10985.5				18146	29210.4	17279.5		20251.9	11864.3		13436		7692.27						High	Peak Found	Peak Found	Not Found	Not Found	High	High	High	High	Not Found	High	Peak Found	High	Peak Found	High
FALSE	High	[R].LLREELQLLQEQGSYVGEVVR.[A]		3.93458e-05	6.32577e-05	1	1	1	P62196	P62196 [58-78]		26S proteasome regulatory subunit 8 OS=Mus musculus OX=10090 GN=Psmc5 PE=1 SV=1	1																					No Quan Values	Not Found	Not Found	Not Found	Not Found	Not Found	Not Found	Not Found	Not Found	Not Found	Not Found	Not Found	Not Found	Not Found	High	Not Found
FALSE	High	[R].LLMEQETSAYSR.[R]		2.43902e-06	6.32577e-05	1	1	20	Q9Z210	Q9Z210 [144-155]		Peroxisomal membrane protein 11B OS=Mus musculus OX=10090 GN=Pex11b PE=1 SV=1	0	200428	138919	160241	143696	87289.1	172025			233210	134589	176552	19516	125928	84087.6	169511	172223	125664	220845	183512	153181		High	High	High	High	High	High	High	High	High	High	High	High	High	High	High
FALSE	High	[R].ILMLGLDAAGK.[T]		0.000354227	6.32577e-05	1	1	20	P62331	P62331 [16-26]		ADP-ribosylation factor 6 OS=Mus musculus OX=10090 GN=Arf6 PE=1 SV=2	0	216596	157297	87289.6	68060.6	113614	70596.3	56235.1	210851	128892	89679.9	79205.6	89538.5	95141	147403	118559	13642.5	70675.5	86243.1	85197.3	118364		High	High	High	High	High	High	High	High	High	High	High	High	High	High	High
FALSE	High	[R].IIMIGTLTALQWFIYDSVK.[V]	1xOxidation [M3]	4.64742e-05	6.32577e-05	1	1	19	Q8VEM8	Q8VEM8 [314-332]		Phosphate carrier protein, mitochondrial OS=Mus musculus OX=10090 GN=Slc25a3 PE=1 SV=1	0	8252.86	6621.11	7502.52	9406.29	5765.96	6742.05	4585.07	4402.2	4700.86	6395.4	6711.04	5570.64	4143.94	7060.7	4714.44	6152.74	7131.03	593.558	6159.03	6627.07		High	High	High	High	High	High	High	High	High	High	High	High	High	High	Peak Found
FALSE	High	[K].LLMLIEMSLQMDPEYR.[V]		2.85705e-06	6.32577e-05	1	1	18	P46460	P46460 [710-725]		Vesicle-fusing ATPase OS=Mus musculus OX=10090 GN=Nsf PE=1 SV=2	0	115838	84135	52086.7	16643.1	49585.9	108638	20629.5	52340.9	57779.4	68772.1	35407.3	26080.3	16778.6	32674.1	24170.9	13016.7	21231.8	26862.8	30910.7	59490.4		High	High	High	High	High	High	Peak Found	High	High	High	High	High	High	High	Peak Found
FALSE	High	[K].LLMLIEMSLQMDPEYR.[V]	1xOxidation [M11]	0.00018976	6.32577e-05	1	1	9	P46460	P46460 [710-725]		Vesicle-fusing ATPase OS=Mus musculus OX=10090 GN=Nsf PE=1 SV=2	0	11290.1	18677.4	4838.84	4904.35	2974.9	5921.7	10006.2	10513.6	3121.62	5742.85	4620.07	3156.34	3129.27	2244.07	3440.97	4894.39	2468.51	2726.7	2554.05	1913.68		High	High	High	High	Peak Found	High	High	High	Peak Found	High	High	Peak Found	Peak Found	Peak Found	Peak Found
FALSE	High	[R].VTVVLGAQWGDEGKGK.[V]		1.4488e-05	6.32577e-05	2	2	8	P46664; P28650	P46664 [30-45]; P28650 [33-48]		Adenylosuccinate synthetase isozyme 2 OS=Mus musculus OX=10090 GN=Adss2 PE=1 SV=2 Adenylosuccinate synthetase isozyme 1 OS=Mus musculus OX=10090 GN=Adss1 PE=1 SV=2	1	37849.9								51557.8			42830	168164					90553.5	64637.9		Shared	Peak Found	High	High	Not Found	High	Not Found	High	High	Peak Found	Not Found	Not Found	Peak Found	Peak Found	Not Found	Not Found
FALSE	High	[R].VTVVLGAQWGDEGK.[G]		1.36677e-05	6.32577e-05	2	2	20	P46664; P28650	P46664 [30-43]; P28650 [33-46]		Adenylosuccinate synthetase isozyme 2 OS=Mus musculus OX=10090 GN=Adss2 PE=1 SV=2 Adenylosuccinate synthetase isozyme 1 OS=Mus musculus OX=10090 GN=Adss1 PE=1 SV=2	0	357057	353064	1435.43	49671.2	96795.3	110224	156648	76817	244225	188426	295936	145880	47319.1	103260	144397	119805	107559	64163.2		122099	Shared	High	High	High	High	High	High	High	High	High	High	High	High	High	High	High
FALSE	High	[R].LLMTEVAWTKDELK.[E]		0.000222271	6.32577e-05	1	1	7	Q9JHR7	Q9JHR7 [688-701]		Insulin-degrading enzyme OS=Mus musculus OX=10090 GN=Ide PE=1 SV=1	1		37011.5			12718.5			20022.9									5804.31					Not Found	High	Not Found	Not Found	Peak Found	High	Not Found	Peak Found	High	High	Not Found	High	Not Found	Not Found	High
FALSE	High	[R].ILMTSSASGIYGNFGQANYSAAK.[L]		3.04559e-09	6.32577e-05	1	1	20	P51660	P51660 [146-168]		Peroxisomal multifunctional enzyme type 2 OS=Mus musculus OX=10090 GN=Hsd17b4 PE=1 SV=3	0		861928	192367	324906	569145	536881	441368	503819	596514	358382	547084	616956	532985	438099	467529	427203	577470	547554	220757	468063		High	High	High	High	High	High	High	High	High	High	High	High	High	High	High
FALSE	High	[R].ILMTSSASGIYGNFGQANYSAAK.[L]	1xOxidation [M3]	2.10936e-07	6.32577e-05	1	1	10	P51660	P51660 [146-168]		Peroxisomal multifunctional enzyme type 2 OS=Mus musculus OX=10090 GN=Hsd17b4 PE=1 SV=3	0			178359		87535.9				71093.4	59959.1	53942.9		73792.8			115653	110638					High	High	High	High	Peak Found	Not Found	Not Found	Not Found	Peak Found	Peak Found	Peak Found	Not Found	High	High	Not Found
FALSE	High	[R].ILMVGLDAAGK.[T]		0.000158007	6.32577e-05	2	5	20	P61205; P84084	P61205 [20-30]; P84084 [20-30]		ADP-ribosylation factor 3 OS=Mus musculus OX=10090 GN=Arf3 PE=2 SV=2 ADP-ribosylation factor 5 OS=Mus musculus OX=10090 GN=Arf5 PE=1 SV=2	0	8717796	10337563	4.78874e+06	4.0293e+06	5.09142e+06	5.20894e+06	5061823	9292454	4591006	4.55777e+06	4.60013e+06	5567048	2.30941e+06	5262075	6.70397e+06	4387068	2.44542e+06	4467511	4.19243e+06	3326436	Shared	High	High	High	High	High	High	High	High	High	High	High	High	High	High	High
FALSE	High	[R].ILMVGLDAAGK.[T]	1xOxidation [M3]	4.38432e-05	6.32577e-05	2	5	27	P61205; P84084	P61205 [20-30]; P84084 [20-30]		ADP-ribosylation factor 3 OS=Mus musculus OX=10090 GN=Arf3 PE=2 SV=2 ADP-ribosylation factor 5 OS=Mus musculus OX=10090 GN=Arf5 PE=1 SV=2	0	516993	617496	643257	596812	408969	382616	460543	390437	379726	332990	363123	334557	478259	464094	381170	510220	352895	610888	451607	470528	Shared	High	High	High	High	High	High	High	High	High	High	High	High	High	High	High
FALSE	High	[K].IINADSEDPKYIINVK.[Q]		5.184e-07	6.32577e-05	1	1	19	P46471	P46471 [101-116]		26S proteasome regulatory subunit 7 OS=Mus musculus OX=10090 GN=Psmc2 PE=1 SV=5	1	94620.5	125642	113242	90635.7	74732.8	72236.2	99227.5	82417.4	95858.4	87021.9	110555	45061.7	132033	70416.6	55382.6	77819.5	47817.1	111220	109010	81820.4		High	High	High	High	High	High	High	High	High	High	High	Peak Found	High	High	High
FALSE	High	[K].IILWDHDLNLER.[E]		1.64151e-05	6.32577e-05	1	1	14	Q3UMY5	Q3UMY5 [544-555]		Echinoderm microtubule-associated protein-like 4 OS=Mus musculus OX=10090 GN=Eml4 PE=1 SV=1	0				7670	8307.59	7800.83	5875.06	7592.95	10471.8			5107.27	8271.77	6879.79	12237.6	10717.1	5835.88	9312.17	11012.8	13234		High	High	Not Found	Peak Found	Peak Found	High	Peak Found	High	High	Not Found	High	Peak Found	High	High	High
FALSE	High	[K].ILNAHMDSLQWVDQSSALLQR.[R]		7.73083e-07	6.32577e-05	1	1	2	Q63850	Q63850 [481-501]		Nuclear pore glycoprotein p62 OS=Mus musculus OX=10090 GN=Nup62 PE=1 SV=2	0																					No Quan Values	Not Found	Not Found	Not Found	Not Found	Not Found	Not Found	Not Found	Not Found	High	Not Found	High	Not Found	Not Found	Not Found	Not Found
FALSE	High	[R].ILNASDKSTVSVLGELAAEMGGAFDATFHSHLNR.[A]		7.64604e-10	6.32577e-05	1	1	17	Q9Z1S0	Q9Z1S0 [990-1023]		Mitotic checkpoint serine/threonine-protein kinase BUB1 beta OS=Mus musculus OX=10090 GN=Bub1b PE=1 SV=2	1	166397	154149	163507	92294.8	86049.2	196566	112947	210559	126500	119252	110534		14813.5	108818		107794	73024.2	119265	40531.2	171680		High	High	High	High	Peak Found	High	High	High	High	High	High	High	Peak Found	High	Not Found
FALSE	High	[K].LLNAYDEHQTLLK.[E]		0.000793781	6.32577e-05	1	1	1	Q8K2Z2	Q8K2Z2 [585-597]		Pre-mRNA-processing factor 39 OS=Mus musculus OX=10090 GN=Prpf39 PE=1 SV=3	0																					No Quan Values	Not Found	Not Found	Not Found	Not Found	Not Found	Not Found	Not Found	Not Found	Not Found	Not Found	Not Found	Not Found	Not Found	Not Found	Not Found
FALSE	High	[K].LLNDEDPVVVTK.[A]		1.13802e-05	6.32577e-05	1	1	2	Q02257	Q02257 [150-161]		Junction plakoglobin OS=Mus musculus OX=10090 GN=Jup PE=1 SV=3	0		218185																				High	High	Not Found	Not Found	Not Found	Not Found	Not Found	Not Found	Not Found	Not Found	Not Found	Not Found	Not Found	Not Found	Not Found
FALSE	High	[R].LLNDSQLNNCR.[I]		9.35226e-05	6.32577e-05	1	1	1	Q8VDF2	Q8VDF2 [257-267]		E3 ubiquitin-protein ligase UHRF1 OS=Mus musculus OX=10090 GN=Uhrf1 PE=1 SV=2	0	12285.5		11255.6	23549.1	8021.29	18320.4			12213.4		28024.5	19567.4	11068.6			15571.7	56816.2	7617.94		10419		Peak Found	Not Found	Peak Found	Peak Found	Peak Found	Peak Found	Not Found	Not Found	Peak Found	Not Found	Peak Found	Peak Found	Peak Found	Not Found	Not Found
FALSE	High	[K].LLNDSVLFLAAYDLR.[Q]		8.39298e-05	6.32577e-05	1	1	3	Q8VCN9	Q8VCN9 [96-110]		Tubulin-specific chaperone C OS=Mus musculus OX=10090 GN=Tbcc PE=1 SV=1	0		23553.5	15678.3				18638.1	25807.9		30582.5	30694.7	14410.6				19958.2		20043.5	25788.9	20775.6		Not Found	Peak Found	Peak Found	Not Found	Not Found	Not Found	Peak Found	Peak Found	Not Found	High	High	Peak Found	Not Found	Not Found	Not Found
FALSE	High	[R].VTVVFSTVFKDDDDVVIGK.[V]		7.42283e-09	6.32577e-05	1	1	20	Q9CVB6	Q9CVB6 [161-179]		Actin-related protein 2/3 complex subunit 2 OS=Mus musculus OX=10090 GN=Arpc2 PE=1 SV=3	1	74309.1	168881	111975	53957.6	29326.2	36955.9	104967	117357	39254.7	86662.2	86619.4	145051	58834.8	92396.1	47244.6	140830	80390.3	222391	124382	152582		High	High	High	High	High	High	High	High	High	High	High	High	High	High	High
FALSE	High	[K].ILNEELSHPK.[C]		0.000807091	6.32577e-05	1	1	18	Q6B966	Q6B966 [594-603]		NACHT, LRR and PYD domains-containing protein 14 OS=Mus musculus OX=10090 GN=Nlrp14 PE=1 SV=2	0	25732874	21748244	20146410	25097894		25379994	26425480	23978960	41239840	25146230	34272912	19813382	23808634	23048978	27163012	18830350	19335472	25583140	31958998	22384322		High	High	High	High	Not Found	High	High	High	High	High	High	High	High	High	Peak Found
FALSE	High	[K].IINELPQFFPVGLPQHE.[-]		9.40613e-08	6.32577e-05	1	1	20	Q9CQ71	Q9CQ71 [105-121]		Replication protein A 14 kDa subunit OS=Mus musculus OX=10090 GN=Rpa3 PE=1 SV=1	0	140489	193866	34870.1	65654.3	102205	138365	166425	187879	221552	93623.3	292296	100153	183593	69420.3	79328.4	56241	52048.6	79737.3	54508.4	124101		High	High	Peak Found	High	High	High	High	High	High	High	High	High	High	High	High
FALSE	High	[R].IINEPTAAAIAYGLDK.[RKG]		5.54644e-09	6.32577e-05	3	4	21	P20029; P63017; P17156	P20029 [199-214]; P63017 [172-187]; P17156 [173-188]		Endoplasmic reticulum chaperone BiP OS=Mus musculus OX=10090 GN=Hspa5 PE=1 SV=3 Heat shock cognate 71 kDa protein OS=Mus musculus OX=10090 GN=Hspa8 PE=1 SV=1 Heat shock-related 70 kDa protein 2 OS=Mus musculus OX=10090 GN=Hspa2 PE=1 SV=2	0	3.61175e+06	3.62744e+06	3.13675e+06	2.25185e+06	2.54906e+06	2.2747e+06	1.70829e+06	2.17372e+06	2.81706e+06	3.07245e+06	2.27655e+06	1.48305e+06	1.96178e+06	2.59249e+06	3.20881e+06	2.28025e+06	1866737	2.43423e+06	2.07139e+06	2847162	Shared	High	High	High	High	High	High	High	High	High	High	High	High	High	High	High
FALSE	High	[R].IINEPTAAAIAYGLDR.[T]		4.28472e-09	6.32577e-05	1	2	20	Q61696	Q61696 [172-187]		Heat shock 70 kDa protein 1A OS=Mus musculus OX=10090 GN=Hspa1a PE=1 SV=2	0	238556	178698	230765	139065	256288	159226	130301	142158	172199	211909	224127	27218.3	130392	255821	61308.8	184244	138416	244582	104028	104500		High	High	High	High	High	High	High	High	High	High	High	High	High	High	High
FALSE	High	[K].IINEVKPTEIYNLGAQSHVK.[I]		4.12515e-08	6.32577e-05	1	1	21	Q8K0C9	Q8K0C9 [96-115]		GDP-mannose 4,6 dehydratase OS=Mus musculus OX=10090 GN=Gmds PE=1 SV=1	0	1.48373e+06	2.70809e+06	2058066	2.19907e+06	1.63993e+06	1.98604e+06	2.47573e+06	2.08131e+06	2.91601e+06	2266330	1.71064e+06	1344738	1.87089e+06	1.44114e+06	3.40728e+06	1.56743e+06	594174	1.95959e+06	1.92492e+06	1.75182e+06		High	High	High	High	High	High	High	High	High	High	High	High	High	High	High
FALSE	High	[K].LLNEVQQLEESTKPER.[E]		1.6646e-08	6.32577e-05	1	1	20	Q924T3	Q924T3 [197-212]		DNA repair protein XRCC4 OS=Mus musculus OX=10090 GN=Xrcc4 PE=1 SV=1	0	82244.6	82082.9	35432.7	68113.2	38432.4	22357.8	62442.3	59674.4	59982.7	38335.1	39422.8	33770	43757.5	32893.7	44970.9	59722.4	22434.7	33504	57957.6	32887		High	High	High	High	High	High	High	High	High	High	High	High	High	High	High
FALSE	High	[R].LLNFPTIVER.[G]		0.000253931	6.32577e-05	1	1	20	O54984	O54984 [176-185]		ATPase GET3 OS=Mus musculus OX=10090 GN=Get3 PE=1 SV=2	0	1.47963e+06	1.2943e+06	856629	572138	982572	795130	1.25303e+06	1.56818e+06	928163	553576	1.27462e+06	562211	626729	924503	849841	827854	720635	879172	878718	887137		High	High	High	High	High	High	High	High	High	High	High	High	High	High	High
FALSE	High	[R].LINANMMVLGHEPR.[Q]		1.19749e-07	6.32577e-05	1	1	14	O35593	O35593 [162-175]		26S proteasome non-ATPase regulatory subunit 14 OS=Mus musculus OX=10090 GN=Psmd14 PE=1 SV=2	0	137186	247373	130979	231136	122612	116315	85843.3	183691	161136	145156	147291	190249	101698	83171.4	183469	98442.8	73684.6	173762	142435	121932		High	High	High	High	High	Peak Found	Peak Found	High	Peak Found	High	High	High	Peak Found	High	High
FALSE	High	[K].LLLWAQNELDQKK.[V]		0.000532515	6.32577e-05	1	1	11	Q9D7M1	Q9D7M1 [198-210]		Glucose-induced degradation protein 8 homolog OS=Mus musculus OX=10090 GN=Gid8 PE=1 SV=1	1					12871.2					14383.4								15220.5				Not Found	High	Not Found	Not Found	High	Not Found	Not Found	Not Found	High	Peak Found	High	High	High	High	High
FALSE	High	[K].IIIVTNPVDILTYVVWKISGFPVGR.[V]		7.85222e-05	6.32577e-05	1	1	2	P00342	P00342 [133-157]		L-lactate dehydrogenase C chain OS=Mus musculus OX=10090 GN=Ldhc PE=1 SV=2	1																					No Quan Values	High	Not Found	Not Found	Not Found	Not Found	Not Found	High	Not Found	Not Found	Not Found	Not Found	Not Found	Not Found	Not Found	Not Found
FALSE	High	[K].IIIVTNPVDILTYVVWK.[I]		3.39043e-07	6.32577e-05	1	1	20	P00342	P00342 [133-149]		L-lactate dehydrogenase C chain OS=Mus musculus OX=10090 GN=Ldhc PE=1 SV=2	0	368576	229024	171058	157883	168732	184757	161222	236443	272569	205734	296509	232552	171498	186349	164590	134123	97113.2	180982	202326	266252		High	High	High	High	High	High	High	High	Peak Found	High	High	High	High	High	High
FALSE	High	[KR].LLIIGDSGVGK.[TS]		0.000506589	6.32577e-05	6	8	37	P61027; P62821; Q9D1G1; P61028; P55258; Q6PHN9	P61027 [12-22]; P62821 [14-24]; Q9D1G1 [11-21]; P61028 [11-21]; P55258 [11-21]; Q6PHN9 [11-21]		Ras-related protein Rab-10 OS=Mus musculus OX=10090 GN=Rab10 PE=1 SV=1 Ras-related protein Rab-1A OS=Mus musculus OX=10090 GN=Rab1A PE=1 SV=3 Ras-related protein Rab-1B OS=Mus musculus OX=10090 GN=Rab1b PE=1 SV=1 Ras-related protein Rab-8B OS=Mus musculus OX=10090 GN=Rab8b PE=1 SV=1 Ras-related protein Rab-8A OS=Mus musculus OX=10090 GN=Rab8a PE=1 SV=2 Ras-related protein Rab-35 OS=Mus musculus O…	0	1.4516e+07	13824720	1.09001e+07	8.20622e+06	7.29968e+06	1.20308e+07	8.5879e+06	7.51107e+06	1.10118e+07	9.09158e+06	9.66563e+06	1.10205e+07	8.24929e+06	9.07717e+06	12372508	1.29531e+07	8.60937e+06	1.37284e+07	1.82596e+07	8.69408e+06	Shared	High	High	High	High	High	High	High	High	High	High	High	High	High	High	High
FALSE	High	[K].ILIIGESGVGK.[S]		0.000608318	6.32577e-05	1	1	19	P35293	P35293 [11-21]		Ras-related protein Rab-18 OS=Mus musculus OX=10090 GN=Rab18 PE=1 SV=2	0	99884.1	229275	115164	98348.5	235210				158919			206777	139384					109455				Peak Found	High	High	High	High	High	High	High	High	High	High	High	High	High	High
FALSE	High	[K].ILIIGGSIANFTNVAATFK.[G]		3.87355e-07	6.32577e-05	1	1	10	Q91V92	Q91V92 [337-355]		ATP-citrate synthase OS=Mus musculus OX=10090 GN=Acly PE=1 SV=1	0		36001.6		22563.9						32345.4	38772.1	15750.5			28597.6					17827		High	Peak Found	Not Found	High	High	High	High	Not Found	High	Peak Found	High	Peak Found	Not Found	High	High
FALSE	High	[R].ILILGLDGAGK.[T]		0.000180515	6.32577e-05	1	1	20	P61211	P61211 [20-30]		ADP-ribosylation factor-like protein 1 OS=Mus musculus OX=10090 GN=Arl1 PE=1 SV=1	0	786616	666730	399895	253563	350559	281508	197611	322681	344867	294272	387317	381486	321116	380796	360095	334240	259566	411847		469054		High	High	High	High	High	High	High	High	High	High	High	High	High	High	High
FALSE	High	[K].LLLIGNSSVGK.[T]		0.000275968	6.32577e-05	2	4	40	P63011; P35276	P63011 [25-35]; P35276 [25-35]		Ras-related protein Rab-3A OS=Mus musculus OX=10090 GN=Rab3a PE=1 SV=1 Ras-related protein Rab-3D OS=Mus musculus OX=10090 GN=Rab3d PE=1 SV=1	0	5.11917e+06	6.32502e+06	3.96601e+06	3.37927e+06	3.56382e+06	3455527	3.10197e+06	2.58364e+06	3.62045e+06	3.43902e+06	3.73028e+06	2.9847e+06	2.61519e+06	2.97122e+06	2.69642e+06	3.25389e+06	2.92026e+06	3.66662e+06	2.56084e+06	2.50805e+06	Shared	High	High	High	High	High	High	High	High	High	High	High	High	High	High	High
FALSE	High	[R].VVAAVSHELITSTTR.[A]		3.51815e-06	6.32577e-05	1	1	8	P42859	P42859 [985-999]		Huntingtin OS=Mus musculus OX=10090 GN=Htt PE=1 SV=2	0	43493.9	49983.1	37572.1	41116.2	35808.5	61659.6	66202.3	59786.1	54091.5	46757.2	98989.6	31298.3	51716.2	38596.2	45129.3	38858.1	29410.4	49007.9	46774.6	61865.7		Peak Found	Peak Found	High	High	Peak Found	Peak Found	Peak Found	High	High	Peak Found	High	Peak Found	High	Peak Found	High
FALSE	High	[K].LILISTNGSFIR.[L]		0.000146602	6.32577e-05	1	1	14	Q8BFQ4	Q8BFQ4 [208-219]		WD repeat-containing protein 82 OS=Mus musculus OX=10090 GN=Wdr82 PE=1 SV=1	0	263027			85999.4												204076		109877				High	Not Found	Not Found	High	High	High	Not Found	Not Found	High	High	High	Not Found	High	High	Not Found
FALSE	High	[R].LLLNNDNLLR.[E]		0.000588412	6.32577e-05	2	2	20	P47753; P47754	P47753 [38-47]; P47754 [38-47]		F-actin-capping protein subunit alpha-1 OS=Mus musculus OX=10090 GN=Capza1 PE=1 SV=4 F-actin-capping protein subunit alpha-2 OS=Mus musculus OX=10090 GN=Capza2 PE=1 SV=3	0	1.35877e+06	1.68182e+06	653220	946305	855085	686716	607107	447608	965099	627983	980273	930201	884421	745912	520282	1.08906e+06	776596	1.51931e+06	985482	915402	Shared	High	High	High	High	High	High	High	High	High	High	High	High	High	High	High
FALSE	High	[K].LLLNVTPTVRPDADQMTK.[I]		0.000126202	6.32577e-05	1	1	18	Q8CFE4	Q8CFE4 [306-323]		SCY1-like protein 2 OS=Mus musculus OX=10090 GN=Scyl2 PE=1 SV=1	0	59234.7	112022			62828.3	56730.6			74462.9	59452.3	68093.2		35055.6	54055.6	72915.5	57007.7		61394.2	28108.3			High	High	High	High	High	High	High	Not Found	High	High	High	High	High	High	High
FALSE	High	[K].VTYMEASAK.[I]		0.000506589	6.32577e-05	1	1	12	P62071	P62071 [151-159]		Ras-related protein R-Ras2 OS=Mus musculus OX=10090 GN=Rras2 PE=1 SV=1	0		43090.4	15316.9	16836.1	2918.51	161398	10951.1	80410.2		82698.8	56012.4	122023	64843.2	56857.9	59306.7	22903.4	80052.1	50238.9	78442.5	67582.6		Not Found	High	Peak Found	High	Peak Found	High	High	High	Not Found	High	Peak Found	Peak Found	High	High	High
FALSE	High	[K].LLIPVAEGMNEIWLR.[C]		2.40752e-05	6.32577e-05	1	1	4	Q8CIB5	Q8CIB5 [443-457]		Fermitin family homolog 2 OS=Mus musculus OX=10090 GN=Fermt2 PE=1 SV=1	0	18366.8		9783.9		14779.2								27545.8	14128.5				26378.4				Peak Found	Not Found	Peak Found	Not Found	Peak Found	Not Found	Not Found	High	Not Found	Not Found	Not Found	Not Found	Peak Found	High	Not Found
FALSE	High	[R].LILPVGPAGGNQMLEQYDK.[L]		2.84934e-09	6.32577e-05	1	1	19	P23506	P23506 [179-197]		Protein-L-isoaspartate(D-aspartate) O-methyltransferase OS=Mus musculus OX=10090 GN=Pcmt1 PE=1 SV=3	0	25072.9		14226.2	16196.2	9764.28			37007	22907.2	12851.3	30188.4	28952.4	19340.7	15170.1	18740.4	14880.5	9930.85	19225.6	17476.4	22163.6		High	High	High	High	High	High	High	High	High	High	High	High	High	High	High
FALSE	High	[R].LILPVGPAGGNQMLEQYDKLQDGSVK.[M]		6.89365e-11	6.32577e-05	1	1	16	P23506	P23506 [179-204]		Protein-L-isoaspartate(D-aspartate) O-methyltransferase OS=Mus musculus OX=10090 GN=Pcmt1 PE=1 SV=3	1	319516	764587	356238	252501	265015	6397.6	384359	351013	400020	286549	447034	175709	292398	276324	290024	565257		572430	484117	185533		High	High	High	High	High	High	High	High	High	High	Peak Found	Peak Found	High	Peak Found	High
FALSE	High	[K].LILPYVELDLHSYDLGIENR.[D]		2.26515e-08	6.32577e-05	1	1	6	O88844	O88844 [30-49]		Isocitrate dehydrogenase [NADP] cytoplasmic OS=Mus musculus OX=10090 GN=Idh1 PE=1 SV=2	0	4.20946e+06	7.8156e+06	23459.1		2.70315e+06	2.67876e+06	375473	15334.7			120601	48179		123078	75230.8	129612	16501.6		552688	2647464		High	High	High	Not Found	High	High	High	Peak Found	Not Found	Not Found	Peak Found	Peak Found	Not Found	Peak Found	Peak Found
FALSE	High	[K].LLIQAAIVR.[I]		0.000209691	6.32577e-05	1	1	20	Q9WTX6	Q9WTX6 [709-717]		Cullin-1 OS=Mus musculus OX=10090 GN=Cul1 PE=1 SV=1	0	3.92756e+06	2890055	938926	1.28093e+06	806526	1.57302e+06	936851	752475	896595	1.33771e+06	1.08131e+06	1.75043e+06	744134	1.39734e+06	1.21742e+06	1.87133e+06	1.68369e+06	921338	1.89204e+06	2.55168e+06		High	High	High	High	High	High	High	High	High	High	High	High	High	High	High
FALSE	High	[K].LLLQGLMDSVEAK.[Q]		6.70344e-05	6.32577e-05	1	1	12	Q6PDI5	Q6PDI5 [875-887]		Proteasome adapter and scaffold protein ECM29 OS=Mus musculus OX=10090 GN=Ecpas PE=1 SV=3	0	24905	34373.6	45438.5	15655.4	15718.4	16740	28456.7	56975.2	46888.3	35239.3	40489.6	30021.1	22077.1	37992.6	16097.8	11092.3	7330.62	17574.4	23530	32216.5		Peak Found	High	Peak Found	High	Peak Found	High	High	High	High	Peak Found	High	High	Peak Found	Peak Found	High
FALSE	High	[K].LLIQVGHEPMPPTLGTNVLGR.[K]		1.60261e-07	6.32577e-05	1	1	10	Q791T5	Q791T5 [104-124]		Mitochondrial carrier homolog 1 OS=Mus musculus OX=10090 GN=Mtch1 PE=1 SV=1	0	138985	64544.2	37149.6	34858.2	50732.9	63753.4	89899	74296.6	68842.2	37456.9	179799	48062.1	88629.9	88289.8	76582.1	145319	128830	93183.1	105676	81815.3		High	Peak Found	Peak Found	Peak Found	High	Peak Found	High	Peak Found	Peak Found	Peak Found	High	Peak Found	Peak Found	High	High
FALSE	High	[K].LLLQVQASSK.[Q]		0.000532515	6.32577e-05	1	1	19	Q3V132	Q3V132 [47-56]		ADP/ATP translocase 4 OS=Mus musculus OX=10090 GN=Slc25a31 PE=1 SV=1	0	1.17941e+06	1.35655e+06	1.78206e+06	1.64619e+06	1.08777e+06	1.39346e+06	1.89849e+06	1.69514e+06	1.86226e+06	1.72927e+06	1.9332e+06	1.5401e+06	1.5631e+06	1451911	1275217	1.62258e+06	1.74601e+06	2526044	2.45014e+06	1.84111e+06		High	High	High	High	Peak Found	High	High	High	High	High	High	High	High	High	High
FALSE	High	[R].ILLSHFNWDKEK.[L]		0.000167487	6.32577e-05	1	1	11	Q9Z1K5	Q9Z1K5 [131-142]		E3 ubiquitin-protein ligase ARIH1 OS=Mus musculus OX=10090 GN=Arih1 PE=1 SV=3	1	71484.8	145166	114783	101069	138667	99159.9	82549.4	100136	228540	117857		140457	131354	125701	127402	139555	86476.3	150452	122425	117592		Peak Found	High	Peak Found	Peak Found	High	High	Peak Found	High	High	Peak Found	Not Found	High	Peak Found	High	High
FALSE	High	[R].ILISLATGNR.[E]		0.000523729	6.32577e-05	1	1	20	P14824	P14824 [500-509]		Annexin A6 OS=Mus musculus OX=10090 GN=Anxa6 PE=1 SV=3	0	625898	1.21516e+06	514355	521082	639186	519044	852525	411355	444682	803147	633701	490457	413957	429753	864136	442421	467479	419684	470497	578316		High	High	High	High	High	High	High	High	High	High	High	High	High	High	High
FALSE	High	[R].ILISLATGNREEGGENR.[D]		8.97098e-05	6.32577e-05	1	1	20	P14824	P14824 [500-516]		Annexin A6 OS=Mus musculus OX=10090 GN=Anxa6 PE=1 SV=3	1	455831	590291	668269	460831	747183	496049	632413	579482	533296	811867	648557	426014	530965	391143	650887	578506	311804	915233	699725	581976		High	High	High	High	High	High	High	High	High	High	High	High	High	High	High
FALSE	High	[K].LIISSDYAYGATGHPGIIPPHATLVFDVELLKLE.[-]		7.9555e-06	6.32577e-05	1	1	12	P26883	P26883 [75-108]		Peptidyl-prolyl cis-trans isomerase FKBP1A OS=Mus musculus OX=10090 GN=Fkbp1a PE=1 SV=2	1	217556	253446	126232	135314	109331	250618	70274.7	119225	269904	134344	288593	311273	76677.1	121251	74106.6	202037	53387	57888.6	100699	129972		High	High	Peak Found	Peak Found	High	High	Peak Found	Peak Found	High	High	High	Peak Found	Peak Found	Peak Found	High
FALSE	High	[K].LILSTDTLEEFQEMNK.[S]		1.54292e-06	6.32577e-05	1	1	19	Q9CQY6	Q9CQY6 [90-105]		Ubiquinol-cytochrome-c reductase complex assembly factor 2 OS=Mus musculus OX=10090 GN=Uqcc2 PE=1 SV=1	0	100629	18541.3	5050.83	144466	60171.8	1059.27	170475	174798	360456		32392.8	128291		153559	51312.9	8550.53			13172.1	167349		High	Peak Found	High	High	High	High	High	High	High	High	High	High	High	High	High
FALSE	High	[K].LLLSTICLGEK.[A]		0.000748899	6.32577e-05	1	1	2	Q80W85	Q80W85 [44-54]		Nucleoplasmin-2 OS=Mus musculus OX=10090 GN=Npm2 PE=2 SV=1	0										33347.5	64709.8						71718.2					Not Found	Not Found	Not Found	Not Found	Not Found	Not Found	Not Found	Not Found	Not Found	Peak Found	Peak Found	Not Found	Not Found	Not Found	Not Found
FALSE	High	[K].LLLTAIGYGHVR.[A]		2.75057e-05	6.32577e-05	1	1	20	P70398	P70398 [1157-1168]		Probable ubiquitin carboxyl-terminal hydrolase FAF-X OS=Mus musculus OX=10090 GN=Usp9x PE=1 SV=2	0	420509		215859		368971		451037			288432	238835	584190	383034	518667	417522	170146	216955	262715	335656	391187		High	High	High	High	High	High	High	High	High	High	High	High	High	High	High
FALSE	High	[R].ILITGGAGFVGSHLTDK.[L]		0.000384963	6.32577e-05	1	1	6	Q91XL3	Q91XL3 [91-107]		UDP-glucuronic acid decarboxylase 1 OS=Mus musculus OX=10090 GN=Uxs1 PE=1 SV=1	0									26500.6	79379.5				113087		37844.3		26191.8		112479		Not Found	High	High	Not Found	Not Found	High	High	Not Found	Peak Found	High	Not Found	Not Found	Not Found	Peak Found	High
FALSE	High	[K].IILTLEDVTFLHPPGGSSR.[K]		0.000170298	6.32577e-05	1	1	12	P52785	P52785 [506-524]		Retinal guanylyl cyclase 1 OS=Mus musculus OX=10090 GN=Gucy2e PE=1 SV=2	0	11190.2	8077.93	6375.37	8423.63	9975.34	7949.68	8607.16	15142.4	3919.58		10746.9	2697.43	4492.9	3580.62	6483.01	8949.46	5418.86	7616.56	2876.33	7908.59		High	Peak Found	High	Peak Found	High	High	Peak Found	High	High	Not Found	High	Peak Found	Peak Found	Peak Found	High
FALSE	High	[K].IILVEELPNQFYRDPNALHEILR.[K]		0.000132666	6.32577e-05	1	1	13	Q6NXW6	Q6NXW6 [221-243]		Cell cycle checkpoint protein RAD17 OS=Mus musculus OX=10090 GN=Rad17 PE=1 SV=2	1		6445.61	3722.47			6036.12		11952.3	5737.18		5398.56			1077.2	2893.95	13469.1	2863.4		6826.24	4934.66		Not Found	Peak Found	Peak Found	Not Found	High	High	High	High	High	High	Peak Found	Not Found	High	High	Peak Found
FALSE	High	[R].LLIVSTSPYSEKDTK.[Q]		5.87358e-07	6.32577e-05	1	1	20	Q9WTM5	Q9WTM5 [354-368]		RuvB-like 2 OS=Mus musculus OX=10090 GN=Ruvbl2 PE=1 SV=3	1	202953	231403	202918	171810	104356	138476	176901	252813	185362	144836	155184	150188	215366	167832	173898	139859	132554	198195	146668	168863		High	High	High	High	High	High	High	High	High	High	High	High	High	High	High
FALSE	High	[K].LLNGPDVETGTSTAIPQKK.[W]		2.55704e-09	6.32577e-05	1	1	20	P52875	P52875 [209-227]		Transmembrane protein 165 OS=Mus musculus OX=10090 GN=Tmem165 PE=1 SV=2	1	102299	85766.4	142601	132623	49446.3	208911	190923	184834	218254	81452.5	234658	63468.3	116899	113962	112297	84890.3	130544	104127	127394	153821		High	High	High	High	High	High	High	High	High	High	High	High	High	High	High
FALSE	High	[K].ILNKIESGELDPER.[M]		5.31511e-07	6.32577e-05	1	1	13	P56371	P56371 [174-187]		Ras-related protein Rab-4A OS=Mus musculus OX=10090 GN=Rab4a PE=1 SV=2	1	23173.6	15243.9	21014.8	24708.5	7772.5	40061.1	48666.5	60120.3	38964.8	25225.2	35755.7	24674.5	27946.8	23041.3	44910.5	24369.2	34518.5	31050.7	39702.6	27240.5		Peak Found	Peak Found	Peak Found	High	High	High	Peak Found	High	High	High	High	Peak Found	Peak Found	High	High
FALSE	High	[R].LINIDFTDPDESKWK.[V]		3.17196e-07	6.32577e-05	1	1	20	Q9QUR6	Q9QUR6 [313-327]		Prolyl endopeptidase OS=Mus musculus OX=10090 GN=Prep PE=1 SV=1	1	39829.8	54462	14263.6	4149.01	37712.3	22462.1	27087.7	20517.1	28712.4	23660.3	30238.7	19542.9	20213.8	30355.2		21816.5	8865.09	18819.9	17135	22679.3		High	High	High	High	High	High	High	High	High	High	High	High	High	High	High
FALSE	High	[R].LLNIFHPTDPVAYR.[L]		1.09161e-05	6.32577e-05	1	1	20	Q80YA3	Q80YA3 [301-314]		Phospholipase DDHD1 OS=Mus musculus OX=10090 GN=Ddhd1 PE=1 SV=1	0	88186.9	83680.4	91348.2	43625.7	108368	74666.8	41513.6	73662.9	88249.3	100181	59251.3	58675.1	79955.4	67101.1	56511.5	71766.3	38163.8	72055.2	64013.6	77080.5		High	High	High	High	High	High	High	High	High	High	High	High	High	High	High
FALSE	High	[K].LLQAAAGASAR.[A]		0.000532515	6.32577e-05	1	1	17	Q9D071	Q9D071 [375-385]		MMS19 nucleotide excision repair protein homolog OS=Mus musculus OX=10090 GN=Mms19 PE=1 SV=1	0	303643	237078	255330	330292		254957	295982	179790	288178	228831	255574	212557	237329	318239	297769	238391	150632	257938	265071	263993		High	High	High	High	Not Found	Peak Found	High	High	Peak Found	High	High	High	High	High	High
FALSE	High	[R].VTTMDAELEFAIQPNTTGK.[Q]	1xOxidation [M4]	5.56687e-08	6.32577e-05	2	3	26	P26043; P26040	P26043 [9-27]; P26040 [9-27]		Radixin OS=Mus musculus OX=10090 GN=Rdx PE=1 SV=3 Ezrin OS=Mus musculus OX=10090 GN=Ezr PE=1 SV=3	0	285612	234237	377350	503583	301298	299887	309288	231080	159297	259060	220887	161779	222362	310777	177348	303882	306851	291192	315344	223624	Shared	High	High	High	High	High	High	High	High	High	High	High	High	High	High	High
FALSE	High	[R].LLQAVEPIHLAR.[N]		8.36301e-06	6.32577e-05	1	1	20	Q8BJY1	Q8BJY1 [71-82]		26S proteasome non-ATPase regulatory subunit 5 OS=Mus musculus OX=10090 GN=Psmd5 PE=1 SV=4	0	916079	1.20928e+06	812048	764526	1.26376e+06	455913	832975	883734	1.01643e+06	631638	1.25944e+06	324691	655712	597173	608455	769687	323247	734859	1.15878e+06	686376		High	High	High	High	High	High	High	High	High	High	High	High	High	High	High
FALSE	High	[K].LLQDFFNGKELNK.[S]		2.9785e-06	6.32577e-05	2	2	20	P63017; P17156	P63017 [349-361]; P17156 [352-364]		Heat shock cognate 71 kDa protein OS=Mus musculus OX=10090 GN=Hspa8 PE=1 SV=1 Heat shock-related 70 kDa protein 2 OS=Mus musculus OX=10090 GN=Hspa2 PE=1 SV=2	1	765505	783768	767835	392635	441296	485063	793025	518667	472860	511819	429115	409718	558208	374719	774889	283855	342365	921100	810465	480479	Shared	High	High	High	High	High	High	High	High	High	High	High	High	High	High	High
FALSE	High	[R].VTTMDAELEFAIQPNTTGK.[Q]		3.37799e-08	6.32577e-05	2	3	18	P26043; P26040	P26043 [9-27]; P26040 [9-27]		Radixin OS=Mus musculus OX=10090 GN=Rdx PE=1 SV=3 Ezrin OS=Mus musculus OX=10090 GN=Ezr PE=1 SV=3	0	2.28916e+06	1.4014e+06	909822	830610	1.12089e+06	965711	2159048	2796253	1.36137e+06	878054	2.17765e+06	1.64264e+06	418611	1.46949e+06	812951	2.01651e+06	920650	1.31737e+06	1406738	1.66673e+06	Shared	High	High	High	High	High	High	High	Peak Found	High	High	Peak Found	High	High	High	High
FALSE	High	[R].LIQELEDVEK.[N]		0.000683435	6.32577e-05	1	1	14	O88597	O88597 [192-201]		Beclin-1 OS=Mus musculus OX=10090 GN=Becn1 PE=1 SV=3	0	78089	75688.5				58359.1			121241			56176.1		77555.2		79347	67860.4	50575				High	Peak Found	High	High	High	High	High	Not Found	High	High	High	Peak Found	Not Found	Peak Found	High
FALSE	High	[K].IIQEQDAGLDALSSIISR.[Q]		8.02988e-08	6.32577e-05	1	1	17	O88983	O88983 [147-164]		Syntaxin-8 OS=Mus musculus OX=10090 GN=Stx8 PE=1 SV=1	0				32893.8	48095						19402.4	19778		20654.7	36347				176151			High	High	High	High	High	High	High	High	High	High	Peak Found	High	High	Peak Found	High
FALSE	High	[K].ILQEYITQQGNKLETGK.[S]		4.87256e-08	6.32577e-05	1	1	19	Q9WVP1	Q9WVP1 [130-146]		AP-1 complex subunit mu-2 OS=Mus musculus OX=10090 GN=Ap1m2 PE=1 SV=3	1	65261.6	82259.6	143348	88849.1	112293	80867.2	120746	105682	126367	60698.3	119893	108187	184174	77533.3	81526.9	82242.3	50730.1	77403.5	69440.5	84538.6		High	High	Peak Found	High	High	High	High	High	High	High	High	High	High	High	High
FALSE	High	[R].ILQGAPETLDR.[Q]		0.000921911	6.32577e-05	1	1	6	Q8BIW1	Q8BIW1 [156-166]		Exopolyphosphatase PRUNE1 OS=Mus musculus OX=10090 GN=Prune1 PE=1 SV=1	0	595704	386977	435082	533326	447150	458443	609731	634123	744948	468449	803921	335956	472590	300419	505367	458013	276472	406145	480602	566326		Peak Found	Peak Found	High	High	High	Peak Found	Peak Found	Peak Found	High	Peak Found	Peak Found	Peak Found	Peak Found	Peak Found	Peak Found
FALSE	High	[R].LLQGFSEDMAIQAQQMFK.[I]		1.26935e-07	6.32577e-05	1	1	19	Q8BY71	Q8BY71 [302-319]		Histone acetyltransferase type B catalytic subunit OS=Mus musculus OX=10090 GN=Hat1 PE=1 SV=1	0		103112	32174.3	62607.3	36846.9	117904	70329.1	82910.8	92831.6	86364.2	121536		97764.6	89085.6	60800.1	110118	39311	113501	89242.2	102287		High	High	High	High	High	High	High	High	High	High	High	High	High	High	High
FALSE	High	[K].VTTLPGHIQAVYVQNVVK.[L]		6.27812e-07	6.32577e-05	1	1	14	O54774	O54774 [511-528]		AP-3 complex subunit delta-1 OS=Mus musculus OX=10090 GN=Ap3d1 PE=1 SV=1	0	167753		117548	54845	37324.9		55416.5			51211.2	105661	33722.3	38312.2	37629.2	27293.7	76319.9	105282	29235.3	56793.4			High	Not Found	Peak Found	High	High	High	High	High	High	High	Peak Found	High	High	High	High
FALSE	High	[K].IIQGQGVDAPLSETGFR.[Q]		7.92636e-07	6.32577e-05	1	1	6	Q8BZA9	Q8BZA9 [21-37]		Fructose-2,6-bisphosphatase TIGAR OS=Mus musculus OX=10090 GN=Tigar PE=1 SV=1	0	17050.6	167960	2537.53	1.99461e+06		123470		95229.4	99229.4	59887	93393.6	92857.2		31380.8	74799.7	1948.98	2.47193e+06	62306	16512.9	103832		High	Peak Found	Peak Found	Peak Found	Not Found	High	Not Found	High	High	Peak Found	Peak Found	Peak Found	Not Found	Peak Found	Peak Found
FALSE	High	[K].LIQHANVQSYSSLIR.[N]		8.44121e-08	6.32577e-05	1	1	18	Q64324	Q64324 [425-439]		Syntaxin-binding protein 2 OS=Mus musculus OX=10090 GN=Stxbp2 PE=1 SV=1	0		26245.4	16732.5	20495.9	26404	18699.4	12626.9	23391.4	26586.6	22146	34922.7	29980.3	16011.6	31340.8	13685.7		19240.1	23979.1	25440.4	23954.3		Not Found	High	High	High	High	High	High	High	High	High	High	High	High	High	High
FALSE	High	[K].LLQHGINADDKR.[L]		9.79633e-06	6.32577e-05	1	1	19	Q91YE6	Q91YE6 [866-877]		Importin-9 OS=Mus musculus OX=10090 GN=Ipo9 PE=1 SV=3	1	67259.2		80668.6	58655.6		99577.4	79480.5	67268.5	86806.1	66956.4	57855.3	63961.5	68585.8	67155.2	62742	78675.8	49932.9	58433.8	62239.7	69077		High	High	High	High	Not Found	High	High	High	High	High	High	High	High	High	High
FALSE	High	[R].LLQLADIDPTLRPTHLSLMHFK.[S]		6.81599e-05	6.32577e-05	1	1	3	Q8JZM0	Q8JZM0 [280-301]		Dimethyladenosine transferase 1, mitochondrial OS=Mus musculus OX=10090 GN=Tfb1m PE=1 SV=1	0																					No Quan Values	Not Found	Not Found	Not Found	Not Found	Not Found	Not Found	Not Found	Not Found	Not Found	Not Found	Not Found	Not Found	High	Not Found	Not Found
FALSE	High	[R].LLQLPNMTVENIVSAHQPQPK.[H]		3.7956e-08	6.32577e-05	1	1	4	Q91VX2	Q91VX2 [481-501]		Ubiquitin-associated protein 2 OS=Mus musculus OX=10090 GN=Ubap2 PE=1 SV=1	0																					No Quan Values	Not Found	Not Found	Not Found	Not Found	Not Found	Not Found	Not Found	Not Found	Not Found	High	Not Found	Not Found	Not Found	Not Found	Not Found
FALSE	High	[K].ILQLVAAGAVR.[D]		7.72257e-05	6.32577e-05	1	1	20	Q8BML9	Q8BML9 [499-509]		Glutamine--tRNA ligase OS=Mus musculus OX=10090 GN=Qars1 PE=1 SV=1	0	250729	227267		143092	92610.4	184452		146627	117187		122299	87049.4	78656.6		133652	86199.6	87356			141062		High	High	High	High	High	High	High	High	High	High	High	High	High	High	High
FALSE	High	[R].ILQMEEEYIHQLCEDIIQLKPDVVITEK.[G]	1xOxidation [M4]	7.73083e-07	6.32577e-05	1	1	9	P80318	P80318 [267-294]		T-complex protein 1 subunit gamma OS=Mus musculus OX=10090 GN=Cct3 PE=1 SV=1	0	7447.9	12594.4	18553.7	12918.2	8863.76	12034.8	12906.4	21161.7	16243.1	16393.7	5442.04	7925.2	12107.8	18412.4	10917.7	8521.6	1598.06	14412.3	10370.6	8049.05		Peak Found	Peak Found	Peak Found	Peak Found	High	Peak Found	High	High	Peak Found	Peak Found	High	High	Peak Found	High	High
FALSE	High	[R].ILQNIQVFDFTFSPEEMK.[Q]		2.96459e-05	6.32577e-05	1	1	18	Q9JII6	Q9JII6 [270-287]		Aldo-keto reductase family 1 member A1 OS=Mus musculus OX=10090 GN=Akr1a1 PE=1 SV=3	0	414099	356286	166728	238748	278656	745944	419411	325668	509369	332948	694359	236604	310473	292467	318930	226722	106145		195441	349490		High	Peak Found	High	Peak Found	High	High	High	High	High	High	High	High	High	High	High
FALSE	High	[R].ILQNIQVFDFTFSPEEMK.[Q]	1xOxidation [M17]	1.22327e-08	6.32577e-05	1	1	20	Q9JII6	Q9JII6 [270-287]		Aldo-keto reductase family 1 member A1 OS=Mus musculus OX=10090 GN=Akr1a1 PE=1 SV=3	0	303928	360023	211146	173043	71897.8	131128	105310	221645	253416	147075	218610	180144	170438	132754		175261	5381.72	162630	172386	160324		High	High	High	High	High	High	High	High	High	High	High	High	High	High	High
FALSE	High	[R].ILQNIQVFDFTFSPEEMKQLDALNKNWR.[Y]		1.14978e-09	6.32577e-05	1	1	8	Q9JII6	Q9JII6 [270-297]		Aldo-keto reductase family 1 member A1 OS=Mus musculus OX=10090 GN=Akr1a1 PE=1 SV=3	2	50317.5	128160						126665								66912.7						Peak Found	Peak Found	High	High	Not Found	Not Found	High	High	Not Found	Not Found	Not Found	Not Found	High	High	Not Found
FALSE	High	[K].LIQPDHPQISQQVAASLEK.[N]		4.15964e-08	6.32577e-05	1	1	18	Q6PAV2	Q6PAV2 [470-488]		Probable E3 ubiquitin-protein ligase HERC4 OS=Mus musculus OX=10090 GN=Herc4 PE=1 SV=2	0	45556.6	47638.4	39146	34279.8	45027.5	26498.3	36792.4	20363	51547.2	57164.2	34735.4	28098.4	43144.7	23621.4	48615.6	24493.5	25500.4	39156.7	37813.7	44440.7		High	High	High	High	High	High	High	High	High	High	High	High	High	High	High
FALSE	High	[K].LLQPPAPIMPLDTNWPLLTVSK.[G]		8.94779e-08	6.32577e-05	1	1	22	Q8CIE6	Q8CIE6 [794-815]		Coatomer subunit alpha OS=Mus musculus OX=10090 GN=Copa PE=1 SV=2	0	322274	310232	266435	232127	313980	446423	276012	412454	511925	291250	434322	319226	201519	262722	168866	253745	279026	485298	347685	313633		High	High	High	High	High	High	High	High	High	High	High	High	High	High	High
FALSE	High	[K].LLQPPAPIMPLDTNWPLLTVSK.[G]	1xOxidation [M9]	0.000130475	6.32577e-05	1	1	7	Q8CIE6	Q8CIE6 [794-815]		Coatomer subunit alpha OS=Mus musculus OX=10090 GN=Copa PE=1 SV=2	0	153343	182107	136920	116760	172011	225585	113952	79790		138679	94300.4	114475	77818.7	246568	194437	44409.3	112889	307700	82819.1	97098.7		Peak Found	Peak Found	High	High	Peak Found	Peak Found	High	Peak Found	Not Found	Peak Found	Peak Found	Peak Found	Peak Found	Peak Found	Peak Found
FALSE	High	[R].LLQTAATAAQQGGQANHPTAAVVTEK.[Q]		7.27346e-10	6.32577e-05	1	1	20	P42227	P42227 [115-140]		Signal transducer and activator of transcription 3 OS=Mus musculus OX=10090 GN=Stat3 PE=1 SV=2	0	342067	663298	544227	446518	462161		856622		564152	511527	714465	332247	280030		500714	320611	231269	552181		283174		High	High	High	High	High	High	High	High	High	High	High	High	High	High	High
FALSE	High	[K].LLQTGVSLYNTSHGFHEEEVKK.[I]		2.50071e-06	6.32577e-05	1	1	9	Q9D9V3	Q9D9V3 [39-60]		Ethylmalonyl-CoA decarboxylase OS=Mus musculus OX=10090 GN=Echdc1 PE=1 SV=2	1								108162	171224		120136				87916.1							Not Found	Not Found	High	High	Not Found	Not Found	Not Found	High	High	Not Found	Peak Found	Not Found	High	Not Found	Peak Found
FALSE	High	[K].ILQVAQELSGEDMHQFHR.[A]		1.13385e-06	6.32577e-05	1	1	4	Q9QZE7	Q9QZE7 [101-118]		Translin-associated protein X OS=Mus musculus OX=10090 GN=Tsnax PE=1 SV=1	0																					No Quan Values	Not Found	Not Found	Not Found	High	High	Not Found	Not Found	Not Found	Not Found	Not Found	High	Not Found	Not Found	Not Found	Not Found
FALSE	High	[R].LLRDYQELMNVK.[L]	1xOxidation [M9]	4.60889e-05	6.32577e-05	1	4	1	CON_IPI00021304.1	CON_IPI00021304.1 [465-476]		SWISS-PROT:P35908 Tax_Id=9606 Gene_Symbol=KRT2 Keratin, type II cytoskeletal 2 epidermal	1	2761.92	221686		5463.85		30805.1	3147.46	5527.59	3261.2	3013.59	1463.65	1903.83		1785.01	8051.74			6277.32	2968.66	2404.87		Peak Found	High	Not Found	Peak Found	Not Found	Peak Found	Peak Found	Peak Found	Peak Found	Peak Found	Peak Found	Peak Found	Not Found	Peak Found	Peak Found
FALSE	High	[R].LLREEALVISALK.[G]		0.00023956	6.32577e-05	1	1	8	Q3UWY1	Q3UWY1 [36-48]		Oogenesin-3 OS=Mus musculus OX=10090 GN=Oog3 PE=2 SV=1	1	188897	118053		35529.9	58501.4	48654.7	17457.6	34453.8	60245	30301.7	40946.3	38551.9	24314.7	50715.6	32220.6	33093	12154.4	32282.4	24447.9	56663.8		High	High	Not Found	Peak Found	High	Peak Found	Peak Found	High	Peak Found	Peak Found	Peak Found	High	Peak Found	Peak Found	Peak Found
FALSE	High	[R].LLPVQENFLLK.[F]		0.000378609	6.32577e-05	1	2	17	P12658	P12658 [170-180]		Calbindin OS=Mus musculus OX=10090 GN=Calb1 PE=1 SV=2	0						58681.9	26294.5		151056	50146.3	116379		59834						97251.4	73481.9		Not Found	High	High	High	High	High	High	High	High	Peak Found	High	High	High	High	High
FALSE	High	[R].LLREYQELMNTK.[L]		0.000683435	6.32577e-05	1	3	1	CON_IPI00009867.3	CON_IPI00009867.3 [449-460]		SWISS-PROT:P13647 Tax_Id=9606 Gene_Symbol=KRT5 Keratin, type II cytoskeletal 5	1		67384.4																				Not Found	High	Not Found	Not Found	Not Found	Not Found	Not Found	Not Found	Not Found	Not Found	Not Found	Not Found	Not Found	Not Found	Not Found
FALSE	High	[R].VTTVTEIGKDVIGLR.[I]		1.92476e-07	6.32577e-05	1	1	20	Q8CIE6	Q8CIE6 [1203-1217]		Coatomer subunit alpha OS=Mus musculus OX=10090 GN=Copa PE=1 SV=2	1	669882	596250	212912	272033	338125	266830	312758	394746	388008	209131	351051	328695	402743	387828	274413	337294	283310	452494	377964	245498		High	High	High	High	High	High	High	High	High	High	High	High	High	High	High
FALSE	High	[K].LLPVLIHTFWIDAK.[N]		0.000191346	6.32577e-05	1	1	15	P47802	P47802 [104-117]		Metaxin-1 OS=Mus musculus OX=10090 GN=Mtx1 PE=1 SV=1	0	7095.66	10674.7	9631.55	9312.56	14263.5	12101.2	13432.5	14437.5	12027.9	8889.32	13730.3	5496.74	6711.38	4975.41	8651.29	9331.58	6724.97	11042.3	7916.13	6646.74		High	High	High	High	High	High	High	High	High	High	High	Peak Found	Peak Found	High	High
FALSE	High	[K].LLNLGLITESQAHTLEDEVAEALQK.[L]		0.000977143	6.32577e-05	1	1	1	P47867	P47867 [178-202]		Secretogranin-3 OS=Mus musculus OX=10090 GN=Scg3 PE=1 SV=1	0		38592.3						12508.5														Not Found	High	Not Found	Not Found	Not Found	Not Found	Not Found	Peak Found	Not Found	Not Found	Not Found	Not Found	Not Found	Not Found	Not Found
FALSE	High	[R].IINLGPVHPGPLSPEPQPMGVR.[V]		0.000644785	6.32577e-05	1	1	2	Q3TWL2	Q3TWL2 [157-178]		Type 1 phosphatidylinositol 4,5-bisphosphate 4-phosphatase OS=Mus musculus OX=10090 GN=Pip4p1 PE=1 SV=1	0																					No Quan Values	Not Found	Not Found	Not Found	Not Found	Not Found	Not Found	Not Found	Not Found	Not Found	Not Found	High	Not Found	Not Found	Not Found	Not Found
FALSE	High	[K].LINLTDILKQEK.[K]		0.000155398	6.32577e-05	1	1	15	P42337	P42337 [712-723]		Phosphatidylinositol 4,5-bisphosphate 3-kinase catalytic subunit alpha isoform OS=Mus musculus OX=10090 GN=Pik3ca PE=1 SV=2	1				7202.21						20835.9			14379.4									High	Not Found	High	Peak Found	Not Found	Not Found	High	High	High	High	High	High	High	High	High
FALSE	High	[R].VTVVDVNEAR.[I]		0.000834383	6.32577e-05	1	1	18	O70475	O70475 [32-41]		UDP-glucose 6-dehydrogenase OS=Mus musculus OX=10090 GN=Ugdh PE=1 SV=1	0	32892.7	40296.2	43637.6	23078.5		41142.7	42901.5	40480.6	34582	30368.5	52126.8	34678.1	30783.7	31868	27975.4	35093.6	27729.6	27124.1	27652.7	35083.9		High	Peak Found	High	High	Not Found	High	High	High	High	High	High	High	High	High	High
FALSE	High	[K].ILNLYTPLNEFEER.[V]		9.13154e-07	6.32577e-05	1	1	20	P21271	P21271 [1745-1758]		Unconventional myosin-Vb OS=Mus musculus OX=10090 GN=Myo5b PE=1 SV=2	0	14387.4	18439.7	22672.6	24799.5	14865.7	13924.7	24584.6	29890.2	24107.1	22470.2	34678.1	23811.4	17678	15345	25701.2	12434.3	7887.83	14279.3	22181.2	27441.8		High	High	High	High	High	High	High	High	High	High	High	High	High	High	High
FALSE	High	[R].LINQVLELQHTLEDLSAR.[V]		4.5042e-09	6.32577e-05	1	1	14	Q78YZ6	Q78YZ6 [66-83]		Short coiled-coil protein OS=Mus musculus OX=10090 GN=Scoc PE=1 SV=1	0	148259	172660	44043.7	25970		328936	9677.76			61131.4	90156.4	54941.4	4336.16		2341.8	49157.4		43900.1	16807.3	69240.4		High	High	High	Peak Found	High	High	Peak Found	High	High	Peak Found	High	Peak Found	High	High	High
FALSE	High	[K].LLNSSNIAEHPGFMK.[T]		2.95668e-08	6.32577e-05	1	1	20	Q8BH15	Q8BH15 [272-286]		CCR4-NOT transcription complex subunit 10 OS=Mus musculus OX=10090 GN=Cnot10 PE=1 SV=1	0	49796.7	103702	88322.4	72138	64618.6		79283	104753	103910	77908.5	108480	79176.4	78494.8	64450.4	72154.2	57461.3	56068.7		56450.5	2294.64		High	High	High	High	High	High	High	High	High	High	High	High	High	High	High
FALSE	High	[R].ILNVFHELNLKDAISYVAEGER.[R]		0.00101017	6.32577e-05	1	1	2	G3X939	G3X939 [526-547]		Sodium/hydrogen exchanger 3 OS=Mus musculus OX=10090 GN=Slc9a3 PE=1 SV=1	1																					No Quan Values	Not Found	Not Found	Not Found	Not Found	Not Found	Not Found	Not Found	Not Found	Not Found	Not Found	Not Found	High	Not Found	Not Found	High
FALSE	High	[K].LLNVLPVSLR.[L]		0.000545971	6.32577e-05	1	1	39	Q9CWE6	Q9CWE6 [19-28]		Oocyte-expressed protein homolog OS=Mus musculus OX=10090 GN=Ooep PE=1 SV=1	0	4.71177e+07	1.08017e+08	4.57631e+07	6.44459e+07	2.84646e+07	5.31876e+07	3.7327e+07	2.74584e+07	4.86029e+07	3.66643e+07	3.45944e+07	4.18866e+07	2.76912e+07	5.77869e+07	5.53461e+07	9.50152e+07	4.01689e+07	8.82824e+07	2.75084e+07	4.17069e+07		High	High	High	High	High	High	High	High	High	High	High	High	High	High	High
FALSE	High	[K].VTVNTNMTDLNDYLQHILK.[S]		1.06966e-06	6.32577e-05	1	1	4	Q9JIF7	Q9JIF7 [853-871]		Coatomer subunit beta OS=Mus musculus OX=10090 GN=Copb1 PE=1 SV=1	0	20206.3	61749.8			5175.88	11096.3	12864.5					18392.7				9578.35		20220.2	40646.9	23714.8		Peak Found	High	Not Found	Not Found	Peak Found	High	Peak Found	Not Found	Not Found	Not Found	Not Found	Peak Found	Not Found	Not Found	Not Found
FALSE	High	[R].LLPALTVLDIHDNQLTSLPSAIR.[E]		1.20631e-05	6.32577e-05	1	1	8	Q9CRC8	Q9CRC8 [103-125]		Leucine-rich repeat-containing protein 40 OS=Mus musculus OX=10090 GN=Lrrc40 PE=1 SV=2	0	195614	149409			38546.9	35056.8	19867.9		93283.4	58568.2	72841.2	142412	47734	44863.1	23143.5	22242.1	18335.6	80834.1	42118.5	25997.1		High	High	Not Found	Not Found	Peak Found	High	Peak Found	Not Found	Peak Found	High	Peak Found	Peak Found	High	High	Peak Found
FALSE	High	[K].LIPDSIGKDIEK.[A]		8.67717e-05	6.32577e-05	1	1	16	P97351	P97351 [188-199]		40S ribosomal protein S3a OS=Mus musculus OX=10090 GN=Rps3a PE=1 SV=3	1	550783	634560	711765	523446	448692	662224	656380	464162	596088	530989	476360	360342	465666	471814	377639	437235	216784	970895	787884	574288		High	High	High	High	High	High	High	Peak Found	High	High	High	High	High	High	Peak Found
FALSE	High	[R].LIPEMDQVFTEVEMTTLEK.[V]		1.40789e-06	6.32577e-05	1	1	20	Q9JKR6	Q9JKR6 [841-859]		Hypoxia up-regulated protein 1 OS=Mus musculus OX=10090 GN=Hyou1 PE=1 SV=1	0	1.16267e+06	1.06818e+06	809189	826492	1.12417e+06	1.55102e+06	1.02549e+06	1.33129e+06	1.861e+06	1.17928e+06	1.35382e+06	987822	460351	1.29023e+06	1.44762e+06	337627	954064	1.49056e+06	756232	1.12505e+06		High	High	High	High	High	High	High	High	High	High	High	High	High	High	High
FALSE	High	[R].LIPEMDQVFTEVEMTTLEK.[V]	1xOxidation [M]	1.92476e-07	6.32577e-05	1	1	22	Q9JKR6	Q9JKR6 [841-859]		Hypoxia up-regulated protein 1 OS=Mus musculus OX=10090 GN=Hyou1 PE=1 SV=1	0	320073	222179	389660	443231	339375	332475	155909	327491	382714	233581	244149	106831	363515	281898	406766	200484	241321	114069	468230	291821		High	Peak Found	High	High	High	High	High	High	High	High	High	High	High	High	High
FALSE	High	[K].ILPEQGLMLTGSADK.[T]		5.58737e-07	6.32577e-05	1	1	18	P27612	P27612 [159-173]		Phospholipase A-2-activating protein OS=Mus musculus OX=10090 GN=Plaa PE=1 SV=4	0		54249.5	26084.8	11959.9	76527.4	18201.6	95884.5	20472.1	42114.7	31267.6	30444.9	65271.8	19432.6	36112.5	40876.5	36434.9	26440.9		49162	19634.2		High	High	High	Peak Found	High	High	Peak Found	High	High	High	High	High	High	High	High
FALSE	High	[K].LLPEYPGVLSEVQEEK.[G]		3.41532e-05	6.32577e-05	1	1	2	P00375	P00375 [159-174]		Dihydrofolate reductase OS=Mus musculus OX=10090 GN=Dhfr PE=1 SV=3	0		31010.7	49668.7		38411.2	53684.9		34084.3	36925.3	29593.2	32285.3	47281	40504.3	31158.9	41478	55518.5	20190.2	70723.5	47872.4	31909		Not Found	Peak Found	High	Not Found	Peak Found	High	Not Found	Peak Found	Peak Found	Peak Found	Peak Found	Peak Found	Peak Found	Peak Found	Peak Found
FALSE	High	[K].LIPGLNNLFDKLIWR.[K]		0.000366215	6.32577e-05	1	1	14	Q9JLV2	Q9JLV2 [416-430]		Short transient receptor potential channel 4-associated protein OS=Mus musculus OX=10090 GN=Trpc4ap PE=1 SV=2	1	5578.7	4287.69	2944.46	2832.29	6714.28	3792.55	6073.7	8407.98	5539.35	5276	5788.41	3490.61	3850.69	4198.55	6597.4	5576.36	3042.73	4212.65	5305.9	5114.21		Peak Found	High	Peak Found	High	High	Peak Found	High	Peak Found	High	High	High	Peak Found	High	High	High
FALSE	High	[R].LLPHMHNIVEYMLQR.[T]		0.000436134	6.32577e-05	1	1	1	Q8BFY9	Q8BFY9 [258-272]		Transportin-1 OS=Mus musculus OX=10090 GN=Tnpo1 PE=1 SV=2	0	21867.2	26315.4				5081.92					27061.7	1659.47	6317.29				1189.64		5331.76			High	Peak Found	Not Found	Not Found	Not Found	Peak Found	Not Found	Not Found	Not Found	Not Found	Peak Found	Peak Found	Peak Found	Not Found	Not Found
FALSE	High	[R].VTVEAFKPLLSSR.[S]		2.28186e-06	6.32577e-05	1	1	10	Q9JK23	Q9JK23 [246-258]		Proteasome assembly chaperone 1 OS=Mus musculus OX=10090 GN=Psmg1 PE=1 SV=1	0												61182.6			42853.6	37136		31240.4				Not Found	High	High	Not Found	High	High	High	Not Found	High	High	High	High	Not Found	High	Peak Found
FALSE	High	[K].LLPIPDSLPISPDDGQHADIYK.[L]		1.3631e-08	6.32577e-05	1	1	18	Q80U62	Q80U62 [645-666]		Run domain Beclin-1-interacting and cysteine-rich domain-containing protein OS=Mus musculus OX=10090 GN=Rubcn PE=1 SV=2	0	53982.5		155196	88706.6	33014.3	11766.1		85944.5	11964.2		13331.6						122964	150630	59430	300334		High	Not Found	High	Peak Found	High	High	High	High	High	High	Peak Found	High	High	High	High
FALSE	High	[K].ILPLTGIPVLFLPGNAGSYK.[Q]		0.000131566	6.32577e-05	1	1	9	Q3UUQ7	Q3UUQ7 [80-99]		GPI inositol-deacylase OS=Mus musculus OX=10090 GN=Pgap1 PE=1 SV=3	0						21740.7						24117.5		34293.5								Not Found	High	Not Found	High	Not Found	Peak Found	Not Found	Not Found	High	Not Found	High	High	High	High	Not Found
FALSE	High	[R].IIPPGSGIIHQVNLEYLAR.[V]		2.51237e-07	6.32577e-05	1	1	20	P28271	P28271 [169-187]		Cytoplasmic aconitate hydratase OS=Mus musculus OX=10090 GN=Aco1 PE=1 SV=3	0	240432	173064	173662	70879.4	169752	202721	135761	116014	620938	234466	108671	178789	181335	220577	171879	239938	70954.2	286110	254092	176376		High	High	High	High	High	High	High	High	High	High	High	High	High	High	High
FALSE	High	[R].LLPQGTVIFEDISIEHFEGTVTK.[V]		2.19095e-08	6.32577e-05	1	1	19	Q91W50	Q91W50 [247-269]		Cold shock domain-containing protein E1 OS=Mus musculus OX=10090 GN=Csde1 PE=1 SV=1	0	204174	206009	125491	103893		172070	89629.9		133361	127684	162407	108264	117640	47553.4	80333.8	125368	78965.2	106238	62620.4	126185		High	High	High	High	High	High	High	High	High	High	High	High	High	High	High
FALSE	High	[K].LIPQQVIPFNPLNYDFLPTTWK.[L]		5.47494e-08	6.32577e-05	1	1	19	P56840	P56840 [59-80]		Protein TCL1B1 OS=Mus musculus OX=10090 GN=Tcl1b1 PE=3 SV=1	0	666110	760486	681386	726330	513507	864671	443967	614450	387561	296852	650524	576668	575412	468456	536966	230834	332203	481979	570085	673385		Peak Found	High	High	High	High	High	High	High	High	High	High	High	High	High	High
FALSE	High	[R].LLPQVLISTGPGFYEDEHHR.[L]		4.83686e-10	6.32577e-05	1	1	20	P56841	P56841 [11-30]		Protein TCL1B2 OS=Mus musculus OX=10090 GN=Tcl1b2 PE=3 SV=1	0	392330	111511	133188	151812	279639	148471	102959	55337.9	282321		201933	117706	98697.8	169202	190324	152696		185141		173078		High	High	High	High	High	High	High	High	High	High	High	High	High	High	High
FALSE	High	[K].VTVAGLAGKDPVQCSR.[D]		9.19784e-05	6.32577e-05	1	1	6	Q99LX0	Q99LX0 [33-48]		Parkinson disease protein 7 homolog OS=Mus musculus OX=10090 GN=Park7 PE=1 SV=1	1	13717.3	9211.55	9918.96	17866.2	12185	13759.8	15348.5	16529.6	22616.7	12059	40001.5	8698.97	8757.56	29495.4	32782.6	33947.9	14035.4	29959.5	9231.91	10488.8		High	Peak Found	Peak Found	Peak Found	High	Peak Found	Peak Found	Peak Found	Peak Found	Peak Found	High	Peak Found	Peak Found	Peak Found	Peak Found
FALSE	High	[R].LLPVFAQTFQHTMLPSIR.[K]		1.70504e-06	6.32577e-05	1	1	11	Q69ZR2	Q69ZR2 [525-542]		E3 ubiquitin-protein ligase HECTD1 OS=Mus musculus OX=10090 GN=Hectd1 PE=1 SV=2	0	90344.5	95046.4		65736.1	151345	113305	91209.4	56458.8	83141.8		113003	100819	109150	87505.5	87775.3	92467.4	47818.2	120981	163267	84562.1		Peak Found	Peak Found	Not Found	High	High	High	High	Peak Found	High	Not Found	Peak Found	High	Peak Found	Peak Found	Peak Found
FALSE	High	[R].LLPVFAQTFQHTMLPSIR.[K]	1xOxidation [M13]	2.05528e-05	6.32577e-05	1	1	15	Q69ZR2	Q69ZR2 [525-542]		E3 ubiquitin-protein ligase HECTD1 OS=Mus musculus OX=10090 GN=Hectd1 PE=1 SV=2	0	16823.1	24593.9	23772.6	25507.2	13271.9	17182	19312.2	18603.4	14594.1	10930.6	12765.6	14356	12871.3	11909.1	15685.3	21674.3	13677.9	17601.1	15699.5	19405.1		High	Peak Found	High	Peak Found	Peak Found	High	High	High	High	High	High	High	Peak Found	High	High
FALSE	High	[R].IIPVLLEHGLER.[L]		3.22197e-05	6.32577e-05	1	1	20	P37913	P37913 [514-525]		DNA ligase 1 OS=Mus musculus OX=10090 GN=Lig1 PE=1 SV=2	0	48399.6		19380.1	21030.5	46545.9	16091.2	25706.9		57866.9	24158.2	34688.8	21355.6		26928.5	28738.7	40104.9	25348	26774.5	41695.7	35226.5		High	High	High	High	High	High	High	High	High	High	High	High	High	High	High
FALSE	High	[K].LLPVLQEALSAYLDSAK.[M]		1.77752e-06	6.32577e-05	1	1	17	Q8BIW1	Q8BIW1 [351-367]		Exopolyphosphatase PRUNE1 OS=Mus musculus OX=10090 GN=Prune1 PE=1 SV=1	0	366778	196188	335212	225017	190745	143136	167280	673932	515388	186724	389148	306803	210230	239240	290612	133434	237000	237961	282020	862190		High	Peak Found	High	High	High	High	High	High	High	High	High	High	High	Peak Found	Peak Found
FALSE	High	[K].IMEVDYSVSK.[K]		0.000394693	6.32577e-05	1	1	20	Q5SF07	Q5SF07 [68-77]		Insulin-like growth factor 2 mRNA-binding protein 2 OS=Mus musculus OX=10090 GN=Igf2bp2 PE=1 SV=1	0	513237	568412	787888	636587	302201	658498	825934	554088	803936	437840	691412	675377	697446	474693		562075	397011	839329	1.02466e+06	832457		High	High	High	High	High	High	High	High	High	High	High	High	High	High	High
FALSE	High	[K].IMEVDYSVSK.[K]	1xOxidation [M2]	8.39298e-05	6.32577e-05	1	1	65	Q5SF07	Q5SF07 [68-77]		Insulin-like growth factor 2 mRNA-binding protein 2 OS=Mus musculus OX=10090 GN=Igf2bp2 PE=1 SV=1	0	102048	121973	67106.8	63580.7	101253	100383	67160.1	68045.2	73774.6	80686.2	73469.1	35112.9	55733	58642	46040.6	44998.5	45577.9	60960.2	68887.1	51826.5		High	High	High	High	High	High	High	High	High	High	High	High	High	High	High
FALSE	High	[R].IMEVIDAITTTAQSHQR.[T]		2.39227e-09	6.32577e-05	1	1	19	P12382	P12382 [185-201]		ATP-dependent 6-phosphofructokinase, liver type OS=Mus musculus OX=10090 GN=Pfkl PE=1 SV=4	0	377053	230851	67196	49723.8	141303	116648	119306	270034	149888	83252	76169.4	57302.3	59237.1	87756.7	95399.1	131390	78580.9	87511.5	65718.9	156487		High	High	High	High	High	High	High	Peak Found	High	High	High	High	High	High	High
FALSE	High	[K].IPAGEDYSLK.[L]		0.000116122	6.32577e-05	1	1	42	Q9CX34	Q9CX34 [183-192]		Protein SGT1 homolog OS=Mus musculus OX=10090 GN=Sugt1 PE=1 SV=3	0	637356	688904	673756	459026	170757	538103	717684	570391	573759	504582	783167	527395	438993	573886	616703	531645	383969	478835	483439	525150		High	High	High	High	High	High	High	High	High	High	High	High	High	High	High
FALSE	High	[R].LPAHHVIVTVPLGFLK.[E]		2.84934e-09	6.32577e-05	1	1	20	Q8C0L6	Q8C0L6 [271-286]		Peroxisomal N(1)-acetyl-spermine/spermidine oxidase OS=Mus musculus OX=10090 GN=Paox PE=1 SV=3	0	3.16691e+06	4828350	407814	757436	752417	1.20751e+06	990035	1.07265e+06	730209	1270547	1.12493e+06	890033	966360		874464	944752	383468	718514	2.68309e+06	1.07391e+06		High	High	High	High	High	High	High	High	High	High	High	High	High	High	High
FALSE	High	[R].LPAKPEVSSDEDVQYR.[V]		2.64621e-11	6.32577e-05	1	1	20	Q8BMS1	Q8BMS1 [661-676]		Trifunctional enzyme subunit alpha, mitochondrial OS=Mus musculus OX=10090 GN=Hadha PE=1 SV=1	0	227058	304193	302993	421479	430415	490065	413847	455587	403384	262287	371609	283561	365128	365648	424169	300104	335748	325212	434319	369335		High	High	High	High	High	High	High	High	High	High	High	High	High	High	High
FALSE	High	[K].IPANWTNPLGK.[Y]		9.19784e-05	6.32577e-05	1	1	20	Q64514	Q64514 [99-109]		Tripeptidyl-peptidase 2 OS=Mus musculus OX=10090 GN=Tpp2 PE=1 SV=3	0	183505	318407	165280	141149	158686	189145	208401	170403	217664	130384	184032	121130	182941	136936	227306	186711	106633	177557	163724	220247		High	High	High	High	High	High	High	High	High	High	High	High	High	High	High
FALSE	High	[R].LPASLFVVNHISR.[D]		1.38464e-06	6.32577e-05	1	1	8	Q3UHQ6	Q3UHQ6 [197-209]		Protein dopey-2 OS=Mus musculus OX=10090 GN=Dop1b PE=1 SV=3	0	198445	165641	98096.2	45978.2	149512	83536.4	86933.6	66123.4	121534	73743.6	84149.6	75753.4	80330.3	58759.8	85964.7	86103.4	75980.2	72543.9		76552.1		High	Peak Found	Peak Found	Peak Found	Peak Found	Peak Found	Peak Found	High	High	High	High	Peak Found	High	Peak Found	Peak Found
FALSE	High	[K].LPATEKPVLLSK.[D]		6.79151e-06	6.32577e-05	1	1	20	Q9JKR6	Q9JKR6 [878-889]		Hypoxia up-regulated protein 1 OS=Mus musculus OX=10090 GN=Hyou1 PE=1 SV=1	0	1.84548e+06	2183378	1.84792e+06	2.03933e+06	1.43124e+06	1.50472e+06	2324778	1.56428e+06	1.59852e+06	1.96176e+06	2.819e+06	1153870	1.48587e+06	1.25422e+06	2.38857e+06	1.54014e+06	1.74058e+06	2691402	1.48785e+06	1.4174e+06		High	High	High	High	High	High	High	High	High	High	High	High	High	High	High
FALSE	High	[K].LPAVGGNEGVGQVIAVGSSVSALKPGDWVIPANAGLGTWR.[T]		9.31898e-06	6.32577e-05	1	1	9	Q9DCS3	Q9DCS3 [100-139]		Enoyl-[acyl-carrier-protein] reductase, mitochondrial OS=Mus musculus OX=10090 GN=Mecr PE=1 SV=2	0						340147				133177		49967.7						48099.9	125685	56012.8		High	Not Found	Not Found	Not Found	High	Peak Found	Not Found	Not Found	Not Found	High	Not Found	Peak Found	High	Not Found	High
FALSE	High	[K].VTHLTEDLNK.[Q]		0.000761457	6.32577e-05	1	1	19	Q8BL66	Q8BL66 [193-202]		Early endosome antigen 1 OS=Mus musculus OX=10090 GN=Eea1 PE=1 SV=2	0	254831	185783	300675	303436	7421.9	274911	450383	279197	295946	373164	236429	175288	348178	299715	312481	400429	256846	270621	212295	295328		High	High	High	High	Peak Found	High	High	High	High	High	High	High	High	High	High
FALSE	High	[R].IPAYFITVHDPAVPPGEDPDGR.[Y]		2.39875e-06	6.32577e-05	1	1	19	Q9Z1Q9	Q9Z1Q9 [730-751]		Valine--tRNA ligase OS=Mus musculus OX=10090 GN=Vars1 PE=1 SV=1	0	45276.3	39005.3	23870.7	21538.3	26926.5	26859.3	33376.3	32564.8	35239.4	23658.4	27386.5	24746.1	30624.7	29485.1	27831.6	26950.7	24056	29038.1	44884.2	32518.6		High	High	Peak Found	High	High	High	High	High	High	High	High	High	High	High	High
FALSE	High	[R].LPAYLTIQMVR.[F]		4.72545e-05	6.32577e-05	1	1	22	Q9JMA1	Q9JMA1 [320-330]		Ubiquitin carboxyl-terminal hydrolase 14 OS=Mus musculus OX=10090 GN=Usp14 PE=1 SV=3	0	398068	195557	212076	145324	210011	223300	87786.8	174447	234400	247135	53230.8	49958.8	225857	151487	161775	418170	131715	299569	331318	214842		High	High	High	High	High	High	High	High	High	High	High	High	High	High	High
FALSE	High	[K].VTHLSTLQVGSLSVK.[C]		0.000644785	6.32577e-05	1	1	5	Q99KB8	Q99KB8 [138-152]		Hydroxyacylglutathione hydrolase, mitochondrial OS=Mus musculus OX=10090 GN=Hagh PE=1 SV=2	0																					No Quan Values	Not Found	Not Found	Not Found	Not Found	High	Not Found	Not Found	High	High	High	Not Found	Not Found	Not Found	Not Found	Not Found
FALSE	High	[R].IPDEIIDMVR.[E]		0.000222271	6.32577e-05	1	1	20	Q9QXA5	Q9QXA5 [71-80]		U6 snRNA-associated Sm-like protein LSm4 OS=Mus musculus OX=10090 GN=Lsm4 PE=1 SV=1	0	791442	376746	362469	537359	618494	309809	451217	362462	461245	695355	523331	563530	521206	356156	547499	514136	345549	591559	474715	462751		High	High	High	High	High	High	High	High	High	High	High	High	High	High	High
FALSE	High	[R].IPDEIIDMVREEAAK.[G]		0.00020623	6.32577e-05	1	1	19	Q9QXA5	Q9QXA5 [71-85]		U6 snRNA-associated Sm-like protein LSm4 OS=Mus musculus OX=10090 GN=Lsm4 PE=1 SV=1	1	26032.6	22790.6	19612.4	11584.4	10588.8	4096.7	15550.7	19558.7	20500.4	8432.03	25026.8	17223.7	23807	11546.9	2503.77	17425.5	8242.51	3561.91	3225.13	8695.1		High	High	High	High	High	High	High	High	High	Peak Found	High	High	High	High	High
FALSE	High	[K].IPAFLNVVDIAGLVK.[G]		0.000125156	6.32577e-05	1	1	17	Q9CZ30	Q9CZ30 [84-98]		Obg-like ATPase 1 OS=Mus musculus OX=10090 GN=Ola1 PE=1 SV=1	0	15928.2	10477.2	15513.5	12080.5	18337.5	15206	11650.7	16744.7	18537.8	10915.4	13808.9	13484.9	13120.6	10113.7	12373.2	6438.77	12674.4	23017.3	15466.9	12887.5		High	High	Peak Found	High	High	High	High	High	High	High	Peak Found	High	High	High	High
FALSE	High	[R].VTHLFDVHSLEQQSEMAPR.[Q]		1.84444e-05	6.32577e-05	1	1	20	Q3UN04	Q3UN04 [183-201]		Ubiquitin carboxyl-terminal hydrolase 30 OS=Mus musculus OX=10090 GN=Usp30 PE=1 SV=1	0	137092		7064.93	63327.4	7527.55	60480.7	8538.67	6041.33	69476.4	111832		10021.6	42436.2	48386.5	10801	3937.31	48216.3	2593.07	11775.4	11487		High	High	High	High	High	High	High	High	High	High	High	High	High	High	High
FALSE	High	[R].LPDGTSLTQTFR.[A]		1.6971e-05	6.32577e-05	1	1	18	Q922Y1	Q922Y1 [220-231]		UBX domain-containing protein 1 OS=Mus musculus OX=10090 GN=Ubxn1 PE=1 SV=1	0	271562	384159	108742	133424	254003	224815	105281	192190	74822.2	201633	139459	153466	100047	100756	285997	241937	191184	67813.9	293934	218690		High	High	High	High	High	High	High	High	High	High	High	High	Peak Found	High	High
FALSE	High	[R].LPDLVNSAILLALNKR.[E]		2.05732e-07	6.32577e-05	1	1	9	Q8R0G9	Q8R0G9 [659-674]		Nuclear pore complex protein Nup133 OS=Mus musculus OX=10090 GN=Nup133 PE=1 SV=2	1	53263.9	55422	42460	31401.1	9791.8	44628.6	24289.9		41872.1	29787	13974.9	23082.5	27633.8	14620.5	21631.5	30405.5	23196	21256.8	11641.2	34660		Peak Found	High	High	Peak Found	High	High	Peak Found	Not Found	Peak Found	Peak Found	Peak Found	High	High	Peak Found	Peak Found
FALSE	High	[R].LPDNYTQDTWR.[K]		4.57068e-05	6.32577e-05	1	1	8	Q3TCH7	Q3TCH7 [54-64]		Cullin-4A OS=Mus musculus OX=10090 GN=Cul4a PE=1 SV=1	0			92774.4		48020.7	61111.4	75640.2	71621.8			124188		55737.5	71388		70904.6				198528		High	High	High	High	High	Peak Found	Peak Found	Peak Found	High	Not Found	Peak Found	High	Peak Found	High	Not Found
FALSE	High	[R].IPDQLVILDMK.[H]		1.01281e-05	6.32577e-05	1	1	20	Q9D1D4	Q9D1D4 [117-127]		Transmembrane emp24 domain-containing protein 10 OS=Mus musculus OX=10090 GN=Tmed10 PE=1 SV=1	0	197554	226543	83637.7	77476.2	90077.8	64365.3	110387	101415	135222	105566	160349	106525	86715.9	80457	60952	81295.3	66747.7	83914.4	85417.7	88652.1		High	High	High	High	High	High	High	High	High	High	High	High	High	High	High
FALSE	High	[K].LPDVYGVFQFK.[V]		0.000351291	6.32577e-05	1	1	14	O54734	O54734 [366-376]		Dolichyl-diphosphooligosaccharide--protein glycosyltransferase 48 kDa subunit OS=Mus musculus OX=10090 GN=Ddost PE=1 SV=2	0	441262	465456	573730	374699	275243	637579	528655	597005	780384	657571	724187	589329	440279	586762	409798	543262	693411	519936	531891	576164		High	High	High	High	High	High	Peak Found	Peak Found	Peak Found	High	High	High	Peak Found	Peak Found	High
FALSE	High	[K].LPDYKPYPMYPATTSLVNVVPK.[L]		3.58071e-08	6.32577e-05	1	1	20	P49615	P49615 [233-254]		Cyclin-dependent-like kinase 5 OS=Mus musculus OX=10090 GN=Cdk5 PE=1 SV=1	0	387579	213428	197553	223654	291794	67258.5	283299	369260	218552	393901	465726	303773	335623	259195	395271	291633	140503	335037	373264	326655		High	High	High	High	High	High	High	High	High	High	High	High	High	High	High
FALSE	High	[K].LPDYKPYPMYPATTSLVNVVPK.[L]	1xOxidation [M9]	2.65595e-10	6.32577e-05	1	1	9	P49615	P49615 [233-254]		Cyclin-dependent-like kinase 5 OS=Mus musculus OX=10090 GN=Cdk5 PE=1 SV=1	0	136851	91849.4	120357	125642	73041	98975.3	79082.9	104166	116429	58283.8	106326		98842.4	91244.1	86683.1	128174	67808.6	81252.3	102896	70537.7		Peak Found	Peak Found	High	High	High	High	Peak Found	Peak Found	Peak Found	Peak Found	Peak Found	High	Peak Found	High	High
FALSE	High	[K].LPDYSSIDIMR.[D]		0.000253931	6.32577e-05	1	1	6	G5E870	G5E870 [1998-2008]		E3 ubiquitin-protein ligase TRIP12 OS=Mus musculus OX=10090 GN=Trip12 PE=1 SV=1	0	111812	104684		84907	43866.8	30203.5	56683.3	45159.1	119827		81350.4	78926.6	22550.8	34348.2	69932.5	55743.8		57743.1	86694			Peak Found	Peak Found	Not Found	Peak Found	Peak Found	Peak Found	High	Peak Found	Peak Found	Not Found	High	Peak Found	High	Peak Found	High
FALSE	High	[R].LPEAAFLAR.[T]		0.000953079	6.32577e-05	1	1	20	O55029	O55029 [751-759]		Coatomer subunit beta' OS=Mus musculus OX=10090 GN=Copb2 PE=1 SV=2	0	459686	723962	488018	346866	356462	595276	626696	577797	805889	453324	712457	425118	445856	599753	541927	735245	296569	480537	654706	703221		High	High	High	High	High	High	High	High	High	High	High	High	High	High	High
FALSE	High	[K].VTHLDLKETDLGVNGLK.[T]		7.09404e-10	6.32577e-05	1	1	20	Q6B966	Q6B966 [632-648]		NACHT, LRR and PYD domains-containing protein 14 OS=Mus musculus OX=10090 GN=Nlrp14 PE=1 SV=2	1	122438	310834	66036.8	105759	205068	303902	476472	59931.2	62726.6	176322	82171.5	66083.5	369886	108142		126828	54455.6	154605	151063			High	High	High	High	High	High	High	High	High	High	High	High	High	High	High
FALSE	High	[R].LPEDQAVINR.[Y]		0.00094519	6.32577e-05	1	1	10	O35435	O35435 [136-145]		Dihydroorotate dehydrogenase (quinone), mitochondrial OS=Mus musculus OX=10090 GN=Dhodh PE=1 SV=2	0	72289.8	60282	71622.3	73383.1		69598.6	91134.4	95981.5	81107.2	79099.3	81063	73144.4	64180.5	65228.7	64622.1	57089.4	68416.9	58497	95155.3	88684.8		Peak Found	Peak Found	High	High	Not Found	Peak Found	High	High	High	Peak Found	High	High	Peak Found	Peak Found	Peak Found
FALSE	High	[K].IPEELKPWLVEDWDLVTR.[Q]		9.63456e-06	6.32577e-05	1	1	17	Q9R0Q4	Q9R0Q4 [125-142]		Mortality factor 4-like protein 2 OS=Mus musculus OX=10090 GN=Morf4l2 PE=1 SV=1	0			7697.22		5304.68															10789.7		High	High	High	High	High	High	Not Found	High	Not Found	High	Not Found	High	High	High	Not Found
FALSE	High	[R].LPEGDLGKEIEQK.[Y]		3.72928e-06	6.32577e-05	1	1	19	P63242	P63242 [114-126]		Eukaryotic translation initiation factor 5A-1 OS=Mus musculus OX=10090 GN=Eif5a PE=1 SV=2	1		46650.6	68976.3	41786.3	90461.2		73446	256942	153749	32467.1	141626		30365.4	30595.7	61129.5	152943	20855.3			30232.5		High	High	High	High	High	High	High	High	High	High	High	High	High	High	High
FALSE	High	[R].LPDGSSFTNQFPSDAPLEEAR.[Q]		5.56687e-08	6.32577e-05	1	1	20	Q8VCH8	Q8VCH8 [324-344]		UBX domain-containing protein 4 OS=Mus musculus OX=10090 GN=Ubxn4 PE=1 SV=1	0	726986	617450	401020	320883	430232	377730	413304	403839	599604	448749	463137	313390	502617	285268	403597	479649	478270	537521	458350	434566		High	High	High	High	High	High	High	High	High	High	High	High	High	High	High
FALSE	High	[R].IPAEANPLADHVSATR.[I]		2.20927e-08	6.32577e-05	1	1	19	Q3KNM2	Q3KNM2 [193-208]		E3 ubiquitin-protein ligase MARCHF5 OS=Mus musculus OX=10090 GN=Marchf5 PE=1 SV=1	0	15821.8	113721	153181	213700	132234	275348	219446	16030.1	313483	154755	234086	10561.8	130107	108339	212903	156729	133072	86888.5	173672	178518		High	High	Peak Found	High	High	Peak Found	High	High	High	High	High	High	High	High	High
FALSE	High	[R].IPAASAAAMNLASAR.[T]		0.00045466	6.32577e-05	1	1	17	Q8BTI8	Q8BTI8 [2184-2198]		Serine/arginine repetitive matrix protein 2 OS=Mus musculus OX=10090 GN=Srrm2 PE=1 SV=3	0	73542.9	102395	109743	84348.3	68718.9	76611	67743.6	64641.6	90790.5	114997	68196.8	54577	60612.5	46050.5	74674.9	78900.5	55495.3	68128.5	87569.4	83745.9		High	High	High	High	High	High	Peak Found	High	High	High	High	High	High	Peak Found	High
FALSE	High	[R].LPAAGVGDMVMATVK.[K]		2.85984e-08	6.32577e-05	1	1	16	P62830	P62830 [52-66]		60S ribosomal protein L23 OS=Mus musculus OX=10090 GN=Rpl23 PE=1 SV=1	0	575920	542363	210839	118198	321437	314297	174360	183274	370728	227235	318693	190221	242129	246043	258315	319408	222324	283747	204710	353180		Peak Found	High	High	High	High	High	High	High	Peak Found	High	High	High	High	High	High
FALSE	High	[R].LNNPQKNEQPAASGNDSEKEQASLQK.[T]		9.28486e-07	6.32577e-05	1	1	12	P97477	P97477 [85-110]		Aurora kinase A OS=Mus musculus OX=10090 GN=Aurka PE=1 SV=1	2																					No Quan Values	Not Found	High	High	High	Not Found	Not Found	High	High	High	High	Not Found	High	High	Not Found	Not Found
FALSE	High	[R].INNVPAEGENEVNNELANR.[M]		1.70504e-06	6.32577e-05	1	1	12	Q921M7	Q921M7 [168-186]		CYFIP-related Rac1 interactor B OS=Mus musculus OX=10090 GN=Cyrib PE=1 SV=1	0	16299.1	23816.2	22038.4	27056.3	28242.9	21558.8	31098.7	25360.2	23467.3	29274.3	38150.3	18171.3	21494.2	25428.9	35388	31133.1	13859.3	34734.9	25041.6	41120.4		High	High	Peak Found	Peak Found	High	Peak Found	Peak Found	High	High	Peak Found	High	Peak Found	Peak Found	Peak Found	High
FALSE	High	[K].LNPASAEIMLLR.[K]		0.000213211	6.32577e-05	1	1	20	Q8BIL5	Q8BIL5 [624-635]		Protein Hook homolog 1 OS=Mus musculus OX=10090 GN=Hook1 PE=1 SV=2	0	97084.8	95374.8	58849.2	48411.5	65328.2	50505.2		64718.6	133237	879741	78027.6	31022.7	69607.1	55769.5	212509	61361.8	29143.4	158896	53930.7	90977.5		High	High	High	High	High	High	High	High	High	High	High	High	High	High	High
FALSE	High	[R].LNPGGYFIGTTPNSFELIR.[R]		0.000129394	6.32577e-05	1	1	3	Q9D0L8	Q9D0L8 [297-315]		mRNA cap guanine-N7 methyltransferase OS=Mus musculus OX=10090 GN=Rnmt PE=1 SV=1	0	14057	21343.9	11858.7		8150.5	6442.2					19343.7	12164.9			16419.1	18048.1	11664.7					Peak Found	Peak Found	Peak Found	Not Found	Peak Found	Peak Found	Not Found	Not Found	Not Found	Not Found	Peak Found	High	High	Not Found	Peak Found
FALSE	High	[KR].VTIAQGGVLPNIQAVLLPK.[K]		4.22535e-06	6.32577e-05	2	8	20	Q64523; Q8BFU2	Q64523 [101-119]; Q8BFU2 [101-119]		Histone H2A type 2-C OS=Mus musculus OX=10090 GN=H2ac20 PE=1 SV=3 Histone H2A type 3 OS=Mus musculus OX=10090 GN=H2aw PE=1 SV=3	0	146286	225554	119261	79596.4	107958	168074	174259	233590	231427	94766.8	203056	168855	127984	92117.1	126806	143700	49685	144153	102121	90465.2	Shared	Peak Found	High	High	High	High	High	High	High	High	High	High	High	High	High	High
FALSE	High	[R].INQLYEQAK.[W]		0.000937366	6.32577e-05	1	1	15	Q8CIB5	Q8CIB5 [291-299]		Fermitin family homolog 2 OS=Mus musculus OX=10090 GN=Fermt2 PE=1 SV=1	0	95687.4	61846.2	69042.8	54338.9						66938.1			80497	62551.6	167723	77285.8		99592.3	113073	117357		Peak Found	Peak Found	High	High	Not Found	Not Found	High	Not Found	High	High	High	High	High	High	Peak Found
FALSE	High	[R].LNQQAHQLAFDSVFLR.[I]		1.41583e-09	6.32577e-05	1	1	20	Q3UM29	Q3UM29 [574-589]		Conserved oligomeric Golgi complex subunit 7 OS=Mus musculus OX=10090 GN=Cog7 PE=1 SV=1	0	66823.5	50129.2	45525.6	30973.7		28891.1		34160.1				28468.4	35104.5	34211.3	28391.7	36588.9	23595	33721.1				High	High	High	High	High	High	High	High	High	High	High	High	High	High	High
FALSE	High	[K].INQQEEPGFEVITR.[I]		3.51815e-06	6.32577e-05	1	1	18	Q9CXF4	Q9CXF4 [272-285]		TBC1 domain family member 15 OS=Mus musculus OX=10090 GN=Tbc1d15 PE=1 SV=1	0	132799			112808	177389	137210	125221	105255	153253	126112	105512	161262	108557	129891	102207	90807.3	85277.3	95156.3	137429	101229		High	High	High	High	High	High	High	High	High	High	High	High	High	High	High
FALSE	High	[R].LNQVIFPVSYNDKFYK.[D]		4.22948e-08	6.32577e-05	1	1	18	Q6PGB6	Q6PGB6 [22-37]		N-alpha-acetyltransferase 50 OS=Mus musculus OX=10090 GN=Naa50 PE=1 SV=1	1			88001.2			108420			99552.4	84729.2						76253.8		93154.3		130282		Not Found	High	High	High	High	High	Not Found	High	High	High	High	High	High	High	High
FALSE	High	[R].LNQVIFPVSYNDKFYKDVLEVGELAK.[L]		2.38756e-05	6.32577e-05	1	1	14	Q6PGB6	Q6PGB6 [22-47]		N-alpha-acetyltransferase 50 OS=Mus musculus OX=10090 GN=Naa50 PE=1 SV=1	2	45985.8	95662.8		32187.1	15782.7		62030		28319.6		52307.2		151681		17437.5							High	High	High	High	Peak Found	High	High	High	High	High	High	Not Found	High	Not Found	High
FALSE	High	[R].LNRLPAAGVGDMVMATVK.[K]		6.43014e-05	6.32577e-05	1	1	9	P62830	P62830 [49-66]		60S ribosomal protein L23 OS=Mus musculus OX=10090 GN=Rpl23 PE=1 SV=1	1	20741.3	20425.3	14028	3493.13	11649.5	11581.9	101508	15168.5	11180	13479.9	6828.6	17893.8	12628.9	9368.89	12070.8	11416.4	10310.7	10797.7	6551.25	8318.39		Peak Found	High	Peak Found	Peak Found	High	High	Peak Found	High	Peak Found	Peak Found	Peak Found	High	Peak Found	Peak Found	High
FALSE	High	[R].LNSAIIYDR.[D]		0.000724399	6.32577e-05	1	1	16	P07742	P07742 [131-139]		Ribonucleoside-diphosphate reductase large subunit OS=Mus musculus OX=10090 GN=Rrm1 PE=1 SV=2	0	65192.8		53996.1	91881.2	51277	63235.3		75227.9	108714	51841.4	84693.1	69580.9	58213.7	63113	99536.4	65069	44599.8	44406.1	67020.4	70090.5		Peak Found	High	High	High	High	High	Not Found	High	High	Peak Found	High	High	Peak Found	High	High
FALSE	High	[R].LNSAIIYDRDFSYNYFGFK.[T]		2.9814e-08	6.32577e-05	1	1	21	P07742	P07742 [131-149]		Ribonucleoside-diphosphate reductase large subunit OS=Mus musculus OX=10090 GN=Rrm1 PE=1 SV=2	1	32774.3	38883.1	44134.4			65707.9	44317.6	24392.6	26254.2	14772.6	25374.8	38464.4	66496.6	42841.9	29033	55552.8	10325	81242.5	97725.9	49936.2		High	High	High	High	High	High	High	High	High	High	High	High	High	High	High
FALSE	High	[R].INSVSSGLAEVDLETFLQAR.[V]		3.31002e-09	6.32577e-05	1	1	20	Q8R4N0	Q8R4N0 [106-125]		Citramalyl-CoA lyase, mitochondrial OS=Mus musculus OX=10090 GN=Clybl PE=1 SV=2	0	245626	334638	45713.9	47614.7	95381.2	77138.3	193519	225609	37738.6	152174	90241.7	1993.31	114061	31775.9	800.567	107568		82052.3	34288.9	61478.8		High	High	High	High	High	High	High	High	High	High	High	High	High	High	High
FALSE	High	[R].INSYGYGDHYIHIK.[I]		7.11324e-07	6.32577e-05	1	1	19	Q99M87	Q99M87 [396-409]		DnaJ homolog subfamily A member 3, mitochondrial OS=Mus musculus OX=10090 GN=Dnaja3 PE=1 SV=1	0	425370	60792.9	324089	461708	172053	721161	781460	183845	125463	123651	346527	79413	317367	98950.7	139131	111140	437699	110210	188826	161447		High	High	High	High	High	High	High	High	High	Peak Found	High	High	High	High	High
FALSE	High	[K].LNTETFGVSGR.[F]		0.00055513	6.32577e-05	1	1	6	Q8CGC4	Q8CGC4 [341-351]		Protein LSM14 homolog B OS=Mus musculus OX=10090 GN=Lsm14b PE=1 SV=3	0		51693.3	61442.2		39876.4	84484.9	69637.8		81050	42415	93186.7	42502.1	50080.2		59789.4	46811.2	58528	52746.1	48999.9	44829.5		Not Found	Peak Found	Peak Found	Not Found	Peak Found	High	Peak Found	Not Found	High	Peak Found	High	Peak Found	Peak Found	High	Peak Found
FALSE	High	[R].LNTHVKPLIWIESVIEK.[H]		1.69255e-08	6.32577e-05	1	1	19	P35585	P35585 [269-285]		AP-1 complex subunit mu-1 OS=Mus musculus OX=10090 GN=Ap1m1 PE=1 SV=3	0	24725.1	241269	71786.5	33050.7	29553.4	93232.1	70451.2	59013.9	39907.8	26079.6	54393.4	103757	153099	33361.3	127931	92366	45612.4	52038.7	68030.9	58200.9		High	High	High	High	High	Peak Found	High	High	High	High	High	High	High	High	High
FALSE	High	[R].INTLMHYNVR.[D]		0.000436134	6.32577e-05	1	1	15	B2RXS4	B2RXS4 [1546-1555]		Plexin-B2 OS=Mus musculus OX=10090 GN=Plxnb2 PE=1 SV=1	0	40323.7		49023.2	49186.5	36195.7	62189.7	143824	83087.1	56308.7	72213.6	97099	64021.1	60577.9	56274.7	103443	48410.4	38802.2	74435.2	97572.8	56802.4		High	High	High	High	Peak Found	High	Peak Found	High	High	Peak Found	High	Peak Found	High	High	Peak Found
FALSE	High	[K].VTKEEWDIIEGLIR.[K]		1.17771e-07	6.32577e-05	1	1	13	Q9CQ62	Q9CQ62 [317-330]		2,4-dienoyl-CoA reductase, mitochondrial OS=Mus musculus OX=10090 GN=Decr1 PE=1 SV=1	1		8406.94	13909.3	29843.7	14783.4	13897.1	17001.8	18651.8			36560.3	7718.55	27562.9	25688.2	7401.1		13821.9	2564.58	3869.58			Not Found	High	High	High	High	High	High	High	Not Found	High	High	High	High	High	Peak Found
FALSE	High	[K].LNVAIVRPSIVGASWK.[E]		0.000201144	6.32577e-05	1	1	7	Q922J9	Q922J9 [222-237]		Fatty acyl-CoA reductase 1 OS=Mus musculus OX=10090 GN=Far1 PE=1 SV=1	0		36741.8		4376.49				16071.1	26936.6		36377.6					16363.3	19529.4			20150.6		Not Found	Peak Found	Not Found	High	High	Not Found	Not Found	Peak Found	High	Not Found	High	Not Found	Not Found	Not Found	Not Found
FALSE	High	[K].INVNEIFYDLVR.[Q]		0.000578705	6.32577e-05	2	2	2	Q99JI6; P62835	Q99JI6 [152-163]; P62835 [152-163]		Ras-related protein Rap-1b OS=Mus musculus OX=10090 GN=Rap1b PE=1 SV=2 Ras-related protein Rap-1A OS=Mus musculus OX=10090 GN=Rap1a PE=1 SV=1	0			23814.9												52776.2						Shared	Not Found	Not Found	Peak Found	Not Found	Not Found	Not Found	Not Found	Not Found	Not Found	Not Found	Not Found	Not Found	Not Found	Not Found	High
FALSE	High	[K].LNVWDIGGQR.[K]		4.10182e-05	6.32577e-05	1	1	20	Q9WUL7	Q9WUL7 [63-72]		ADP-ribosylation factor-like protein 3 OS=Mus musculus OX=10090 GN=Arl3 PE=1 SV=1	0	428993	413402	26593.4	29049.2	292331	235443	205960	226226	536256	237026	362280	448765	17835.6	367412	409434	468317	226501	155681	239315	231740		High	High	High	High	High	High	High	High	High	High	High	High	High	High	High
FALSE	High	[R].INVYYNEAAGNK.[Y]		2.5427e-06	6.32577e-05	1	1	21	Q7TMM9	Q7TMM9 [47-58]		Tubulin beta-2A chain OS=Mus musculus OX=10090 GN=Tubb2a PE=1 SV=1	0	4.6197e+06	5.85483e+06	5.70422e+06	3.77761e+06	2.59591e+06	4.26709e+06	6.88592e+06	5172390	4.0591e+06	5.59984e+06	5.21007e+06	4957389	3.80759e+06	4082376	3.47653e+06	4.35974e+06	2851671	4.54958e+06	3.98122e+06	5442698		High	High	High	High	High	High	High	High	High	High	High	High	High	High	High
FALSE	High	[R].INVYYNEAAGNKYVPR.[A]		1.14866e-07	6.32577e-05	1	1	13	Q7TMM9	Q7TMM9 [47-62]		Tubulin beta-2A chain OS=Mus musculus OX=10090 GN=Tubb2a PE=1 SV=1	1	89049.1	307505	359361	466004	62203.9	303126	102781		482673	256219		323477	363511	298994		395604	31614.9	525442				Peak Found	High	High	High	Peak Found	High	High	Not Found	High	High	Not Found	High	High	High	Not Found
FALSE	High	[R].INVYYNEATGGK.[Y]		1.17655e-05	6.32577e-05	1	1	22	P68372	P68372 [47-58]		Tubulin beta-4B chain OS=Mus musculus OX=10090 GN=Tubb4b PE=1 SV=1	0	1.23877e+07	1.22058e+07	8216315	1.20313e+07	1.00712e+07	1.00165e+07	1.51324e+07	11376066	1.14603e+07	10131081	1.22176e+07	8586920	1.06323e+07	8.2574e+06	12078377	12594362	6990423	7.33771e+06	12867547	1.03705e+07		High	High	High	High	High	High	High	High	High	High	High	High	High	High	High
FALSE	High	[R].INVYYNEATGNK.[Y]		1.63552e-06	6.32577e-05	1	1	3	Q9CWF2	Q9CWF2 [47-58]		Tubulin beta-2B chain OS=Mus musculus OX=10090 GN=Tubb2b PE=1 SV=1	0	1.47478e+06	1.48698e+06	1.39652e+06	1.12843e+06	641670	1.33006e+06	1.78402e+06	1.07861e+06	1.52815e+06	1.39043e+06	1.52265e+06	1.30167e+06	1.1403e+06	1.01347e+06	1.03125e+06	515321	861172	969731	1.01439e+06	1.0544e+06		Peak Found	Peak Found	Peak Found	Peak Found	High	Peak Found	High	Peak Found	Peak Found	Peak Found	Peak Found	Peak Found	Peak Found	Peak Found	Peak Found
FALSE	High	[R].LNYAQWYPIVVFLNPDSK.[Q]		1.93892e-05	6.32577e-05	1	1	3	P39447	P39447 [716-733]		Tight junction protein ZO-1 OS=Mus musculus OX=10090 GN=Tjp1 PE=1 SV=2	0	11743.4			9561.29		12813.3	9684.05		17677.7			27047.1			7948.91	8881.33		11706				Peak Found	Not Found	Not Found	Peak Found	Not Found	Peak Found	Peak Found	Not Found	High	Not Found	Not Found	Peak Found	Not Found	High	Peak Found
FALSE	High	[R].LNYYVGGEIVTIAHLDR.[T]		2.12906e-09	6.32577e-05	1	1	20	O55029	O55029 [543-559]		Coatomer subunit beta' OS=Mus musculus OX=10090 GN=Copb2 PE=1 SV=2	0	563092	222941	127576	200971	226553	132342	256028	144643	298639	190356	360863	225460	237911	180942	250677	584809	182387	341899	186897	281546		High	High	High	High	High	High	High	High	High	High	High	High	High	High	High
FALSE	High	[K].LPAADVAVFHTFLR.[Q]		2.16271e-07	6.32577e-05	1	1	18	P97499	P97499 [1607-1620]		Telomerase protein component 1 OS=Mus musculus OX=10090 GN=Tep1 PE=1 SV=1	0	41305.2	39321.3	53091	46258.1	12048.6	16922.1	24511.5	32903.6	35848.7	19877.6	56554.9	19127.3	36314.1	16372	28852.2	32482.1	27731.4	54926.9	27754.7	47531.3		High	High	High	High	High	High	High	High	High	High	High	High	Peak Found	High	High
FALSE	High	[K].IPEGIHVDSDGLITIPTPNK.[L]		1.29542e-06	6.32577e-05	1	1	20	Q8C0D5	Q8C0D5 [728-747]		Elongation factor-like GTPase 1 OS=Mus musculus OX=10090 GN=Efl1 PE=1 SV=1	0	46408.3	62720.4	18374.8	25037.5	23938.4	18994.1	14478.2	56670.9	31115.3	19576.1	56512.7	14158.8	21269.6	11369.2	18708.3	24284.9	15470	36032.6	37856.3	31640.9		High	High	High	High	High	High	High	High	High	High	High	High	High	Peak Found	High
FALSE	High	[R].IPELAINPLGDR.[I]		0.000237575	6.32577e-05	1	1	10	P61022	P61022 [54-65]		Calcineurin B homologous protein 1 OS=Mus musculus OX=10090 GN=Chp1 PE=1 SV=2	0	80945.4				76792				66947.8	73954.3			50781.9		69204.7	59366.1	51835.7	64276.9	50689.7			Peak Found	Not Found	Not Found	High	High	High	Not Found	Not Found	High	Peak Found	Not Found	High	Peak Found	High	High
FALSE	High	[K].LPELKPVDKESEVVLK.[F]		9.24172e-06	6.32577e-05	1	1	19	Q8K268	Q8K268 [464-479]		ATP-binding cassette sub-family F member 3 OS=Mus musculus OX=10090 GN=Abcf3 PE=1 SV=1	1	45287.9	74399	50759.5	23277.4	34366.2	35178.2	34704.4	53142.4	51005.4	57114.9	119401	67032.1	37252.8	60833.3	69173.8	50299.6	41001	54004.3	40601.3	26581.1		High	High	High	High	High	High	High	High	High	High	High	High	Peak Found	High	High
FALSE	High	[K].IPEPALIFRDEIDLLALHQAGQLTLILVDHHILPK.[S]		3.02851e-06	6.32577e-05	1	1	17	Q8BIW1	Q8BIW1 [78-112]		Exopolyphosphatase PRUNE1 OS=Mus musculus OX=10090 GN=Prune1 PE=1 SV=1	1	770775	96072.3	508306	185331	187274	112190	84391.3	303656	253153	106377	187289	188491	119200	148600	55854.4	107238	104700	200598	114537	208728		High	Peak Found	High	High	High	High	Peak Found	High	High	Peak Found	High	High	High	High	High
FALSE	High	[R].IPLLSDLNHQISK.[D]		2.38756e-05	6.32577e-05	1	1	19	O08807	O08807 [177-189]		Peroxiredoxin-4 OS=Mus musculus OX=10090 GN=Prdx4 PE=1 SV=1	0	36054.4	87271.2	47106.2	31497.2	62034.7	50690.6	34152.4	44639.6	130809	58662	60874.2	59017.4		27202.8	57808.7	73479.5	62934.6	40875.1	80275.4	42447.7		High	High	High	High	High	High	High	High	High	High	High	High	Not Found	High	High
FALSE	High	[R].IPLNPYLNLHSLLPSSNLAGK.[E]		1.53574e-05	6.32577e-05	1	1	10	Q9CW46	Q9CW46 [510-530]		Ribonucleoprotein PTB-binding 1 OS=Mus musculus OX=10090 GN=Raver1 PE=1 SV=2	0	3618.61	76617.1	31021.2	25470.8	19791.5	58987.2	50883	70659.9	2530.71	45231.7	3362.27		46998.3	57895.5	19273.3	35387.9	14035.3		33775.2	24983.2		Peak Found	High	High	High	Peak Found	High	Peak Found	Peak Found	High	High	High	High	Peak Found	High	High
FALSE	High	[K].LPIPDSQVLTINPALPVEDAAEDYAR.[K]		1.4382e-07	6.32577e-05	1	1	19	Q9CQ60	Q9CQ60 [103-128]		6-phosphogluconolactonase OS=Mus musculus OX=10090 GN=Pgls PE=1 SV=1	0	103901	84851.8	66793.5	105093	113782	58222		73788.5	101773	63139.4	323702	69756.6		44595.3	129182	71145.9	34901.9	120316	51475.9	27883.5		High	High	High	High	High	High	High	High	High	High	High	High	High	High	High
FALSE	High	[R].LPLQLDDAIRPEVEGEEDGR.[A]		7.92636e-07	6.32577e-05	1	1	39	Q922B2	Q922B2 [152-171]		Aspartate--tRNA ligase, cytoplasmic OS=Mus musculus OX=10090 GN=Dars1 PE=1 SV=2	0	533590	505713	289566	152884	180571	195389	119631	131701	248112	233293	246469	128558	204194	221846	174939	218992	166707	194132	190081	334063		High	High	High	High	High	High	High	High	High	High	High	High	High	High	High
FALSE	High	[R].IPLSQLLTSDNMTINQR.[F]		7.25928e-06	6.32577e-05	1	1	22	Q3TZZ7	Q3TZZ7 [542-558]		Extended synaptotagmin-2 OS=Mus musculus OX=10090 GN=Esyt2 PE=1 SV=1	0	43119.8	44857.9	25404.6	11536.5	23549.8	39496	18824.5	30419.2	24142.5	18135.7	37642.6	40645.7	31346.1	26473.1	33539.6	12200.7	23994.9	26306.9	20319.6	30494.8		High	High	High	High	High	High	High	High	High	High	High	High	High	High	High
FALSE	High	[KR].IPMPVNFNEPLSMLQR.[L]	1xOxidation [M3]	1.66298e-06	6.32577e-05	1	2	8	Q3B7Z2	Q3B7Z2 [432-447]		Oxysterol-binding protein 1 OS=Mus musculus OX=10090 GN=Osbp PE=1 SV=3	0	9178.18	4792.59	15614.7	6583.31	3828.28	5291.71		10331.4		14759.9		4183.49		8683.43	4830.17	6320.66	3873.24	7727.92	4311.5	13154.7		High	High	High	High	Peak Found	Peak Found	Not Found	High	Not Found	Peak Found	Not Found	Peak Found	Not Found	Peak Found	High
FALSE	High	[K].LPNGLVIASLENYAPLSR.[I]		1.79412e-08	6.32577e-05	1	1	20	Q9DB77	Q9DB77 [43-60]		Cytochrome b-c1 complex subunit 2, mitochondrial OS=Mus musculus OX=10090 GN=Uqcrc2 PE=1 SV=1	0	303217	343928	306745	268041	266676	314473	281601	313027	307884	283568	302865	341603	258481	232815	265583	268074	264661	210917	231191	230935		High	High	High	High	High	High	High	High	High	High	High	High	High	High	High
FALSE	High	[K].IPNIYAIGDVVAGPMLAHK.[A]		6.15777e-10	6.32577e-05	1	1	20	O08749	O08749 [347-365]		Dihydrolipoyl dehydrogenase, mitochondrial OS=Mus musculus OX=10090 GN=Dld PE=1 SV=2	0	224765	193265	166534	295101	528268	489235	213028	182316	184169	270800	250507	254099	130422	113582	261738	622301	712039	152687	178257	271918		High	High	High	High	High	High	High	High	High	High	High	High	High	High	High
FALSE	High	[K].IPNIYAIGDVVAGPMLAHK.[A]	1xOxidation [M15]	0.000209691	6.32577e-05	1	1	5	O08749	O08749 [347-365]		Dihydrolipoyl dehydrogenase, mitochondrial OS=Mus musculus OX=10090 GN=Dld PE=1 SV=2	0			58430	61624.1	59369.4	36881.1	17291.3			34623.6	33751.9		35072.4		31631	53543.5	93337	25925.5		33190.2		Not Found	Not Found	High	High	High	Peak Found	Peak Found	Not Found	Not Found	Peak Found	Peak Found	Not Found	Peak Found	Not Found	Peak Found
FALSE	High	[R].LPNNHIGISFIPR.[E]		9.32814e-08	6.32577e-05	1	1	20	Q80X90	Q80X90 [1957-1969]		Filamin-B OS=Mus musculus OX=10090 GN=Flnb PE=1 SV=3	0	602910	367647	251761	208875	216004		307539	272751	197677	178090	238091	165898	339010	369311	296140	226928	222438	133566	363902	205208		High	High	High	High	High	High	High	High	High	High	High	High	High	High	High
FALSE	High	[R].LPPGEYIVVPSTFEPNKEGDFLLR.[F]		8.00041e-09	6.32577e-05	1	1	19	O35350	O35350 [488-511]		Calpain-1 catalytic subunit OS=Mus musculus OX=10090 GN=Capn1 PE=1 SV=1	1	104675	102638	119154	112856	82808.5	104199	115621	86087.4	188973	137456	128371	161614	128270	121691	93286.3	121486	77961.6	85458.3	78913.8	99601.8		High	High	High	High	High	High	Peak Found	Peak Found	High	High	High	High	High	High	High
FALSE	High	[R].LPPLPSSHPVLK.[D]		4.57068e-05	6.32577e-05	1	1	1	Q923U0	Q923U0 [420-431]		TOM1-like protein 1 OS=Mus musculus OX=10090 GN=Tom1l1 PE=1 SV=1	0		76562.3	80627.1	64129.9	33791.6	47218			80644.6	83193.9						53839.3			104383			Not Found	Peak Found	Peak Found	Peak Found	Peak Found	Peak Found	Not Found	Not Found	High	Peak Found	Not Found	Not Found	Not Found	Not Found	Not Found
FALSE	High	[K].IPPNATLVFEVELFEFKGEDLTEEEDGGIIR.[R]		3.94242e-09	6.32577e-05	1	1	20	P30416	P30416 [122-152]		Peptidyl-prolyl cis-trans isomerase FKBP4 OS=Mus musculus OX=10090 GN=Fkbp4 PE=1 SV=5	1	361093	316541	442097	109804	284748	485337	142348	315151	121094	347530	90250.6	43230.1	57394.7	58910	93378.7	37663.4	63929.6	85513.4	26821.4	81633.1		High	High	High	High	High	High	High	High	High	High	High	High	High	High	High
FALSE	High	[R].LPPPADYNKEITEGDEVEVYSR.[A]		4.00862e-09	6.32577e-05	1	1	20	Q9WVR4	Q9WVR4 [59-80]		Fragile X mental retardation syndrome-related protein 2 OS=Mus musculus OX=10090 GN=Fxr2 PE=1 SV=1	1	85504.9	144910	100126	62052.7	78129.4	61835.2	95447.3	78240.3	76061.1	67006.7	53490.8	83355.2	75500.3	62574.9	93114.5	72801	44620.9	58406.7	70098.8	70653.4		High	High	High	High	High	High	High	High	High	High	High	High	High	High	High
FALSE	High	[K].IPPQFAQAIVK.[S]		0.000550532	6.32577e-05	1	1	20	Q3UQV5	Q3UQV5 [253-263]		Kelch repeat and BTB domain-containing protein 8 OS=Mus musculus OX=10090 GN=Kbtbd8 PE=2 SV=1	0	1.07635e+06	1.04822e+06	556286	765089	474979	538420	600979	590443	805924	588795	999145	546444	416749	606474	610945	701278	529055	650041	515843	860114		High	High	High	High	High	High	High	High	High	High	High	High	High	High	High
FALSE	High	[R].IPPYHYIHVLDQNSNVSR.[V]		4.60117e-10	6.32577e-05	1	1	21	Q9EQK5	Q9EQK5 [10-27]		Major vault protein OS=Mus musculus OX=10090 GN=Mvp PE=1 SV=4	0	672024	938851	678332	832519	773529	725062	882858	714832	949771	845233	894969	922485	836071	761938	764001	837858	657659	729535	776175	848070		High	High	High	High	High	High	High	High	High	High	High	High	High	High	High
FALSE	High	[R].IPQAALAKPISIPTNLVSLFSR.[Y]		2.46841e-05	6.32577e-05	1	1	1	Q3TC46	Q3TC46 [728-749]		Protein PAT1 homolog 1 OS=Mus musculus OX=10090 GN=Patl1 PE=1 SV=2	0																					No Quan Values	Not Found	Not Found	Not Found	Not Found	Not Found	Not Found	Not Found	Not Found	Not Found	Not Found	Not Found	Not Found	High	Not Found	Not Found
FALSE	High	[R].VTGGIFSVTK.[G]		0.000618522	6.32577e-05	1	1	15	Q9DAM7	Q9DAM7 [37-46]		Transmembrane protein 263 OS=Mus musculus OX=10090 GN=Tmem263 PE=1 SV=1	0	127340		126341	106424	175237	96751			102916	149054	101040	267243	155267	79684.5		122391		73182.5	120749	153417		Peak Found	High	High	High	High	High	Not Found	High	High	High	High	High	Peak Found	High	High
FALSE	High	[R].IPQVTTHWLEILQALLLSPNQELQHR.[G]		3.5939e-07	6.32577e-05	1	1	9	Q99KD5	Q99KD5 [856-881]		Protein unc-45 homolog A OS=Mus musculus OX=10090 GN=Unc45a PE=1 SV=2	0	21841.7	13139.5			18246.1				8330.21		14003.3	46963.4			21975.6		4160.46		43865.3			High	High	Not Found	Not Found	High	Not Found	High	High	High	Not Found	High	High	Not Found	Not Found	Peak Found
FALSE	High	[R].LPSALLPQTPGSVLLQSPFSAVTLDQSK.[K]		0.000141801	6.32577e-05	1	1	1	Q8BX22	Q8BX22 [331-358]		Sal-like protein 4 OS=Mus musculus OX=10090 GN=Sall4 PE=1 SV=2	0																					No Quan Values	Not Found	Not Found	Not Found	Not Found	Not Found	Not Found	Not Found	Not Found	Not Found	Not Found	Not Found	Not Found	Not Found	Not Found	Not Found
FALSE	High	[R].LPSDPFTHLAPK.[C]		0.000394693	6.32577e-05	1	1	3	Q8R418	Q8R418 [641-652]		Endoribonuclease Dicer OS=Mus musculus OX=10090 GN=Dicer1 PE=1 SV=3	0	38443.5	58841.8	58560.3	37331.8	49458.8	44701.4	25644.9	24600.1	31155.6	32429.6	25612.7	48274.4	43562.5	37330.3	28918.2	29401.2	29934.7	41826.2	23736.1	41883.3		Peak Found	Peak Found	High	Peak Found	Peak Found	Peak Found	Peak Found	Peak Found	Peak Found	Peak Found	Peak Found	Peak Found	High	Peak Found	Peak Found
FALSE	High	[K].LPSDVVTSVR.[G]		0.000608318	6.32577e-05	1	1	20	P29758	P29758 [363-372]		Ornithine aminotransferase, mitochondrial OS=Mus musculus OX=10090 GN=Oat PE=1 SV=1	0	295726	148991	343190	239499	161690	254969	275994	419783	313007	154571	323908	217965	285848	136320	281729	307566	211505	338231	265757	296851		High	High	High	High	High	High	High	High	High	High	High	High	High	High	High
FALSE	High	[R].LPSEPGMTLLTIR.[I]		0.000755152	6.32577e-05	1	1	3	Q8C4Q6	Q8C4Q6 [159-171]		Axin interactor, dorsalization-associated protein OS=Mus musculus OX=10090 GN=Aida PE=1 SV=1	0				45023.3	29183.8	48409	20778.7	50342.3	56420			65430.8		75923.9	43081.6				65778.8	27748.8		Not Found	Not Found	Not Found	Peak Found	Peak Found	High	Peak Found	Peak Found	High	Not Found	Not Found	Peak Found	Not Found	Peak Found	High
FALSE	High	[K].LPSFSSSYTELQSIMYALGVGASVK.[N]		3.85933e-08	6.32577e-05	1	1	16	P51660	P51660 [331-355]		Peroxisomal multifunctional enzyme type 2 OS=Mus musculus OX=10090 GN=Hsd17b4 PE=1 SV=3	0		5681.51	6444.31						5172.17					4501.75								High	High	Peak Found	High	High	Not Found	Not Found	High	High	High	High	High	High	High	High
FALSE	High	[K].VTGEPLYNAVVWLDLR.[T]		1.29067e-07	6.32577e-05	1	1	20	Q64516	Q64516 [103-118]		Glycerol kinase OS=Mus musculus OX=10090 GN=Gk PE=1 SV=2	0	103671	113993	25614.5	63263.7	53852.9	145430	79506.4	123901	155021	115916	169510	58039.8	68677.4	84261.2	68646.2	74895.6	33272.4	58268.4	97345.1	52954.9		High	High	High	High	High	High	High	High	High	High	High	High	High	High	High
FALSE	High	[K].IPSNMWVEAWETAKPVPAR.[R]		9.19196e-12	6.32577e-05	1	1	20	Q80UJ7	Q80UJ7 [731-749]		Rab3 GTPase-activating protein catalytic subunit OS=Mus musculus OX=10090 GN=Rab3gap1 PE=1 SV=4	0	337032	211753	159873	46001	229012	197881	220739	265649	289284	221843	285362	229135	201314	202532	197094	254415	166758	248364	299365	270607		High	High	High	High	High	High	High	High	High	High	High	High	High	High	High
FALSE	High	[K].IPSNMWVEAWETAKPVPAR.[R]	1xOxidation [M5]	2.26515e-08	6.32577e-05	1	1	15	Q80UJ7	Q80UJ7 [731-749]		Rab3 GTPase-activating protein catalytic subunit OS=Mus musculus OX=10090 GN=Rab3gap1 PE=1 SV=4	0	8918.74	4836.78	37865.2	44269	26880.6	11757.3		1679.02	2738.95	8063.42	1965.09					26444.1	17759.8		30063.5			High	High	Peak Found	High	High	Peak Found	High	High	Peak Found	Peak Found	High	High	High	High	High
FALSE	High	[R].IPSPIGFPSGPQQLLGDPFQGMR.[K]		1.3782e-05	6.32577e-05	1	1	5	Q9EST3	Q9EST3 [584-606]		Eukaryotic translation initiation factor 4E transporter OS=Mus musculus OX=10090 GN=Eif4enif1 PE=1 SV=2	0		16614.1	28726.9	11220.7	27908.6	43676.4	18553.1		32337.8	30092.9	33832.9		17864.8	30603.8	26185.8	16575.2	53692.2		24107.6	22248.3		Not Found	Peak Found	Peak Found	Peak Found	Peak Found	High	High	Not Found	High	Peak Found	Peak Found	Not Found	Peak Found	Peak Found	Peak Found
FALSE	High	[K].LPSSFVEPVHSEPVKDEDALEPQVK.[G]		7.87595e-11	6.32577e-05	1	1	20	O08715	O08715 [256-280]		A-kinase anchor protein 1, mitochondrial OS=Mus musculus OX=10090 GN=Akap1 PE=1 SV=4	1	665469	881124	642716	571420	626964	560096	647259	718732	769001	464511	686821	622474	632365	524721	727950	466167	346402	488267	681578	687317		High	High	High	High	High	High	High	High	High	High	High	High	High	High	High
FALSE	High	[R].LPLILVGNK.[S]		0.000425383	6.32577e-05	2	2	40	Q8BG51; Q8JZN7	Q8BG51 [124-132]; Q8JZN7 [111-119]		Mitochondrial Rho GTPase 1 OS=Mus musculus OX=10090 GN=Rhot1 PE=1 SV=1 Mitochondrial Rho GTPase 2 OS=Mus musculus OX=10090 GN=Rhot2 PE=1 SV=1	0	1.51913e+06	1.3051e+06	769517	765430	893349	1.29846e+06	1.08806e+06	804657	1.48865e+06	1.30105e+06	920806	722909	507666	449003	789209	1.00957e+06	1.13962e+06	883547	855701	823476	Shared	High	High	High	High	High	High	High	High	High	High	High	High	High	High	High
FALSE	High	[R].LNNPGTTVFTEDCNVLLK.[L]		0.000179019	6.32577e-05	1	1	3	P13864	P13864 [1182-1199]		DNA (cytosine-5)-methyltransferase 1 OS=Mus musculus OX=10090 GN=Dnmt1 PE=1 SV=5	0					26920.1	12445.5		52318.8	61144.6	32321	81889.8	32991.3	35042.6	19387.9	15090.5	56885.1		33322.3	56660.3	103558		Not Found	Not Found	Not Found	Not Found	Peak Found	Peak Found	Not Found	Peak Found	High	Peak Found	Peak Found	Peak Found	Peak Found	Peak Found	Peak Found
FALSE	High	[R].LPLHTLTSSTPVVLVR.[K]		1.63552e-06	6.32577e-05	1	1	20	Q8BK08	Q8BK08 [144-159]		Transmembrane protein 11, mitochondrial OS=Mus musculus OX=10090 GN=Tmem11 PE=1 SV=1	0	228202	193938	77497.1	110444	234487	84100.9	123343	108658	125894	158901	215463	129295	134195	91300.5	103254	95585.3	153079	176846	138178	103305		High	High	High	High	High	High	High	High	High	High	High	High	High	High	High
FALSE	High	[K].IPLGFYYGHSYILPWESELK.[L]		5.03264e-06	6.32577e-05	1	1	15	O88738	O88738 [1887-1906]		Baculoviral IAP repeat-containing protein 6 OS=Mus musculus OX=10090 GN=Birc6 PE=1 SV=2	0							37936	57418.9	34246.6		28397.6		26199.5		34136.8		20476.6	33145		33533.1		Not Found	High	High	High	High	High	High	Peak Found	High	Not Found	Peak Found	High	High	Not Found	High
FALSE	High	[K].IPEPTPTVDSHEPR.[L]		1.22327e-08	6.32577e-05	1	1	19	Q6PGH2	Q6PGH2 [153-166]		Jupiter microtubule associated homolog 2 OS=Mus musculus OX=10090 GN=Jpt2 PE=1 SV=1	0	1.69614e+06	1.32752e+06	849747	924811		990895	1.9956e+06	1.89491e+06	577928		928289	872026	1316199	1.12407e+06	1.06584e+06	1.34109e+06			853250	1061295		High	High	High	High	Not Found	High	High	High	High	High	High	High	High	High	High
FALSE	High	[R].LPESSHTSLR.[K]		0.000899205	6.32577e-05	1	1	14	Q8BYA0	Q8BYA0 [285-294]		Tubulin-specific chaperone D OS=Mus musculus OX=10090 GN=Tbcd PE=1 SV=1	0	21740.8	19334.8	28124.1	33751.4		21395.2	26690.2	24240.2	23878.7	21996.7	25902.3	20401.4	20066.8	11977.7	17073.7	21132.5	16017.5	21811.6	21299.7	22116.9		High	Peak Found	High	High	Not Found	High	High	High	High	High	High	High	High	Peak Found	Peak Found
FALSE	High	[K].IPETYPFNPPK.[V]		9.01374e-06	6.32577e-05	1	1	20	P61087	P61087 [62-72]		Ubiquitin-conjugating enzyme E2 K OS=Mus musculus OX=10090 GN=Ube2k PE=1 SV=3	0	155402	237622	147411	139092	186065	164268	198617	159130	207613	175106	170928	163728	149634	166922	140915	171996	77356.6	141872	144317	169218		High	High	High	High	High	High	High	High	High	High	High	High	High	High	High
FALSE	High	[K].LPEYSSEEIMR.[E]		6.27153e-05	6.32577e-05	1	1	14	Q69ZR2	Q69ZR2 [2593-2603]		E3 ubiquitin-protein ligase HECTD1 OS=Mus musculus OX=10090 GN=Hectd1 PE=1 SV=2	0	90896.2		84814.7	44892.1	30326.2	80880.5	221448	136169	92665.4	119793	41596.5	33604.1	264766	155047	114749	149798	79172.3	96299.8	145872	112318		Peak Found	Not Found	High	Peak Found	High	High	Peak Found	Peak Found	High	High	High	High	High	High	Peak Found
FALSE	High	[K].LPFAAAQIGNSFR.[N]		7.0802e-06	6.32577e-05	1	1	2	Q9CZD3	Q9CZD3 [309-321]		Glycine--tRNA ligase OS=Mus musculus OX=10090 GN=Gars1 PE=1 SV=1	0	59534.3	54262.7	70984.1	64506.4	53345.8	46932.6	48549.9	44807.3	65518.9	41955.7	78960.2	45156.1	40281.4	35957.1		52172.7	40213	38402.3				Peak Found	Peak Found	High	Peak Found	Peak Found	Peak Found	Peak Found	Peak Found	Peak Found	Peak Found	Peak Found	Peak Found	High	Peak Found	Not Found
FALSE	High	[R].VTHETSAHEGQTEAPSIDEK.[V]		1.77925e-08	6.32577e-05	1	2	36	Q9JKB1	Q9JKB1 [146-165]		Ubiquitin carboxyl-terminal hydrolase isozyme L3 OS=Mus musculus OX=10090 GN=Uchl3 PE=1 SV=2	0	124032	45328.1	89039.8	97338.1		92497	102136	105843	116353	113556	93371.8	70188.2	75401	88116.6	86058.1	127380	27650.4	91697.1	99764.1	100034		High	High	High	High	Not Found	High	High	High	High	High	High	High	High	High	High
FALSE	High	[R].IPFLLSGTSYK.[D]		1.82915e-05	6.32577e-05	1	1	20	Q99JY0	Q99JY0 [63-73]		Trifunctional enzyme subunit beta, mitochondrial OS=Mus musculus OX=10090 GN=Hadhb PE=1 SV=1	0	881049	1.19093e+06	659023	575255	586306	789395	494958	759130	583103	678998	778988	524289	828062	579496	1056422	596414	443859	604727	897413	1.17025e+06		High	High	High	High	High	High	High	High	High	High	High	High	High	High	High
FALSE	High	[K].LPFPIIDDK.[G]		0.00055513	6.32577e-05	1	1	9	O08709	O08709 [98-106]		Peroxiredoxin-6 OS=Mus musculus OX=10090 GN=Prdx6 PE=1 SV=3	0		54703.7			56217.1	54297.4	71117.7		25629.3		26909.5		53322.4		15430.8	46481.7		49469.6	117990	40827.8		Not Found	High	Not Found	High	High	High	Peak Found	High	Peak Found	Not Found	Peak Found	Not Found	High	Not Found	Peak Found
FALSE	High	[K].LPFTPLSYIQGLSHR.[N]		5.54644e-09	6.32577e-05	1	1	18	Q921L3	Q921L3 [117-131]		Calcium load-activated calcium channel OS=Mus musculus OX=10090 GN=Tmco1 PE=1 SV=1	0	48025.1	45339.7	26306.7	45487.6	28761.3	58532.1	39769.8	58205.9	47105.2	47428.9	56068.1	41232.9	45059.1	39006.9	39256.5	40684.6	35850.4	75833.1	38892.8	13166.6		Peak Found	High	High	High	High	High	High	Peak Found	High	High	High	High	High	High	High
FALSE	High	[R].LPGAIDVIGQTITISR.[V]		4.84496e-05	6.32577e-05	1	1	20	Q9D824	Q9D824 [286-301]		Pre-mRNA 3'-end-processing factor FIP1 OS=Mus musculus OX=10090 GN=Fip1l1 PE=1 SV=1	0	40692	61856	69079.5	48691.1	38373	31449.1	63724.8	86831.6	58480	50531.6	58397.4	73287.3	40333	45052.5	41682.6	36449.8	53522.1	53909.9	53056.6	48137		High	High	High	High	High	High	High	High	High	High	High	High	High	High	High
FALSE	High	[K].LPGDKGLVLMSR.[A]		0.00065017	6.32577e-05	1	1	1	P35564	P35564 [115-126]		Calnexin OS=Mus musculus OX=10090 GN=Canx PE=1 SV=1	1																					No Quan Values	Not Found	Not Found	Not Found	High	Not Found	Not Found	Not Found	Not Found	Not Found	Not Found	Not Found	Not Found	Not Found	Not Found	Not Found
FALSE	High	[K].LPGDSSLMTYR.[G]		0.000748899	6.32577e-05	1	1	1	Q91VU6	Q91VU6 [422-432]		DDB1- and CUL4-associated factor 11 OS=Mus musculus OX=10090 GN=Dcaf11 PE=1 SV=1	0	34832.7	37511	22148.7	36252.6	38386.4	50670.2	31049.6	26747.9	49580.7	72223	36967.7		39457.2	30427.1	49861.2	37567.6	34083.3	39673.4		38190.5		Peak Found	Peak Found	Peak Found	Peak Found	Peak Found	Peak Found	Peak Found	Peak Found	Peak Found	High	Peak Found	Not Found	Peak Found	Peak Found	Peak Found
FALSE	High	[K].LPGELEPVQAAQSK.[T]		1.6909e-06	6.32577e-05	1	1	8	Q9Z1D1	Q9Z1D1 [196-209]		Eukaryotic translation initiation factor 3 subunit G OS=Mus musculus OX=10090 GN=Eif3g PE=1 SV=2	0	29617.3	56877	97992.4	41586.8	47785.1	44471.7				57526.2		57230.9	48496.3			45708.7	51733.6					Peak Found	Peak Found	High	Peak Found	Peak Found	High	High	High	High	High	Not Found	Peak Found	High	Not Found	Not Found
FALSE	High	[K].LPGGVQSFPQFSALR.[F]		6.32396e-05	6.32577e-05	1	1	17	Q7TMY8	Q7TMY8 [1226-1240]		E3 ubiquitin-protein ligase HUWE1 OS=Mus musculus OX=10090 GN=Huwe1 PE=1 SV=5	0	29502.7		14146.5	17371.7	10021.4	13997.4	1220.86	15798.4	11819.7	4750.98	1979.27	12805.5	9885.19	17373.1	8213.83	12523.6	20550.9	24931.9	20536.3	19447.9		High	Not Found	High	High	Peak Found	High	High	High	High	High	High	High	High	High	High
FALSE	High	[K].IPGIIISASAVR.[A]		5.22192e-05	6.32577e-05	1	1	20	P49718	P49718 [151-162]		DNA replication licensing factor MCM5 OS=Mus musculus OX=10090 GN=Mcm5 PE=1 SV=2	0	295292	166908	53799	46874.7	65220.3	62133.1	88992.8	100825	31305.4	90155.5	77845.5		105176	63014.8	35334.2	120910		59405.6		86125.1		High	High	High	High	High	High	High	High	High	High	High	High	High	High	High
FALSE	High	[R].LPGITYVLAHLNR.[K]		1.40134e-05	6.32577e-05	1	1	17	Q8BL99	Q8BL99 [197-209]		Protein dopey-1 OS=Mus musculus OX=10090 GN=Dop1a PE=1 SV=2	0	23486.5	31936.2	25629.6	14707.8	20479.4	13879.1	36072.9	14812.5	14258.5	10278.9	32976.9	15262.4	23785.4	30568.9	17620.4	16877.7	13974.2	32848.3	23542.2	36778.1		Peak Found	High	High	High	High	High	High	High	High	High	High	High	High	High	High
FALSE	High	[R].IPGMLIIDTPGHESFSNLR.[N]		3.4668e-10	6.32577e-05	1	1	18	Q05D44	Q05D44 [691-709]		Eukaryotic translation initiation factor 5B OS=Mus musculus OX=10090 GN=Eif5b PE=1 SV=2	0	45943.7	27975.9	20459.1	20592.3	31807.1	27790.4	19595.5		2781.24	33009.9	7873.3		20215.5	2368.46	33080.6	34060	27821.5	15748.5		18693.4		High	High	High	High	High	High	High	Not Found	High	High	High	High	Peak Found	High	High
FALSE	High	[R].IPGMLIIDTPGHESFSNLR.[N]	1xOxidation [M4]	7.19909e-06	6.32577e-05	1	1	2	Q05D44	Q05D44 [691-709]		Eukaryotic translation initiation factor 5B OS=Mus musculus OX=10090 GN=Eif5b PE=1 SV=2	0	19997.6	21953.4	12294.5	10149.3	5820.3	6800.73	6659.11	9079.74	6180.14	4176.74		13336.1		6293.45	5008.9	9569.85	4821.33	6246.45	5302.06	7650.63		Peak Found	Peak Found	High	High	Peak Found	Peak Found	Peak Found	Peak Found	Peak Found	Peak Found	Not Found	Peak Found	Not Found	Peak Found	Peak Found
FALSE	High	[R].LPGRPLQAFEADPFYSR.[T]		5.50045e-09	6.32577e-05	1	1	15	Q3UDK1	Q3UDK1 [181-197]		TRAF-type zinc finger domain-containing protein 1 OS=Mus musculus OX=10090 GN=Trafd1 PE=1 SV=1	0	420940	445974	417532	317780	294725	282791	300279	308103	376414	289369	218083	227071	310395	244069	260368	206327	206047	291911	384203	284776		High	High	Peak Found	High	Peak Found	High	High	High	High	High	High	Peak Found	High	High	Peak Found
FALSE	High	[R].VTHELQAMK.[D]		0.000528104	6.32577e-05	1	1	16	O88685	O88685 [65-73]		26S proteasome regulatory subunit 6A OS=Mus musculus OX=10090 GN=Psmc3 PE=1 SV=2	0	17551.7	19654.8	25825.2	27929.9		20499.7	25862.9	23050.3	35750	25970.4	26796.7	23773.5	21547.7	19258	23640.5	27646.5	16947.5	17210.9	28703.7	23125.4		High	Peak Found	High	High	Not Found	Peak Found	High	High	High	High	High	High	High	High	High
FALSE	High	[K].LPHASVPSAASPLSSGLTSFTLKPDGTR.[V]		3.90196e-05	6.32577e-05	1	1	2	Q8BX22	Q8BX22 [295-322]		Sal-like protein 4 OS=Mus musculus OX=10090 GN=Sall4 PE=1 SV=2	0	473932								88257.6		35525.8			38420.1								Peak Found	Not Found	Not Found	Not Found	Not Found	Not Found	Not Found	Not Found	High	Not Found	Peak Found	Not Found	Not Found	Peak Found	Not Found
FALSE	High	[K].VTHAVVTVPAYFNDAQR.[Q]		4.09094e-08	6.32577e-05	1	1	19	P20029	P20029 [166-182]		Endoplasmic reticulum chaperone BiP OS=Mus musculus OX=10090 GN=Hspa5 PE=1 SV=3	0	1.51004e+06	2.22086e+06	1.27892e+06	1.34266e+06	1.05147e+06	1.13041e+06	1.46114e+06	1.35589e+06	1.31192e+06	1.45919e+06	1.46067e+06	1.21691e+06	1.71859e+06	1.25028e+06	930161	1.08462e+06	1.34084e+06	1.31303e+06	1.10066e+06	1.78619e+06		High	High	High	High	High	High	High	High	High	High	High	High	High	High	High
FALSE	High	[K].LPKDEDLTQDYEEWK.[R]		0.000294967	6.32577e-05	1	1	15	Q9WUJ8	Q9WUJ8 [232-246]		Origin recognition complex subunit 6 OS=Mus musculus OX=10090 GN=Orc6 PE=1 SV=1	1		39924.8	5861.01	7466.44			14486.4	2469.39				17022.6			5001.68			19309.8	21811.9			Not Found	High	High	High	Not Found	High	High	High	High	Not Found	Not Found	High	High	High	High
FALSE	High	[R].IPKPSRDELFTDTK.[A]		0.000800408	6.32577e-05	1	1	17	P52825	P52825 [226-239]		Carnitine O-palmitoyltransferase 2, mitochondrial OS=Mus musculus OX=10090 GN=Cpt2 PE=1 SV=2	1	125304	43644.9	66646	209582	72188.3	106513	102065	715732	81002	134297	77195.2	40873.8	193668	41234.9	87908.4	94766.8	81257.3	109270	285735	78419.1		High	Peak Found	Peak Found	High	High	High	High	High	High	High	High	High	High	Peak Found	High
FALSE	High	[R].VTGNPQLPAAK.[S]		6.27153e-05	6.32577e-05	1	1	18	Q8C0L6	Q8C0L6 [403-413]		Peroxisomal N(1)-acetyl-spermine/spermidine oxidase OS=Mus musculus OX=10090 GN=Paox PE=1 SV=3	0	1.12093e+06	1.26377e+06	791996	1.1498e+06		903550	2.08766e+06	1.28442e+06	1.4741e+06	1.55426e+06	1.178e+06	999128	1.15379e+06	842997	950905	1.25428e+06	730724	1.04086e+06	1.65428e+06	1.43509e+06		High	Peak Found	High	High	Not Found	High	High	High	High	High	High	High	High	High	High
FALSE	High	[K].LPLEQSEDPAGLIR.[H]		7.54013e-07	6.32577e-05	1	1	17	Q9JI78	Q9JI78 [131-144]		Peptide-N(4)-(N-acetyl-beta-glucosaminyl)asparagine amidase OS=Mus musculus OX=10090 GN=Ngly1 PE=1 SV=2	0	214944	299809	119245	185001	237938	144287		103378	152930	137255	172553	162875	98844.2		214918	346394	134424	252631	140162	157502		Peak Found	High	High	High	High	High	High	Peak Found	High	High	High	High	High	Not Found	High
FALSE	High	[K].IPLFSPDFNEK.[V]		0.000394693	6.32577e-05	1	1	9	Q80Y81	Q80Y81 [728-738]		Zinc phosphodiesterase ELAC protein 2 OS=Mus musculus OX=10090 GN=Elac2 PE=1 SV=1	0					52639.1						165476		89378.1			54585.6	71625					Not Found	Not Found	Not Found	Not Found	Peak Found	Not Found	Not Found	High	High	High	High	Not Found	High	Not Found	Not Found
FALSE	High	[K].LPIGDVATQYFADR.[D]		6.5381e-05	6.32577e-05	1	1	20	P80313	P80313 [293-306]		T-complex protein 1 subunit eta OS=Mus musculus OX=10090 GN=Cct7 PE=1 SV=1	0	84997.4	30532.8	54575.7	61887.7	30522.7	66873.3	25334.2	57798.1	55154.7	21535.6	56353.9	50538.7	47504.3	58521.8	36170.3	54929.3	53755.6	55333	51581.7	70515.2		High	High	High	High	High	High	High	High	High	High	High	High	High	High	High
FALSE	High	[K].IPIGFIPLGQTSSLSHTLFAESGNK.[V]		0.000336975	6.32577e-05	1	1	6	Q9ESW4	Q9ESW4 [147-171]		Acylglycerol kinase, mitochondrial OS=Mus musculus OX=10090 GN=Agk PE=1 SV=1	0		18473.3			5156.28				5085.41				4144.21		4422.17		43517			9651.71		Not Found	High	High	Not Found	Peak Found	Not Found	High	Not Found	Peak Found	Not Found	Not Found	Not Found	High	Not Found	High
FALSE	High	[R].LPLHLYDTPGSTYNLQILTR.[R]		1.2426e-06	6.32577e-05	1	1	5	Q69ZR2	Q69ZR2 [983-1002]		E3 ubiquitin-protein ligase HECTD1 OS=Mus musculus OX=10090 GN=Hectd1 PE=1 SV=2	0			5374.25						11456.4		16606.3											High	High	High	High	Not Found	Not Found	Not Found	Not Found	Peak Found	Not Found	Peak Found	Not Found	Not Found	Not Found	Not Found
FALSE	High	[R].INNNENKDPVLER.[A]		4.08695e-06	6.32577e-05	1	1	24	O70552	O70552 [62-74]		Protein BTG4 OS=Mus musculus OX=10090 GN=Btg4 PE=1 SV=2	1	146308	272154	133475	112482	975.161	130884	123999	142821	138303	114736	111555	140879	138619	133777	163653	117586	99348.3	183982	139749	141268		High	High	High	High	Peak Found	High	High	High	High	High	High	High	High	High	High
FALSE	High	[K].LNNLVLFDK.[A]		0.000618522	6.32577e-05	1	1	15	P62852	P62852 [44-52]		40S ribosomal protein S25 OS=Mus musculus OX=10090 GN=Rps25 PE=1 SV=1	0	258651	339870	192323	131744	209388	174225	139879	117853	271328	161393	333204	278049	271314	214198	190143	222234	165761	272265	144152	227828		High	High	High	High	High	High	Peak Found	High	High	Peak Found	High	High	High	Peak Found	High
FALSE	High	[K].LNNDGLEEAR.[N]		7.225e-05	6.32577e-05	1	1	45	P15327	P15327 [30-39]		Bisphosphoglycerate mutase OS=Mus musculus OX=10090 GN=Bpgm PE=1 SV=2	0	1.74919e+07	1.54675e+07	1.61451e+07	2.35132e+07	21477.2	1.53022e+07	2.23835e+07	1.33625e+07	2.12727e+07	1.71061e+07	1.66077e+07	1.71886e+07	1.39135e+07	1.80814e+07	1.82345e+07	1.9431e+07	8.77725e+06	1.58574e+07	1.93825e+07	1.6493e+07		High	High	High	High	High	High	High	High	High	High	High	High	High	High	High
FALSE	High	[R].IMNLTVMLDTALGKPR.[E]		2.27349e-07	6.32577e-05	1	1	2	Q6PIP5	Q6PIP5 [83-98]		NudC domain-containing protein 1 OS=Mus musculus OX=10090 GN=Nudcd1 PE=1 SV=2	0	29417.4										11541.2					8281.85						High	High	Not Found	Not Found	Not Found	Not Found	Not Found	Not Found	Not Found	Not Found	Peak Found	Not Found	Not Found	Not Found	Not Found
FALSE	High	[R].IMNTFSVMPSPK.[V]	1xOxidation [M2]	2.00458e-05	6.32577e-05	3	3	20	Q7TMM9; Q9CWF2; Q922F4	Q7TMM9 [163-174]; Q9CWF2 [163-174]; Q922F4 [163-174]		Tubulin beta-2A chain OS=Mus musculus OX=10090 GN=Tubb2a PE=1 SV=1 Tubulin beta-2B chain OS=Mus musculus OX=10090 GN=Tubb2b PE=1 SV=1 Tubulin beta-6 chain OS=Mus musculus OX=10090 GN=Tubb6 PE=1 SV=1	0	210939	246527	248461	249197	125331	190003	181660	189237	145261	179313	157637	116173	174067	144445	139523	164996	181700	200779	162465	219201	Shared	High	High	High	High	High	High	High	High	High	High	High	High	High	High	High
FALSE	High	[R].IMNTFSVVPSPK.[V]	1xOxidation [M2]	1.52301e-05	6.32577e-05	4	4	62	Q9D6F9; Q9ERD7; P99024; P68372	Q9D6F9 [163-174]; Q9ERD7 [163-174]; P99024 [163-174]; P68372 [163-174]		Tubulin beta-4A chain OS=Mus musculus OX=10090 GN=Tubb4a PE=1 SV=3 Tubulin beta-3 chain OS=Mus musculus OX=10090 GN=Tubb3 PE=1 SV=1 Tubulin beta-5 chain OS=Mus musculus OX=10090 GN=Tubb5 PE=1 SV=1 Tubulin beta-4B chain OS=Mus musculus OX=10090 GN=Tubb4b PE=1 SV=1	0	1.8964e+06	1.87848e+06	1.91012e+06	2.055e+06	1.53512e+06	1.38678e+06	1.58584e+06	1.43825e+06	1.58387e+06	1.29558e+06	1.67508e+06	1.12303e+06	1.36134e+06	1.29268e+06	1.46667e+06	2.08049e+06	1.49762e+06	1.68545e+06	2.04897e+06	1.86306e+06	Shared	High	High	High	High	High	High	High	High	High	High	High	High	High	High	High
FALSE	High	[R].IMPDSNDSPPAEREPGEVVDSLVGK.[Q]		8.02201e-06	6.32577e-05	1	1	21	Q61142	Q61142 [192-216]		Spindlin-1 OS=Mus musculus OX=10090 GN=Spin1 PE=1 SV=2	1	831382	1131907	400553	303595	746269	425928	487585	361391	549285	483589	525594	344653	368796	465370	552864	268557	346501	534026	365104	465120		High	High	High	High	High	High	High	High	High	High	High	High	High	High	High
FALSE	High	[R].IMPDSNDSPPAEREPGEVVDSLVGK.[Q]	1xOxidation [M2]	3.387e-05	6.32577e-05	1	1	20	Q61142	Q61142 [192-216]		Spindlin-1 OS=Mus musculus OX=10090 GN=Spin1 PE=1 SV=2	1	299840	301519	202935	228666	187754	100294	94237.2	179560	129489	130218	81641.3	84910.6	132217	140357	240331	128134	99945.8	124501	88613.5	171742		High	High	High	High	High	High	High	Peak Found	High	High	High	Peak Found	High	High	High
FALSE	High	[K].LMPYLDPYITQPVIQIER.[K]		6.59275e-05	6.32577e-05	1	1	6	Q8VD65	Q8VD65 [695-712]		Phosphoinositide 3-kinase regulatory subunit 4 OS=Mus musculus OX=10090 GN=Pik3r4 PE=1 SV=3	0		53566.2				41514					94463				84175.4	42635.2	34495.5			41369.4		Not Found	Peak Found	Not Found	Not Found	Not Found	High	Not Found	Not Found	High	High	Peak Found	Not Found	Not Found	Not Found	High
FALSE	High	[K].IMQEAFLVQEVIELPVTER.[Q]		4.07197e-07	6.32577e-05	1	1	15	P58802	P58802 [341-359]		TBC1 domain family member 10A OS=Mus musculus OX=10090 GN=Tbc1d10a PE=1 SV=1	0	37246.3	23767.3		22427.3	22922.3	36137.8	36991	45731.7	53080.5		33903.6		21418.9	13968	19096.8	38305.7	18388.2	31436.9		23108.5		High	High	Not Found	High	Peak Found	High	Peak Found	High	High	Not Found	High	High	High	High	Peak Found
FALSE	High	[K].IMQEEGQPLKLPDTK.[R]		0.000608318	6.32577e-05	1	1	6	Q9D024	Q9D024 [342-356]		Coiled-coil domain-containing protein 47 OS=Mus musculus OX=10090 GN=Ccdc47 PE=1 SV=2	1		34454.7	32080.5	39930	16271.7	20311.7	28504.4	21528.8	33285.5	25351.8	50608.6	29047.1	21224.4	15469.4	34162.6		23786.4		50111.1	41431.1		Not Found	High	Peak Found	Peak Found	Peak Found	Peak Found	Peak Found	High	Peak Found	Peak Found	High	Peak Found	Peak Found	Peak Found	Peak Found
FALSE	High	[K].LMQITSLHSLNAFLLPIK.[T]		1.1832e-08	6.32577e-05	1	1	18	Q3THK7	Q3THK7 [498-515]		GMP synthase [glutamine-hydrolyzing] OS=Mus musculus OX=10090 GN=Gmps PE=1 SV=2	0	258777	321563		61912.9		177554		90823.6	111370	84192.6	186471	246241	127391	124180	277290	320622		70744.2	144809	52335.4		High	High	High	High	High	High	High	High	High	High	High	High	High	Peak Found	High
FALSE	High	[K].LMQITSLHSLNAFLLPIK.[T]	1xOxidation [M2]	6.46691e-08	6.32577e-05	1	1	21	Q3THK7	Q3THK7 [498-515]		GMP synthase [glutamine-hydrolyzing] OS=Mus musculus OX=10090 GN=Gmps PE=1 SV=2	0	63238.1	75324.7	117055	95342.8	59819.8	68357.6	60015.4	87463.9	55009.7	61275.1	62086.4	49578	62643.1	75724.7	45330.9	75028.2	35843.9	47533.2	84315.4	74330.8		High	High	High	High	High	High	High	High	High	High	High	High	High	High	High
FALSE	High	[R].IMRPDDANVAGNVHGGTILK.[M]		1.84129e-10	6.32577e-05	1	1	20	Q91V12	Q91V12 [60-79]		Cytosolic acyl coenzyme A thioester hydrolase OS=Mus musculus OX=10090 GN=Acot7 PE=1 SV=2	0	115161	60143.6	175422	176072	58188.8	162647	273632	252516	279920	120221	204138	79537.1	121725	107643	177643	147565	90484.3	98240.8	198788	169335		High	High	High	High	High	High	High	High	High	High	High	High	High	High	High
FALSE	High	[R].IMRPDDANVAGNVHGGTILK.[M]	1xOxidation [M2]	2.82013e-05	6.32577e-05	1	1	24	Q91V12	Q91V12 [60-79]		Cytosolic acyl coenzyme A thioester hydrolase OS=Mus musculus OX=10090 GN=Acot7 PE=1 SV=2	0	73183.7	125933	55194.3	76348.5	15394.1	36764.4	31146.8	112806	75104.7	29870.2	80949.5	34149.4	73292.6	38929.1	52175.4	60186.8	29500.6	33801.7	69183.3	58693.8		High	High	High	High	Peak Found	Peak Found	High	High	High	High	High	High	High	High	High
FALSE	High	[K].LMSALLSGLTDRNSVIQK.[S]		1.12858e-05	6.32577e-05	1	1	17	Q6PDI5	Q6PDI5 [1396-1413]		Proteasome adapter and scaffold protein ECM29 OS=Mus musculus OX=10090 GN=Ecpas PE=1 SV=3	1	29079.9	44884.8	9082.6			9093.59		31532.6				14859.1	36425.3		1046.1	39055.7	8227.93	34434.1				High	High	High	Not Found	High	High	High	High	High	High	Not Found	High	High	High	High
FALSE	High	[R].LMSELYHPDDHVL.[-]		3.33107e-05	6.32577e-05	1	1	4	Q99LD9	Q99LD9 [339-351]		Translation initiation factor eIF-2B subunit beta OS=Mus musculus OX=10090 GN=Eif2b2 PE=1 SV=1	0	100902	85291.8	5845.52	38969.1		53875.8	55522.1	50119	40885.1	114505	28925.1	64991.7	65059.9	44062.1	111383	37211.3	47710.2	28825.4	74182.8			Peak Found	Peak Found	High	Peak Found	Not Found	Peak Found	Peak Found	High	Peak Found	Peak Found	High	Peak Found	High	Peak Found	Peak Found
FALSE	High	[R].IMSGESTFFVELSETASILR.[H]		4.42097e-05	6.32577e-05	1	1	5	P54276	P54276 [1181-1200]		DNA mismatch repair protein Msh6 OS=Mus musculus OX=10090 GN=Msh6 PE=1 SV=3	0		34983.8	22353.7	47360.8				40906.8	14746.1		54861.2	86036.3	36727.3		66890.1				25740.7	79228.1		Not Found	Peak Found	Peak Found	Peak Found	Not Found	Not Found	Not Found	High	High	Not Found	High	Peak Found	Peak Found	Not Found	High
FALSE	High	[R].LMSNALSTVTR.[G]		9.50928e-05	6.32577e-05	1	1	17	Q791T5	Q791T5 [156-166]		Mitochondrial carrier homolog 1 OS=Mus musculus OX=10090 GN=Mtch1 PE=1 SV=1	0					219917	693768	377768	1.07624e+06							346885	460224		700251		393694		High	High	High	Not Found	High	High	High	High	High	High	High	High	High	Not Found	Peak Found
FALSE	High	[R].LMSNALSTVTR.[G]	1xOxidation [M2]	0.000447157	6.32577e-05	1	1	1	Q791T5	Q791T5 [156-166]		Mitochondrial carrier homolog 1 OS=Mus musculus OX=10090 GN=Mtch1 PE=1 SV=1	0	170222			101404	47514.3	101311	94929	170474	110780	92994.5	56872.5		366298	286700		153340	121440					Peak Found	Not Found	Not Found	Peak Found	High	Peak Found	Peak Found	Peak Found	Peak Found	Peak Found	Peak Found	Not Found	Peak Found	Peak Found	Not Found
FALSE	High	[R].IMSSHLPIELFTK.[A]		4.78741e-06	6.32577e-05	1	1	8	O35400	O35400 [118-130]		Sulfotransferase 2B1 OS=Mus musculus OX=10090 GN=Sult2b1 PE=1 SV=2	0		20190.7			5568.27		8289.34		5801.82		10299.4					8545.86	1026.35	14390.6		3508.6		Not Found	High	Not Found	Not Found	Peak Found	High	High	Not Found	Peak Found	Not Found	High	Not Found	Not Found	Not Found	High
FALSE	High	[R].IMSVVDPNHSGLVTFQAFIDFMSR.[E]		0.000366215	6.32577e-05	1	1	11	P57780	P57780 [815-838]		Alpha-actinin-4 OS=Mus musculus OX=10090 GN=Actn4 PE=1 SV=1	0	32045.2						30985.7		20835.9	10037.8			19498.2	22232.2	17509.8	4918.13		24035.9	17599.7	30373.6		High	Not Found	High	Not Found	High	Not Found	Peak Found	High	High	Peak Found	High	Not Found	High	High	High
FALSE	High	[R].IMSVVDPNHSGLVTFQAFIDFMSR.[E]	1xOxidation [M2]	1.0054e-07	6.32577e-05	1	1	7	P57780	P57780 [815-838]		Alpha-actinin-4 OS=Mus musculus OX=10090 GN=Actn4 PE=1 SV=1	0	23316.3	23530.5		16663.1			12193.7	14589.3		14500.9	15296			7321.98	6991.58		5627.43	16642.9				Peak Found	High	Not Found	High	Not Found	High	Peak Found	Peak Found	Not Found	Peak Found	High	Not Found	Not Found	High	High
FALSE	High	[R].LMTGDTYTAHAGAK.[F]		2.9538e-06	6.32577e-05	1	2	18	Q4JIM5	Q4JIM5 [433-446]		Tyrosine-protein kinase ABL2 OS=Mus musculus OX=10090 GN=Abl2 PE=1 SV=1	0	21934.8	22249.5	10688.8	18066.1		13132	22064.5	20901.7	27346.4	18915.3	18226.1	16459.2	12938.5	12006	20265.7	20430.3	11650.6	17331.9	23458.8	13522.7		High	High	High	High	Not Found	High	High	High	High	High	High	High	High	High	High
FALSE	High	[R].LMTPIMYAAR.[D]		0.0010186	6.32577e-05	1	1	1	Q8VD46	Q8VD46 [149-158]		Ankyrin repeat, SAM and basic leucine zipper domain-containing protein 1 OS=Mus musculus OX=10090 GN=Asz1 PE=1 SV=2	0	42800.1	40408.8		24018.1	30293.3	84570.5	15987.6	7938.52				20259.8		31880.4		26911.1	50475.9	30328.5		47264.3		Peak Found	Peak Found	Not Found	Peak Found	Peak Found	High	Peak Found	Peak Found	Not Found	Not Found	Not Found	Peak Found	Not Found	Peak Found	Not Found
FALSE	High	[K].VTMAVPEDLR.[E]		0.000271413	6.32577e-05	1	1	19	Q9WVR4	Q9WVR4 [139-148]		Fragile X mental retardation syndrome-related protein 2 OS=Mus musculus OX=10090 GN=Fxr2 PE=1 SV=1	0	267487	281353	208849	273529	231088	214610	215185	203829	260698	177976	248469	199804	206636	205510	224495	238071	159259	229799	246217	186276		High	High	High	High	High	High	High	High	High	High	High	Peak Found	High	High	High
FALSE	High	[R].IMVANIEEVLQR.[G]		1.66908e-05	6.32577e-05	1	1	20	O08547	O08547 [148-159]		Vesicle-trafficking protein SEC22b OS=Mus musculus OX=10090 GN=Sec22b PE=1 SV=3	0	105509	87874.1	64536.7	88873.1	41166.2	70744.1	119412	162404	69486.1	51435.2	79827.8	108839	98730.4	57040.9	57859.9	78134.9	45218.1	134894	93518	107340		High	High	High	High	High	High	High	High	High	High	High	High	Peak Found	High	High
FALSE	High	[K].VTLVTHVGFGVVLGEDK.[K]		0.000233653	6.32577e-05	1	1	7	Q9D0I9	Q9D0I9 [433-449]		Arginine--tRNA ligase, cytoplasmic OS=Mus musculus OX=10090 GN=Rars1 PE=1 SV=2	0				2652.28					2435.67	5459.94	6067.76		4898.73		5406.25	2934.86	2702.42	2201.5	6368.16	4713.51		Not Found	Not Found	Not Found	Peak Found	Not Found	High	High	Not Found	Peak Found	High	High	Not Found	High	High	Peak Found
FALSE	High	[K].VTLVSAAPEK.[L]		0.00091428	6.32577e-05	1	1	17	Q9CQR4	Q9CQR4 [28-37]		Acyl-coenzyme A thioesterase 13 OS=Mus musculus OX=10090 GN=Acot13 PE=1 SV=1	0	179958	124044	178566	188913	324482	108505	182281	244021	203039	160186	181938	150033	159565	188841	143567	192133	160710	184550	261595	202900		Peak Found	High	High	High	High	High	High	Peak Found	High	High	High	High	Peak Found	High	High
FALSE	High	[R].LMVHVIEATELK.[A]		3.05383e-06	6.32577e-05	1	1	20	Q9Z0R6	Q9Z0R6 [1533-1544]		Intersectin-2 OS=Mus musculus OX=10090 GN=Itsn2 PE=1 SV=2	0	127625	293897	109691	94607.2	154857	44948.2	122660	63378.1	125606	42967.6	92815.4	154793	112860	61046.7		111357	65086.1	82128.8	72552.3	75450.9		High	High	High	High	High	High	High	High	High	High	High	High	High	High	High
FALSE	High	[K].IMVVGSTINDVLAVNTPK.[D]		6.855e-08	6.32577e-05	1	1	17	Q78JW9	Q78JW9 [209-226]		Ubiquitin domain-containing protein UBFD1 OS=Mus musculus OX=10090 GN=Ubfd1 PE=1 SV=2	0	73651.4	231258	76158	112528		145167	224749	247224	107488	129996	278231	205536	265213	228222	156200	138319		207119	334089	305166		High	High	High	Peak Found	High	High	High	High	Peak Found	High	High	Peak Found	High	High	High
FALSE	High	[K].IMVVGSTINDVLAVNTPK.[D]	1xOxidation [M2]	2.55456e-07	6.32577e-05	1	1	20	Q78JW9	Q78JW9 [209-226]		Ubiquitin domain-containing protein UBFD1 OS=Mus musculus OX=10090 GN=Ubfd1 PE=1 SV=2	0	70712.7	21301.5	68678.4	68046.9	20453.1	23683	29862.8	45826.7	27778.9	23665.8	45464	26578.9	45707.2	28050.2	21658.9	29854.7	18320.1	48923.2	42496.7	41982.4		High	High	High	High	High	High	High	High	High	High	High	High	High	High	High
FALSE	High	[R].LMNFFVFSR.[G]		0.000834383	6.32577e-05	1	1	17	Q07646	Q07646 [207-215]		Mesoderm-specific transcript protein OS=Mus musculus OX=10090 GN=Mest PE=2 SV=1	0	42038.5		47088.2		22316.5			22184.2	38614.1	40364.2	33085.3			32473.3	36978.1		27696.1	41886.6		29426.2		High	High	High	High	High	High	High	Peak Found	High	High	High	Not Found	Not Found	High	High
FALSE	High	[R].IMYTILEHTFHVR.[E]		3.40291e-06	6.32577e-05	1	1	11	Q9CZD3	Q9CZD3 [574-586]		Glycine--tRNA ligase OS=Mus musculus OX=10090 GN=Gars1 PE=1 SV=1	0	155342	155862	51213.8	79591.8		52261.9	79040.8	54389.5	116271	105869	99215	84959.6	54805.9	214806				80751.1	86030.6			High	High	High	High	High	Peak Found	High	High	Peak Found	Peak Found	High	Peak Found	Peak Found	High	High
FALSE	High	[R].LMNDMTAVALNYGIYK.[Q]	1xOxidation [M2]	3.72928e-06	6.32577e-05	1	1	4	Q61699	Q61699 [170-185]		Heat shock protein 105 kDa OS=Mus musculus OX=10090 GN=Hsph1 PE=1 SV=2	0		45308.6	112606		69543.9	68119.2	42689.5			39382.4	45956		39206.6				62987.4	60028.9		83240.1		Not Found	High	High	Not Found	High	Peak Found	Peak Found	High	Not Found	Peak Found	Peak Found	Not Found	Peak Found	Not Found	Not Found
FALSE	High	[R].LMNDFSSALNNFQVVQR.[K]	1xOxidation [M2]	1.98263e-08	6.32577e-05	1	1	24	Q9ER00	Q9ER00 [106-122]		Syntaxin-12 OS=Mus musculus OX=10090 GN=Stx12 PE=1 SV=1	0	74916.6	37881.8	78704.6	92127.3	41663.2	31229.9	34426.8	81541.6	55846.9	52667.4	47433.7	40906.9	42313.9	43700.5	28618	45728.5	50111.3	39835	47872.3	48546.1		High	High	High	High	High	High	High	High	High	High	High	High	High	High	High
FALSE	High	[R].IMFLLVDKETAR.[C]		6.46058e-06	6.32577e-05	1	1	23	Q9JIL4	Q9JIL4 [207-218]		Na(+)/H(+) exchange regulatory cofactor NHE-RF3 OS=Mus musculus OX=10090 GN=Pdzk1 PE=1 SV=1	1	711700	746590	210847	455397	548659	190213	772093	397348	871626	391345	796568	599935	229090	430981	1.02756e+06	636346	388879	460246	520338	426021		High	High	High	High	High	High	High	High	High	High	High	High	High	High	High
FALSE	High	[R].LMFNSPGFVEFVMDR.[S]		5.9722e-07	6.32577e-05	1	1	20	Q8BJY1	Q8BJY1 [430-444]		26S proteasome non-ATPase regulatory subunit 5 OS=Mus musculus OX=10090 GN=Psmd5 PE=1 SV=4	0	44333.8	70920.8	26375.6	27006	70657.9	80703.4	92757	83889.7	131682	76488.8	126970	47420.7	40397	54742.8	91208.3	64029	30956.5	60253.2	47498.7	47373.4		High	High	High	High	High	High	High	High	High	High	High	High	High	High	High
FALSE	High	[R].IMFVDEVLMIELPK.[E]		1.34553e-07	6.32577e-05	1	1	30	Q8VDF2	Q8VDF2 [268-281]		E3 ubiquitin-protein ligase UHRF1 OS=Mus musculus OX=10090 GN=Uhrf1 PE=1 SV=2	0	2.70928e+06	1.25738e+06	1.25428e+06	652846	688861	2.57433e+06	310864	716471	1.28636e+06	459965	1.48336e+06	1.22929e+06	446605	859503	677522	651949	774010	1.40067e+06	1.34091e+06	809431		High	High	High	High	High	High	High	High	High	High	High	High	High	High	High
FALSE	High	[R].IMFVDEVLMIELPK.[E]	1xOxidation [M]	4.01946e-06	6.32577e-05	1	1	33	Q8VDF2	Q8VDF2 [268-281]		E3 ubiquitin-protein ligase UHRF1 OS=Mus musculus OX=10090 GN=Uhrf1 PE=1 SV=2	0	379944	350560	304121	345488	208011	382083	211807	352974	348364	316324	193674	165917	200245	214160	193923	208714	241710	269645	226866	194017		High	High	High	High	High	High	High	High	High	High	High	High	High	High	High
FALSE	High	[R].IMFVDPSLTVR.[A]		0.000354227	6.32577e-05	1	1	20	Q8R3W7	Q8R3W7 [118-128]		Anterior gradient protein 3 OS=Mus musculus OX=10090 GN=Agr3 PE=2 SV=1	0	300468	182683	153319	163536	296692	116243	121327	93725.2	281015	136476	226865	159965	265820	89551.9	84917.2	558374	105530	291730	209490	207958		High	High	High	High	High	High	High	High	High	High	High	High	High	High	High
FALSE	High	[R].IMFVDPSLTVR.[A]	1xOxidation [M2]	0.000141801	6.32577e-05	1	1	12	Q8R3W7	Q8R3W7 [118-128]		Anterior gradient protein 3 OS=Mus musculus OX=10090 GN=Agr3 PE=2 SV=1	0	49972.5	46955	43537.1	74759.1	29084.8	38593	26585.8	26484.6	33351.1	25509.8	20822.6	26782.6	36589.4	30988.5	24014.9	34253.2	30779.2	38690.8	28110.2	27967.6		Peak Found	Peak Found	High	High	High	High	Peak Found	High	High	Peak Found	Peak Found	High	High	Peak Found	Peak Found
FALSE	High	[K].LMGKPHPLVTSTDIVLTITK.[H]		1.57614e-07	6.32577e-05	1	1	4	P28271	P28271 [247-266]		Cytoplasmic aconitate hydratase OS=Mus musculus OX=10090 GN=Aco1 PE=1 SV=3	0	49943	46152.2	9486.12		8582.3	5576.14						6353.84	6292.52	8620.5	39530.6		5317.23	52088.2		17016.6		High	High	Peak Found	Not Found	Peak Found	Peak Found	Not Found	High	Not Found	Not Found	Not Found	Peak Found	Peak Found	Peak Found	High
FALSE	High	[R].IMGIPEDEQMGLLR.[V]		0.000532515	6.32577e-05	1	1	15	Q8VDD5	Q8VDD5 [328-341]		Myosin-9 OS=Mus musculus OX=10090 GN=Myh9 PE=1 SV=4	0	13807.1	7651.16	8284.84	12474.1	5221.72	5938.59	6904.9		16102.3	6213.48	13131.1			19622.8		6570.2	10591	17283.4	10467.1	17704		Peak Found	Peak Found	Peak Found	Peak Found	High	High	Peak Found	High	High	High	High	High	High	High	High
FALSE	High	[R].IMGPNYTPGKKEDLYLKPIQR.[T]		0.000993521	6.32577e-05	1	1	2	P58252	P58252 [429-449]		Elongation factor 2 OS=Mus musculus OX=10090 GN=Eef2 PE=1 SV=2	2			81635.8			54763.9			33024.3				51735.5			65265.3	40706	86972.5	82153.8	60633.5		Not Found	Not Found	Peak Found	Not Found	Not Found	Peak Found	Not Found	Not Found	Peak Found	Not Found	Not Found	Not Found	Peak Found	Not Found	Not Found
FALSE	High	[K].LMHTHQTVDFVSR.[K]		2.84657e-07	6.32577e-05	1	1	15	Q9QXN5	Q9QXN5 [46-58]		Inositol oxygenase OS=Mus musculus OX=10090 GN=Miox PE=1 SV=2	0	903794	2.11556e+06	36301	22832.5	958666		7865.9		1.72047e+06	17393.6	693677	868180	2.39949e+06	12283.3	2.5172e+06	60882.3	777107	1.00188e+06	21754.4	1251456		High	High	High	High	High	Not Found	High	Not Found	High	High	Peak Found	High	High	Peak Found	High
FALSE	High	[K].LMHTHQTVDFVSR.[K]	1xOxidation [M2]	4.15558e-06	6.32577e-05	1	1	36	Q9QXN5	Q9QXN5 [46-58]		Inositol oxygenase OS=Mus musculus OX=10090 GN=Miox PE=1 SV=2	0	191924	116396	127604	90424.5	68917.9	154232	76145.4	94222.4	174356	88385.5	123165	158623	82713.1	89208.3	99175.6	115543	66075.7	119589	94328	141511		High	High	High	High	High	High	High	High	High	High	High	High	High	High	High
FALSE	High	[R].VTNILDPSHHIPPLR.[E]		6.62398e-06	6.32577e-05	1	1	2	Q9CRG1	Q9CRG1 [523-537]		Transmembrane 7 superfamily member 3 OS=Mus musculus OX=10090 GN=Tm7sf3 PE=2 SV=2	0	52743.5	64850	31236.7	55478.6	33951.2	29550.6	51643.9	40530.2	54526.7	66204.7	90252.3	34672.2	39789.1	30330.4	49356.6	33579.3	30039.2	34976	36041.1	42751.4		Peak Found	Peak Found	Peak Found	Peak Found	High	Peak Found	Peak Found	Peak Found	Peak Found	Peak Found	High	Peak Found	Peak Found	Peak Found	Peak Found
FALSE	High	[K].VTNEYNESLLYSPEEPK.[I]		3.68106e-05	6.32577e-05	1	1	5	Q8C5H8	Q8C5H8 [366-382]		NAD kinase 2, mitochondrial OS=Mus musculus OX=10090 GN=Nadk2 PE=1 SV=2	0	295034	106676	163175	154350	63876.6	51661.5	79344.8	83826.9	97183.7	131405	140356	140720	71760.5	101977	69252.9	99456.1		159672	93410.9	136828		Peak Found	Peak Found	High	Peak Found	Peak Found	Peak Found	Peak Found	Peak Found	High	Peak Found	High	High	High	Peak Found	Peak Found
FALSE	High	[K].VTNEPILAFSQGSPER.[D]		1.69878e-07	6.32577e-05	1	1	15	Q8CHT0	Q8CHT0 [31-46]		Delta-1-pyrroline-5-carboxylate dehydrogenase, mitochondrial OS=Mus musculus OX=10090 GN=Aldh4a1 PE=1 SV=3	0	101869	94202.4	49754.3	44063.2	82780.5	116381	85384.1	56490.2	66076.7	97077.8	74632.8	71449	52687	68845.4	72816.6	91065.9	62858.8	63918.3	62271.3	75296.5		High	High	High	High	High	High	Peak Found	Peak Found	Peak Found	High	High	Peak Found	High	High	Peak Found
FALSE	High	[R].LMLAWIESPVFLHK.[F]		3.03956e-05	6.32577e-05	1	1	6	Q8BU40	Q8BU40 [167-180]		NACHT, LRR and PYD domains-containing protein 4A OS=Mus musculus OX=10090 GN=Nlrp4a PE=2 SV=1	0	67608.4	52086	26166.9	38671.7	40505.9	36839	55266.6	72079.8	77583.1	30011.7	30296.1	43058.1	60496.1	21208.6	52059.7	70142.9	24646.6	59672.8	24984.8	38770.8		Peak Found	Peak Found	Peak Found	Peak Found	Peak Found	Peak Found	Peak Found	Peak Found	High	Peak Found	High	Peak Found	Peak Found	Peak Found	Peak Found
FALSE	High	[R].LMIDAEQSYFQPAISR.[L]		3.64084e-08	6.32577e-05	1	1	19	Q9WU79	Q9WU79 [376-391]		Proline dehydrogenase 1, mitochondrial OS=Mus musculus OX=10090 GN=Prodh PE=1 SV=2	0	22850.6		21510.6	2314.09	18647.1	25024	21015.4	33496.7	42597.5		15597.4	21121.8	30836	14252.5	20354.9	20348.1	26915.3	31810.7	20979.8	17801.4		High	High	High	Peak Found	High	High	High	High	High	High	High	High	High	High	High
FALSE	High	[K].LMIEMDGTENK.[S]		0.00078069	6.32577e-05	1	1	3	P17182	P17182 [93-103]		Alpha-enolase OS=Mus musculus OX=10090 GN=Eno1 PE=1 SV=3	0																					No Quan Values	Not Found	Not Found	Not Found	Not Found	Not Found	High	Not Found	Not Found	High	High	Not Found	Not Found	Not Found	Not Found	Not Found
FALSE	High	[R].IMLFTNEDDPHGR.[D]	1xOxidation [M2]	3.86961e-05	6.32577e-05	1	1	5	P23475	P23475 [164-176]		X-ray repair cross-complementing protein 6 OS=Mus musculus OX=10090 GN=Xrcc6 PE=1 SV=5	0	17857.5	10403.7	18067.5	15627.7	5796.92	20763.7	21625.6		15873				17601	8972.66	14192	9253	11419.8	14576.7	13158.5			Peak Found	Peak Found	High	Peak Found	Peak Found	Peak Found	High	Not Found	High	Not Found	Not Found	Not Found	High	Peak Found	Peak Found
[truncated: 23,368 more rows]
[truncated: 11 more columns]

## Sheet: D3. Regular benchmark
Confidence	Annotated Sequence	Modifications	Qvality PEP	Qvality q-value	# Protein Groups	# Proteins	# PSMs	Master Protein Accessions	Positions in Master Proteins	Modifications in Master Proteins	Master Protein Descriptions	# Missed Cleavages	Abundance:B03_21_150304_human_ecoli_A_3ul_3um_column_95_HCD_OT_2hrs_30B_9B.raw	Abundance:B03_10_150304_human_ecoli_A_3ul_3um_column_95_HCD_OT_2hrs_30B_9B.raw	Abundance:B03_20_150304_human_ecoli_A_3ul_3um_column_95_HCD_OT_2hrs_30B_9B .raw	Abundance:B03_11_150304_human_ecoli_A_3ul_3um_column_95_HCD_OT_2hrs_30B_9B.raw	Abundance:B03_08_150304_human_ecoli_C_3ul_3um_column_95_HCD_OT_2hrs_30B_9B.raw	Abundance:B03_13_150304_human_ecoli_C_3ul_3um_column_95_HCD_OT_2hrs_30B_9B.raw	Abundance:B03_18_150304_human_ecoli_C_3ul_3um_column_95_HCD_OT_2hrs_30B_9B.raw	Abundance:B03_03_150304_human_ecoli_C_3ul_3um_column_95_HCD_OT_2hrs_30B_9B .raw	Quan Info	Found in Sample:B03_21_150304_human_ecoli_A_3ul_3um_column_95_HCD_OT_2hrs_30B_9B.raw	Found in Sample:B03_10_150304_human_ecoli_A_3ul_3um_column_95_HCD_OT_2hrs_30B_9B.raw	Found in Sample:B03_20_150304_human_ecoli_A_3ul_3um_column_95_HCD_OT_2hrs_30B_9B .raw	Found in Sample:B03_11_150304_human_ecoli_A_3ul_3um_column_95_HCD_OT_2hrs_30B_9B.raw	Found in Sample:B03_08_150304_human_ecoli_C_3ul_3um_column_95_HCD_OT_2hrs_30B_9B.raw	Found in Sample:B03_13_150304_human_ecoli_C_3ul_3um_column_95_HCD_OT_2hrs_30B_9B.raw	Found in Sample:B03_18_150304_human_ecoli_C_3ul_3um_column_95_HCD_OT_2hrs_30B_9B.raw	Found in Sample:B03_03_150304_human_ecoli_C_3ul_3um_column_95_HCD_OT_2hrs_30B_9B .raw	Confidence (by Search Engine): Sequest HT	m/z [Da] (by Search Engine): Sequest HT	Percolator q-Value (by Search Engine): Sequest HT	Percolator PEP (by Search Engine): Sequest HT	XCorr (by Search Engine): Sequest HT	Top Apex RT [min]
[truncated: 29,117 more rows]

[truncated: 2 more sheets: D1. 293T, D2. Low input benchmark]
