# Supplementary material for: pepDESC: A Method for the Detection of Differentially Expressed Proteins for Mass Spectrometry-Based Single-Cell Proteomics Using Peptide-level Information
Source: Mol Cell Proteomics. 2023 May 24;22(7):100583. doi: 10.1016/j.mcpro.2023.100583 (PMC10316082; doi:10.1016/j.mcpro.2023.100583)
Supplement: Supplemental File S3 [file mmc3.xlsx]

## Sheet: S3_D1_Protein
Accession	Description	Abundance..F1..Sample	Abundance..F3..Sample	Abundance..F4..Sample	Abundance..F5..Sample	Abundance..F6..Sample	Abundance..F7..Sample	Abundance..F8..Sample	Abundance..F9..Sample	Abundance..F10..Sample	Abundance..F11..Sample	Abundance..F13..Sample	Abundance..F14..Sample	Abundance..F15..Sample	Abundance..F17..Sample	Abundance..F19..Sample	Abundance..F20..Sample	Abundance..F22..Sample	Abundance..F25..Sample	Abundance..F26..Sample	Abundance..F27..Sample	OS
Q8K411	RNA-binding protein 3 OS=Homo sapiens OX=9606 GN=RBM3 PE=1 SV=1	3.12476e+06	4.05324e+06	2.04247e+06	1.93012e+06	2.59049e+06	2.6165e+06	3.55428e+06	2.47233e+06	2.69635e+06	2.55413e+06	2.39071e+06	2.19477e+06	2.22969e+06	2.45754e+06	3.16104e+06	1.81764e+06	2.89659e+06	2.05981e+06	2.0708e+06	3.00821e+06	Mus
Q91WS0	Translation machinery-associated protein 7 OS=Homo sapiens OX=9606 GN=TMA7 PE=1 SV=1	89463.4	320900	225381	269474	275661	141994	201372	337303	229968	313261	264252	194591	185407	139827	249152	181297	168093	184324	444053	269763	Mus
Q9Z0X4	40S ribosomal protein S16 OS=Homo sapiens OX=9606 GN=RPS16 PE=1 SV=2	687929	648941	256107	256670	83357.2	184194	385748	403449	332666	358403	337607	347401	278332	193379	341751	289745	235043	301600	275156	317941	Mus
Q8BRN9	Pre-mRNA-processing-splicing factor 8 OS=Homo sapiens OX=9606 GN=PRPF8 PE=1 SV=2	498516	628812	394441	407625	283754	507364	610276	640130	670552	577343	551894	497877	450344	345651	522619	426077	399546	645968	554406	243571	Mus
Q9CQV8	Ras-related protein Rab-1A OS=Homo sapiens OX=9606 GN=RAB1A PE=1 SV=3	2.98206e+06	3.56827e+06	2.33429e+06	2.61816e+06	2.14974e+06	2.35457e+06	2.67106e+06	3.23502e+06	3.70579e+06	2.91546e+06	3.50282e+06	3.32714e+06	2.15176e+06	2.4139e+06	2.37406e+06	2.78834e+06	2.01921e+06	2.23081e+06	2.61292e+06	2.56334e+06	Mus
A2A8L5	Prohibitin OS=Homo sapiens OX=9606 GN=PHB PE=1 SV=1	16312.1	9539.35	3904.13	10937.8	7928.49	7110.64	7756.32	18085.2	10271.5	6101.16	10070.3	9555.55	5379.6	8648.88	8471.19	9454.42	5050.4	0	5769.48	5167.68	Mus
Q9CQR2	Cullin-4B OS=Homo sapiens OX=9606 GN=CUL4B PE=1 SV=4	837194	783233	930285	670178	749621	948516	907795	917837	1.03354e+06	550343	1.08174e+06	930177	808990	757587	995491	779700	751955	1.05836e+06	1.05882e+06	1.08453e+06	Mus
Q9JII6	p53 apoptosis effector related to PMP-22 OS=Homo sapiens OX=9606 GN=PERP PE=2 SV=1	1.52369e+07	1.75129e+07	1.17802e+07	1.18465e+07	9.17275e+06	1.19869e+07	1.10922e+07	1.12466e+07	1.50738e+07	1.27709e+07	1.6342e+07	1.21036e+07	1.07318e+07	1.05711e+07	1.39757e+07	1.26184e+07	4.84977e+06	1.21303e+07	1.24639e+07	1.39896e+07	Mus
Q8R2W9	Heat shock protein 105 kDa OS=Homo sapiens OX=9606 GN=HSPH1 PE=1 SV=1	62047.9	47582.3	0	0	36807.7	0	118583	2689.7	90734.6	55597.9	0	2591.53	56884.3	40979.1	46547.3	46565.8	24644	64678.2	38205.7	0	Mus
Q7TSQ8	14-3-3 protein eta OS=Homo sapiens OX=9606 GN=YWHAH PE=1 SV=4	123787	143791	92224.3	117467	58004.4	117267	105673	128194	133197	70036.3	104890	92359.6	135869	77683.8	154833	91511.6	112193	102480	101104	93630.3	Mus
Q80YR9	Adenosylhomocysteinase OS=Homo sapiens OX=9606 GN=AHCY PE=1 SV=4	0	9638.66	36626.7	0	38580.5	8148.75	26405.6	22657.4	49793.8	39915.9	42842.7	31434.8	55153.2	32358	33048.7	32625.6	43912	52049.9	45719.9	55519.7	Mus
O35593	Protein disulfide-isomerase A6 OS=Homo sapiens OX=9606 GN=PDIA6 PE=1 SV=1	609977	1.3702e+06	608620	739548	508283	541814	617189	639369	702311	669834	660080	648351	505348	503120	863103	591768	398320	729727	613629	681686	Mus
Q8CHW4	SWI/SNF-related matrix-associated actin-dependent regulator of chromatin subfamily A member 5 OS=Homo sapiens OX=9606 GN=SMARCA5 PE=1 SV=1	237836	226463	208382	168715	188502	195708	158289	143152	202730	201122	205226	152138	210547	132039	205811	248975	132345	242220	268341	206738	Mus
Q60931	Eukaryotic translation initiation factor 2 subunit 2 OS=Homo sapiens OX=9606 GN=EIF2S2 PE=1 SV=2	8.68589e+06	9.71358e+06	7.99987e+06	8.08162e+06	7.12764e+06	6.81369e+06	7.30825e+06	7.28092e+06	8.59948e+06	7.40362e+06	9.51571e+06	7.17188e+06	7.32784e+06	6.51696e+06	7.4471e+06	6.76657e+06	6.3714e+06	7.69398e+06	6.83293e+06	8.11955e+06	Mus
Q9JME7	Aurora kinase A OS=Homo sapiens OX=9606 GN=AURKA PE=1 SV=2	260829	241275	146079	239295	0	205706	198892	173547	248709	229841	203120	181101	165366	164663	229500	213172	144880	188044	249713	179774	Mus
P47740	Multifunctional protein ADE2 OS=Homo sapiens OX=9606 GN=PAICS PE=1 SV=3	809805	596316	359599	635636	457023	501302	528897	676454	689646	454680	489009	299968	464198	595055	647064	577095	423478	396721	564658	511138	Mus
Q99M54	Elongation factor Tu, mitochondrial OS=Homo sapiens OX=9606 GN=TUFM PE=1 SV=2	9489.63	0	0	8022.96	0	16653.3	5926.32	17018.3	12334.3	5212.78	12442.5	0	17697.6	6878.78	11484.5	0	7153.46	15289.2	9232.65	20713	Mus
O08582	Translocation protein SEC63 homolog OS=Homo sapiens OX=9606 GN=SEC63 PE=1 SV=2	17199.5	34005.9	15616.4	21688.5	17115.1	34285.1	61210	90364	24313.8	38572.5	57670.1	49765.7	36030.4	91789.4	52608.1	17811	9648.81	24821.6	42606.1	103521	Mus
Q9D0Q7	Histidine triad nucleotide-binding protein 1 OS=Homo sapiens OX=9606 GN=HINT1 PE=1 SV=2	5990.79	0	5651.37	6750.81	6133.87	7437.07	8498.14	0	0	0	0	0	0	7044.31	8873.85	0	11634.1	0	4143.52	9140.88	Mus
Q9JLB0	Protein FAM49B OS=Homo sapiens OX=9606 GN=FAM49B PE=1 SV=1	14512.1	2790.77	15437.4	11169	3145.72	19861.5	14473.5	20733.9	3113.95	0	14527.2	2670.88	9203.94	20377.5	15273.4	0	12721	15186.9	12847.6	15218.8	Mus
Q02614	Peptidyl-prolyl cis-trans isomerase FKBP4 OS=Homo sapiens OX=9606 GN=FKBP4 PE=1 SV=3	34872.6	22306.5	21196	12803.5	29629.5	19829.4	0	23628.9	29820.4	18535.9	0	16808.3	19158.9	16966.7	17999	0	13083.9	19087.6	22273.9	29095.4	Mus
Q8BLN5	Gamma-glutamyl hydrolase OS=Homo sapiens OX=9606 GN=GGH PE=1 SV=2	13717.2	18055.5	11462	0	18546.6	18818.6	9704.13	14019.8	20632.3	11219.4	26991.9	0	21255.2	0	26463.1	14950.9	23207.1	17687.7	10137.7	19191.4	Mus
Q80SW1	Protein FAM136A OS=Homo sapiens OX=9606 GN=FAM136A PE=1 SV=1	247786	58303.7	384144	173408	161453	309463	199057	82483.3	211751	331289	300894	249783	149399	187220	437437	325593	234669	283475	152863	327799	Mus
Q8C7D2	Calmodulin-like protein 5 OS=Homo sapiens OX=9606 GN=CALML5 PE=1 SV=2	51265.6	8026.79	46792.1	18081.8	53002.6	9949.63	69552.9	21703.7	16457.9	0	0	14092.1	0	23242.7	47155.4	26182.1	0	37074.7	42682.1	0	Mus
D3YZP9	Calumenin OS=Homo sapiens OX=9606 GN=CALU PE=1 SV=2	1.65038e+06	1.0053e+06	500412	729861	588532	1.09849e+06	1.25565e+06	1.29389e+06	1.6108e+06	1.01604e+06	694668	954848	606992	581961	702505	1.59034e+06	843935	868778	1.26746e+06	1.05619e+06	Mus
E9Q5C9	Casein kinase II subunit alpha OS=Homo sapiens OX=9606 GN=CSNK2A1 PE=1 SV=1	120527	73874.8	66382.7	88471.3	0	51288.2	100504	82346	123355	78159.5	104757	64020.3	93270.1	88826.4	111820	99213.3	72759.7	80564.7	110676	84318.2	Mus
Q9D1D4	Ras-related protein Rab-11A OS=Homo sapiens OX=9606 GN=RAB11A PE=1 SV=3	2.88566e+06	2.901e+06	1.56896e+06	2.08746e+06	2.51883e+06	2.72436e+06	3.20702e+06	3.48946e+06	3.41255e+06	2.90761e+06	2.02606e+06	2.54901e+06	2.24105e+06	1.50498e+06	2.13173e+06	2.97606e+06	1.59652e+06	2.6284e+06	2.68309e+06	1.82625e+06	Mus
Q9QUR7	D-3-phosphoglycerate dehydrogenase OS=Homo sapiens OX=9606 GN=PHGDH PE=1 SV=4	151861	64479.2	177201	113262	43790.1	107484	194091	76008.8	64363.8	96312.4	44647.9	80762	131080	98543	73194.2	83701.7	49084.5	140757	135574	64955	Mus
Q60848	60S ribosomal protein L30 OS=Homo sapiens OX=9606 GN=RPL30 PE=1 SV=2	33349.3	24150.2	9683.05	12724	20280.5	16832.5	0	0	0	2423.99	24202.1	14834.5	24089.5	7159.46	0	22666.1	12643.2	24737.9	0	22983	Mus
E9PVA8	SEC23-interacting protein OS=Homo sapiens OX=9606 GN=SEC23IP PE=1 SV=1	91886.6	98894.3	97790.6	82820.9	40175.4	139420	51966	76651.9	131862	135575	124131	451263	88887.8	100383	148688	78748.1	152046	134007	83363.8	89036.7	Mus
O35465	Fascin OS=Homo sapiens OX=9606 GN=FSCN1 PE=1 SV=3	246240	195176	157980	63186.9	90275.8	172797	125228	111209	263635	181878	50865.6	150778	88278.4	74381.2	156948	147311	132370	67582.7	56486.9	156841	Mus
P60330	Dermcidin OS=Homo sapiens OX=9606 GN=DCD PE=1 SV=2	30821.6	132122	26001.7	24911.5	32909.2	24575.8	60830.1	18483	67147.1	22620	56622.4	42740.5	39819.2	26595.5	53140.5	37538.8	46351.9	26803.6	45900.1	53845.3	Mus
Q9EP53	Mannosyl-oligosaccharide glucosidase OS=Homo sapiens OX=9606 GN=MOGS PE=1 SV=5	2790.09	4559.48	0	2703.68	0	2657.11	0	1976.89	2647.1	1909.97	5273.48	2434	2951.19	3374.26	3032.7	3603.73	3029.4	3023.21	1983.27	2733.64	Mus
Q8BJL0	Bcl-2-associated transcription factor 1 OS=Homo sapiens OX=9606 GN=BCLAF1 PE=1 SV=2	19574.6	23863	20051.6	37761.7	9295.12	19965.3	66215.8	0	36210.9	31310.3	51819.3	28424.5	39518.1	40997.6	18120.7	16878.1	0	13957.3	27431.6	0	Mus
Q91YQ5	BUB3-interacting and GLEBS motif-containing protein ZNF207 OS=Homo sapiens OX=9606 GN=ZNF207 PE=1 SV=1	6.21936e+06	6.76002e+06	5.86709e+06	5.10739e+06	3.32016e+06	5.053e+06	5.42922e+06	5.54983e+06	5.80791e+06	4.40564e+06	5.48681e+06	4.61158e+06	4.73034e+06	5.83441e+06	5.07915e+06	5.48708e+06	5.10396e+06	5.69256e+06	5.79192e+06	5.85045e+06	Mus
P62281	THO complex subunit 4 OS=Homo sapiens OX=9606 GN=ALYREF PE=1 SV=3	1.17578e+06	1.21476e+06	1.31346e+06	760924	486771	1.38385e+06	1.19278e+06	972732	1.4398e+06	1.02999e+06	1.19792e+06	777214	1.05949e+06	1.21174e+06	1.42696e+06	1.11419e+06	807841	1.37173e+06	1.19359e+06	1.13651e+06	Mus
Q8BY71	Lysine--tRNA ligase OS=Homo sapiens OX=9606 GN=KARS1 PE=1 SV=3	236195	486349	310691	270820	318496	501665	427899	296115	557519	302499	507204	148708	310687	288512	414137	523689	133678	391921	300272	310983	Mus
Q9D1P4	Pescadillo homolog OS=Homo sapiens OX=9606 GN=PES1 PE=1 SV=1	1.38806e+06	1.0808e+06	1.08195e+06	1.04017e+06	765037	877906	987565	902203	1.2857e+06	1.10486e+06	1.39328e+06	949982	915630	1.04891e+06	1.32017e+06	931957	687408	1.27483e+06	1.11454e+06	1.18307e+06	Mus
Q8K114	Aminoacyl tRNA synthase complex-interacting multifunctional protein 2 OS=Homo sapiens OX=9606 GN=AIMP2 PE=1 SV=2	45638.2	41656.1	17025	23816.3	32984.6	19879.4	25334.1	27107.5	29575.3	31016.8	29326.6	34841.7	22887.5	29065.2	21971	31218.2	16454.8	21398.2	32436.5	31994.7	Mus
D3Z7Q2	Polyadenylate-binding protein 4 OS=Homo sapiens OX=9606 GN=PABPC4 PE=1 SV=1	50387.8	38756.5	19658.6	35831	23241.6	26918.8	31198.9	28822.3	31926.4	31114.9	27652.2	30010.6	18782.1	18283.9	24090	42102.7	18912.6	27921.5	49320.1	35438.9	Mus
Q9DC50	Fructose-bisphosphate aldolase A OS=Homo sapiens OX=9606 GN=ALDOA PE=1 SV=2	23392.1	22056.6	21743.7	21273.2	24730.7	22306.6	50060.6	10678.8	29006.6	24267	49625.8	17595.8	23959.8	27964.8	18633.6	15043.8	29965.7	21336.5	21292.8	26930.1	Mus
Q8CFE2	Heterogeneous nuclear ribonucleoprotein R OS=Homo sapiens OX=9606 GN=HNRNPR PE=1 SV=1	205747	414110	326029	303667	253908	320667	170320	158085	409493	352009	180846	200711	399960	216615	268048	426229	101985	348947	30296.1	336359	Mus
P61759	Nucleoporin Nup43 OS=Homo sapiens OX=9606 GN=NUP43 PE=1 SV=1	2.0408e+06	1.95769e+06	2.61871e+06	2.5214e+06	1.47334e+06	2.83088e+06	2.04522e+06	3.16312e+06	2.39873e+06	2.49608e+06	2.96557e+06	1.56117e+06	2.81184e+06	1.56125e+06	2.60687e+06	1.95995e+06	1.36225e+06	2.14908e+06	1.62827e+06	2.26696e+06	Mus
Q8CCJ3	Heterogeneous nuclear ribonucleoprotein D-like OS=Homo sapiens OX=9606 GN=HNRNPDL PE=1 SV=3	70399.9	124278	79862.3	241071	52738	88540.8	80212.8	179373	77516.3	177014	79414.8	22453.5	284510	54667.4	108678	58116.9	191255	272237	83423.4	109320	Mus
P97820	Eukaryotic translation initiation factor 1A, X-chromosomal OS=Homo sapiens OX=9606 GN=EIF1AX PE=1 SV=2	11647.7	0	0	0	0	0	0	0	25842.3	0	0	0	11579.4	4723.81	0	0	0	0	0	0	Mus
P80314	Tyrosine--tRNA ligase, cytoplasmic OS=Homo sapiens OX=9606 GN=YARS1 PE=1 SV=4	1.23342e+07	1.29162e+07	1.10551e+07	9.28858e+06	6.59738e+06	1.04629e+07	1.11273e+07	9.7996e+06	1.31386e+07	9.00072e+06	1.37456e+07	1.00853e+07	1.08165e+07	9.01809e+06	1.13642e+07	1.04296e+07	7.81191e+06	1.0491e+07	9.58673e+06	1.30029e+07	Mus
P00848	Sarcoplasmic/endoplasmic reticulum calcium ATPase 2 OS=Homo sapiens OX=9606 GN=ATP2A2 PE=1 SV=1	0	33427.9	7609.24	8836.12	58475.5	42594.6	25390	22344.8	31230.2	24884.5	51575	16700	34409	14228.6	20740.5	22896.7	16909.4	31482	23535.3	27037.8	Mus
A2ACP1	Purine nucleoside phosphorylase OS=Homo sapiens OX=9606 GN=PNP PE=1 SV=2	59582.4	42096.8	32513.8	32345.1	11831.3	46861.1	27002.4	27467.7	44982.3	29986	38707.4	28640.2	31277.3	24285.7	23438.6	37124.2	32137.8	39226.5	26182.2	41118	Mus
Q8BIL5	DNA replication licensing factor MCM7 OS=Homo sapiens OX=9606 GN=MCM7 PE=1 SV=4	2.41759e+06	1.50908e+06	1.53828e+06	1.34548e+06	1.73674e+06	1.32246e+06	1.48996e+06	1.20281e+06	1.74189e+06	2.18038e+06	1.95984e+06	1.04385e+06	1.34763e+06	1.25344e+06	1.28959e+06	1.1266e+06	1.23052e+06	1.6573e+06	1.22461e+06	1.33663e+06	Mus
O09167	Cyclin-dependent kinase inhibitor 2A OS=Homo sapiens OX=9606 GN=CDKN2A PE=1 SV=2	851772	1.12451e+06	855239	823366	406142	920853	1.33389e+06	1.4192e+06	1.3633e+06	1.23581e+06	895313	1.10389e+06	1.03259e+06	911638	1.15627e+06	849356	665740	881075	794320	1.01507e+06	Mus
Q9R020	Calcium-regulated heat-stable protein 1 OS=Homo sapiens OX=9606 GN=CARHSP1 PE=1 SV=2	0	0	5983.9	9063.35	0	6032.37	0	2575.35	10967.6	2341.11	8580.41	2858.07	3638.95	3524.4	3332.28	3445.95	6335.19	5201.87	2477.55	5915.8	Mus
Q9R0P6	Testis-expressed protein 10 OS=Homo sapiens OX=9606 GN=TEX10 PE=1 SV=2	249634	486320	272987	281213	228978	249021	216224	233750	237796	292253	250850	280447	352268	266675	300340	270399	237336	297783	261223	219272	Mus
Q8R3Q6	Developmentally-regulated GTP-binding protein 1 OS=Homo sapiens OX=9606 GN=DRG1 PE=1 SV=1	23278.7	18306	9169.41	14720.7	16679.4	10266.7	9321.91	11797.2	20696.1	12567.6	20077.5	11998.7	7669.04	10648.8	10716.8	20371.3	10039.5	15719.4	14834.4	12833.2	Mus
O54983	Protein phosphatase 1F OS=Homo sapiens OX=9606 GN=PPM1F PE=1 SV=3	665627	697274	574450	679680	343637	1.05007e+06	504505	208265	445507	955094	668068	482005	674271	710890	377498	542167	218294	706218	443042	707307	Mus
Q8VCU0	CXXC motif containing zinc binding protein OS=Homo sapiens OX=9606 GN=CZIB PE=1 SV=1	32216.8	43077.5	46871.9	0	17203.5	24851.8	36216	29548.2	37859.1	27298	29513.8	32327.1	38091.1	35002.9	37897.6	23994.2	26221.9	25153.3	16600.4	29842.1	Mus
Q9EPL8	Probable ATP-dependent RNA helicase DHX37 OS=Homo sapiens OX=9606 GN=DHX37 PE=1 SV=1	549808	510708	352274	346554	332670	386838	299281	148341	454160	302658	437851	337758	281450	305490	389056	377010	344533	358696	386276	374991	Mus
Q80ZW0	Nucleolar protein 56 OS=Homo sapiens OX=9606 GN=NOP56 PE=1 SV=4	41196.6	72249.3	45638.3	17170.8	42714.3	39099.1	25915.6	17150.2	48557.1	39133.6	12222.2	42557.9	30368.7	27150.9	40736	52560.8	28653.9	53379	31338.2	41444.5	Mus
Q8C1M2	COP9 signalosome complex subunit 2 OS=Homo sapiens OX=9606 GN=COPS2 PE=1 SV=1	0	24850.7	37612.7	27782	2298.94	31791.6	30280.8	31967.9	42930	38930.4	50703.4	49739.3	34951.9	13696	13444.6	38466.3	22743	16794.3	34699.5	34394.8	Mus
Q9QYB1	Prohibitin-2 OS=Homo sapiens OX=9606 GN=PHB2 PE=1 SV=2	2.14861e+06	2.15512e+06	1.15225e+06	1.3573e+06	700435	1.67811e+06	1.62966e+06	1.9224e+06	1.72957e+06	1.2594e+06	2.29747e+06	1.63148e+06	1.21481e+06	1.27697e+06	1.66297e+06	1.72663e+06	1.35859e+06	1.94537e+06	1.85898e+06	1.81398e+06	Mus
Q9ERI2	Trifunctional enzyme subunit beta, mitochondrial OS=Homo sapiens OX=9606 GN=HADHB PE=1 SV=3	4.28737e+06	5.12576e+06	3.01789e+06	2.50135e+06	2.80445e+06	2.96591e+06	3.74268e+06	2.18698e+06	2.4182e+06	2.40523e+06	3.77235e+06	3.04139e+06	3.17972e+06	2.78902e+06	2.66099e+06	2.21924e+06	2.40472e+06	2.1666e+06	2.5871e+06	2.91872e+06	Mus
Q3UA16	60S ribosomal protein L27 OS=Homo sapiens OX=9606 GN=RPL27 PE=1 SV=2	19819.5	38961.2	32877.2	26396.7	19942.4	0	39581.8	23039.8	51693.1	38348.4	62914.3	40729.2	0	24126.1	46774.4	47145.7	24158	22485.7	28307.3	43728.5	Mus
Q8BIJ7	Reticulocalbin-1 OS=Homo sapiens OX=9606 GN=RCN1 PE=1 SV=1	1.125e+07	1.08521e+07	8.64558e+06	8.26547e+06	1.00099e+07	8.71607e+06	1.04881e+07	9.10225e+06	1.06508e+07	9.31362e+06	1.03026e+07	7.68994e+06	7.79013e+06	8.30908e+06	8.9287e+06	1.1612e+07	7.54607e+06	8.44901e+06	8.91027e+06	9.47135e+06	Mus
Q8JZX4	Proteasome subunit alpha type-6 OS=Homo sapiens OX=9606 GN=PSMA6 PE=1 SV=1	28140.2	31993.5	41211.8	27692.8	0	35077	33791.5	33254.8	29823.6	25664.6	30752.4	29912.8	27156.9	33164.6	30854.4	22501.6	27353.3	31847.9	27411.2	33404.6	Mus
P83882	Hepatoma-derived growth factor OS=Homo sapiens OX=9606 GN=HDGF PE=1 SV=1	84893.6	46315.7	50246.6	38733.4	0	81426.4	69055.1	90447	95369	49063.4	65506.9	52095.3	44171.9	39726.4	46152.6	44471.9	54340.6	57528.4	45596.4	85236.7	Mus
P38060	Diphosphoinositol polyphosphate phosphohydrolase 3-alpha OS=Homo sapiens OX=9606 GN=NUDT10 PE=1 SV=1	83566.9	12092.9	63213.9	51741.2	35662.9	68552.8	20207.9	69366.6	57679.3	63861	53848.9	59942.1	40928.5	64035.8	61224.7	62148	48130.1	63088.2	47426.9	55817.1	Mus
Q8C6G8	ADP/ATP translocase 2 OS=Homo sapiens OX=9606 GN=SLC25A5 PE=1 SV=7	120620	133659	87894	60420	54243.6	75180.7	105743	95948.9	102654	104963	70528.2	64599.5	78556.6	69744.6	59875.9	119188	58653.6	73429	76431.4	171640	Mus
Q9JLZ3	Heterogeneous nuclear ribonucleoprotein U-like protein 2 OS=Homo sapiens OX=9606 GN=HNRNPUL2 PE=1 SV=1	62969.8	0	0	0	20656.1	27989.6	41411.6	42041.1	0	72446	33221.3	0	0	0	0	35130.7	37028.4	0	0	43811	Mus
Q8BHG1	Cytoskeleton-associated protein 5 OS=Homo sapiens OX=9606 GN=CKAP5 PE=1 SV=3	1.78172e+06	2.24039e+06	1.45624e+06	1.09262e+06	2.11966e+06	2.4628e+06	1.17096e+06	1.0738e+06	2.41026e+06	1.29636e+06	2.38166e+06	1.28031e+06	1.9434e+06	1.94278e+06	1.43481e+06	1.75874e+06	1.22483e+06	1.84722e+06	1.52038e+06	2.22884e+06	Mus
Q8BFT2	Alpha-enolase OS=Homo sapiens OX=9606 GN=ENO1 PE=1 SV=2	19311.4	12967.8	24684.1	15167.3	20493.3	15520.9	17066.1	27627.6	20046.6	16120.6	13194.3	16095.5	17421.9	16425.5	16587.8	14208	8857.4	18119.3	12219.8	14361.7	Mus
Q9CYD3	Elongation factor 1-alpha 2 OS=Homo sapiens OX=9606 GN=EEF1A2 PE=1 SV=1	73956.4	24707.5	59501.2	29035.2	57355.3	69308.1	76030.1	19515.2	50128.3	36396.5	52289.1	63678.8	53044.6	50561.7	66872.6	85413.1	74234.9	50341.9	23844.1	72944.8	Mus
Q6P5G3	Histone H2A type 3 OS=Homo sapiens OX=9606 GN=HIST3H2A PE=1 SV=3	16596.9	22703.2	13368.5	13279	0	19117.1	17748.2	14666.2	15965.3	16846.3	14037.9	17712.5	15663.2	16111.8	15026.9	12080.7	19670.1	20813	11425.9	17102.4	Mus
Q80U63	Desmocollin-1 OS=Homo sapiens OX=9606 GN=DSC1 PE=1 SV=2	32971.4	0	11263.1	0	6354.21	0	0	11463.3	0	17875.3	11946.6	9332.01	0	0	31708.6	0	11397.2	0	10120.1	0	Mus
Q9QZD9	Glycerol-3-phosphate phosphatase OS=Homo sapiens OX=9606 GN=PGP PE=1 SV=1	1.78196e+06	1.07634e+06	1.19971e+06	977001	987383	1.31264e+06	1.01716e+06	1.21021e+06	1.5229e+06	1.04768e+06	1.60392e+06	1.21126e+06	1.08728e+06	1.38756e+06	1.31422e+06	1.20916e+06	950127	1.22933e+06	1.16469e+06	1.64075e+06	Mus
Q9CZX0	Exportin-1 OS=Homo sapiens OX=9606 GN=XPO1 PE=1 SV=1	49704.8	46040.8	8780.5	4942.61	26937.4	18746	44539.9	19293.9	23675.2	27809.5	45559.9	22531.7	19814.9	13361.7	36149.7	28142.4	14240	20967.8	26318.3	35254.4	Mus
P59325	Cytoskeleton-associated protein 4 OS=Homo sapiens OX=9606 GN=CKAP4 PE=1 SV=2	1.37004e+06	1.65796e+06	941873	1.30417e+06	897781	1.27481e+06	1.02889e+06	1.13022e+06	1.44803e+06	1.15913e+06	1.03001e+06	918826	1.15752e+06	677433	1.03188e+06	957519	745369	1.11674e+06	1.289e+06	1.28729e+06	Mus
Q9EPU0	Zinc-alpha-2-glycoprotein OS=Homo sapiens OX=9606 GN=AZGP1 PE=1 SV=2	1.08126e+07	1.03891e+07	7.6557e+06	8.0919e+06	5.06326e+06	5.41422e+06	6.80119e+06	9.57772e+06	9.50669e+06	6.85575e+06	1.02338e+07	6.2783e+06	6.73225e+06	6.46953e+06	8.03343e+06	7.32312e+06	5.32723e+06	6.43804e+06	7.93622e+06	7.88445e+06	Mus
P45878	SWISS-PROT:Q6IME9 Tax_Id=10090 Gene_Symbol=Krt72 Keratin, type II cytoskeletal 72	1.51058e+06	684989	1.24883e+06	942011	467093	630942	624062	1.46063e+06	1.53791e+06	684131	1.45106e+06	624873	1.29358e+06	843511	537905	1.18474e+06	1.05309e+06	996597	1.05952e+06	631304	Mus
Q9JLV5	Myristoylated alanine-rich C-kinase substrate OS=Homo sapiens OX=9606 GN=MARCKS PE=1 SV=4	314370	459989	269796	270534	256525	340182	308313	420919	353335	338651	401876	336216	319095	237660	320235	323839	234403	284790	275064	381807	Mus
P58137	Heme oxygenase 1 OS=Homo sapiens OX=9606 GN=HMOX1 PE=1 SV=1	1.69975e+06	1.79813e+06	1.45086e+06	1.44547e+06	1.18612e+06	1.87997e+06	1.21156e+06	1.81427e+06	1.99889e+06	1.48363e+06	1.68217e+06	1.55887e+06	1.47625e+06	1.47995e+06	1.80582e+06	1.68153e+06	1.52579e+06	1.83709e+06	1.84168e+06	1.58065e+06	Mus
Q8VCF0	SWISS-PROT:P05784 Tax_Id=10090 Gene_Symbol=Krt18 Keratin, type I cytoskeletal 18	5096.51	0	9118.4	10197.1	0	1762.07	15351.5	4603.33	13945	14784.6	3164.05	11449.2	8201.17	9054.97	12467.4	5071.13	9678.94	3511.08	2308.36	8015.17	Mus
Q8C092	Alcohol dehydrogenase class-3 OS=Homo sapiens OX=9606 GN=ADH5 PE=1 SV=4	23197.4	0	0	0	14125.5	29374.5	0	19402.8	0	0	21822.2	9970.38	11736	0	55979.2	9991.32	0	0	10187.3	12363.5	Mus
Q8R5C5	Creatine kinase B-type OS=Homo sapiens OX=9606 GN=CKB PE=1 SV=1	52839.8	75431.3	115216	20579.3	55464.4	53144.7	55995.9	28231.5	190574	102608	236456	25791.3	37787	54602.5	77356	41272.2	44066.7	25614.9	144046	83003.2	Mus
Q8BSY0	DNA polymerase epsilon subunit 3 OS=Homo sapiens OX=9606 GN=POLE3 PE=1 SV=1	384376	181666	54385.4	48410.8	442994	42368.8	279250	780181	960923	238318	388069	160709	21528.8	523429	99669.6	40921.4	62885.9	82092.3	248841	70329.7	Mus
P14206	Lamin-B2 OS=Homo sapiens OX=9606 GN=LMNB2 PE=1 SV=4	5.6593e+06	7.81703e+06	5.639e+06	3.58484e+06	5.47604e+06	5.20911e+06	5.60431e+06	5.32615e+06	6.27732e+06	4.46431e+06	5.82245e+06	4.38572e+06	5.57213e+06	4.51276e+06	5.10165e+06	5.48954e+06	3.24021e+06	6.13824e+06	5.02008e+06	5.30839e+06	Mus
O08579	26S proteasome non-ATPase regulatory subunit 14 OS=Homo sapiens OX=9606 GN=PSMD14 PE=1 SV=1	14193.3	0	13181.1	0	11864.1	24076.9	17777.5	0	0	17174.1	28495.9	9131.6	8379.73	9989.27	19325	15326	9803.56	13576.6	10096.4	17031.5	Mus
Q811S7	Sideroflexin-1 OS=Homo sapiens OX=9606 GN=SFXN1 PE=1 SV=4	82912.4	118194	44863.3	75391.2	51382.4	103811	42039	49816.2	65082.9	67031.8	68284	20692.6	76946.2	75401.8	79408.9	35125.2	92682.7	48641.3	25818.2	63867.8	Mus
Q91VN4	General vesicular transport factor p115 OS=Homo sapiens OX=9606 GN=USO1 PE=1 SV=2	1.13077e+06	1.12756e+06	1.13709e+06	1.32418e+06	266648	1.04702e+06	1.40718e+06	753457	1.39227e+06	1.40399e+06	1.02106e+06	990637	1.19709e+06	1.22532e+06	1.33748e+06	734205	925098	850116	1.14677e+06	933842	Mus
Q9Z2I0	Citrate synthase, mitochondrial OS=Homo sapiens OX=9606 GN=CS PE=1 SV=2	2.82777e+06	4.16334e+06	3.65421e+06	3.20236e+06	2.48152e+06	3.77706e+06	2.70532e+06	3.18047e+06	3.16998e+06	2.97515e+06	2.9562e+06	2.40576e+06	1.19615e+06	2.27641e+06	2.63958e+06	2.77319e+06	2.15397e+06	2.24803e+06	2.01988e+06	3.02929e+06	Mus
Q8VEM9	Coronin-1C OS=Homo sapiens OX=9606 GN=CORO1C PE=1 SV=1	0	0	0	0	6588.17	0	0	9816.13	0	5526.73	8233.11	0	0	6015.95	0	0	0	3599.72	4442.81	0	Mus
Q8C407	Proteasome subunit alpha type-3 OS=Homo sapiens OX=9606 GN=PSMA3 PE=1 SV=2	42127.7	43740.7	42761.6	27385.7	0	41722.2	34665.3	28327.5	46151.5	35466.3	44978.7	20510.1	30991.5	19841.8	44044.3	27423.8	29606.2	24503.4	24612.2	33734.4	Mus
Q80WW9	Cofilin-2 OS=Homo sapiens OX=9606 GN=CFL2 PE=1 SV=1	5169.7	5192.97	5946.35	3611.3	1386.7	5812.68	5754.99	11177	8742.4	4556.77	6211.53	3891.06	3995.81	4493.93	5340.12	3520.67	4886.81	3987.54	1116.25	5449.46	Mus
Q3UN04	Programmed cell death protein 5 OS=Homo sapiens OX=9606 GN=PDCD5 PE=1 SV=3	837556	659588	306747	597114	483984	444905	455745	681182	882980	613039	573344	302726	383621	381047	560178	484532	421695	464741	672484	373479	Mus
Q63850	Zinc finger Ran-binding domain-containing protein 2 OS=Homo sapiens OX=9606 GN=ZRANB2 PE=1 SV=2	725148	498848	450614	516287	101610	553309	733612	609636	613809	583188	553781	568554	429174	489779	543267	583280	467520	605944	536981	437837	Mus
Q9EST5	Phosphoserine aminotransferase OS=Homo sapiens OX=9606 GN=PSAT1 PE=1 SV=2	3.16304e+06	3.38661e+06	2.75979e+06	1.99095e+06	2.04663e+06	2.30845e+06	2.55861e+06	2.94875e+06	2.51478e+06	1.97136e+06	2.52669e+06	1.73856e+06	1.76405e+06	1.93179e+06	1.97977e+06	2.38189e+06	1.43312e+06	2.18663e+06	2.14532e+06	2.15802e+06	Mus
CON_IPI00713505.1	COP9 signalosome complex subunit 4 OS=Homo sapiens OX=9606 GN=COPS4 PE=1 SV=1	17827.8	0	5373.17	0	0	0	42924.5	46320.2	0	0	0	19934.4	0	14296.1	9802.68	0	0	0	10746.3	5350.53	Mus
P62984	Phosphoglycerate kinase 1 OS=Homo sapiens OX=9606 GN=PGK1 PE=1 SV=3	2.72816e+07	2.09645e+07	1.64851e+07	1.9062e+07	5.70705e+06	2.17814e+07	1.93378e+07	2.26162e+07	3.41376e+07	2.20206e+07	2.35332e+07	1.59055e+07	1.70869e+07	1.82522e+07	2.2856e+07	2.33013e+07	2.51239e+06	1.64426e+07	2.63795e+07	2.23098e+07	Mus
Q8VD26	Activator of 90 kDa heat shock protein ATPase homolog 1 OS=Homo sapiens OX=9606 GN=AHSA1 PE=1 SV=1	51706.7	35320.6	25177.5	19825.3	27339.2	83110.3	89895.6	0	86537.3	80925.7	26585	0	0	0	21330.2	54041.4	17324.3	16090.7	16028.5	0	Mus
P97310	Heterogeneous nuclear ribonucleoprotein K OS=Homo sapiens OX=9606 GN=HNRNPK PE=1 SV=1	8.29517e+06	9.03811e+06	7.80013e+06	6.95209e+06	4.86667e+06	8.43894e+06	9.48041e+06	7.2806e+06	8.98219e+06	6.41117e+06	9.0651e+06	6.27662e+06	6.0945e+06	5.71617e+06	8.14669e+06	6.47943e+06	5.08763e+06	6.3681e+06	6.04148e+06	7.97095e+06	Mus
Q60597	60S ribosomal protein L13a OS=Homo sapiens OX=9606 GN=RPL13A PE=1 SV=2	2.47109e+07	2.47308e+07	1.69215e+07	2.70866e+07	1.63845e+07	2.79053e+07	1.64291e+07	1.89263e+07	2.35444e+07	1.88406e+07	2.44452e+07	1.89437e+07	1.88846e+07	1.53644e+07	1.95409e+07	2.19304e+07	2.85601e+07	1.52427e+07	1.84336e+07	2.0015e+07	Mus
Q8CHP8	Stomatin-like protein 2, mitochondrial OS=Homo sapiens OX=9606 GN=STOML2 PE=1 SV=1	1.1041e+06	1.26142e+06	1.38144e+06	1.36998e+06	1.47857e+06	1.37002e+06	2.04896e+06	1.28137e+06	2.27862e+06	1.24068e+06	1.39608e+06	1.0507e+06	1.6633e+06	969700	1.52061e+06	1.21042e+06	857733	1.20752e+06	1.50486e+06	1.17395e+06	Mus
Q9QYI4	Filamin-A OS=Homo sapiens OX=9606 GN=FLNA PE=1 SV=4	4968.67	5413.8	7507	7487.81	3934.07	10395.4	23369.2	10437.7	12907.3	10222.8	8999.53	12359.7	7347.67	11604.6	10993.9	12380.3	6505.29	8055.29	7085.77	9895.94	Mus
Q03958	Tubulin beta-2A chain OS=Homo sapiens OX=9606 GN=TUBB2A PE=1 SV=1	1.34923e+06	1.93375e+06	1.09403e+06	1.00047e+06	1.56509e+06	1.38083e+06	832564	955760	1.61423e+06	1.04697e+06	973796	1.02625e+06	1.06758e+06	1.07631e+06	1.17657e+06	1.06396e+06	691386	1.04913e+06	953287	1.4599e+06	Mus
Q9Z0H8	Ras-related C3 botulinum toxin substrate 3 OS=Homo sapiens OX=9606 GN=RAC3 PE=1 SV=1	37853.2	13255.2	19648.4	22252.6	4306.94	29508.4	37856	29173	31579.1	21706	22540.4	19033.5	16120.5	13826.5	16695.3	30360.3	18186.6	13895.9	16590.1	19512.9	Mus
Q8CC21	X-ray repair cross-complementing protein 6 OS=Homo sapiens OX=9606 GN=XRCC6 PE=1 SV=2	0	7113.35	0	0	3206.19	2984.89	3182.1	5581.59	3641.32	0	4567.84	4673.2	3128.46	0	0	0	2510.63	4303.29	4861.96	5854.71	Mus
Q9WVL0	60S ribosomal protein L38 OS=Homo sapiens OX=9606 GN=RPL38 PE=1 SV=2	0	9774.58	10824.4	59124.7	73700.6	67988.5	7038.55	0	71407.7	66034.4	47907.7	2533.47	4524.09	65181.6	0	68132.1	0	3528.85	5547.6	40555.5	Mus
Q924K8	Tubulin beta-4B chain OS=Homo sapiens OX=9606 GN=TUBB4B PE=1 SV=1	890997	1.5281e+06	319165	169035	374279	367466	297080	549933	826061	855525	620804	432764	343791	468016	540501	460525	261921	554119	675221	461338	Mus
P58021	Cyclin-dependent kinase 4 OS=Homo sapiens OX=9606 GN=CDK4 PE=1 SV=2	3.62775e+06	3.21928e+06	2.40336e+06	2.29199e+06	2.34575e+06	2.31445e+06	1.97226e+06	2.35979e+06	3.49192e+06	2.21695e+06	2.96974e+06	2.10332e+06	2.01755e+06	2.00756e+06	2.48233e+06	2.48349e+06	2.1694e+06	2.85834e+06	2.67245e+06	2.95869e+06	Mus
Q9CQP2	Nuclear pore complex protein Nup205 OS=Homo sapiens OX=9606 GN=NUP205 PE=1 SV=3	34738.6	132625	100397	173632	207543	119941	200428	127590	225376	102790	276302	177738	105839	130051	131561	71168.3	60725.6	110779	162988	163526	Mus
P56376	Peptidyl-prolyl cis-trans isomerase NIMA-interacting 1 OS=Homo sapiens OX=9606 GN=PIN1 PE=1 SV=1	425225	153921	494465	369262	400656	365912	429768	351566	453593	410554	534893	472857	336509	358187	180208	436510	207192	333584	493779	474916	Mus
P07607	Eukaryotic translation initiation factor 3 subunit F OS=Homo sapiens OX=9606 GN=EIF3F PE=1 SV=1	272222	238401	89284	119725	458974	167728	96933.3	98511.5	118742	184153	79374.1	150140	78437.3	153299	16647.2	205363	42928.4	104324	102933	238495	Mus
Q5SUC9	60S ribosomal protein L7a OS=Homo sapiens OX=9606 GN=RPL7A PE=1 SV=2	214380	232037	302253	349421	151542	263025	217098	343823	290807	238875	337525	273111	324693	247945	300800	268170	226062	253682	217301	346429	Mus
O08638	Ras-related protein Ral-A OS=Homo sapiens OX=9606 GN=RALA PE=1 SV=1	8.78874e+06	9.22253e+06	7.93127e+06	7.47491e+06	4.85117e+06	7.813e+06	9.20538e+06	8.92693e+06	1.00414e+07	8.30795e+06	1.03987e+07	7.37619e+06	7.67594e+06	7.05217e+06	8.29373e+06	7.84262e+06	5.46227e+06	7.79315e+06	7.6335e+06	8.10382e+06	Mus
Q8CGZ0	Polyadenylate-binding protein 1 OS=Homo sapiens OX=9606 GN=PABPC1 PE=1 SV=2	30587	45870.5	49546.4	42429.5	0	6703.33	44337	35125.2	45259	46752.3	30748.5	32108.1	32718.9	31063	6027.25	28055.1	25331.4	35167.6	44629.9	40596.3	Mus
Q9CX86	Protein phosphatase 1 regulatory subunit 14B OS=Homo sapiens OX=9606 GN=PPP1R14B PE=1 SV=3	0	0	0	0	0	0	41928.4	0	34687	0	35617.8	0	0	29269.1	0	0	24745	26810.7	44662	21409.2	Mus
Q8VIJ6	Programmed cell death 6-interacting protein OS=Homo sapiens OX=9606 GN=PDCD6IP PE=1 SV=1	341446	632493	466324	303256	170022	538376	268709	304331	419076	375935	240422	701239	517517	531596	556821	373953	378900	372835	187805	513807	Mus
Q8BGS1	Signal recognition particle 14 kDa protein OS=Homo sapiens OX=9606 GN=SRP14 PE=1 SV=2	91708.2	80840.1	50986.2	29354.6	46029.1	50148.5	44262.7	51191.1	61074.8	30495.6	43740.4	42133.4	51513.6	38058	44220.4	47575.3	41877.8	77017.4	0	72727.5	Mus
Q811T9	Ribosome biogenesis protein BRX1 homolog OS=Homo sapiens OX=9606 GN=BRIX1 PE=1 SV=2	35782.2	0	12957.8	0	11984.9	9034.7	9328.35	9103.17	20342.3	23907.5	23724.8	16975.3	51562.2	26621.4	17346.6	0	4983.04	34499.8	10869.3	31333.8	Mus
Q9QY36	Profilin-1 OS=Homo sapiens OX=9606 GN=PFN1 PE=1 SV=2	20417.9	47251	46864.2	0	2876.2	25321.1	46676.6	18480.9	39094.1	0	0	21016.4	0	0	0	0	18431.2	0	0	0	Mus
Q78IK4	Acyl-CoA-binding protein OS=Homo sapiens OX=9606 GN=DBI PE=1 SV=2	265085	521135	266293	362882	236506	240388	384286	371234	427983	292833	415396	211292	300425	171696	306720	359306	396187	275630	326750	326691	Mus
P97366	40S ribosomal protein S13 OS=Homo sapiens OX=9606 GN=RPS13 PE=1 SV=2	0	0	0	0	9457.05	0	0	0	8398.04	0	0	0	0	9815.26	8223.88	0	9679.07	9120.87	0	0	Mus
Q6PE15	Queuine tRNA-ribosyltransferase accessory subunit 2 OS=Homo sapiens OX=9606 GN=QTRT2 PE=1 SV=1	51009.4	145969	84457.7	87613.1	82996	157537	36492.8	149297	67859.3	34411.8	113445	74872.8	81786.8	68620.9	61342.5	35900.2	146431	13605.9	68365.3	94060.6	Mus
Q9D883	Spermidine synthase OS=Homo sapiens OX=9606 GN=SRM PE=1 SV=1	98270.9	93744.6	100169	75738.5	35328.3	72298.7	106157	97090.6	81425.7	70261.8	94029.5	73295.8	77886.4	70153.4	75381.9	100754	67708.9	88253.9	65404.7	114004	Mus
Q4KL78	26S proteasome regulatory subunit 6B OS=Homo sapiens OX=9606 GN=PSMC4 PE=1 SV=2	1.88318e+06	1.45285e+06	1.28951e+06	1.74861e+06	891523	1.51917e+06	1.50784e+06	1.54728e+06	1.82832e+06	1.31927e+06	1.58749e+06	1.1994e+06	1.12423e+06	1.20361e+06	1.47738e+06	1.52695e+06	1.34554e+06	1.22785e+06	1.29301e+06	1.4324e+06	Mus
O35963	Obg-like ATPase 1 OS=Homo sapiens OX=9606 GN=OLA1 PE=1 SV=2	0	33865.7	0	0	0	28658.6	0	0	0	28837.6	0	0	0	0	50394.1	0	18442.5	0	0	35908	Mus
P21278	Epiplakin OS=Homo sapiens OX=9606 GN=EPPK1 PE=1 SV=3	86298.6	113650	112805	122027	103990	130167	58381.4	167412	132780	63498.2	126426	286011	100544	73146.8	115386	193146	152570	125230	226974	85865.2	Mus
P00536	KH domain-containing, RNA-binding, signal transduction-associated protein 1 OS=Homo sapiens OX=9606 GN=KHDRBS1 PE=1 SV=1	64466.5	41691.4	57936.4	42040.6	36573.1	102887	160666	97173.4	87192.4	65652	92705.4	90258.6	32475.3	41331.1	54562.3	57796.3	7021.5	57812.4	54322.9	94841.8	Mus
Q02248	Elongation factor 2 OS=Homo sapiens OX=9606 GN=EEF2 PE=1 SV=4	688685	795867	855600	730097	564294	985570	791768	1.11352e+06	792790	632946	759991	646799	644977	641742	795624	528724	776279	477436	631504	838718	Mus
Q924H5	Protein DEK OS=Homo sapiens OX=9606 GN=DEK PE=1 SV=1	2007.89	3266.42	2072.94	2328.65	2420.68	2371.36	0	3512.47	2189.27	2444.62	4200.41	0	0	0	3705.14	2463.3	770.511	2162.43	0	1483.15	Mus
P35290	Cell growth-regulating nucleolar protein OS=Homo sapiens OX=9606 GN=LYAR PE=1 SV=2	11474.4	0	4021.88	40997.1	11414.5	0	8999.08	8788.05	4423.94	5931.52	0	3145.03	24882.6	1708.8	22094.5	17913.1	43619	0	2319.77	19068.3	Mus
P08249	Calcium load-activated calcium channel OS=Homo sapiens OX=9606 GN=TMCO1 PE=1 SV=2	1.87169e+07	1.87465e+07	1.70857e+07	1.8753e+07	1.3454e+07	1.60158e+07	1.71281e+07	1.60335e+07	1.75215e+07	1.75868e+07	2.04415e+07	1.36507e+07	1.77244e+07	1.60139e+07	1.56892e+07	2.02913e+07	1.71493e+07	1.82256e+07	1.89802e+07	1.90985e+07	Mus
Q6A009	RNA-splicing ligase RtcB homolog OS=Homo sapiens OX=9606 GN=RTCB PE=1 SV=1	0	0	0	13905	0	0	11220.1	0	14165	12212.2	0	15787.5	4422.77	0	0	20705.5	13900.1	0	25525.3	18394.7	Mus
Q505K2	40S ribosomal protein S19 OS=Homo sapiens OX=9606 GN=RPS19 PE=1 SV=2	555925	546025	355256	387960	294248	239448	504930	416655	469322	494499	408059	333564	505942	319187	346436	359965	296936	651165	690372	411612	Mus
Q8BWR2	Peptidyl-prolyl cis-trans isomerase FKBP5 OS=Homo sapiens OX=9606 GN=FKBP5 PE=1 SV=2	0	0	0	0	0	0	96749.5	0	0	80747.4	101770	0	63623.1	54621.2	0	41777.8	0	59185.2	113585	56438.6	Mus
P61222	60S ribosomal protein L36 OS=Homo sapiens OX=9606 GN=RPL36 PE=1 SV=3	147322	204991	177553	97503.5	129536	155501	49031.1	129048	164886	157193	285145	273877	154922	160003	209375	115469	83962.7	147154	136092	145407	Mus
Q61160	Serine palmitoyltransferase 1 OS=Homo sapiens OX=9606 GN=SPTLC1 PE=1 SV=1	137337	77842.9	66281.2	62171.6	52807.3	62470.1	80519.9	125439	142294	118495	92294.3	47759.2	68653.8	49304.5	61392.1	63176.7	36435.4	64280.6	74873.5	97588.1	Mus
Q99KE1	Signal peptidase complex catalytic subunit SEC11A OS=Homo sapiens OX=9606 GN=SEC11A PE=1 SV=1	1.31074e+06	1.2295e+06	1.41629e+06	1.44253e+06	904720	1.35121e+06	1.23904e+06	1.45719e+06	1.42968e+06	1.12613e+06	1.3646e+06	368678	1.01725e+06	861339	1.35238e+06	1.54509e+06	1.1253e+06	1.06795e+06	1.51069e+06	1.17823e+06	Mus
Q91VW3	Eukaryotic translation initiation factor 4E OS=Homo sapiens OX=9606 GN=EIF4E PE=1 SV=2	5.60463e+06	6.38618e+06	1.96211e+06	2.50386e+06	2.74794e+06	2.78011e+06	2.34671e+06	4.16677e+06	6.335e+06	3.13298e+06	4.40813e+06	3.02289e+06	2.71704e+06	2.62071e+06	3.35229e+06	3.01663e+06	690283	3.11896e+06	3.18506e+06	3.24157e+06	Mus
Q62384	Bifunctional purine biosynthesis protein PURH OS=Homo sapiens OX=9606 GN=ATIC PE=1 SV=3	756403	751979	681507	598728	544528	563951	937871	600411	702946	621763	767039	609476	586063	527204	631155	596377	438745	584274	601222	682558	Mus
P60487	Tubulin alpha-1A chain OS=Homo sapiens OX=9606 GN=TUBA1A PE=1 SV=1	25806.7	61550.1	53398.3	5194.56	5170.54	44050.3	59018.4	82183.4	10687.9	78448.6	50995.4	50776.5	5031.72	0	0	12452.6	4016.3	59483	84865.3	4829.7	Mus
Q9D1Q6	Alpha-globin transcription factor CP2 OS=Homo sapiens OX=9606 GN=TFCP2 PE=1 SV=2	877709	870246	606075	721341	558685	629876	700565	571351	684597	643774	623948	502787	513849	637846	634010	603139	446420	906021	635924	621652	Mus
Q6P1F6	Phosphoglucomutase-1 OS=Homo sapiens OX=9606 GN=PGM1 PE=1 SV=3	85791.5	43651.6	33979.9	70128.4	49289.7	11995.8	59879	65786.6	22943.5	16062.2	63269.8	87778.9	19440.5	67341.7	43512.3	51564.9	37740	75224.9	75806.6	76881.4	Mus
P40336	Voltage-dependent anion-selective channel protein 3 OS=Homo sapiens OX=9606 GN=VDAC3 PE=1 SV=1	1.67161e+06	2.38571e+06	1.65018e+06	1.09623e+06	1.58326e+06	1.86673e+06	1.10274e+06	904375	1.85209e+06	1.0675e+06	1.38382e+06	1.35667e+06	1.74057e+06	1.12552e+06	959070	1.4939e+06	1.06035e+06	1.5088e+06	964232	938164	Mus
O88413	U2 snRNP-associated SURP motif-containing protein OS=Homo sapiens OX=9606 GN=U2SURP PE=1 SV=2	654045	467182	92177	464087	406103	323535	730598	239575	672102	590434	430537	432317	131947	183519	293569	257874	173264	196922	440138	575483	Mus
P49615	Protein disulfide-isomerase OS=Homo sapiens OX=9606 GN=P4HB PE=1 SV=3	1.14201e+06	722358	932607	973361	821780	742121	1.03071e+06	1.19019e+06	1.22477e+06	966121	1.43121e+06	849534	1.28919e+06	778865	1.1277e+06	1.23057e+06	493822	1.03618e+06	1.05207e+06	947569	Mus
Q6P1H6	Colorectal mutant cancer protein OS=Homo sapiens OX=9606 GN=MCC PE=1 SV=2	21228.8	24558.8	19154.1	55602.6	131377	17897.3	16871.1	14878.7	29526	24879.3	21622.3	17631.2	38754.5	12546.1	15775.9	43919.5	16016.6	18790.6	15365.3	19359	Mus
P45377	Helicase SKI2W OS=Homo sapiens OX=9606 GN=SKIV2L PE=1 SV=3	1.90149e+06	1.53501e+06	1.38764e+06	2.14578e+06	882104	2.05666e+06	1.75752e+06	2.22093e+06	980679	869307	1.70804e+06	1.62605e+06	1.32975e+06	1.49008e+06	1.56079e+06	1.60311e+06	944873	1.8407e+06	1.78616e+06	1.88884e+06	Mus
P52480	Peptidyl-prolyl cis-trans isomerase B OS=Homo sapiens OX=9606 GN=PPIB PE=1 SV=2	1.8503e+08	2.316e+08	1.63119e+08	1.69044e+08	1.09106e+08	1.57695e+08	1.67612e+08	1.83802e+08	2.21575e+08	1.90778e+08	2.30535e+08	1.58448e+08	182350303	1.52048e+08	1.69768e+08	1.8228e+08	1.09398e+08	1.90102e+08	1.95995e+08	1.65572e+08	Mus
Q91VX9	Keratin, type II cytoskeletal 2 epidermal OS=Homo sapiens OX=9606 GN=KRT2 PE=1 SV=2	249894	344964	211272	338117	172051	215371	345904	190816	259180	303288	500693	231818	129139	200687	334881	133328	310914	177992	293373	205657	Mus
P24452	Transmembrane emp24 domain-containing protein 10 OS=Homo sapiens OX=9606 GN=TMED10 PE=1 SV=2	51478.6	114397	21658	37103.1	0	92695.5	58087.8	26507.8	42248.1	58490.6	115926	15833.5	30828.8	47082.6	67385.1	45841.4	11408.7	35889.6	51941.6	38958	Mus
Q3UE37	Rho GDP-dissociation inhibitor 1 OS=Homo sapiens OX=9606 GN=ARHGDIA PE=1 SV=3	591351	520440	637631	417496	255763	546026	397983	406968	434002	391039	716426	494746	372437	352307	399773	404557	300196	548517	400148	520336	Mus
Q8BGF7	Cysteine and histidine-rich domain-containing protein 1 OS=Homo sapiens OX=9606 GN=CHORDC1 PE=1 SV=2	126452	94440.8	78993.9	86794.9	54752.5	68761.5	77224.6	64400.1	80361.1	82220.7	89650.1	134627	111051	45429	80933.7	97429	67091.3	75415.3	89582.4	116687	Mus
Q69ZW3	Immunoglobulin heavy constant gamma 1 OS=Homo sapiens OX=9606 GN=IGHG1 PE=1 SV=1	13570	17439.2	8488.32	16952.9	0	13374.7	15642.6	14171.1	12318.3	18060.1	18277.2	9135.87	7661.89	0	0	5117.69	7118.52	9704.81	16690.2	12543.7	Mus
Q60692	Copine-3 OS=Homo sapiens OX=9606 GN=CPNE3 PE=1 SV=1	408744	235214	382880	609426	934344	289062	84672.1	54100.5	720063	686805	253727	157914	264020	182825	541350	715141	437720	346560	267338	854251	Mus
Q6PIP5	Probable ATP-dependent RNA helicase DDX46 OS=Homo sapiens OX=9606 GN=DDX46 PE=1 SV=2	113421	186805	179864	163988	315123	210189	120506	197257	219886	249997	64550	188654	153746	144847	176609	251689	132144	171650	171442	193810	Mus
P54726	Thioredoxin domain-containing protein 17 OS=Homo sapiens OX=9606 GN=TXNDC17 PE=1 SV=1	0	20149.1	14188.8	0	13863.8	10813.9	22154.2	17655.8	18051.2	9841.39	16332.6	16379	9820.51	16957.9	19209.7	0	7961.99	9276.3	12208.6	13847.6	Mus
Q80U87	Asparagine synthetase [glutamine-hydrolyzing] OS=Homo sapiens OX=9606 GN=ASNS PE=1 SV=4	39666.3	40353.9	5724.74	46008.5	8454.45	24400.2	36090.1	39638.9	43292.6	39776.7	37833.6	22453.2	31026.4	28489.4	47492.7	29830.1	26196	30566.5	46545	41576.9	Mus
Q61699	GTP-binding protein SAR1a OS=Homo sapiens OX=9606 GN=SAR1A PE=1 SV=1	1.53293e+07	1.94211e+07	1.4263e+07	1.01914e+07	1.0342e+07	1.41571e+07	1.12677e+07	1.19464e+07	1.29577e+07	1.05272e+07	1.43971e+07	1.32526e+07	11594853	1.16815e+07	1.41903e+07	1.19138e+07	1.12662e+07	1.3138e+07	1.17976e+07	1.38717e+07	Mus
P62301	PRA1 family protein 3 OS=Homo sapiens OX=9606 GN=ARL6IP5 PE=1 SV=1	2.08964e+06	3.10711e+06	2.29718e+06	1.93505e+06	2.59066e+06	2.49429e+06	2.00745e+06	1.89201e+06	2.27325e+06	1.69145e+06	2.69102e+06	2.04306e+06	1.84167e+06	1.99599e+06	2.46289e+06	2.61464e+06	1.68604e+06	2.24797e+06	2.0482e+06	2.50254e+06	Mus
P07356	Double-strand break repair protein MRE11 OS=Homo sapiens OX=9606 GN=MRE11 PE=1 SV=3	610564	787798	3777.97	14334	25996	248877	7210.13	16541.1	76004.3	138239	114719	63520.2	0	12339.7	11093.5	79855.8	46001.5	97466.7	7705.18	0	Mus
O54692	Alpha-adducin OS=Homo sapiens OX=9606 GN=ADD1 PE=1 SV=2	703579	512741	270963	509795	148312	174663	413208	407520	548114	383604	237609	357411	463289	115839	210196	263196	235224	610543	392995	454337	Mus
Q3TC46	U1 small nuclear ribonucleoprotein 70 kDa OS=Homo sapiens OX=9606 GN=SNRNP70 PE=1 SV=2	154064	210220	0	250051	101963	55273.9	0	37389.9	114482	74699.6	136676	227479	62492.5	88687.7	160522	61570	110179	77559.6	256094	81189.4	Mus
Q6P073	Eukaryotic translation initiation factor 4 gamma 1 OS=Homo sapiens OX=9606 GN=EIF4G1 PE=1 SV=4	6991.56	23175.7	6847.55	2772.78	6880.82	6085.44	0	7075.23	6354.78	6969.1	6021.77	5387	6459.8	4042.75	6471.94	3574.93	8203.37	9579.38	3711.45	6889.62	Mus
O55201	Phosphatidylinositol transfer protein beta isoform OS=Homo sapiens OX=9606 GN=PITPNB PE=1 SV=2	42974.2	41381.7	24981.7	45456.3	27260.8	30610.2	9305.85	24556.3	72597.7	38035.4	33979.9	41893.6	41602.4	21519.3	24539.6	59350.7	41384.4	47383.7	42994.9	135809	Mus
Q8K4P0	60S ribosomal protein L18a OS=Homo sapiens OX=9606 GN=RPL18A PE=1 SV=2	24091.4	18500.6	19219.7	24400.8	19901.6	22849.1	6292.71	17241.8	24990	19921.4	25936.7	21770.5	23716.5	23744.9	26406.9	24240	15509.2	15127.4	25793.7	15909.8	Mus
Q8C6P8	RNA-binding protein 39 OS=Homo sapiens OX=9606 GN=RBM39 PE=1 SV=2	1.25455e+06	1.49846e+06	1.42585e+06	1.10061e+06	778778	1.84691e+06	1.28888e+06	1.65116e+06	1.6976e+06	1.21875e+06	1.29308e+06	1.50418e+06	1.14634e+06	1.63292e+06	1.23657e+06	1.09746e+06	1.13563e+06	1.03842e+06	1.03016e+06	1.35336e+06	Mus
Q91YD3	Endoplasmic reticulum resident protein 44 OS=Homo sapiens OX=9606 GN=ERP44 PE=1 SV=1	426535	992846	643865	706251	149411	746269	607702	635177	888493	468308	455982	477162	530419	524294	514519	518726	546192	508173	550494	641962	Mus
Q9R1P0	U1 small nuclear ribonucleoprotein A OS=Homo sapiens OX=9606 GN=SNRPA PE=1 SV=3	534370	108989	479761	623684	828398	267228	144006	33301.2	764883	719494	380668	60413.3	148683	144480	594566	651817	359034	243557	174544	911469	Mus
Q8VDD5	Aurora kinase B OS=Homo sapiens OX=9606 GN=AURKB PE=1 SV=3	1.59132e+07	2.16019e+07	1.44216e+07	1.31437e+07	9.87114e+06	1.63952e+07	1.24804e+07	1.43219e+07	1.88931e+07	1.38301e+07	1.75784e+07	1.3002e+07	1.39292e+07	1.2577e+07	1.42003e+07	1.32739e+07	1.22865e+07	1.22585e+07	1.17857e+07	1.50515e+07	Mus
Q8R550	Trifunctional enzyme subunit alpha, mitochondrial OS=Homo sapiens OX=9606 GN=HADHA PE=1 SV=2	797466	1.5928e+06	525146	731784	656475	858930	657466	500779	967348	944240	926344	818746	616200	690878	759510	516930	625020	845839	821077	900544	Mus
Q91WJ8	60 kDa SS-A/Ro ribonucleoprotein OS=Homo sapiens OX=9606 GN=RO60 PE=1 SV=2	298388	591199	588336	349026	476580	686326	336307	235962	571368	386464	497536	342334	386363	296848	409101	404126	453626	528707	313919	535315	Mus
Q9Z0S9	Poly(U)-binding-splicing factor PUF60 OS=Homo sapiens OX=9606 GN=PUF60 PE=1 SV=1	204763	155277	176896	222970	72918.5	181143	220675	134857	163654	180351	174684	143299	133690	140430	167536	204074	153656	161207	156390	171012	Mus
P28563	Proteasome subunit beta type-7 OS=Homo sapiens OX=9606 GN=PSMB7 PE=1 SV=1	31445.8	0	12954.7	14948	39981.1	0	5723.79	23863.2	36530.6	16091.7	0	0	6373.4	31433.9	11919.8	37017.7	34745.5	10859	15610.9	33792.5	Mus
O35704	BolA-like protein 2 OS=Homo sapiens OX=9606 GN=BOLA2 PE=1 SV=1	31968.9	88679.9	22337.6	11283.6	26507.3	15580.8	10857.3	10126.9	34370.7	11777.2	24591	13377.1	49712.5	14337.7	12169.2	14205.1	44394.4	31959.1	34327.9	35641.1	Mus
Q8CAQ8	Keratinocyte proline-rich protein OS=Homo sapiens OX=9606 GN=KPRP PE=1 SV=1	3.41594e+07	3.73264e+07	3.08326e+07	2.96787e+07	2.27637e+07	3.137e+07	3.38584e+07	2.80091e+07	3.87856e+07	3.11747e+07	4.18306e+07	2.17737e+07	2.30907e+07	2.46787e+07	3.22612e+07	2.75604e+07	2.5594e+07	2.84326e+07	2.67393e+07	2.8008e+07	Mus
Q62448	Ubiquitin-conjugating enzyme E2 A OS=Homo sapiens OX=9606 GN=UBE2A PE=1 SV=2	900916	957596	744417	408965	501126	724831	418274	506566	1.22473e+06	780210	756650	881278	738090	772190	780672	715398	798053	410061	657760	818085	Mus
Q922J9	Inosine-5'-monophosphate dehydrogenase 2 OS=Homo sapiens OX=9606 GN=IMPDH2 PE=1 SV=2	35794.9	85575.5	25078.2	4376.49	29349.7	35727.6	21156.6	16071.1	26936.6	0	71855.9	45460.4	0	0	28892	16363.3	50538.3	0	0	61186.9	Mus
Q61142	C-terminal-binding protein 2 OS=Homo sapiens OX=9606 GN=CTBP2 PE=1 SV=1	3.36207e+07	3.59196e+07	2.35584e+07	2.30135e+07	2.58435e+07	2.73666e+07	2.9689e+07	2.89883e+07	4.03967e+07	2.51592e+07	3.16612e+07	2.84472e+07	2.40139e+07	1.93685e+07	3.12611e+07	2.65313e+07	2.23646e+07	2.77214e+07	2.66244e+07	2.62102e+07	Mus
Q8C790	60S ribosomal protein L22-like 1 OS=Homo sapiens OX=9606 GN=RPL22L1 PE=1 SV=2	22288.5	0	21922	0	33971.6	15053.7	29372.6	25837.5	16657.4	17063.7	21518.2	21341.3	17257.6	23078.9	10718.9	17708.3	8954.91	18211.2	15236.3	17908.2	Mus
Q8C5N3	COP9 signalosome complex subunit 5 OS=Homo sapiens OX=9606 GN=COPS5 PE=1 SV=4	18685.7	33863.1	0	8626.54	12280.9	17380.9	18593.9	23377.1	16463.6	0	8845.29	0	0	0	6142.84	0	5549.67	0	4076.74	0	Mus
O55029	RNA-binding protein EWS OS=Homo sapiens OX=9606 GN=EWSR1 PE=1 SV=1	5.24504e+06	5.2927e+06	3.87717e+06	4.06952e+06	3.29343e+06	4.06087e+06	4.83584e+06	4.65065e+06	5.46471e+06	4.96851e+06	5.2564e+06	3.48082e+06	3.644e+06	3.46763e+06	4.91338e+06	4.85734e+06	3.28904e+06	4.19065e+06	4.52972e+06	4.47294e+06	Mus
Q8VDQ1	High mobility group protein B3 OS=Homo sapiens OX=9606 GN=HMGB3 PE=1 SV=4	231734	242295	229959	170372	55681.6	182639	244327	117994	146870	143941	193007	221178	189603	150967	159277	141974	68111	198896	202509	124050	Mus
Q9EQW7	CTP synthase 1 OS=Homo sapiens OX=9606 GN=CTPS1 PE=1 SV=2	49938.9	59587.3	27185.6	51347.9	77957.3	24839	44458.7	104926	52564.7	45701.9	123815	48441.7	91948.3	66307.7	39577.4	50173.6	67917.6	87206.3	81826.2	74896.4	Mus
Q8BGI5	AP-1 complex subunit beta-1 OS=Homo sapiens OX=9606 GN=AP1B1 PE=1 SV=2	138047	230021	208130	202656	69679.5	243122	187530	186182	196905	130343	223219	200391	337357	185062	176083	184461	190709	223152	201670	186885	Mus
Q6P1G2	Serpin A12 OS=Homo sapiens OX=9606 GN=SERPINA12 PE=1 SV=1	7.25143e+06	5.66527e+06	4.49815e+06	4.62517e+06	3.30578e+06	4.73343e+06	5.27149e+06	5.4226e+06	6.84361e+06	5.06415e+06	6.53726e+06	3.65475e+06	4.36856e+06	3.89514e+06	5.11579e+06	4.76797e+06	3.81271e+06	4.43904e+06	5.78576e+06	4.45561e+06	Mus
P97351	Rab GDP dissociation inhibitor beta OS=Homo sapiens OX=9606 GN=GDI2 PE=1 SV=2	2.68328e+06	2.50196e+06	2.8119e+06	2.35914e+06	1.26269e+06	2.8001e+06	2.81018e+06	2.39205e+06	2.46875e+06	2.16018e+06	2.24124e+06	1.71612e+06	1.99824e+06	2.04261e+06	2.24474e+06	2.11104e+06	1.81084e+06	2.64106e+06	2.92887e+06	2.7951e+06	Mus
Q9CYC6	Cystatin-A OS=Homo sapiens OX=9606 GN=CSTA PE=1 SV=1	5705.04	3153.87	2926.36	2262.87	0	3171.84	3695.98	4853.74	6265.56	1736.78	3170.86	2249.18	2538.7	2420.67	2485.22	2683.84	2259.76	3011.27	2089.67	4963.81	Mus
Q8BGQ7	Nucleolar RNA helicase 2 OS=Homo sapiens OX=9606 GN=DDX21 PE=1 SV=5	1.24481e+06	1.31968e+06	816194	1.18884e+06	759283	624985	1.17457e+06	924156	1.65639e+06	842865	1.03452e+06	740344	1.02985e+06	788882	968725	993357	836454	763971	1.3186e+06	788716	Mus
Q9DCG9	Chromobox protein homolog 3 OS=Homo sapiens OX=9606 GN=CBX3 PE=1 SV=4	272439	146054	114061	49692.3	76508.9	48451.8	0	185270	373868	16507.3	173880	112966	27146	5368.28	14230.1	25899	78458	0	113300	143580	Mus
P54822	Glycogen debranching enzyme OS=Homo sapiens OX=9606 GN=AGL PE=1 SV=3	3.22202e+06	3.87861e+06	2.25591e+06	2.47882e+06	3.0902e+06	2.8515e+06	2.48237e+06	4.01941e+06	2.48029e+06	1.99961e+06	2.85166e+06	2.57717e+06	2.69679e+06	2.65429e+06	3.90789e+06	2.32768e+06	1.67389e+06	2.95767e+06	2.40687e+06	3.32886e+06	Mus
Q9WV66	Alpha-actinin-2 OS=Homo sapiens OX=9606 GN=ACTN2 PE=1 SV=1	10516.1	5086.11	22513.2	15783.3	5526.56	16426.9	26609.4	31327.4	18676.6	6798.63	18618.9	5948.94	29919	13826.9	25772.4	7699.33	9494.68	10029.5	13715.7	29331.8	Mus
Q8BTI9	Thioredoxin-like protein 1 OS=Homo sapiens OX=9606 GN=TXNL1 PE=1 SV=3	15219.2	61491.5	55669.4	51756.5	46857.5	85302.5	17704.7	47015.4	64379.3	67776.4	71066.5	56984.3	52685	60144.4	32510.2	49683.3	52241.6	48836.5	34812.6	51363.8	Mus
Q01768	Lactoylglutathione lyase OS=Homo sapiens OX=9606 GN=GLO1 PE=1 SV=4	0	249186	274758	234108	0	233098	278612	0	189144	231126	0	269506	386266	0	137837	181572	0	303534	351996	210469	Mus
Q8CG72	SWI/SNF-related matrix-associated actin-dependent regulator of chromatin subfamily A containing DEAD/H box 1 OS=Homo sapiens OX=9606 GN=SMARCAD1 PE=1 SV=2	0	0	0	0	0	0	0	64570.5	11485.2	17787.1	127610	127796	105613	0	85695.4	12036.2	142494	77686.2	0	101831	Mus
CON_IPI00009865.2	DNA replication licensing factor MCM6 OS=Homo sapiens OX=9606 GN=MCM6 PE=1 SV=1	4.61695e+07	3.76672e+08	7.88559e+06	2.72253e+06	602134	3.4284e+07	2.93666e+06	2.75834e+06	2.73615e+06	2.65977e+06	2.56986e+06	1.72358e+06	2.08565e+06	2.07318e+06	2.81864e+07	1.50805e+06	2.2285e+06	1.7782e+06	2.90706e+06	1.62669e+06	Mus
Q9DAP7	Peroxiredoxin-1 OS=Homo sapiens OX=9606 GN=PRDX1 PE=1 SV=1	335563	412896	320485	271138	0	235089	231446	140112	409515	97457.6	417575	263341	325266	309930	376044	336880	207537	346865	385021	320825	Mus
Q80TE0	28S ribosomal protein S22, mitochondrial OS=Homo sapiens OX=9606 GN=MRPS22 PE=1 SV=1	20179.7	9943.47	24469.5	23367	27036.2	22970.4	15179.2	40030.7	33834.5	15732.5	6016.29	11292.9	8859.28	5107.16	4254.28	29249	10787.6	6428.58	9772.9	33436.8	Mus
Q3UEB3	26S proteasome non-ATPase regulatory subunit 6 OS=Homo sapiens OX=9606 GN=PSMD6 PE=1 SV=1	7.37334e+07	8.19403e+07	5.64592e+07	3.16536e+07	3.96623e+07	4.00632e+07	6.07746e+07	5.87015e+07	4.99006e+07	4.3334e+07	5.06272e+07	3.51269e+07	4.95304e+07	2.89808e+07	5.26751e+07	2.81687e+07	4.19385e+07	5.07236e+07	3.97091e+07	3.80262e+07	Mus
P49443	SUMO-conjugating enzyme UBC9 OS=Homo sapiens OX=9606 GN=UBE2I PE=1 SV=1	1.51757e+06	3.10921e+06	2.10012e+06	2.38539e+06	93127.2	2.23329e+06	1.60631e+06	1.74248e+06	2.63411e+06	1.93498e+06	2.6321e+06	2.10656e+06	1.93138e+06	2.7014e+06	3.02232e+06	2.35595e+06	1.93273e+06	2.76114e+06	2.99616e+06	2.45728e+06	Mus
Q9D8S9	Proliferating cell nuclear antigen OS=Homo sapiens OX=9606 GN=PCNA PE=1 SV=1	113499	175477	91760.6	115209	67749.8	154881	111590	129744	149819	101339	119225	73446.5	52275.6	48929.9	91123.4	134725	74028.9	70155.1	79404.4	96274.9	Mus
Q8CHY3	Ubiquitin carboxyl-terminal hydrolase isozyme L1 OS=Homo sapiens OX=9606 GN=UCHL1 PE=1 SV=2	76097.7	92992	60643.5	62725.1	42995.1	92932.1	109510	92005.4	86273.4	72241	51363.8	44619	58218.8	40570.5	56090.6	74739.7	45939	65652.4	66427.8	90224.3	Mus
Q8CC88	Presequence protease, mitochondrial OS=Mus musculus OX=10090 GN=Pitrm1 PE=1 SV=1	4881.21	48790.7	5135.36	11959.4	14709.5	24891.9	22052.2	5465.84	6567.82	4827.54	3844.88	33436.8	3207.37	20138.1	17416.2	22053	20686.8	4957.81	19714.6	16282	Mus
Q8CHG3	CDGSH iron-sulfur domain-containing protein 1 OS=Mus musculus OX=10090 GN=Cisd1 PE=1 SV=1	997207	1.1414e+06	833538	733699	517446	884055	1.2051e+06	960727	1.09846e+06	1.01052e+06	952913	831622	926392	673295	1.16642e+06	779697	591120	847592	1.04264e+06	832078	Mus
Q8VEM8	cGMP-inhibited 3',5'-cyclic phosphodiesterase A OS=Mus musculus OX=10090 GN=Pde3a PE=1 SV=1	2.89097e+06	3.03779e+06	2.58026e+06	2.52616e+06	2.1654e+06	2.6488e+06	2.89648e+06	2.46348e+06	2.91345e+06	2.04116e+06	3.14983e+06	2.04273e+06	2.55833e+06	2.73415e+06	2.57769e+06	3.00533e+06	2.97318e+06	3.61846e+06	2.47087e+06	3.07e+06	Mus
Q9D924	Coiled-coil and C2 domain-containing protein 1B OS=Mus musculus OX=10090 GN=Cc2d1b PE=1 SV=1	387114	533688	293538	699447	228994	321600	538950	403383	387161	638770	565476	171402	257121	250312	403814	387988	255304	295126	388466	346927	Mus
O88487	14-3-3 protein beta/alpha OS=Mus musculus OX=10090 GN=Ywhab PE=1 SV=3	1.7566e+06	1.81805e+06	1.41211e+06	1.35553e+06	760650	1.59545e+06	2.45533e+06	875532	2.1502e+06	1.81217e+06	2.25353e+06	1.55546e+06	1.79972e+06	1.44607e+06	1.00794e+06	1.72942e+06	1.43518e+06	1.73118e+06	1.7106e+06	2.19603e+06	Mus
Q8VD63	Receptor-type tyrosine-protein phosphatase F OS=Mus musculus OX=10090 GN=Ptprf PE=1 SV=1	0	46809.1	39844.5	0	16654.9	39282.7	0	0	0	0	0	0	0	0	0	0	21949.5	30642.2	27807.6	0	Mus
P28659	40S ribosomal protein S21 OS=Mus musculus OX=10090 GN=Rps21 PE=1 SV=1	105741	123947	96479.9	114996	30972.9	141973	154225	75150.1	171394	111021	134795	68878.7	47613.3	81683.5	90040.2	71088.3	80363.9	111624	111836	107466	Mus
Q8BH58	Aldo-keto reductase family 1 member A1 OS=Mus musculus OX=10090 GN=Akr1a1 PE=1 SV=3	358826	470271	346143	219792	300587	369664	421129	214032	510681	227892	340163	369544	405747	357929	378403	355380	150022	181097	454129	419147	Mus
Q8BJ71	Pantothenate kinase 3 OS=Mus musculus OX=10090 GN=Pank3 PE=2 SV=1	1.10984e+06	1.32565e+06	1.05364e+06	1.16329e+06	799568	1.00681e+06	1.21558e+06	961728	1.17663e+06	980177	1.24007e+06	1.0975e+06	930150	820486	1.04935e+06	762520	745077	912080	962439	1.20254e+06	Mus
Q99NH0	Pyruvate dehydrogenase phosphatase regulatory subunit, mitochondrial OS=Mus musculus OX=10090 GN=Pdpr PE=1 SV=1	73446.8	44866.4	39043.8	31295.3	21339.5	37218.5	19022.6	34669.1	61231.1	28694.9	52765.9	40870.6	50188	31836	32144.3	33469.6	30203.9	46662.1	43784.8	50003.6	Mus
O88696	RNA-binding protein 12B-A OS=Mus musculus OX=10090 GN=Rbm12b1 PE=1 SV=2	129302	273232	385396	54103.9	162573	135036	83371.9	18004.8	112891	84788.1	155177	197863	254279	192785	81084.2	114958	157964	102181	131904	91429.3	Mus
O70274	26S proteasome non-ATPase regulatory subunit 14 OS=Mus musculus OX=10090 GN=Psmd14 PE=1 SV=2	43493.9	49983.1	37572.1	41116.2	28654.6	61659.6	66202.3	38069.4	54091.5	46757.2	79354.4	31298.3	40691.9	32007.9	45129.3	38858.1	29410.4	49007.9	40606.1	41935.8	Mus
Q5SWY7	Translation initiation factor eIF-2B subunit epsilon OS=Mus musculus OX=10090 GN=Eif2b5 PE=1 SV=1	692339	547928	428989	367698	398259	368018	405474	361743	785516	438575	446489	287879	440931	276301	402388	423468	262330	460364	575272	407389	Mus
Q9WU20	Voltage-dependent anion-selective channel protein 3 OS=Mus musculus OX=10090 GN=Vdac3 PE=1 SV=1	24733.8	6451.55	10091.6	6807.04	19360.2	12742.8	5864.36	18430.7	0	5119.39	25147.4	6436.04	9796.62	0	7783.36	6717.92	6014.22	0	6131.23	21176.5	Mus
Q64282	Trafficking protein particle complex subunit 2-like protein OS=Mus musculus OX=10090 GN=Trappc2l PE=1 SV=1	1.35128e+06	1.34612e+06	1.29777e+06	1.02676e+06	795584	931073	1.36999e+06	1.03671e+06	1.20489e+06	1.4417e+06	1.0381e+06	796681	1.1592e+06	797828	1.47255e+06	1.00891e+06	1.09103e+06	1.2491e+06	1.60529e+06	961159	Mus
Q9DCZ4	Aldehyde dehydrogenase family 3 member A2 OS=Mus musculus OX=10090 GN=Aldh3a2 PE=1 SV=2	1.61632e+06	1.56e+06	1.20963e+06	1.1722e+06	1.06523e+06	1.42746e+06	882285	1.11477e+06	1.72386e+06	1.06875e+06	1.67499e+06	1.23418e+06	1.24869e+06	1.34768e+06	1.34957e+06	1.07934e+06	916643	1.53612e+06	1.2464e+06	1.3858e+06	Mus
Q78JW9	Cell division cycle-associated protein 3 OS=Mus musculus OX=10090 GN=Cdca3 PE=1 SV=2	1.32216e+06	1.32891e+06	1.12518e+06	1.10241e+06	801548	1.03346e+06	1.75734e+06	1.7097e+06	1.0714e+06	1.02144e+06	1.61367e+06	1.12744e+06	1.30576e+06	1.07198e+06	1.16237e+06	1.15099e+06	526462	1.07717e+06	1.18942e+06	1.32756e+06	Mus
Q9CR39	GTP-binding protein 1 OS=Mus musculus OX=10090 GN=Gtpbp1 PE=1 SV=2	28438.9	0	0	0	14712	31037.7	0	0	0	0	0	0	0	0	0	0	10187.8	0	15879.5	18110	Mus
Q99KB8	39S ribosomal protein L45, mitochondrial OS=Mus musculus OX=10090 GN=Mrpl45 PE=1 SV=1	0	0	0	0	0	0	0	7031.11	10542.3	8433.11	7984.56	9493.95	0	0	0	0	2439.99	0	0	0	Mus
P56380	MAGUK p55 subfamily member 6 OS=Mus musculus OX=10090 GN=Mpp6 PE=1 SV=1	279829	108297	5787.5	0	61635.8	0	78963.3	320946	216971	83064.5	99197.9	112617	56128.5	72480.1	107161	189137	13218.6	112588	133644	116817	Mus
Q6PER3	SAP30-binding protein OS=Mus musculus OX=10090 GN=Sap30bp PE=1 SV=2	5410.62	6587.63	0	5658.02	5568.87	4448.72	4598.22	8448.85	6089.26	0	6695.17	0	4223.34	0	5561.2	5849.92	3292.45	6458.41	5945.48	3849.4	Mus
Q9DBZ5	Lanosterol synthase OS=Mus musculus OX=10090 GN=Lss PE=1 SV=2	124069	228050	160539	124156	138050	127079	102528	141924	163871	98047.4	130666	216041	124208	146135	183554	129802	121786	192559	136744	238138	Mus
O08795	S-adenosylhomocysteine hydrolase-like protein 1 OS=Mus musculus OX=10090 GN=Ahcyl1 PE=1 SV=1	2.5639e+06	3.71723e+06	2.11022e+06	2.76059e+06	2.471e+06	2.22992e+06	2.31565e+06	2.50103e+06	2.9665e+06	2.66243e+06	2.73071e+06	2.31694e+06	2.66217e+06	2.12178e+06	2.50683e+06	2.49998e+06	2.44546e+06	2.78643e+06	2.76197e+06	3.02499e+06	Mus
Q9D2G2	Protein cereblon OS=Mus musculus OX=10090 GN=Crbn PE=1 SV=1	9.52612e+06	9.74892e+06	7.30565e+06	6.69889e+06	6.12824e+06	7.26783e+06	7.73803e+06	8.58162e+06	8.20703e+06	8.25632e+06	7.90306e+06	6.99172e+06	6.89272e+06	6.4697e+06	7.66666e+06	8.03372e+06	6.26361e+06	7.70442e+06	8.21787e+06	6.91522e+06	Mus
Q8R3H9	Coiled-coil domain-containing protein 6 OS=Mus musculus OX=10090 GN=Ccdc6 PE=1 SV=1	178875	142064	85245.7	177750	23951.8	179971	203287	75038.5	221910	89390.1	180904	208928	135670	111601	247425	194877	123267	243466	88487.2	199027	Mus
Q9D2M8	Nucleolar and coiled-body phosphoprotein 1 OS=Mus musculus OX=10090 GN=Nolc1 PE=1 SV=1	1.92053e+06	2.54954e+06	2.41197e+06	2.19115e+06	2.06676e+06	2.22576e+06	2.22669e+06	2.59364e+06	3.1938e+06	2.59897e+06	2.61863e+06	3.03195e+06	2.38338e+06	1.9834e+06	3.20882e+06	2.66623e+06	1.1876e+06	3.07519e+06	2.67294e+06	3.02951e+06	Mus
Q9D071	Transmembrane emp24 domain-containing protein 10 OS=Mus musculus OX=10090 GN=Tmed10 PE=1 SV=1	2.5283e+06	2.01553e+06	1.71778e+06	2.09499e+06	1.18802e+06	1.29681e+06	1.74959e+06	1.90502e+06	2.68118e+06	1.72433e+06	1.76848e+06	1.28074e+06	1.48401e+06	1.79454e+06	1.83261e+06	1.88044e+06	1.16743e+06	1.63499e+06	1.99194e+06	1.74987e+06	Mus
Q8BHT6	Peptidyl-prolyl cis-trans isomerase NIMA-interacting 1 OS=Mus musculus OX=10090 GN=Pin1 PE=1 SV=1	562.568	15935.1	2200.96	0	8745.89	6378.3	5115.41	2607.62	9565.99	0	1983.16	58263	8126.24	2697.1	6526.43	18787.9	7136.41	1693.69	0	0	Mus
Q99JW2	Lymphocyte-specific helicase OS=Mus musculus OX=10090 GN=Hells PE=1 SV=2	26240.6	22368	11081.9	23397.7	0	24802.9	33752.9	30213	36639.5	27811.7	21354.6	28205	20624.5	26635.4	18621.3	20197.6	13079.6	21305.7	31909.8	25282	Mus
P20029	eIF-2-alpha kinase activator GCN1 OS=Mus musculus OX=10090 GN=Gcn1 PE=1 SV=1	9.81214e+07	1.13828e+08	9.4951e+07	1.10821e+08	6.9143e+07	81803510	9.15154e+07	9.74412e+07	1.07603e+08	8.27049e+07	9.42787e+07	7.89609e+07	114855003	8.47632e+07	9.38547e+07	8.1858e+07	8.30714e+07	1.03907e+08	9.90446e+07	1.02799e+08	Mus
Q8BG05	Peptidyl-prolyl cis-trans isomerase FKBP8 OS=Mus musculus OX=10090 GN=Fkbp8 PE=1 SV=2	2.25203e+06	2.97345e+06	1.7624e+06	1.12675e+06	1.00337e+06	1.88332e+06	1.46856e+06	1.79904e+06	1.84715e+06	1.4602e+06	1.63007e+06	1.78676e+06	1.91596e+06	1.72363e+06	1.76745e+06	1.67444e+06	1.20533e+06	1.66172e+06	1.74081e+06	2.14025e+06	Mus
Q80VP8	Separin OS=Mus musculus OX=10090 GN=Espl1 PE=1 SV=1	0	0	0	0	0	0	20422.4	0	0	31338.6	0	0	0	15864.8	0	17297.9	17421.5	0	18521	17631.5	Mus
P08003	Hamartin OS=Mus musculus OX=10090 GN=Tsc1 PE=1 SV=1	1.70809e+07	2.07906e+07	1.31639e+07	1.36413e+07	1.38898e+07	1.43316e+07	1.31533e+07	2.03811e+07	1.93734e+07	1.73367e+07	1.84072e+07	1.28014e+07	1.43878e+07	1.50305e+07	1.45316e+07	1.39214e+07	1.27465e+07	1.50488e+07	1.52306e+07	1.59235e+07	Mus
Q8BHF7	SWI/SNF-related matrix-associated actin-dependent regulator of chromatin subfamily A-like protein 1 OS=Mus musculus OX=10090 GN=Smarcal1 PE=1 SV=1	1.66516e+07	2.22754e+07	1.3315e+07	1.8015e+07	1.30212e+07	1.38958e+07	1.58496e+07	1.90424e+07	2.0362e+07	1.63195e+07	1.97347e+07	1.12412e+07	1.4328e+07	13499011	1.49012e+07	1.4698e+07	1.31395e+07	1.228e+07	1.68443e+07	1.5268e+07	Mus
P58252	Dolichyl-diphosphooligosaccharide--protein glycosyltransferase subunit 1 OS=Mus musculus OX=10090 GN=Rpn1 PE=1 SV=1	2.84922e+07	2.59024e+07	2.34053e+07	2.18764e+07	1.42235e+07	2.19987e+07	2.64633e+07	2.62977e+07	2.93268e+07	2.40577e+07	2.56191e+07	2.45982e+07	1.88859e+07	1.87329e+07	2.53326e+07	2.02851e+07	1.33589e+07	1.94519e+07	2.34946e+07	2.28055e+07	Mus
Q9WV92	40S ribosomal protein S11 OS=Mus musculus OX=10090 GN=Rps11 PE=1 SV=3	13370.9	0	31607.1	14078.5	16979.4	13537.4	17602.3	14552.1	22883.8	0	21089.4	21948.9	27325.1	14982.2	16306.6	22828.5	23201.4	18407.4	19950	8804.64	Mus
P49717	Histone acetyltransferase type B catalytic subunit OS=Mus musculus OX=10090 GN=Hat1 PE=1 SV=1	1.06357e+06	1.23835e+06	2.48925e+06	2.68492e+06	591094	835743	2.53216e+06	733242	1.1738e+06	971476	1.16662e+06	2.56017e+06	574550	656271	872985	785710	2.04076e+06	677005	743510	2.97599e+06	Mus
Q9D1I5	Cysteine and histidine-rich domain-containing protein 1 OS=Mus musculus OX=10090 GN=Chordc1 PE=1 SV=1	316859	328363	400792	320529	380066	248206	343788	710623	541355	469559	406290	274686	473738	278502	463684	319398	337108	234918	274853	436468	Mus
CON_MSA	Integrator complex subunit 9 OS=Mus musculus OX=10090 GN=Ints9 PE=1 SV=1	5.31574e+08	4.27538e+08	2.22301e+08	1.48279e+08	5.98241e+07	3.07827e+07	8.85588e+08	1198490787	6.74747e+07	1.47031e+08	1.48321e+08	5.2411e+08	9.47423e+07	3.67881e+08	3.16949e+08	2.48986e+07	7.17068e+06	1.46332e+08	2.77294e+08	2.43764e+08	Mus
P62852	Small integral membrane protein 20 OS=Mus musculus OX=10090 GN=Smim20 PE=1 SV=1	3.02611e+06	4.26877e+06	3.76052e+06	2.32945e+06	3.00616e+06	3.05261e+06	2.88871e+06	2.9492e+06	3.18956e+06	2.54591e+06	2.88165e+06	2.81638e+06	2.61609e+06	2.57925e+06	3.77232e+06	2.96619e+06	2.50448e+06	3.05147e+06	2.9466e+06	3.1813e+06	Mus
P35761	Peroxisomal carnitine O-octanoyltransferase OS=Mus musculus OX=10090 GN=Crot PE=1 SV=1	266611	173245	393460	142496	128753	196636	104719	282282	341724	190541	332161	128223	146433	240264	97645.8	173265	216646	241578	126561	347198	Mus
Q3TJ91	Histone PARylation factor 1 OS=Mus musculus OX=10090 GN=Hpf1 PE=1 SV=1	0	20511.1	0	0	13823	0	0	9360.09	0	0	0	0	4681.43	0	0	0	0	0	12030.7	0	Mus
Q8BGY7	Prefoldin subunit 3 OS=Mus musculus OX=10090 GN=Vbp1 PE=1 SV=2	50366.2	18494.5	32820.7	44137.1	0	38411.4	29898.5	31123.9	28848.9	20907.8	23809.5	32212.3	20162.7	20121.1	20087.8	29508.1	41791.2	21693.1	26223.3	37969.8	Mus
Q6ZWV7	E3 UFM1-protein ligase 1 OS=Mus musculus OX=10090 GN=Ufl1 PE=1 SV=2	1.38547e+06	1.37033e+06	748544	578119	461563	884372	712642	899199	781748	661381	891322	569949	601603	631953	840239	773818	704670	723674	867325	686084	Mus
Q8BP40	Mitogen-activated protein kinase kinase kinase kinase 4 OS=Mus musculus OX=10090 GN=Map4k4 PE=1 SV=1	0	26553.1	13934.1	0	0	18808	31091	13243.3	48647.4	70142.5	0	65800.3	73943.4	36036.8	0	46627.9	62192.8	23390	12420.9	34715.2	Mus
Q91V76	T-complex protein 1 subunit beta OS=Mus musculus OX=10090 GN=Cct2 PE=1 SV=4	464597	695887	501321	648385	531174	362496	458523	1.0581e+06	651506	646776	493323	581918	782425	869502	564526	572364	336933	625082	549543	624615	Mus
Q9JLI8	ATP synthase subunit a OS=Mus musculus OX=10090 GN=Mtatp6 PE=1 SV=1	1.54319e+06	1.3202e+06	813505	1.46633e+06	1.60912e+06	1.03859e+06	1.98437e+06	1.77881e+06	1.85497e+06	1.58669e+06	2.24023e+06	908937	1.54773e+06	1.03187e+06	1.5631e+06	1.75429e+06	1.09042e+06	1.25147e+06	2.09497e+06	1.24786e+06	Mus
Q8CCS6	Tetratricopeptide repeat protein 39A OS=Mus musculus OX=10090 GN=Ttc39a PE=2 SV=1	53271.7	24475.3	28525.4	0	40156.1	50015.7	23438.9	0	24473.1	48839.6	58008	0	37811.8	27124.7	60982.5	32299.4	61639.9	44544.7	63675.4	31098.4	Mus
O35143	Protein Hook homolog 1 OS=Mus musculus OX=10090 GN=Hook1 PE=1 SV=2	1.00506e+06	770686	650395	899436	410669	949833	1.20075e+06	1.48157e+06	976638	719628	802405	865234	1.00617e+06	981318	1.05155e+06	1.24574e+06	1.20505e+06	717567	1.35143e+06	858740	Mus
Q91W50	60S ribosomal protein L21 OS=Mus musculus OX=10090 GN=Rpl21 PE=1 SV=3	598941	964547	774830	501645	633091	741817	696609	380254	722605	668042	625265	832510	577974	626556	732397	755185	387898	784533	734365	613082	Mus
Q9JLN9	Zinc finger Ran-binding domain-containing protein 2 OS=Mus musculus OX=10090 GN=Zranb2 PE=1 SV=2	671171	810660	624911	454101	357673	498109	522575	650321	685224	665837	691662	584343	642424	442653	439334	562612	439587	656054	549879	697642	Mus
B1AXD8	Signal peptidase complex catalytic subunit SEC11A OS=Mus musculus OX=10090 GN=Sec11a PE=1 SV=1	227286	192404	331090	149836	62883.9	149635	187344	151611	138504	212334	183918	304453	131285	238646	134624	282200	253996	164257	194357	328248	Mus
Q99JB2	Coiled-coil domain-containing protein 58 OS=Mus musculus OX=10090 GN=Ccdc58 PE=1 SV=1	807050	893037	800595	892346	309939	925048	645473	544389	1.3021e+06	708429	997425	955432	821928	728013	975606	834714	810465	635218	904432	868344	Mus
Q5DTW7	Ketimine reductase mu-crystallin OS=Mus musculus OX=10090 GN=Crym PE=1 SV=1	88319.8	140948	176970	61947	64730.1	82047.7	85736.3	68920	231137	101999	116097	78803.4	85999.2	150430	182750	186106	59447.9	88316.8	69514.9	110032	Mus
Q9R0Q3	Protein angel homolog 1 OS=Mus musculus OX=10090 GN=Angel1 PE=1 SV=2	1.3414e+06	1.24959e+06	815185	775469	765681	1.26859e+06	1.10856e+06	1.45805e+06	1.96477e+06	1.07417e+06	1.57573e+06	548946	666701	567253	925705	728960	1.02179e+06	771568	849142	1.23126e+06	Mus
Q9CQE8	Importin-7 OS=Mus musculus OX=10090 GN=Ipo7 PE=1 SV=2	263658	372734	270214	259335	176780	263933	394812	252215	288106	288388	323135	303615	250862	280150	274092	302155	235585	298915	303754	338114	Mus
P59481	Serine/threonine-protein kinase 35 OS=Mus musculus OX=10090 GN=Stk35 PE=1 SV=3	1.19458e+06	670884	772460	658208	864450	564138	457655	448091	1.18866e+06	765383	751664	612460	616342	456069	639688	733337	406631	620133	645301	661371	Mus
Q3UV70	Zinc finger protein 428 OS=Mus musculus OX=10090 GN=Znf428 PE=1 SV=1	6.15829e+06	3.37201e+06	2.51293e+06	2.69295e+06	5.08291e+06	3.23133e+06	2.11409e+06	1.72871e+06	2.04745e+06	4.65828e+06	2.9602e+06	2.58977e+06	1.98125e+06	2.07881e+06	2.16689e+06	3.22468e+06	1.96509e+06	3.14837e+06	2.19654e+06	1.24883e+06	Mus
Q9CR98	Chloride intracellular channel protein 4 OS=Mus musculus OX=10090 GN=Clic4 PE=1 SV=3	43115.7	84741.6	94749	67958.8	21276.9	88923.1	66130.8	69331	73272.7	82222.9	60613.2	80095.7	69424.2	84072.3	69074	75634.5	66336.6	96191.9	77244.4	122310	Mus
Q64327	Ras-related protein Rab-27A OS=Mus musculus OX=10090 GN=Rab27a PE=1 SV=1	34776.1	81091.3	74861.5	46596.6	140645	24590.8	89119.3	158024	128416	94869.4	198179	178429	91235.3	144931	23906	99339	58092.6	119839	129974	161650	Mus
Q8VCK3	Kinetochore protein Spc25 OS=Mus musculus OX=10090 GN=Spc25 PE=2 SV=1	28011.3	94465.2	64448.2	59292.5	44075.2	145084	65475.6	67188.7	22862.1	20008.4	172285	40532	69487.7	54322.6	61279	121765	62712.9	168128	89420.7	119550	Mus
Q9WTL7	RUN and FYVE domain-containing protein 1 OS=Mus musculus OX=10090 GN=Rufy1 PE=1 SV=1	1.17473e+06	1.13172e+06	795649	719870	605996	773537	1.17209e+06	787131	712470	878400	1.02406e+06	452726	841354	703460	1.17755e+06	1.03937e+06	316992	1.15528e+06	694338	735708	Mus
Q66JS6	Splicing factor 45 OS=Mus musculus OX=10090 GN=Rbm17 PE=1 SV=1	1.48501e+06	1.30162e+06	1.11628e+06	1.035e+06	1.01946e+06	712584	1.10429e+06	1.38993e+06	1.57208e+06	1.14077e+06	1.61961e+06	826968	1.11223e+06	1.10896e+06	1.06015e+06	991220	779506	1.07699e+06	1.3599e+06	1.25678e+06	Mus
Q64010	60S ribosomal protein L36a OS=Mus musculus OX=10090 GN=Rpl36a PE=3 SV=2	1.27822e+06	1.41188e+06	856407	1.67776e+06	1.02983e+06	847573	1.14024e+06	1.06821e+06	1.80411e+06	1.28756e+06	1.4583e+06	1.11284e+06	811815	870429	1.3304e+06	1.40209e+06	473473	855403	1.27836e+06	1.0511e+06	Mus
Q9CQA1	Hydroxymethylglutaryl-CoA lyase, mitochondrial OS=Mus musculus OX=10090 GN=Hmgcl PE=1 SV=2	338801	414510	250641	318576	261455	178946	224469	329202	301768	330009	240390	350760	167919	289536	340024	386557	223420	284523	262288	226890	Mus
Q3T9Z9	WD repeat-containing protein 26 OS=Mus musculus OX=10090 GN=Wdr26 PE=1 SV=3	34443.8	13758.9	20595.1	25438.8	14040.9	22118.2	20021.5	18533.7	29173.8	15886.2	26832.8	16586.9	39712.2	17173.9	16954.3	17152	12300.9	17805.9	20488.3	22988	Mus
O35737	Methylglutaconyl-CoA hydratase, mitochondrial OS=Mus musculus OX=10090 GN=Auh PE=1 SV=1	148738	1.06719e+06	431614	63878.2	70095.2	554831	146748	89995.8	284218	139452	112960	113862	483552	21532.1	169170	350717	0	253149	252325	90654.4	Mus
Q9WTP2	Nardilysin OS=Mus musculus OX=10090 GN=Nrdc PE=1 SV=1	1.00179e+06	649075	219685	712544	675339	411046	1.08958e+06	704437	1.00596e+06	929881	939600	645981	648935	563713	807643	801921	603398	552563	1.0182e+06	631124	Mus
Q8BTG7	HAUS augmin-like complex subunit 4 OS=Mus musculus OX=10090 GN=Haus4 PE=1 SV=1	199143	294254	318384	242971	80219.2	296381	444227	299581	299230	251723	372719	269654	316374	203828	421584	252459	123586	298457	224375	261503	Mus
Q6ZQH8	Cartilage-associated protein OS=Mus musculus OX=10090 GN=Crtap PE=1 SV=3	86905.6	63316.5	66973.2	13726.5	51612.5	49627.5	26978.8	59419.8	74390.7	49603	68761.6	48456.6	47457.3	62128.7	22683.6	71334.2	23600.1	57647.7	58856.8	51728.7	Mus
Q9EQP2	MBT domain-containing protein 1 OS=Mus musculus OX=10090 GN=Mbtd1 PE=1 SV=1	780545	668842	388550	712559	376042	572764	431753	540309	645549	521651	902384	504252	292378	563976	392861	654637	378152	451006	613535	494633	Mus
P49025	Mitofusin-2 OS=Mus musculus OX=10090 GN=Mfn2 PE=1 SV=3	689726	763549	564328	504743	546411	536506	407467	709166	933189	648259	554680	668496	412731	606949	573569	621135	756704	617585	807152	717658	Mus
Q9DBB5	Eukaryotic translation initiation factor 3 subunit I OS=Mus musculus OX=10090 GN=Eif3i PE=1 SV=1	4.57353e+06	4.56453e+06	3.40608e+06	3.09082e+06	2.21388e+06	2.68481e+06	5.06888e+06	4.3106e+06	3.79822e+06	4.48419e+06	4.34108e+06	3.26171e+06	2.75664e+06	4.39699e+06	3.00652e+06	3.39686e+06	1.58842e+06	4.47131e+06	4.37775e+06	3.36383e+06	Mus
Q91V64	Elongator complex protein 3 OS=Mus musculus OX=10090 GN=Elp3 PE=1 SV=1	0	48235.1	7257.94	0	9998.19	33803.9	0	46116.1	16426.4	0	36271.6	10255	0	8165.29	0	0	5234.55	0	7370.32	0	Mus
P24547	Eukaryotic translation initiation factor 5 OS=Mus musculus OX=10090 GN=Eif5 PE=1 SV=1	1.67734e+06	1.11008e+06	1.14421e+06	1.01153e+06	846196	999790	587336	755828	1.11742e+06	1.09463e+06	1.05582e+06	1.30425e+06	839562	920705	776772	1.146e+06	798493	782440	1.61377e+06	648349	Mus
Q64105	Regulator of nonsense transcripts 1 OS=Mus musculus OX=10090 GN=Upf1 PE=1 SV=2	737352	702120	554993	308286	699567	478293	518147	427173	739559	578731	498185	535129	475942	571448	483404	577093	236608	374084	630507	719456	Mus
Q7TPE5	Peptidyl-prolyl cis-trans isomerase FKBP2 OS=Mus musculus OX=10090 GN=Fkbp2 PE=1 SV=1	465866	251163	262193	262077	192417	236298	216217	252341	293572	160239	257113	229712	295334	213145	246052	345447	170346	393528	243245	320152	Mus
Q7SIG6	Cullin-3 OS=Mus musculus OX=10090 GN=Cul3 PE=1 SV=1	54332.5	22709.4	0	0	0	0	178053	196248	0	0	13652.7	51941.9	17391	43369	0	0	0	12613.8	40318.7	56886.6	Mus
Q8R3H7	Acyl-coenzyme A thioesterase 8 OS=Mus musculus OX=10090 GN=Acot8 PE=1 SV=1	32452.2	8077.24	9437.49	15499.3	18911.2	25534	0	15483.7	24862.1	9343.72	21502.4	11260.1	21348.6	18293.8	23320.8	8588.39	19364.2	15126	7088.5	29779.9	Mus
Q91WS7	Mitochondrial antiviral-signaling protein OS=Mus musculus OX=10090 GN=Mavs PE=1 SV=1	329240	98638.5	60274.7	173903	98144.5	74364.6	75095.4	162866	146471	104974	98307.4	95911.1	61141.3	114676	101562	185720	18351.9	98941.7	104219	155258	Mus
Q64324	Transcription initiation factor TFIID subunit 5 OS=Mus musculus OX=10090 GN=Taf5 PE=1 SV=1	445596	413920	357486	410703	199270	476725	602238	471256	654052	331360	590145	280258	392095	502467	315230	417423	352656	420337	443220	493346	Mus
Q8R3Q0	Beta-centractin OS=Mus musculus OX=10090 GN=Actr1b PE=1 SV=1	286503	385124	354774	225920	330258	320792	461892	372109	403153	316688	365112	311971	237040	281932	320020	270545	268774	356549	247741	326509	Mus
Q9D8B3	Aspartyl/asparaginyl beta-hydroxylase OS=Mus musculus OX=10090 GN=Asph PE=1 SV=1	697769	614730	557141	429924	321006	623594	1.1496e+06	513464	625669	1.16716e+06	693706	556188	705253	465194	600519	439586	336628	373297	420174	524824	Mus
Q9ERD7	40S ribosomal protein SA OS=Mus musculus OX=10090 GN=Rpsa PE=1 SV=4	1.56723e+06	1.94899e+06	1.24818e+06	962969	643444	940570	1.03926e+06	1.11059e+06	782234	1.00433e+06	999468	1.11112e+06	1.20463e+06	1.10955e+06	947224	1.07503e+06	721167	1.74353e+06	713806	1.35465e+06	Mus
Q62376	Emerin OS=Mus musculus OX=10090 GN=Emd PE=1 SV=1	78798.8	105159	111990	81581.6	21152	96921.6	82601.4	119016	103939	65971.8	93649.8	70017.8	68705.1	74430.9	94618.6	74401.5	79720.7	84679.7	74049.3	119237	Mus
Q8K0U4	Upstream-binding protein 1 OS=Mus musculus OX=10090 GN=Ubp1 PE=1 SV=1	24350.1	16138.1	9845.54	15297.7	3615.25	13040.1	21848	23602.5	23162.6	13552.9	21983.3	15884.6	16503.8	12761	13922.7	21000.1	11948.1	11459.3	19843.1	17501.3	Mus
Q99LD9	MICOS complex subunit Mic25 OS=Mus musculus OX=10090 GN=Chchd6 PE=1 SV=2	920074	721100	666051	860052	744905	667905	700698	3.27823e+06	885992	752749	796583	1.03266e+06	740218	723692	835910	735797	543421	975619	751047	770848	Mus
Q9CWE0	Mitochondrial proton/calcium exchanger protein OS=Mus musculus OX=10090 GN=Letm1 PE=1 SV=1	542595	826416	296714	443193	363423	322673	557786	630152	492699	376268	393755	306168	449338	359070	373223	223470	451698	326979	440072	399470	Mus
Q9DC29	Kelch domain-containing protein 3 OS=Mus musculus OX=10090 GN=Klhdc3 PE=2 SV=1	362250	210627	362178	229501	139371	220697	330964	334564	391359	420724	418624	395986	346181	359507	263397	289646	258066	165219	489349	353990	Mus
P14869	Protein YIPF4 OS=Mus musculus OX=10090 GN=Yipf4 PE=1 SV=1	1.29182e+06	1.71458e+06	1.03012e+06	987366	942945	1.19663e+06	1.34292e+06	1.56819e+06	1.0547e+06	963443	1.52574e+06	1.09034e+06	1.05043e+06	810588	1.20962e+06	1.0026e+06	985266	1.29934e+06	1.0643e+06	1.13267e+06	Mus
Q9JK48	DDRGK domain-containing protein 1 OS=Mus musculus OX=10090 GN=Ddrgk1 PE=1 SV=2	165077	141831	144128	124421	103848	337751	101106	177694	138365	90036.3	204154	84523	60203.1	170004	173481	166191	94564.1	136711	114904	169760	Mus
Q8BJZ4	Ubiquitin carboxyl-terminal hydrolase 30 OS=Mus musculus OX=10090 GN=Usp30 PE=1 SV=1	6329.03	0	2506.51	1362.93	7436.18	17773.8	0	0	0	1976.63	14119.5	2275.58	4547.74	0	16885.3	1464.97	11458.5	0	0	18134.4	Mus
P97496	Nuclear pore glycoprotein p62 OS=Mus musculus OX=10090 GN=Nup62 PE=1 SV=2	33218.2	29930.2	39980.2	22896.9	13349.3	31353.5	31468.9	22661.4	26053	33032.3	20740	24669.1	32666.2	27351.3	25919.3	10609.6	22467.8	26324.1	0	30698	Mus
P63085	Acidic leucine-rich nuclear phosphoprotein 32 family member B OS=Mus musculus OX=10090 GN=Anp32b PE=1 SV=1	1.21341e+06	1.26819e+06	979829	944121	890654	1.04894e+06	852308	1.13781e+06	708723	1.02119e+06	1.5267e+06	944842	963281	861403	1.00271e+06	974655	898514	829711	1.03681e+06	1.31527e+06	Mus
P08556	SWISS-PROT:Q2UVX4 (Bos taurus) Complement C3 precursor	310203	241418	192731	257662	289965	257168	374326	268755	304118	289379	396394	246547	173496	203012	343463	370879	284929	250351	220483	396954	Mus
Q3TJD7	Ubiquitin-60S ribosomal protein L40 OS=Mus musculus OX=10090 GN=Uba52 PE=1 SV=2	0	2927.49	15072.8	7438.68	0	0	13767.7	22395.7	0	0	0	0	8305.01	11584.1	10126.7	13629.8	12429	6211.97	18026.5	3888.51	Mus
Q3UH66	Transmembrane protein 143 OS=Mus musculus OX=10090 GN=Tmem143 PE=1 SV=1	809372	512716	497976	573484	466510	618132	430637	450099	896997	464904	719502	306072	437983	560548	722133	688691	463668	550850	530907	620958	Mus
A2APB8	DNA replication licensing factor MCM2 OS=Mus musculus OX=10090 GN=Mcm2 PE=1 SV=3	224781	233395	182558	116611	138438	138232	187022	198262	219653	141204	166834	308799	203539	114864	227150	211323	113341	190345	170559	214936	Mus
P31230	2-oxoglutarate dehydrogenase, mitochondrial OS=Mus musculus OX=10090 GN=Ogdh PE=1 SV=3	1.11738e+06	803820	776785	797803	451427	781971	1.45047e+06	879839	811780	2.50617e+06	844744	839547	619813	583741	842701	681021	1.03706e+06	816036	2.98791e+06	787643	Mus
Q8R332	Glycerol-3-phosphate phosphatase OS=Mus musculus OX=10090 GN=Pgp PE=1 SV=1	38226.6	27088	22979.9	16508.9	7727.42	11673.9	34513.3	0	40139.7	58213.6	25562.8	0	52079.7	30563.6	20032.3	0	18152.8	0	42508.6	22010.3	Mus
O55142	DnaJ homolog subfamily B member 12 OS=Mus musculus OX=10090 GN=Dnajb12 PE=1 SV=2	1.02901e+06	1.24184e+06	951622	833799	452773	1.01156e+06	803069	780914	1.09163e+06	773008	801208	875361	752906	794412	867779	896334	770336	863587	627361	925490	Mus
Q9ESG9	Prefoldin subunit 6 OS=Mus musculus OX=10090 GN=Pfdn6 PE=1 SV=1	7562.02	0	0	0	0	3474.25	0	4306.12	4277.34	4260.62	4488.77	2941.58	1652.04	0	0	680.142	4275.88	0	2811.06	3117.61	Mus
CON_IPI00745872.2	CAP-Gly domain-containing linker protein 2 OS=Mus musculus OX=10090 GN=Clip2 PE=1 SV=2	0	66194.1	27631.9	12676	4821.36	14835.8	345435	325319	0	11569.5	0	117101	32166.1	58733	28785.9	0	0	35977.6	48129.5	0	Mus
P24860	Tetratricopeptide repeat protein 19, mitochondrial OS=Mus musculus OX=10090 GN=Ttc19 PE=1 SV=1	2213.24	5334.82	1549.62	2056.24	0	1467.77	2575.63	3300.14	4155.19	2236.34	2072.03	0	1722.79	1105.67	2411.19	2662.44	0	1446.09	1405.13	2241.6	Mus
CON_IPI00853265.1	Maleylacetoacetate isomerase OS=Mus musculus OX=10090 GN=Gstz1 PE=1 SV=1	1.45312e+06	2.59516e+07	363249	0	0	617417	0	1276.02	0	1073.73	982.235	0	3154.25	2365.71	177154	0	440.061	844.563	919.598	0	Mus
Q9CR26	Metastasis-associated protein MTA3 OS=Mus musculus OX=10090 GN=Mta3 PE=1 SV=1	723669	712740	411086	444740	315307	393445	678499	341436	675247	675788	627841	358742	342338	471354	420752	415169	217458	346154	724945	379573	Mus
A2ASS6	Transmembrane 9 superfamily member 2 OS=Mus musculus OX=10090 GN=Tm9sf2 PE=1 SV=1	31076.7	38687	10651.7	16186.4	18743.8	26642.8	21347.2	31655	25526.1	21810.4	34072.3	18877.8	35254.5	24970.8	7739.48	10036.8	13943.4	28077.5	41810.2	25668.4	Mus
Q99MW1	Trafficking protein particle complex subunit 2 OS=Mus musculus OX=10090 GN=Trappc2 PE=1 SV=1	21119.6	7484.77	18391.4	16251.9	0	11178.4	20506.8	23176.3	17058.1	20375.6	18181.7	17991.9	16370.3	19790.1	19496.1	21131.6	15400.7	22158.4	21576	16482.8	Mus
Q924M7	Acylphosphatase-1 OS=Mus musculus OX=10090 GN=Acyp1 PE=1 SV=2	221297	120674	107073	120870	62797.4	151532	77194	172689	125762	74997.5	238195	193314	170508	160365	63521	201967	40946.4	187366	123693	192105	Mus
Q9D4D4	Thymidylate synthase OS=Mus musculus OX=10090 GN=Tyms PE=1 SV=1	89647.2	76041	93419.2	62025.8	60309.4	37735.1	85305.5	42101.4	86864.3	84239.7	49719.8	68792.4	78974.2	104586	204242	71294.3	89994.3	72169.4	60065.8	21693.6	Mus
Q9DB43	Protein SCO1 homolog, mitochondrial OS=Mus musculus OX=10090 GN=Sco1 PE=1 SV=1	527742	210087	62496.7	321997	217458	339938	107166	355613	380657	230435	285799	138778	250225	204303	336772	279959	273151	255276	271279	204537	Mus
Q6P5F9	Myosin-11 OS=Mus musculus OX=10090 GN=Myh11 PE=1 SV=1	1.35957e+06	1.91219e+06	1.38119e+06	1.31361e+06	1.3208e+06	1.09103e+06	1.22603e+06	1.29065e+06	1.6691e+06	1.23599e+06	1.80394e+06	1.2865e+06	1.26999e+06	1.06037e+06	1.85705e+06	1.39054e+06	1.28983e+06	1.47465e+06	1.12388e+06	1.84455e+06	Mus
P97450	Calcium homeostasis endoplasmic reticulum protein OS=Mus musculus OX=10090 GN=Cherp PE=1 SV=1	1.68805e+06	1.93225e+06	1.45106e+06	1.41627e+06	1.28441e+06	1.33537e+06	1.78523e+06	1.0697e+06	1.97045e+06	1.48093e+06	1.70739e+06	1.29104e+06	1.3106e+06	1.46488e+06	1.39269e+06	1.60066e+06	1.42185e+06	1.26131e+06	1.67892e+06	1.22695e+06	Mus
P35235	Heterogeneous nuclear ribonucleoprotein A0 OS=Mus musculus OX=10090 GN=Hnrnpa0 PE=1 SV=1	1.56458e+06	1.31546e+06	1.24955e+06	1.41065e+06	809991	1.10984e+06	1.60159e+06	1.38452e+06	1.72137e+06	1.55249e+06	1.7069e+06	1.19734e+06	1.56287e+06	1.24511e+06	1.47961e+06	1.29353e+06	808140	1.11452e+06	1.32613e+06	1.50383e+06	Mus
Q8BYK8	Splicing factor, proline- and glutamine-rich OS=Mus musculus OX=10090 GN=Sfpq PE=1 SV=1	77772.9	124285	68183.5	32247.1	29389.2	69452	65043.9	45397.8	131535	89555.7	93418.1	40996.6	56959	74527.3	87968.4	73869.2	54520.3	68311.2	52329	84084.3	Mus
O08901	Band 4.1-like protein 5 OS=Mus musculus OX=10090 GN=Epb41l5 PE=1 SV=1	342833	218965	143409	347396	304112	96309.5	0	196504	95528.3	20615.9	35632.5	569965	308827	425340	216620	0	45216	84120.2	215901	18447.4	Mus
Q8VDN2	Disrupted in schizophrenia 1 homolog OS=Mus musculus OX=10090 GN=Disc1 PE=1 SV=2	1.8438e+06	3.22454e+06	1.82928e+06	1.97511e+06	1.51932e+06	2.00234e+06	2.51306e+06	2.36372e+06	2.19394e+06	1.61846e+06	2.66703e+06	2.29836e+06	2.1886e+06	2.03491e+06	2.65866e+06	1.77672e+06	1.61006e+06	1.88125e+06	1.70872e+06	2.20104e+06	Mus
Q3THK7	N-alpha-acetyltransferase 10 OS=Mus musculus OX=10090 GN=Naa10 PE=1 SV=1	3.43026e+06	3.80228e+06	2.82651e+06	2.64357e+06	2.23346e+06	3.40484e+06	3.09069e+06	3.55873e+06	4.44732e+06	2.54442e+06	3.10642e+06	1.89626e+06	2.08271e+06	2.42427e+06	3.68368e+06	3.01068e+06	1.43478e+06	2.65503e+06	2.95292e+06	2.99892e+06	Mus
Q76MZ3	MICOS complex subunit Mic27 OS=Mus musculus OX=10090 GN=Apool PE=1 SV=1	1.50033e+07	9.03484e+07	8.22694e+06	4.92939e+06	4.09979e+06	1.32476e+07	7.06185e+06	7.02086e+06	9.09567e+06	6.54466e+06	8.7333e+06	6.36799e+06	6.73511e+06	5.91605e+06	1.18122e+07	5.46363e+06	4.28142e+06	6.59045e+06	5.46443e+06	6.99817e+06	Mus
Q9Z1B5	Ecotropic viral integration site 5 protein OS=Mus musculus OX=10090 GN=Evi5 PE=1 SV=2	1.22892e+06	1.23623e+06	1.25879e+06	1.33243e+06	530385	1.18028e+06	1.30605e+06	1.07484e+06	1.6422e+06	1.16775e+06	1.29592e+06	1.12895e+06	1.22215e+06	1.28167e+06	1.25299e+06	1.26478e+06	595340	1.37941e+06	1.32846e+06	1.40589e+06	Mus
Q61207	Mycophenolic acid acyl-glucuronide esterase, mitochondrial OS=Mus musculus OX=10090 GN=Abhd10 PE=1 SV=1	16306.2	16108.8	32480.9	5241.3	10655	25708.2	33102.7	42506.1	0	13428.2	23001.9	3497.08	19572.3	22161.1	23075.2	9117.53	28881.2	26862.4	8713.09	0	Mus
P62843	Splicing factor U2AF 35 kDa subunit OS=Mus musculus OX=10090 GN=U2af1 PE=1 SV=4	240187	2.24724e+06	493890	416336	1.56844e+06	281070	306515	438217	198806	274151	13977.7	432469	570129	313482	349553	541686	423606	314003	234781	752215	Mus
Q8BU30	KH homology domain-containing protein 1C OS=Mus musculus OX=10090 GN=Khdc1c PE=2 SV=1	4.54182e+06	7.55341e+06	3.41856e+06	3.09993e+06	2.6065e+06	2.73112e+06	3.04402e+06	3.72212e+06	4.39412e+06	2.82534e+06	3.72065e+06	2.53688e+06	2.99656e+06	3.0414e+06	3.72793e+06	3.35815e+06	2.19741e+06	3.24955e+06	3.29329e+06	4.22598e+06	Mus
Q9D0L7	Ras-related protein Rab-33B OS=Mus musculus OX=10090 GN=Rab33b PE=1 SV=1	774762	1.15451e+06	437487	619970	571885	537841	440100	583119	734241	838293	775466	502544	589161	389235	601479	908349	530685	402512	513944	441525	Mus
Q9D9Z1	Guanine nucleotide-binding protein subunit alpha-11 OS=Mus musculus OX=10090 GN=Gna11 PE=1 SV=1	63512.7	60621	52609.3	44708.5	21426.6	70455.8	107182	62191.5	86347.3	42514	90044.2	42293.1	32309.9	35814.2	60508.2	53964.4	43446.6	44962.2	66524.9	87443.7	Mus
A2AGT5	Proto-oncogene serine/threonine-protein kinase mos OS=Mus musculus OX=10090 GN=Mos PE=2 SV=3	2.94888e+06	3.93002e+06	3.04777e+06	2.02554e+06	2.69996e+06	2.68088e+06	2.93898e+06	2.92686e+06	3.1845e+06	2.43002e+06	3.54047e+06	2.21204e+06	2.99131e+06	2.06654e+06	2.70976e+06	3.38958e+06	2.16642e+06	2.53559e+06	2.479e+06	3.4091e+06	Mus
Q80X82	Catenin beta-1 OS=Mus musculus OX=10090 GN=Ctnnb1 PE=1 SV=1	24481.5	52942.1	25270.2	20496.3	1823.08	64211.7	133997	42583.7	23070.7	19232.1	20666.5	4038.87	68578	17509	6561.61	44821.3	13198.8	18215.5	89206	60473.8	Mus
Q64516	DNA repair protein RAD51 homolog 3 OS=Mus musculus OX=10090 GN=Rad51c PE=2 SV=1	789847	1.17423e+06	833029	892170	764808	1.03313e+06	921643	803729	1.09241e+06	1.07625e+06	1.20416e+06	794443	893067	771316	794783	894865	750456	845973	930151	952961	Mus
Q9D168	Ras-related protein Rab-24 OS=Mus musculus OX=10090 GN=Rab24 PE=1 SV=2	9871.56	14362.1	7846.3	0	4981.32	5572.9	5887.2	9210.92	8565.62	5587.58	6864.7	3682.53	9414.3	6637.11	6159.34	5519.67	9922.52	6885.92	0	5282.76	Mus
P46978	Malate dehydrogenase, mitochondrial OS=Mus musculus OX=10090 GN=Mdh2 PE=1 SV=3	422686	474361	359682	316172	295594	406379	287960	717223	650880	392129	329322	211573	240157	246515	578106	373167	281440	279933	444101	440945	Mus
P97300	E3 ubiquitin-protein ligase listerin OS=Mus musculus OX=10090 GN=Ltn1 PE=1 SV=3	73204.3	92952.6	138406	79961.2	52591.6	101047	140395	91205.7	85708.9	72040.9	99896.7	127570	153453	83188.9	78403.4	113559	119950	104916	69537.3	125993	Mus
Q921X9	Protein FAM160A1 OS=Mus musculus OX=10090 GN=Fam160a1 PE=1 SV=2	1.37563e+06	1.14378e+06	443562	965729	806560	907637	841333	890565	1.08572e+06	826695	803328	791719	1.28145e+06	1.07451e+06	964120	803724	879935	624304	753681	758578	Mus
Q9DC48	PITH domain-containing protein 1 OS=Mus musculus OX=10090 GN=Pithd1 PE=1 SV=1	34078.2	6123.12	21191.4	0	5270.76	5502.08	2210.01	16588.6	2262.29	0	4684.23	15701.9	0	0	5873.7	6057.54	0	0	0	6346.5	Mus
Q9CWW6	ATP-binding cassette sub-family E member 1 OS=Mus musculus OX=10090 GN=Abce1 PE=1 SV=1	291786	710637	422346	478689	293702	182551	731018	522799	552313	467818	479586	377123	462201	303308	257850	519396	240062	446977	531270	259445	Mus
Q9R1Q9	FAS-associated death domain protein OS=Mus musculus OX=10090 GN=Fadd PE=1 SV=1	363524	358384	391875	92666.3	372950	794588	359127	193245	601419	506512	726389	439894	410514	302893	312056	126026	343421	344066	607468	580442	Mus
Q8BWF0	NAD-dependent malic enzyme, mitochondrial OS=Mus musculus OX=10090 GN=Me2 PE=1 SV=1	105879	122946	70403	13218.4	128291	149878	0	41244.7	84783.1	128159	53906.2	36394.9	97358.4	8986.67	53156.4	74378.8	83025.5	89189.9	207735	84848.2	Mus
Q14BI7	SH3 domain-binding glutamic acid-rich-like protein 3 OS=Mus musculus OX=10090 GN=Sh3bgrl3 PE=1 SV=1	0	18315.7	0	3251.41	8938.01	0	6177.7	0	3927.09	0	0	873.866	2559.21	2363.87	0	5514.28	0	10306.4	0	4402.53	Mus
P68037	Zinc finger protein ZPR1 OS=Mus musculus OX=10090 GN=Zpr1 PE=1 SV=1	692402	312899	267817	312659	246035	322415	292709	306242	327605	305490	224025	341522	268595	323639	323310	440997	156679	390045	307358	293270	Mus
Q9WUA6	Pyridoxal phosphate phosphatase OS=Mus musculus OX=10090 GN=Pdxp PE=1 SV=1	259286	326672	433342	199373	249510	354608	154074	560188	204131	186388	162232	198961	129660	184999	306229	246143	97045.3	321467	158417	227590	Mus
Q9Z1T6	Endoplasmic reticulum resident protein 44 OS=Mus musculus OX=10090 GN=Erp44 PE=1 SV=1	44656.4	36019.3	26864.4	45514.4	79416.3	36729.7	42006.9	6582.26	25326.1	75232.1	0	77459.2	53107.5	32732.9	0	53042.4	43515.9	26504.6	4927.72	44805.1	Mus
P10852	Serine/threonine-protein phosphatase 2A 55 kDa regulatory subunit B alpha isoform OS=Mus musculus OX=10090 GN=Ppp2r2a PE=1 SV=1	1.38762e+06	1.62885e+06	808631	1.0489e+06	957767	1.38094e+06	2.09693e+06	1.18316e+06	1.28139e+06	780261	2.62401e+06	1.11584e+06	1.33331e+06	587899	1.13884e+06	1.28879e+06	869033	1.30084e+06	1.11047e+06	1.33214e+06	Mus
Q99JI6	Vacuolar protein sorting-associated protein 26A OS=Mus musculus OX=10090 GN=Vps26a PE=1 SV=1	126864	247085	144991	149691	98112.4	232522	197494	118618	211580	156132	206315	176598	126964	137335	175110	151236	126439	146363	140857	116018	Mus
Q8BH50	Tubby-related protein 3 OS=Mus musculus OX=10090 GN=Tulp3 PE=1 SV=1	33415	30309.9	29536	22568.3	14128.5	36644.5	24352.5	17569.2	28375.2	22572.8	22105	30039.6	24912.6	25742.6	25276.2	23847.3	21797.4	20099.7	25170.9	33197.6	Mus
Q3U5C8	Cyclin-dependent-like kinase 5 OS=Mus musculus OX=10090 GN=Cdk5 PE=1 SV=1	928102	662600	571160	430912	511025	555616	466527	441855	840805	578787	448986	396024	632405	486275	390990	707017	410983	387680	557582	577568	Mus
Q8C7K6	Ankyrin repeat and LEM domain-containing protein 2 OS=Mus musculus OX=10090 GN=Ankle2 PE=1 SV=2	441677	509840	257101	195317	186849	130013	218929	215632	385324	194637	590748	249556	350210	108796	331655	191668	243120	255305	218830	227217	Mus
O09111	Aldose reductase-related protein 2 OS=Mus musculus OX=10090 GN=Akr1b8 PE=1 SV=2	265508	395376	375367	249229	241640	354585	236951	392102	457546	307065	236482	335352	297671	344844	285164	273111	361039	256038	298631	295270	Mus
Q80YD1	Pyruvate kinase PKM OS=Mus musculus OX=10090 GN=Pkm PE=1 SV=4	21039.4	39187.1	57236.6	112342	21959.2	71618.6	71869.2	50250.4	98666.7	77900.1	40757.3	67145.5	36595.3	35890.9	97243.1	84928.8	70017.1	31994.5	120064	31554.5	Mus
Q8BFV2	Transmembrane protein 168 OS=Mus musculus OX=10090 GN=Tmem168 PE=1 SV=1	54360.9	51051.7	11400.6	19545.8	60941.2	62405	12134.1	0	95932.3	55402.7	10564.4	31624.2	12678.3	13936.3	69023.4	36298.3	15176.6	12358.1	10037.9	70455.1	Mus
Q3TMH2	Macrophage-capping protein OS=Mus musculus OX=10090 GN=Capg PE=1 SV=2	0	26227.6	0	0	21750.2	0	16311.7	0	16870.6	0	12423.5	11510	19358.9	13406.7	13648.3	16553.8	10065	25313	15039.1	15430.4	Mus
P58802	Ubiquitin-conjugating enzyme E2 Z OS=Mus musculus OX=10090 GN=Ube2z PE=1 SV=2	85467.3	64411.8	58169.4	89217.7	101137	140162	154461	173674	241250	105277	238244	122782	80161.5	120488	139888	137912	101880	113099	172503	88000.3	Mus
Q9CRC9	PAN2-PAN3 deadenylation complex catalytic subunit Pan2 OS=Mus musculus OX=10090 GN=Pan2 PE=1 SV=1	4.97383e+06	5.63219e+06	2.16282e+06	1.75549e+06	2.41779e+06	3.74508e+06	2.88399e+06	3.10324e+06	3.19545e+06	2.40534e+06	3.2521e+06	1.97755e+06	2.60835e+06	2.60885e+06	2.57076e+06	2.74034e+06	1.9689e+06	2.21098e+06	2.50251e+06	3.07914e+06	Mus
P45376	EH domain-binding protein 1 OS=Mus musculus OX=10090 GN=Ehbp1 PE=1 SV=3	8.30283e+07	7.66838e+07	5.22773e+07	5.8601e+07	5.44648e+07	5.4397e+07	7.15715e+07	6.38559e+07	7.58064e+07	5.39892e+07	6.75326e+07	5.04631e+07	5.79777e+07	5.51272e+07	5.91739e+07	6.80181e+07	2.35873e+07	5.42797e+07	7.26863e+07	6.15381e+07	Mus
P15532	Proteasome subunit beta type-6 OS=Mus musculus OX=10090 GN=Psmb6 PE=1 SV=3	37916.7	36551.7	24089.5	11182	10780.4	40474.8	27129.9	14573.4	14180.7	20471.4	24515.5	11533.3	19120	14037.4	14258.8	28231.7	10211.4	23672.6	30774.9	28781.2	Mus
Q3UMY5	NudC domain-containing protein 1 OS=Mus musculus OX=10090 GN=Nudcd1 PE=1 SV=2	370289	400230	244882	321293	444134	455404	421667	314047	472975	510161	360306	394075	310234	366766	355338	360548	288738	431904	325534	358685	Mus
P53994	UV excision repair protein RAD23 homolog A OS=Mus musculus OX=10090 GN=Rad23a PE=1 SV=2	6.53218e+06	7.34031e+06	4.6732e+06	4.92318e+06	4.65764e+06	4.50851e+06	4.60057e+06	5.81184e+06	6.49027e+06	5.71842e+06	5.57135e+06	4.64448e+06	5.33695e+06	5.51697e+06	4.99461e+06	5.22301e+06	4.64816e+06	6.0583e+06	5.93354e+06	5.4822e+06	Mus
P28474	Ubiquitin carboxyl-terminal hydrolase 8 OS=Mus musculus OX=10090 GN=Usp8 PE=1 SV=2	1.31849e+06	1.60314e+06	374320	802005	649088	1.15025e+06	565002	623950	1.04229e+06	848224	916579	700953	594288	412856	767304	756101	1.50175e+06	753681	822558	752185	Mus
Q9CPP6	Heat shock protein 105 kDa OS=Mus musculus OX=10090 GN=Hsph1 PE=1 SV=2	505951	497021	573167	364167	511078	335357	284716	317297	574013	459944	298945	442115	482189	346095	411369	479214	437268	532654	647157	291967	Mus
Q91YD9	40S ribosomal protein S13 OS=Mus musculus OX=10090 GN=Rps13 PE=1 SV=2	173263	150757	9220.53	7289.41	15110.6	67869	0	0	0	127327	37084.3	110096	120513	27308.6	0	32054.9	27100.2	170126	76879.2	53546	Mus
Q9D842	Annexin A2 OS=Mus musculus OX=10090 GN=Anxa2 PE=1 SV=2	43540.3	36803.2	44950.1	39662.7	40526.9	41776.6	57707	45385	46580.6	29343.2	62396.9	30300	38286.5	23317.3	37063.5	34509.3	28557.7	36845.9	41666.8	52573.3	Mus
P61514	Centromere/kinetochore protein zw10 homolog OS=Mus musculus OX=10090 GN=Zw10 PE=1 SV=3	148791	0	114997	107860	104148	130551	0	96974.1	0	0	142544	189760	96481.8	0	172125	92008.8	0	93044.9	101968	114697	Mus
P61161	Protein PAT1 homolog 1 OS=Mus musculus OX=10090 GN=Patl1 PE=1 SV=2	1.6134e+06	2.03081e+06	1.43422e+06	1.27774e+06	1.08992e+06	1.67032e+06	809031	1.57019e+06	1.43844e+06	1.01918e+06	1.46005e+06	1.34166e+06	1.48588e+06	1.15828e+06	1.81258e+06	1.57805e+06	924274	2.0037e+06	1.45235e+06	1.85166e+06	Mus
Q8R1M0	Ubiquitin-conjugating enzyme E2 J2 OS=Mus musculus OX=10090 GN=Ube2j2 PE=1 SV=1	370983	404207	731585	827226	287999	364744	406578	505699	362154	1.04977e+06	459897	227246	693518	608389	457670	487746	930875	460012	399860	948062	Mus
Q9D0L4	Transcription elongation factor SPT5 OS=Mus musculus OX=10090 GN=Supt5h PE=1 SV=1	13563.1	18377.5	12866.4	11910.5	0	11548.8	14415.8	11202	17513.3	12686.3	9746.61	11685.2	10644.9	15347.4	14461.3	13944.4	10427.4	10904.9	15771.7	13515.8	Mus
Q8CFE4	pre-mRNA 3' end processing protein WDR33 OS=Mus musculus OX=10090 GN=Wdr33 PE=1 SV=1	308121	430375	252649	217729	227257	262914	148475	276920	444616	257370	498904	333958	264169	234400	398135	415691	253658	376291	177750	259995	Mus
Q9Z204	Zinc finger protein 57 OS=Mus musculus OX=10090 GN=Zfp57 PE=1 SV=1	869801	707941	560621	218361	1.00745e+06	685363	0	456588	553080	844311	497795	525655	428623	544735	416457	772594	638058	652898	562016	751457	Mus
P62835	mRNA-decapping enzyme 1A OS=Mus musculus OX=10090 GN=Dcp1a PE=1 SV=1	36223.4	62068.2	27390.7	26615	30657	32771	44274.8	31708.8	43378	39870.2	37119	34897	27798.8	32713.1	36186.1	37564.1	22195.3	21947	31336.8	25004.5	Mus
Q3U4G3	Proteasome subunit alpha type-4 OS=Mus musculus OX=10090 GN=Psma4 PE=1 SV=1	0	6451.63	2902.47	0	5263.56	6159.78	4676.27	7536.68	8308.5	0	5424.05	4934.02	3642.45	5377.26	7129.59	3239.42	0	0	0	4888.23	Mus
Q8VH31	Myosin-9 OS=Mus musculus OX=10090 GN=Myh9 PE=1 SV=4	1.8669e+06	3.07824e+06	1.61029e+06	1.26251e+06	1.09604e+06	1.95099e+06	1.36367e+06	1.6266e+06	1.38234e+06	1.22832e+06	1.61835e+06	1.77997e+06	1.52939e+06	1.3017e+06	1.50977e+06	1.43374e+06	962317	1.64792e+06	1.06905e+06	1.81765e+06	Mus
Q9CQE3	SH3 domain-containing kinase-binding protein 1 OS=Mus musculus OX=10090 GN=Sh3kbp1 PE=1 SV=1	0	39816.1	18357.7	0	0	55012.9	0	23877.5	0	0	0	24634.2	21621.8	27401.6	0	18776.7	29103.9	23690.7	0	0	Mus
Q9CZ28	Far upstream element-binding protein 1 OS=Mus musculus OX=10090 GN=Fubp1 PE=1 SV=1	51886.1	39086.3	29589.6	32479.3	51295.3	32174.1	10546	42026.7	42492.1	27562.7	44279.4	10515.4	32338.1	23830	43286.7	35215.8	26996.3	26932.3	81800.1	40115	Mus
Q9D9V3	Prenylated Rab acceptor protein 1 OS=Mus musculus OX=10090 GN=Rabac1 PE=1 SV=1	467948	329069	582849	646951	252274	620864	469994	455873	845334	425196	797422	407747	470783	404861	665576	608671	459817	467193	626561	594053	Mus
O55060	Dual specificity protein phosphatase 1 OS=Mus musculus OX=10090 GN=Dusp1 PE=1 SV=1	1.24302e+06	2.34746e+06	885625	633168	1.146e+06	799159	961447	1.14145e+06	1.86268e+06	1.09557e+06	1.29794e+06	1.28266e+06	1.22512e+06	1.08235e+06	912900	1.15326e+06	282581	1.28403e+06	1.09558e+06	1.11288e+06	Mus
P48428	Serine palmitoyltransferase 1 OS=Mus musculus OX=10090 GN=Sptlc1 PE=1 SV=2	3.48351e+06	4.08228e+06	2.70866e+06	3.15533e+06	1.3136e+06	2.32843e+06	2.79594e+06	2.49578e+06	3.37078e+06	3.20713e+06	2.9253e+06	2.85381e+06	3.17839e+06	3.04015e+06	3.47435e+06	3.07816e+06	994666	3.01461e+06	3.34136e+06	2.8188e+06	Mus
Q8R105	MICOS complex subunit Mic60 OS=Mus musculus OX=10090 GN=Immt PE=1 SV=1	0	5030.45	3002.94	5050.09	27721.6	32414.1	0	7649.58	5690.41	11869	0	16089	10528.2	0	36456.3	18920.7	23568.9	0	3197.63	0	Mus
Q8CIE6	Eukaryotic translation initiation factor 4 gamma 2 OS=Mus musculus OX=10090 GN=Eif4g2 PE=1 SV=2	8.6371e+06	9.92969e+06	5.93391e+06	6.23315e+06	6.73056e+06	9.69734e+06	8.26666e+06	7.11477e+06	7.56061e+06	7.40619e+06	9.68159e+06	7.19968e+06	5.64232e+06	6.63002e+06	5.95353e+06	7.69986e+06	4.83269e+06	7.96119e+06	8.65795e+06	7.1689e+06	Mus
Q924T3	Fatty acyl-CoA reductase 1 OS=Mus musculus OX=10090 GN=Far1 PE=1 SV=1	220579	194565	115647	212331	38432.4	105815	193067	194575	203774	203449	150385	117926	168884	97039.5	161250	200904	100237	114072	146935	179652	Mus
Q64433	Spindlin-1 OS=Mus musculus OX=10090 GN=Spin1 PE=1 SV=2	1.75086e+07	1.69399e+07	1.65898e+07	1.96659e+07	1.09298e+07	1.47094e+07	1.61336e+07	1.92323e+07	1.86297e+07	1.81943e+07	1.89193e+07	1.39154e+07	1.55178e+07	1.71368e+07	1.86521e+07	1.58866e+07	1.7366e+07	1.7097e+07	1.68565e+07	1.89241e+07	Mus
Q9DC69	Protein FAM221A OS=Mus musculus OX=10090 GN=Fam221a PE=1 SV=1	991862	679460	722960	693226	963129	1.02757e+06	709085	664665	852782	722988	724544	676007	804893	659480	986116	620123	738872	708058	744194	676948	Mus
Q9D0S9	Pre-mRNA-splicing factor CWC22 homolog OS=Mus musculus OX=10090 GN=Cwc22 PE=1 SV=1	174041	151822	178270	216871	77967	181211	113519	94842	0	89708.1	114769	159947	122718	65352.3	0	246643	257898	158093	56508.5	165584	Mus
P63166	Coatomer subunit beta' OS=Mus musculus OX=10090 GN=Copb2 PE=1 SV=2	182369	224258	296031	165626	141031	233428	251320	322307	227460	201483	307376	222664	236495	255033	275256	204923	185227	335605	147603	393804	Mus
P53811	Prostaglandin reductase 2 OS=Mus musculus OX=10090 GN=Ptgr2 PE=1 SV=2	86072.4	0	40962.6	0	56455.2	36571.5	0	86372.3	66126	22325	45128	32652.6	50418.7	21914.1	41743.9	19140.6	16655.7	66249.1	71348.9	83508.9	Mus
O08749	Kinesin-like protein KIF13A OS=Mus musculus OX=10090 GN=Kif13a PE=1 SV=1	1.63897e+06	1.72237e+06	2.13426e+06	2.76866e+06	3.89264e+06	3.18667e+06	1.98559e+06	1.86687e+06	2.14526e+06	2.65383e+06	2.56428e+06	1.3966e+06	1.84512e+06	1.20955e+06	2.44014e+06	5.2532e+06	6.28611e+06	1.84818e+06	1.6635e+06	2.42472e+06	Mus
Q569Z5	Peroxisome assembly protein 26 OS=Mus musculus OX=10090 GN=Pex26 PE=1 SV=2	49302.6	51823.6	13270.1	42343.3	31067.1	13488.8	12916.9	13444.4	18638.7	11783.9	20287	39924.2	50349.2	12273.6	15855.1	38562.9	32339.1	47153.6	37277.6	54678.5	Mus
O70152	Lysine-specific demethylase 2B OS=Mus musculus OX=10090 GN=Kdm2b PE=1 SV=1	197111	365360	234992	415832	130995	146543	155483	444974	375648	502552	440444	261734	177006	126175	268316	183892	160622	340334	388759	215594	Mus
Q61249	40S ribosomal protein S3a OS=Mus musculus OX=10090 GN=Rps3a PE=1 SV=3	1.49306e+06	2.88286e+06	2.27956e+06	1.41078e+06	939281	1.32758e+06	3.14167e+06	2.91799e+06	1.57656e+06	2.39304e+06	1.47696e+06	2.13579e+06	2.46171e+06	2.11944e+06	2.47165e+06	2.21322e+06	842508	2.77882e+06	2.25509e+06	2.1033e+06	Mus
Q9JIQ3	m7GpppN-mRNA hydrolase OS=Mus musculus OX=10090 GN=Dcp2 PE=1 SV=2	16693.3	78304.1	103773	49009.1	68702.9	100895	72071.1	49937.4	82809.7	28355.4	1276	77287.3	71477.3	118133	35954.8	30953.8	63284	123720	91841.2	52283.8	Mus
Q80SZ7	Alanine--tRNA ligase, cytoplasmic OS=Mus musculus OX=10090 GN=Aars1 PE=1 SV=1	60570.6	37492.3	51453.9	54488.1	102.287	48467.5	50426.1	46043.4	76996.1	50345.5	36666	43737.4	50795.7	46193.3	47536.8	52894.7	46774.4	33751.9	46438.8	46563.6	Mus
P51150	Multifunctional methyltransferase subunit TRM112-like protein OS=Mus musculus OX=10090 GN=Trmt112 PE=1 SV=1	1.17878e+07	9.39446e+06	7.79027e+06	7.44658e+06	5.57398e+06	6.42043e+06	7.75181e+06	7.36426e+06	9.0593e+06	8.1892e+06	7.96393e+06	7.74406e+06	7.15077e+06	5.73636e+06	8.1069e+06	1.01063e+07	6.49147e+06	8.61139e+06	7.80666e+06	8.93372e+06	Mus
P51175	Adenylosuccinate lyase OS=Mus musculus OX=10090 GN=Adsl PE=1 SV=2	559894	827948	482910	620566	656363	531173	364421	571523	790167	498216	474204	404155	541065	604379	809735	729235	411856	625997	508804	578121	Mus
Q9CQ22	E3 ubiquitin-protein ligase MARCHF7 OS=Mus musculus OX=10090 GN=Marchf7 PE=2 SV=1	1.75633e+06	1.9414e+06	870158	806469	859422	1.01005e+06	1.46969e+06	1.36571e+06	1.54609e+06	1.29906e+06	1.4728e+06	1.20348e+06	755681	901667	560681	1.49128e+06	771459	249045	1.30089e+06	1.05758e+06	Mus
Q99JF8	Phosphatidylinositol 4,5-bisphosphate 3-kinase catalytic subunit beta isoform OS=Mus musculus OX=10090 GN=Pik3cb PE=1 SV=2	14707.1	18194.6	12865.8	6806.01	9306.3	14690	8136.08	0	10406.8	13240.7	18606.1	16050.5	8595.12	0	0	0	7826.18	15612.7	8391.63	10542.3	Mus
Q8BH74	Nucleoside diphosphate kinase B OS=Mus musculus OX=10090 GN=Nme2 PE=1 SV=1	730082	872919	931299	847783	618597	998530	465909	1.01645e+06	1.18782e+06	822640	1.16326e+06	766531	910631	594275	897083	814807	839195	941366	822044	1.26272e+06	Mus
Q9WVJ2	ADP-ribose glycohydrolase ARH3 OS=Mus musculus OX=10090 GN=Adprs PE=1 SV=1	851344	980748	795974	869751	768019	612323	806873	783578	583422	593645	638142	620387	801401	731833	589535	786650	600757	564004	545186	894178	Mus
Q8BGP6	SWISS-PROT:P13645 Tax_Id=9606 Gene_Symbol=KRT10 Keratin, type I cytoskeletal 10	21763.1	41966.1	23986.2	29000.8	16357	21087.9	25287.6	22903.2	30244.3	22932.5	30252.6	24034.3	23697.1	26234.3	26218.2	28195.6	18929.8	21907	25531	40815.5	Mus
Q8R191	Histone chaperone ASF1B OS=Mus musculus OX=10090 GN=Asf1b PE=1 SV=1	233856	163494	106243	145537	141131	142198	109357	93781.4	165030	162189	140698	124471	214247	158880	142476	119917	98053.8	140514	154696	153996	Mus
Q5DU31	RNA polymerase II-associated protein 1 OS=Mus musculus OX=10090 GN=Rpap1 PE=1 SV=2	75513.3	91963.6	10382.3	26562.1	25471.6	44391.4	20383.3	186450	71729.2	51599.9	63483.2	51779.3	29377.4	88015.1	33244.9	50247.7	27131.2	14607	31646.6	16060.9	Mus
Q8QZT1	Poly(U)-binding-splicing factor PUF60 OS=Mus musculus OX=10090 GN=Puf60 PE=1 SV=2	1.47626e+07	1.20607e+07	1.20808e+07	1.34843e+07	7.74706e+06	1.45687e+07	1.26367e+07	1.40742e+07	1.60971e+07	1.29292e+07	1.49616e+07	9.75429e+06	1.2344e+07	1.08815e+07	1.23411e+07	1.2911e+07	1.3327e+07	1.1468e+07	1.21424e+07	1.55967e+07	Mus
Q9DCW4	Protein phosphatase 1A OS=Mus musculus OX=10090 GN=Ppm1a PE=1 SV=1	3.82098e+06	2.99489e+06	2.67659e+06	2.11869e+06	1.65037e+06	2.67829e+06	921565	1.61033e+06	2.83767e+06	2.37193e+06	2.17663e+06	2.05342e+06	2.11659e+06	2.26044e+06	1.20706e+06	2.60566e+06	2.53794e+06	3.0017e+06	2.42125e+06	3.03578e+06	Mus
P60521	BolA-like protein 1 OS=Mus musculus OX=10090 GN=Bola1 PE=1 SV=1	91615.7	48160.1	38334.3	24458	43800.3	39878.6	17429	57202.8	53430.5	52236.8	86279.6	55229.7	0	60517.7	37393.5	54084.3	59973.8	44910.2	39505.1	72465.5	Mus
Q62084	Dymeclin OS=Mus musculus OX=10090 GN=Dym PE=1 SV=1	10092.2	11864.5	5928.14	6672.8	8343.22	4848.35	20209.5	13906.7	8705.3	0	6168.48	10425.9	12571.9	6293.04	14683.9	12694.5	2833.54	13567.2	20155.6	8571.45	Mus
Q9CQH7	von Willebrand factor A domain-containing protein 8 OS=Mus musculus OX=10090 GN=Vwa8 PE=1 SV=2	3.73474e+06	2.50587e+06	2.45879e+06	1.44473e+06	955196	915059	4.11446e+06	1.98145e+06	1.36282e+06	1.48902e+06	1.60114e+06	3.5596e+06	2.05637e+06	2.61405e+06	2.39602e+06	1.48447e+06	748842	2.16616e+06	2.72529e+06	1.94587e+06	Mus
Q9JKY5	GRIP and coiled-coil domain-containing protein 2 OS=Mus musculus OX=10090 GN=Gcc2 PE=1 SV=2	198786	271030	186805	180978	152664	224054	205435	289253	191093	275879	228541	142548	214855	175710	323993	224749	128219	206479	243936	322839	Mus
P60867	Phosphate carrier protein, mitochondrial OS=Mus musculus OX=10090 GN=Slc25a3 PE=1 SV=1	1.25474e+06	673926	755027	1.00018e+06	584817	566000	413873	510986	1.15776e+06	1.08484e+06	616777	561617	623104	687516	638717	496261	393939	1.68211e+06	1.19657e+06	415107	Mus
Q60930	Iron-sulfur cluster assembly 1 homolog, mitochondrial OS=Mus musculus OX=10090 GN=Isca1 PE=2 SV=1	3.88296e+06	5.28761e+06	2.78808e+06	2.98126e+06	2.75619e+06	2.83577e+06	2.74906e+06	2.89645e+06	3.60556e+06	3.38816e+06	3.58889e+06	3.23938e+06	3.00412e+06	2.14811e+06	2.71847e+06	2.91909e+06	2.51304e+06	3.0431e+06	2.74458e+06	3.55987e+06	Mus
Q9CRY7	Cytoplasmic dynein 1 intermediate chain 2 OS=Mus musculus OX=10090 GN=Dync1i2 PE=1 SV=1	1.77542e+07	2.8382e+07	2.69603e+07	23576551	1.79217e+07	2.48457e+07	2.50015e+07	1.91437e+07	2.6245e+07	2.03386e+07	2.69002e+07	2.06329e+07	2.47264e+07	1.97037e+07	2.37785e+07	2.33079e+07	2.09296e+07	2.34571e+07	2.70735e+07	2.63549e+07	Mus
Q148V7	Testis-specific Y-encoded-like protein 4 OS=Mus musculus OX=10090 GN=Tspyl4 PE=1 SV=1	1.44416e+06	1.30985e+06	1.22607e+06	906554	818939	1.48779e+06	816569	1.07631e+06	1.30141e+06	1.03857e+06	1.47532e+06	835910	1.1288e+06	900694	919441	1.23552e+06	1.02551e+06	1.28927e+06	1.17684e+06	1.43886e+06	Mus
P56959	CUGBP Elav-like family member 1 OS=Mus musculus OX=10090 GN=Celf1 PE=1 SV=2	80703.3	234961	114468	173451	17515.4	74368.9	25925	65326	129938	97664.5	180882	155999	146405	111992	21526.2	54350.2	151475	200546	17664	179221	Mus
P00375	TIP41-like protein OS=Mus musculus OX=10090 GN=Tiprl PE=1 SV=1	6.49607e+06	5.83888e+06	10964946	1.30662e+07	4.34919e+06	1.22084e+07	1.44705e+07	1.72094e+07	1.86646e+07	8.57454e+06	1.40514e+07	9.73085e+06	8.92955e+06	8.74026e+06	1.2297e+07	9.86691e+06	6.42003e+06	8.02761e+06	1.10339e+07	1.2421e+07	Mus
P03921	Nuclear pore complex protein Nup93 OS=Mus musculus OX=10090 GN=Nup93 PE=1 SV=1	212473	220195	233687	185191	240868	427210	232890	118422	180751	232107	230502	379526	104152	153421	127340	196545	267744	290641	161103	203647	Mus
Q8BP47	Ankyrin repeat domain-containing protein 17 OS=Mus musculus OX=10090 GN=Ankrd17 PE=1 SV=2	2.21444e+06	2.26874e+06	1.04924e+06	1.50408e+06	1.24123e+06	1.19854e+06	2.19218e+06	1.83347e+06	1.81541e+06	1.46966e+06	1.89863e+06	1.51854e+06	1.03501e+06	1.4941e+06	1.44822e+06	1.68981e+06	886516	1.2994e+06	1.46568e+06	919387	Mus
Q9JL26	ATP-dependent Clp protease proteolytic subunit, mitochondrial OS=Mus musculus OX=10090 GN=Clpp PE=1 SV=1	229031	272612	239334	155965	234368	230132	230647	158886	234851	232783	240170	184831	214146	180079	228651	168211	197629	195010	193787	202648	Mus
P61804	Protein tyrosine phosphatase type IVA 2 OS=Mus musculus OX=10090 GN=Ptp4a2 PE=1 SV=1	589402	540440	556262	520392	231944	574448	464737	454918	735616	524939	634580	592242	373943	490287	559607	574649	534595	508153	647399	585273	Mus
P41216	Protein FAM83G OS=Mus musculus OX=10090 GN=Fam83g PE=1 SV=1	5.24545e+06	5.56776e+06	3.94222e+06	4.74931e+06	3.98907e+06	4.48043e+06	4.79799e+06	4.99163e+06	4.41396e+06	4.38858e+06	4.26331e+06	4.11834e+06	4.52621e+06	3.74538e+06	4.16381e+06	4.04234e+06	4.03947e+06	4.2275e+06	5.34448e+06	4.21697e+06	Mus
Q9D0E1	Methylenetetrahydrofolate reductase OS=Mus musculus OX=10090 GN=Mthfr PE=1 SV=2	13709.9	168628	133135	14396.1	0	117061	56538.5	43386.8	55687.6	13007	72361	29799.5	30445.5	36817.4	39796.2	8841.47	85132.8	104927	9862.99	82824.1	Mus
Q8BLF1	Interferon-induced protein with tetratricopeptide repeats 1 OS=Mus musculus OX=10090 GN=Ifit1 PE=1 SV=2	1.72256e+06	1.9208e+06	1.07942e+06	1.18599e+06	1.60905e+06	1.20344e+06	1.07447e+06	1.30744e+06	2.31549e+06	1.27339e+06	1.37845e+06	1.45314e+06	1.04847e+06	1.05189e+06	1.5659e+06	1.88448e+06	1.51118e+06	1.33179e+06	1.34513e+06	1.20136e+06	Mus
Q60611	MICOS complex subunit Mic26 OS=Mus musculus OX=10090 GN=Apoo PE=1 SV=2	96661.7	82268	53868.3	20560.2	24255.3	31659.4	25672	35903.9	5919.22	17210.9	28939.7	28445.2	5507.59	38955.4	22324.7	28644.9	9507.73	21963.7	17808.3	23718.6	Mus
Q8CFI7	Ubiquitin domain-containing protein UBFD1 OS=Mus musculus OX=10090 GN=Ubfd1 PE=1 SV=2	21576.3	15084.5	13352.3	28109.3	10771.7	17522.8	40874.7	22728.3	16344.7	16395	29449.2	18993.6	29784.4	13362.7	31805.7	26583	12561.2	13465	26142.7	28425.6	Mus
Q60649	WD repeat domain phosphoinositide-interacting protein 3 OS=Mus musculus OX=10090 GN=Wdr45b PE=1 SV=2	1.46054e+06	2.37744e+06	1.63536e+06	1.30362e+06	1.21298e+06	1.90514e+06	1.33363e+06	1.94713e+06	1.98921e+06	1.60575e+06	3.31068e+06	1.49383e+06	1.29602e+06	1.55638e+06	1.47446e+06	1.62043e+06	2.78508e+06	1.42454e+06	1.43999e+06	1.85117e+06	Mus
Q61161	Hydroxyacylglutathione hydrolase, mitochondrial OS=Mus musculus OX=10090 GN=Hagh PE=1 SV=2	8713.17	12310	18417.3	6741.93	30147.9	4242.58	3631	4226.58	6083.71	45692.8	6105.37	43289.5	0	9985.24	5528.29	4736.47	3398.28	5761.98	16692.8	0	Mus
Q921H8	Bis(5'-nucleosyl)-tetraphosphatase [asymmetrical] OS=Mus musculus OX=10090 GN=Nudt2 PE=1 SV=3	707846	634513	430889	543871	392476	515820	668929	537663	806771	552871	553394	514814	554282	475108	401846	355132	546219	525946	487834	526662	Mus
P13439	Microtubule-associated protein RP/EB family member 3 OS=Mus musculus OX=10090 GN=Mapre3 PE=1 SV=1	263271	123277	55884.9	118152	12304.2	96192.5	54202.4	111731	31432	34046.3	151099	42855.2	110715	39401.3	38638	163184	19510.1	99212.6	96909.3	162314	Mus
Q8BT51	Eukaryotic translation initiation factor 3 subunit K OS=Mus musculus OX=10090 GN=Eif3k PE=1 SV=1	20026.2	15765.4	5328.47	10316.7	9597.21	6811.47	6961.97	7968.04	18130.6	11254.8	7614.03	6525.54	9358.84	7320.26	15059.1	12365.5	11027.1	6147.11	0	10611.7	Mus
Q8BU40	Glucosidase 2 subunit beta OS=Mus musculus OX=10090 GN=Prkcsh PE=1 SV=1	9.86264e+06	1.82107e+07	8.83176e+06	9.25121e+06	9.61498e+06	1.16501e+07	1.14393e+07	1.05234e+07	1.69933e+07	9.92026e+06	1.09699e+07	7.72757e+06	1.75755e+07	9.55042e+06	1.04046e+07	9.54209e+06	6.47888e+06	9.67561e+06	8.22555e+06	7.90656e+06	Mus
O35345	Dihydrolipoyllysine-residue succinyltransferase component of 2-oxoglutarate dehydrogenase complex, mitochondrial OS=Mus musculus OX=10090 GN=Dlst PE=1 SV=1	514432	420699	291442	238420	154683	262167	192518	223906	346468	277238	213775	280658	295628	295875	445135	154656	200334	281086	302206	321407	Mus
Q9Z0W3	Tetratricopeptide repeat protein 4 OS=Mus musculus OX=10090 GN=Ttc4 PE=1 SV=1	86728.8	80649.7	184087	44101.1	20232.1	50251.8	749271	61456.2	72985.1	70937.9	67050	81957.6	99661.4	40831.7	969312	36595.7	65306.1	61116	101086	101783	Mus
Q9CPT4	Ubiquitin-conjugating enzyme E2 variant 2 OS=Mus musculus OX=10090 GN=Ube2v2 PE=1 SV=4	921761	830151	623203	747802	674247	500639	788988	697288	693622	651564	685377	663808	690124	627256	757930	656624	623529	747093	768396	651510	Mus
P31938	MMS19 nucleotide excision repair protein homolog OS=Mus musculus OX=10090 GN=Mms19 PE=1 SV=1	1.27095e+06	1.07836e+06	672704	1.14579e+06	853440	349664	1.78321e+06	1.73666e+06	640449	777539	857419	1.75908e+06	1.12664e+06	1.85924e+06	992156	901993	884703	1.19888e+06	1.16553e+06	894061	Mus
Q6P5C5	Beta-1,3-glucosyltransferase OS=Mus musculus OX=10090 GN=B3glct PE=1 SV=3	335519	313839	170727	226723	160727	194603	196271	223906	300389	227640	255960	272785	156226	167295	317366	199053	157245	223321	246334	218995	Mus
Q8C5H8	Aminoacylase-1 OS=Mus musculus OX=10090 GN=Acy1 PE=1 SV=1	1.15959e+06	921695	853829	800212	490523	877199	481358	512699	675860	564769	782622	567488	722267	611808	807645	789212	782154	701843	468218	792367	Mus
Q9WV03	Endoplasmic reticulum chaperone BiP OS=Mus musculus OX=10090 GN=Hspa5 PE=1 SV=3	44289.3	44771.8	43905.5	35433.6	17018.4	38833.8	51889.3	44873.2	28391.1	35095.2	47106.5	18924.3	17622.2	29839.5	17617.2	30369.7	46110	54499.2	37154.3	16180	Mus
Q66JT1	Heterogeneous nuclear ribonucleoprotein A3 OS=Mus musculus OX=10090 GN=Hnrnpa3 PE=1 SV=1	23139.2	12456.4	31682.4	51331.3	16635.5	63006.6	73994.7	12424	45556.1	29777.5	34809.3	53587.5	23480	33991.5	49420.8	36208	24859	15994.3	34650.2	36162.3	Mus
Q62005	Transmembrane protein 106C OS=Mus musculus OX=10090 GN=Tmem106c PE=2 SV=1	1.01866e+06	1.15487e+06	925179	772958	524998	894029	2.05752e+06	1.72609e+06	763360	692560	1.23488e+06	1.70615e+06	695132	974716	667203	466251	538600	622675	715850	992746	Mus
B9EKI3	Protein disulfide-isomerase A4 OS=Mus musculus OX=10090 GN=Pdia4 PE=1 SV=3	7681.81	7122.31	8025.12	6918.53	7366.9	8980.18	14506.1	8664.86	7927.17	3374.51	1395.23	6943.72	2215.5	7494.95	11341.4	0	4926.26	7842.69	4731.88	7147.44	Mus
Q9CQ69	CDP-diacylglycerol--glycerol-3-phosphate 3-phosphatidyltransferase, mitochondrial OS=Mus musculus OX=10090 GN=Pgs1 PE=1 SV=1	744988	944591	1.48457e+06	802218	640535	981852	632150	706738	993146	598554	772560	733330	630364	749838	705164	761679	841109	850304	780958	864342	Mus
Q64674	Elongation factor 2 OS=Mus musculus OX=10090 GN=Eef2 PE=1 SV=2	3.10086e+06	2.89647e+06	1.8915e+06	1.99401e+06	1.48206e+06	1.79772e+06	2.01801e+06	2.82317e+06	2.17618e+06	2.49043e+06	1.46017e+06	1.96002e+06	2.48457e+06	1.62846e+06	1.60845e+06	2.93566e+06	948869	2.81598e+06	2.16291e+06	2.29389e+06	Mus
P98078	Band 4.1-like protein 3 OS=Mus musculus OX=10090 GN=Epb41l3 PE=1 SV=1	308709	428639	208157	148754	179488	190884	64387	44966.7	166756	110932	175202	146697	139494	200393	95326.6	57422.2	93649.1	59551.2	84339.5	81571.5	Mus
P70296	DNA replication licensing factor MCM4 OS=Mus musculus OX=10090 GN=Mcm4 PE=1 SV=1	3.52947e+07	3.86626e+07	1.63941e+07	1.73773e+07	2.07734e+07	1.91719e+07	2.08834e+07	2.25187e+07	3.36419e+07	2.37079e+07	2.39702e+07	2.4732e+07	1.9028e+07	1.81898e+07	2.03691e+07	2.51916e+07	7.31945e+06	2.43936e+07	2.11581e+07	3.08355e+07	Mus
CON_IPI00121462.1	Methylmalonyl-CoA epimerase, mitochondrial OS=Mus musculus OX=10090 GN=Mcee PE=1 SV=1	0	0	0	0	0	0	4736.98	3464.7	0	2024.48	0	0	3526.79	5718.69	3358.06	0	0	0	0	0	Mus
O08715	SWISS-PROT:P07724 Serum albumin - Mus musculus (Mouse).	2.12035e+06	2.48308e+06	1.75693e+06	1.32157e+06	1.22492e+06	1.57193e+06	1.58982e+06	1.63547e+06	1.79051e+06	1.14915e+06	1.35037e+06	1.46187e+06	1.67869e+06	1.48647e+06	1.76794e+06	1.5394e+06	1.10899e+06	1.88303e+06	1.50795e+06	1.51643e+06	Mus
P00416	40S ribosomal protein S25 OS=Mus musculus OX=10090 GN=Rps25 PE=1 SV=1	16476.7	0	0	1463.16	0	0	0	20116.1	12970.2	0	0	0	0	0	0	0	0	0	0	16658.9	Mus
Q8C2Q3	Dual specificity protein kinase TTK OS=Mus musculus OX=10090 GN=Ttk PE=1 SV=1	20304.2	98959.7	84266.6	35699.3	23259.9	70571.7	47896.5	19162.8	57660.6	23091.9	34157	57441.3	35786	53569.2	35981.6	30621.8	43488.7	52523.7	21258.3	35072.3	Mus
Q6DIC0	LLGL scribble cell polarity complex component 2 OS=Mus musculus OX=10090 GN=Llgl2 PE=1 SV=2	5786.54	32060.7	13728.7	61653	17077.4	5273.99	53431.3	31379.3	86255.3	35541.6	110063	33076.5	5242.53	3944.32	22657.7	34783.8	4903.29	3323.6	5504.47	42087.8	Mus
O54826	Protein FAM210A OS=Mus musculus OX=10090 GN=Fam210a PE=1 SV=1	17913	16526.1	27791.2	22138.2	0	15484.4	29488.3	17993.9	22521.6	23226.9	30162.6	28173.8	19175.6	22412	23543.6	30831.8	16954.4	25178	18208.4	20692.9	Mus
Q91WD5	60S ribosomal protein L35 OS=Mus musculus OX=10090 GN=Rpl35 PE=1 SV=1	884179	993091	724739	446809	590329	871561	729248	673019	1.02411e+06	735121	647106	854486	441038	481362	755832	737198	748530	617406	1.445e+06	638170	Mus
Q5SRY7	Lysophosphatidic acid phosphatase type 6 OS=Mus musculus OX=10090 GN=Acp6 PE=1 SV=1	91265.2	163421	68944.7	75012.3	77098.9	131267	57879.2	149021	45171.9	58190.5	132199	78501.1	64226.3	108237	114080	82733	43583.8	99449.3	68824	83669.9	Mus
Q9EST1	Ester hydrolase C11orf54 homolog OS=Mus musculus OX=10090 PE=1 SV=1	2875.93	51590.1	12558.1	0	0	0	736.966	203772	0	0	0	40927.1	0	21753	11684.9	0	15708.5	45023.3	4802.34	0	Mus
P48758	Squamous cell carcinoma antigen recognized by T-cells 3 OS=Mus musculus OX=10090 GN=Sart3 PE=1 SV=1	2.09213e+06	2.25731e+06	2.74376e+06	2.66003e+06	1.8723e+06	2.08011e+06	2.59527e+06	2.30606e+06	2.89264e+06	2.33826e+06	2.66274e+06	1.99945e+06	2.28769e+06	2.65682e+06	1.91864e+06	2.3963e+06	1.04059e+06	2.23152e+06	1.86547e+06	2.75546e+06	Mus
P62313	Polyadenylate-binding protein 2 OS=Mus musculus OX=10090 GN=Pabpn1 PE=1 SV=3	2.68127e+06	2.17543e+06	2.28919e+06	2.04827e+06	1.55792e+06	1.75332e+06	2.22419e+06	2.34418e+06	3.18708e+06	1.77468e+06	2432853	2.00151e+06	2.35004e+06	2.16243e+06	1.94725e+06	2.03839e+06	1.37098e+06	2.35387e+06	1.83528e+06	2.13027e+06	Mus
Q60698	ATPase inhibitor, mitochondrial OS=Mus musculus OX=10090 GN=ATP5IF1 PE=1 SV=2	753180	678118	587234	561892	23820.4	693760	465442	551818	1.0288e+06	540924	629614	605665	391123	591326	579771	471238	493306	583147	560746	604669	Mus
Q62193	Cold shock domain-containing protein E1 OS=Mus musculus OX=10090 GN=Csde1 PE=1 SV=1	373570	429565	169690	215668	275887	217645	412760	255206	843165	370543	330504	208527	266154	424126	415052	305536	248027	522083	412667	245757	Mus
P70697	Serine/threonine-protein kinase mTOR OS=Mus musculus OX=10090 GN=Mtor PE=1 SV=2	98669.3	109224	36782.6	66883.9	80281.3	192556	54340	59843.1	52869.7	40353.5	62523.3	89783.9	86588.7	67210.8	49205.3	39031.1	17587.3	111335	51363.9	81252.6	Mus
P14148	Akirin-2 OS=Mus musculus OX=10090 GN=Akirin2 PE=1 SV=1	3.21449e+06	3.09418e+06	3.26072e+06	2.1096e+06	1.80393e+06	3.48836e+06	2.77581e+06	3.04482e+06	3.11497e+06	2.26184e+06	3.12635e+06	1.99462e+06	2.01132e+06	2.9066e+06	2.92563e+06	2.556e+06	2.31103e+06	2.66921e+06	1.89213e+06	2.84816e+06	Mus
P63271	Stomatin-like protein 2, mitochondrial OS=Mus musculus OX=10090 GN=Stoml2 PE=1 SV=1	18948.6	0	0	18424.6	20186.9	0	24201.3	30805.8	26791.7	0	28346.8	0	25700.9	0	0	22729.2	27614	0	0	47545.2	Mus
Q99PL5	Retroelement silencing factor 1 OS=Mus musculus OX=10090 GN=Resf1 PE=1 SV=2	33320	32223.9	23712.7	37983.5	12713.6	28120.6	20015.6	38115.3	34925.1	34413.4	44768	16491	19630.2	32072.5	31735.9	6858.61	16360.6	34345.7	19574	31299.3	Mus
Q9CR33	Transmembrane emp24 domain-containing protein 2 OS=Mus musculus OX=10090 GN=Tmed2 PE=1 SV=1	97556.2	87023.9	76871.2	86485.6	0	76752.5	82247.5	84241.4	90622.3	75035	106359	91168.3	64372.1	56168.3	73800.8	67936.4	66459.9	84816.2	60886.1	94698.4	Mus
Q5EG47	RNA transcription, translation and transport factor protein OS=Mus musculus OX=10090 GN=RTRAF PE=1 SV=1	1.06465e+06	944757	650332	538502	725855	669291	743490	709683	876446	619553	701563	749134	699185	735665	556323	907334	623113	678337	730702	663399	Mus
Q3TCJ1	VIP36-like protein OS=Mus musculus OX=10090 GN=Lman2l PE=1 SV=1	10947.2	4626.52	13042.6	11357.6	2220.61	14015	15629.3	10316.7	10858.3	9573.65	13233.9	12073.5	5708.64	6894.22	4469.51	12468	10345.3	5439.06	12942.4	12904	Mus
P60605	[Pyruvate dehydrogenase [acetyl-transferring]]-phosphatase 1, mitochondrial OS=Mus musculus OX=10090 GN=Pdp1 PE=1 SV=1	599874	662356	115724	435325	340110	137504	0	0	251159	427387	176857	483731	669044	411730	226946	326000	202876	583862	626167	450911	Mus
Q91Z96	Protein FAM136A OS=Mus musculus OX=10090 GN=Fam136a PE=1 SV=1	54009.1	41570.3	28087.1	51605	27038	37989.3	41659.6	44992.8	55090.7	35192.7	54397.7	27249.4	41974.2	38340.9	35341.3	49410.4	27976.4	25478.4	60064.4	35869.1	Mus
Q9WU03	Male-enhanced antigen 1 OS=Mus musculus OX=10090 GN=Mea1 PE=1 SV=1	52898.8	11277.2	74234.2	51708.8	30098.8	19126.3	93457.5	26458.3	19631.6	32252.3	76377.4	29441	37126.6	15678.3	54085.6	39104.8	20029.3	55885.2	35057	40430.5	Mus
B9EJ86	Tubulin gamma-2 chain OS=Mus musculus OX=10090 GN=Tubg2 PE=1 SV=1	2.07227e+06	1.46896e+06	1.22545e+06	945951	1.4968e+06	1.47311e+06	1.38142e+06	1.95593e+06	1.72205e+06	1.26791e+06	1.53346e+06	1.50376e+06	1.42705e+06	1.4247e+06	1.15316e+06	1.57292e+06	1.64776e+06	1.21949e+06	1.44849e+06	1.69155e+06	Mus
P63276	Acyl-protein thioesterase 2 OS=Mus musculus OX=10090 GN=Lypla2 PE=1 SV=1	828111	1.43374e+06	539562	162120	338112	914020	808684	980213	1.02795e+06	421146	651180	460536	474601	487150	634153	594368	216644	665711	427447	374161	Mus
Q8VHR5	Eukaryotic translation initiation factor 3 subunit J-B OS=Mus musculus OX=10090 GN=Eif3j2 PE=1 SV=1	59870.3	103806	101954	45208.9	31270.4	101284	43471.9	154138	62625.8	34723.5	53038	29551.7	40264.4	66592	111647	44325.3	82631.7	73192.5	41230.7	54324.4	Mus
P58069	Adapter molecule crk OS=Mus musculus OX=10090 GN=Crk PE=1 SV=1	42665.3	26134.7	26422.1	25295.7	18587.9	33891.6	23594.8	34657.4	35563.4	32550.4	45450.7	31096	27513.6	19484.4	30823.6	34810.7	21386.9	27974.6	36473.7	27429.8	Mus
Q80ZX8	Trafficking protein particle complex subunit 5 OS=Mus musculus OX=10090 GN=Trappc5 PE=1 SV=1	2.84135e+08	1.08482e+08	9.43288e+07	1.03989e+08	537566	4.93652e+06	3.53333e+08	2.91621e+08	1.95397e+08	122385607	1.7455e+06	3.4375e+08	1.13254e+08	1.968e+06	6.16214e+06	310863968	1.15488e+08	1.4156e+08	6.07605e+07	1.72842e+06	Mus
Q8R3I3	Zinc finger-containing ubiquitin peptidase 1 OS=Mus musculus OX=10090 GN=Zup1 PE=2 SV=2	1.45182e+06	1.67439e+06	578549	908488	806125	1.05402e+06	943067	1.19534e+06	1.33036e+06	1.1403e+06	994169	777504	935421	740934	1.09774e+06	1.37244e+06	1.02903e+06	864452	1.16695e+06	874685	Mus
Q6P4T0	Heterogeneous nuclear ribonucleoprotein H OS=Mus musculus OX=10090 GN=Hnrnph1 PE=1 SV=3	60268.2	0	27313.6	23126.8	48006.6	52806.1	45649.7	68293.2	29423.2	24560.5	37576.3	24242.8	25370.8	39200.3	52910.4	65073.1	34591.9	37491.9	15514.7	50391.5	Mus
Q9QZB7	Protein sprouty homolog 4 OS=Mus musculus OX=10090 GN=Spry4 PE=2 SV=1	28504.8	93669.2	54589.4	32159.2	63813.7	57640	80226.1	52829.1	32158.7	77901.6	31001.8	21790.4	28661.2	0	45207.5	28514.2	60193	69224.8	71622.4	58839.6	Mus
Q9EP72	Protein NDRG4 OS=Mus musculus OX=10090 GN=Ndrg4 PE=1 SV=1	38443	25615.7	16531.7	17594.6	19064.9	15682.3	32413.5	28549.7	16049.3	26029.3	18741.2	0	16563.9	12650.3	17332.2	14801.4	37041.7	13953	14125.2	16577.6	Mus
Q9JMH9	Nucleoporin NUP188 homolog OS=Mus musculus OX=10090 GN=Nup188 PE=1 SV=2	1.22096e+06	1.60094e+06	1.1557e+06	1.3387e+06	606535	1.1691e+06	975126	826303	1.08071e+06	718171	1.19724e+06	853083	691992	585314	798386	876094	711977	978892	1.06082e+06	1.04056e+06	Mus
Q91VT4	EH domain-containing protein 4 OS=Mus musculus OX=10090 GN=Ehd4 PE=1 SV=1	99742.7	76491.8	71746.1	0	3703.37	68428	0	102695	6588.46	0	3504.09	800816	80160.2	51953.9	47404	7321.44	55951.4	112619	145460	86396.7	Mus
P59328	Citron Rho-interacting kinase OS=Mus musculus OX=10090 GN=Cit PE=1 SV=3	235312	207622	175231	126909	46454.3	108378	809159	598747	110047	73773.4	129852	233253	118123	215288	166249	85849.2	65320.3	159660	157036	192697	Mus
Q8VED8	Eukaryotic translation initiation factor 4E type 3 OS=Mus musculus OX=10090 GN=Eif4e3 PE=1 SV=1	65970	41732.1	193249	125017	33075.8	64486.3	33678.2	76513.5	44799.5	37049.8	30112.7	39146	46961.8	43026.9	50384.3	26856.9	60293.2	56394.3	49230.1	36035.8	Mus
Q8K1X1	Isochorismatase domain-containing protein 1 OS=Mus musculus OX=10090 GN=Isoc1 PE=1 SV=1	72983.6	65390.1	41905.5	53006.2	15039.2	62617.9	60801.9	85062.3	71375.5	50128.9	52356.8	52355.7	59669.3	51333.9	60120.8	51359.8	48593.1	61568.5	47184.6	52694.1	Mus
Q62351	Inosine-5'-monophosphate dehydrogenase 2 OS=Mus musculus OX=10090 GN=Impdh2 PE=1 SV=2	1.36939e+07	1.55311e+07	5.41595e+06	9.10133e+06	7.53278e+06	9.0804e+06	7.69335e+06	7.4013e+06	1.43187e+07	1.07749e+07	1.25395e+07	8.08923e+06	7.15267e+06	5.88143e+06	9.26909e+06	6.80231e+06	7.36052e+06	7.91362e+06	6.80478e+06	2.46563e+06	Mus
Q8CI04	Sepiapterin reductase OS=Mus musculus OX=10090 GN=Spr PE=1 SV=1	94930	67016.6	59283.7	32893.7	34531.1	71867.5	73990.9	72048.7	77829.2	61106.2	66571.5	47197.4	58772.7	53116.8	85789.1	28880.5	27058.6	66151.6	53456.7	68850.5	Mus
Q8CJF7	Probable RNA polymerase II nuclear localization protein SLC7A6OS OS=Mus musculus OX=10090 GN=Slc7a6os PE=1 SV=1	0	5018.96	0	5846.42	0	7985.18	0	0	0	0	0	0	0	0	6556.74	0	0	7546.53	0	7253.95	Mus
Q68FD5	Arf-GAP with SH3 domain, ANK repeat and PH domain-containing protein 2 OS=Mus musculus OX=10090 GN=Asap2 PE=1 SV=3	7.48205e+07	7.73715e+07	5.34549e+07	5.37144e+07	4.63852e+07	5.63592e+07	5.0036e+07	5.47537e+07	6.29528e+07	5.90357e+07	6.62264e+07	5.50292e+07	5.31809e+07	5.30242e+07	5.77656e+07	5.32766e+07	3.62283e+07	5.71319e+07	6.39834e+07	5.75188e+07	Mus
Q8CHT1	Heparan sulfate 2-O-sulfotransferase 1 OS=Mus musculus OX=10090 GN=Hs2st1 PE=1 SV=2	325746	177030	172115	180320	213897	282905	295492	257904	256573	169616	248222	210310	231311	182166	220372	135426	217684	340700	262557	124493	Mus
P50518	DEP domain-containing protein 7 OS=Mus musculus OX=10090 GN=Depdc7 PE=2 SV=1	1.77557e+06	2.84021e+06	1.68646e+06	1.80851e+06	919465	1.65176e+06	2.1222e+06	3.27604e+06	2.10228e+06	1.3315e+06	2.71841e+06	2.478e+06	1.79427e+06	1.27888e+06	2.025e+06	1.63585e+06	1.43563e+06	1.61833e+06	2.05022e+06	2.68915e+06	Mus
Q8BRT1	Syntaxin-binding protein 2 OS=Mus musculus OX=10090 GN=Stxbp2 PE=1 SV=1	24207.6	9407.16	14528.1	9745.52	0	17286.4	12015.7	17881	24240.7	16746.5	21065.8	17709.8	13509.4	8975.77	9649.13	17957.5	20997	8669.3	11704.5	24472.5	Mus
P27046	Store-operated calcium entry-associated regulatory factor OS=Mus musculus OX=10090 GN=Saraf PE=1 SV=2	5557.8	17831.6	2766.89	0	967.653	17417.5	9526.08	9584.83	2239.65	1910.46	8225.44	5403.15	13392.1	749.846	556.042	0	702.75	10988.7	11596.6	7381.55	Mus
Q8BGS2	Charged multivesicular body protein 4b OS=Mus musculus OX=10090 GN=Chmp4b PE=1 SV=2	772851	481826	1.07857e+06	1.00524e+06	582844	1.01671e+06	1.04716e+06	1.23558e+06	1.44332e+06	814682	1.0288e+06	986011	677952	780500	1.15347e+06	1.08728e+06	317990	904996	1.04189e+06	1.05617e+06	Mus
Q80UN1	Tubulin beta-3 chain OS=Mus musculus OX=10090 GN=Tubb3 PE=1 SV=1	8270.8	13027	7014.48	5905.78	5365.27	9469.93	29821.2	0	9054.1	11923	0	16452.2	7557.96	19733.8	15432.7	0	5416.55	5627.15	0	13288.6	Mus
P97434	U1 small nuclear ribonucleoprotein 70 kDa OS=Mus musculus OX=10090 GN=Snrnp70 PE=1 SV=2	34173.4	18584.2	13964.8	23087.6	5967.15	10367.1	29878.6	19169	26099.2	14780.5	16300.6	15604.1	19235.9	20927.7	18814.1	30252.5	15790.8	15056.7	12831.8	14848.5	Mus
Q60949	Heat shock 70 kDa protein 12A OS=Mus musculus OX=10090 GN=Hspa12a PE=1 SV=1	251855	276371	197525	205742	87086.9	255795	180581	182071	160884	222170	176868	145795	147702	142973	352844	385258	164755	196863	232668	181594	Mus
Q505D1	Translation initiation factor eIF-2B subunit beta OS=Mus musculus OX=10090 GN=Eif2b2 PE=1 SV=1	0	0	15189.1	12218.3	12561.4	0	0	0	0	0	12423.1	16799.1	10325.7	0	0	14221.7	5283.92	10575.3	8716.22	11807.6	Mus
Q9DC61	Mitochondrial fission regulator 1-like OS=Mus musculus OX=10090 GN=Mtfr1l PE=1 SV=1	61396.3	480145	48821	253499	62433.2	95364	42733.9	53000	73160	72611.7	82385.2	99823.4	36396.6	83361.8	183254	38592.5	200287	46999.4	131084	60761.6	Mus
Q61496	ATP-binding cassette sub-family B member 6, mitochondrial OS=Mus musculus OX=10090 GN=Abcb6 PE=1 SV=1	274495	229952	251170	65089.2	89872.1	248185	122040	112375	159247	96831.3	198134	201010	189962	99354.6	199793	158659	142781	296891	100176	270258	Mus
Q9CSN1	60S acidic ribosomal protein P0 OS=Mus musculus OX=10090 GN=Rplp0 PE=1 SV=3	985.04	1620.03	2038.24	1087.01	1377.61	0	1231.91	1749.03	1857	1528.37	0	1138.06	1381.38	906.143	1829.7	959.294	1993.72	999.042	1043.78	939.666	Mus
Q9Z1Z0	Endophilin-B1 OS=Mus musculus OX=10090 GN=Sh3glb1 PE=1 SV=1	5.61155e+06	5.45541e+06	3.47328e+06	4.17596e+06	3.84107e+06	4.91509e+06	4.68764e+06	5.46725e+06	6.18303e+06	4.89632e+06	6.02226e+06	3.92818e+06	4.53919e+06	4.22567e+06	4.77403e+06	5.56194e+06	3.23701e+06	4.44891e+06	4.49795e+06	4.62504e+06	Mus
Q9WTS2	28S ribosomal protein S35, mitochondrial OS=Mus musculus OX=10090 GN=Mrps35 PE=1 SV=2	19840.1	20010.2	0	0	0	8056.71	0	0	0	20285.5	21468.4	19970.5	22474.5	0	22078.8	0	0	19325.5	0	15855.2	Mus
P56812	SWI/SNF complex subunit SMARCC1 OS=Mus musculus OX=10090 GN=Smarcc1 PE=1 SV=2	4.75174e+06	6.38813e+06	4.0258e+06	3.45925e+06	3.18785e+06	3.19013e+06	5.72332e+06	3.73803e+06	4.74312e+06	3.79893e+06	4.59349e+06	3.29103e+06	3.45457e+06	3.01427e+06	3.50354e+06	4.03785e+06	2.03223e+06	3.41861e+06	4.61831e+06	3.56896e+06	Mus
Q8VED9	Mitogen-activated protein kinase 1 OS=Mus musculus OX=10090 GN=Mapk1 PE=1 SV=3	60361.5	41024.3	52401.1	72604.5	23353.4	84759.5	46965.6	25186.5	20330.3	29767.5	25041.7	33869.3	21663.2	30279	31128.6	40949.9	68044.4	27132.6	28605.3	82340.6	Mus
Q8CHP5	GTPase NRas OS=Mus musculus OX=10090 GN=Nras PE=1 SV=1	65027.3	223066	83976.3	62098.1	12374.9	19337.2	119580	112414	53044.5	54799.2	39042.4	124323	89341.3	58197.2	96306.5	19431.6	30183.4	245071	68020.5	119577	Mus
P97440	PDZ and LIM domain protein 7 OS=Mus musculus OX=10090 GN=Pdlim7 PE=1 SV=1	2.69911e+06	3.63221e+06	2.64786e+06	1.80221e+06	1.96988e+06	2.56753e+06	1.58999e+06	2.0334e+06	2.78119e+06	1.74992e+06	2.05929e+06	2.16009e+06	1.7366e+06	1.62343e+06	2.44766e+06	1.97129e+06	1.97929e+06	2.12107e+06	1.7856e+06	2.65243e+06	Mus
P57784	Serine/threonine-protein kinase WNK2 OS=Mus musculus OX=10090 GN=Wnk2 PE=1 SV=2	0	0	0	55905.6	0	43699.5	0	0	0	54091.5	47275.9	0	0	36853	0	0	29309.3	0	58078.3	37398.9	Mus
Q02819	Targeting protein for Xklp2 OS=Mus musculus OX=10090 GN=Tpx2 PE=1 SV=1	1.25569e+06	1.28646e+06	1.61741e+06	1.8347e+06	737812	1.8815e+06	1.94471e+06	1.67124e+06	2.05332e+06	1.49312e+06	1.76199e+06	1.58321e+06	1.86133e+06	1.39954e+06	1.59062e+06	1.52557e+06	1.45779e+06	1.44812e+06	1.6726e+06	1.25732e+06	Mus
Q9Z1P5	Aminoacyl tRNA synthase complex-interacting multifunctional protein 1 OS=Mus musculus OX=10090 GN=Aimp1 PE=1 SV=2	5068337	4.54887e+06	9.60626e+06	1.1833e+07	3.40553e+06	1.06209e+07	1.27911e+07	1.44838e+07	1.71064e+07	7.34216e+06	1.24989e+07	8.07886e+06	7.81198e+06	7.60284e+06	9.76068e+06	8.47566e+06	5.73269e+06	6472142	9.63713e+06	10874356	Mus
Q9JIF0	Nucleoporin p58/p45 OS=Mus musculus OX=10090 GN=Nup58 PE=1 SV=1	404712	433689	287179	316602	359371	276198	553062	498743	646840	336549	578116	371564	273791	218332	418543	415614	272153	339773	459691	505112	Mus
Q9ER00	60S ribosomal protein L35a OS=Mus musculus OX=10090 GN=Rpl35a PE=1 SV=2	1.13443e+06	395359	1.39593e+06	728160	678502	1.04174e+06	1.24138e+06	1.35599e+06	1.22707e+06	831733	1.62982e+06	1.32798e+06	1.00473e+06	1.21539e+06	1.64392e+06	1.41181e+06	1.00989e+06	463239	1.98922e+06	1.1058e+06	Mus
Q569L8	Membrane-associated tyrosine- and threonine-specific cdc2-inhibitory kinase OS=Mus musculus OX=10090 GN=Pkmyt1 PE=2 SV=3	74980.6	33809.4	59386.2	71211.1	5333.16	41368.4	86359.3	76435.2	78243.9	54894.6	73971.3	81905.3	69983.8	55988.8	76577.4	67994.4	58372.7	65846.7	60219.9	53929.7	Mus
Q9R1C7	SWISS-PROT:P02768-1 Tax_Id=9606 Gene_Symbol=ALB Isoform 1 of Serum albumin precursor	30922.9	25673.3	29660.7	15019.1	13393.6	33714.8	13021.4	28153.5	15187.8	15474	19399.8	15385.6	11753.4	14226.3	23271.2	19599.7	15610.8	10887	21726	21188.7	Mus
O88746	G2/mitotic-specific cyclin-B1 OS=Mus musculus OX=10090 GN=Ccnb1 PE=1 SV=3	9000.18	5345.52	0	0	0	0	2489	1911.4	0	0	15235	0	5297.54	0	5411.42	5848.98	0	2165.38	0	0	Mus
Q8R2E9	SWISS-PROT:Q6KB66-1 Tax_Id=9606 Gene_Symbol=KRT80 Isoform 1 of Keratin, type II cytoskeletal 80	504919	510916	354207	439643	321018	397661	558729	435339	591435	459318	484493	495183	483355	434575	457262	392252	503547	271533	466590	432189	Mus
Q8BML9	Vacuolar protein sorting-associated protein VTA1 homolog OS=Mus musculus OX=10090 GN=Vta1 PE=1 SV=1	2.09382e+07	1.81745e+07	1.68556e+07	1.58878e+07	3.39669e+06	1.79826e+07	1.92951e+07	1.92162e+07	2.40627e+07	1.63256e+07	1.86958e+07	1.49661e+07	1.58982e+07	1.45288e+07	1.60806e+07	1.59371e+07	1.64007e+07	1.6988e+07	1.53616e+07	1.83257e+07	Mus
Q9D0M3	Titin OS=Mus musculus OX=10090 GN=Ttn PE=1 SV=1	1.6045e+06	1.96296e+06	1.39524e+06	1.45321e+06	1.56468e+06	1.43919e+06	1.1986e+06	1.39459e+06	1.10493e+06	1.43874e+06	1.28793e+06	1.49539e+06	1.18947e+06	1.2563e+06	1.36914e+06	1.26204e+06	1.57702e+06	1.67748e+06	1.42732e+06	1.58981e+06	Mus
Q9CYG7	Serine/threonine-protein kinase 31 OS=Mus musculus OX=10090 GN=Stk31 PE=1 SV=2	4.71812e+06	4.85166e+06	3.44535e+06	3.37125e+06	2.65002e+06	3.45665e+06	3.89668e+06	3.51758e+06	4.17258e+06	3.79793e+06	4.40151e+06	3.18762e+06	3.3458e+06	3.75168e+06	3.31227e+06	5.1839e+06	2.55575e+06	3.30154e+06	3.51974e+06	5.90573e+06	Mus
Q63844	Mannose-6-phosphate isomerase OS=Mus musculus OX=10090 GN=Mpi PE=1 SV=1	328454	637145	295195	421278	465736	417513	483977	445406	466533	275817	257396	423306	422847	297762	448944	409259	263856	359349	374757	340740	Mus
Q99KX1	Transketolase-like protein 2 OS=Mus musculus OX=10090 GN=Tktl2 PE=1 SV=1	131432	103337	335204	299624	155986	166732	153410	118033	147176	408211	88590.7	133698	151270	184753	104243	185041	80493.1	117626	152778	96489.3	Mus
Q8K0V4	Zinc finger protein-like 1 OS=Mus musculus OX=10090 GN=Zfpl1 PE=1 SV=1	632463	714627	411234	400618	240128	367983	451554	416569	487306	355826	513181	412020	375799	501298	477378	460803	360580	489435	518590	544324	Mus
Q9CXT8	Exportin-1 OS=Mus musculus OX=10090 GN=Xpo1 PE=1 SV=1	32194.3	11880.4	26076.3	13933.7	0	28183.4	27066.7	29638.3	21239.4	16881.4	23803.9	24389.1	12936.4	11446.8	16506.6	17068.7	16874.3	14782.4	18632.8	18629.3	Mus
P47809	ATP synthase-coupling factor 6, mitochondrial OS=Mus musculus OX=10090 GN=Atp5pf PE=1 SV=1	1.00118e+06	792512	1.04821e+06	563290	833241	916316	651993	1.10182e+06	1.62374e+06	914760	1.05043e+06	449825	339087	542636	1.04228e+06	1.45402e+06	390431	1.18844e+06	1.61618e+06	1.05349e+06	Mus
Q8BZA9	Tyrosine-protein phosphatase non-receptor type 11 OS=Mus musculus OX=10090 GN=Ptpn11 PE=1 SV=3	1.6475e+06	1.29703e+06	804661	3.023e+06	849351	1.24834e+06	792338	1.63078e+06	1.97728e+06	1.34603e+06	1.08539e+06	1.74237e+06	1.21338e+06	1.58034e+06	1.3552e+06	1.71313e+06	3.3805e+06	1.01364e+06	692108	1.19778e+06	Mus
P60766	Zinc finger CCCH domain-containing protein 6 OS=Mus musculus OX=10090 GN=Zc3h6 PE=2 SV=2	618909	1.25827e+06	622615	452536	453999	580959	687430	955520	909695	570362	721586	587369	504092	529740	516278	770659	251088	657061	746866	611725	Mus
Q91W18	Mitotic checkpoint serine/threonine-protein kinase BUB1 OS=Mus musculus OX=10090 GN=Bub1 PE=1 SV=1	71119.4	64149.3	47944.7	70827.4	25234.7	49976.3	89005.3	90618.8	92473.6	21530	68281.1	41072.6	83776.8	51186.8	71222.8	102328	82479.5	83784.1	67744.1	79242	Mus
P70335	Sodium/potassium-transporting ATPase subunit alpha-1 OS=Mus musculus OX=10090 GN=Atp1a1 PE=1 SV=1	39076	24428.1	20824	99588.6	42336.5	65936.4	78038.4	26449	134662	29666.4	114227	66052.1	96304.1	20143.1	34672.2	87966.2	79129.8	23258.5	79127.8	36236	Mus
Q9WTN0	GMP synthase [glutamine-hydrolyzing] OS=Mus musculus OX=10090 GN=Gmps PE=1 SV=2	20135.7	14508.5	17995.3	35024.6	284630	14239.7	11262	21219.2	16766.7	18433.3	59563.6	20289.3	12371.4	14138.9	18838.2	19817.9	16010.3	16872.4	17373.6	15975.2	Mus
Q3U9G9	Serine/threonine-protein phosphatase 2A 65 kDa regulatory subunit A alpha isoform OS=Mus musculus OX=10090 GN=Ppp2r1a PE=1 SV=3	1.46471e+06	1.72219e+06	1.55991e+06	1.61516e+06	1.03283e+06	1.73063e+06	1.40263e+06	1.38828e+06	1.55682e+06	1.53895e+06	2.07001e+06	1.12259e+06	1.5372e+06	1.11363e+06	1.45171e+06	1.40817e+06	1.43271e+06	1.77321e+06	1.2366e+06	1.50919e+06	Mus
Q05920	Mitotic spindle assembly checkpoint protein MAD2A OS=Mus musculus OX=10090 GN=Mad2l1 PE=1 SV=2	2.3393e+06	2.2366e+06	1.64622e+06	2.1237e+06	1.3351e+06	2.31708e+06	1.95121e+06	2.29087e+06	2.07791e+06	1.46297e+06	2.31078e+06	2.04064e+06	1.74486e+06	1.72871e+06	2.19474e+06	2.03514e+06	1.8444e+06	2.07427e+06	1.53266e+06	2.57466e+06	Mus
Q7TMF3	Prosaposin OS=Mus musculus OX=10090 GN=Psap PE=1 SV=2	187104	160876	135975	123410	80330.2	176416	167731	117506	141320	161883	131175	162021	147918	152166	155914	137838	118834	128332	145781	152227	Mus
P97825	40S ribosomal protein S15 OS=Mus musculus OX=10090 GN=Rps15 PE=1 SV=2	1.45717e+06	1.06827e+06	851083	730619	1.07617e+06	676552	798401	840528	2.00074e+06	1.04712e+06	1.06412e+06	777329	1.24689e+06	752000	1.14228e+06	699541	306831	899020	744433	830294	Mus
Q9D7I5	Isoleucine--tRNA ligase, cytoplasmic OS=Mus musculus OX=10090 GN=Iars1 PE=1 SV=2	94195.4	10386.3	58997.8	74313.9	13113.4	0	0	0	0	16902.9	0	26550.4	9401.7	0	17780.1	40330.1	0	0	0	27185.4	Mus
Q9CR40	Armadillo repeat-containing protein 10 OS=Mus musculus OX=10090 GN=Armc10 PE=1 SV=1	6127.32	22743.8	6879.34	0	11227.2	17510.2	11521.7	0	21131.2	13056.4	29473.8	8482.16	23078.9	42143.5	38328	3105.11	12714.4	10895.4	0	27767.6	Mus
Q9JI90	Small kinetochore-associated protein OS=Mus musculus OX=10090 GN=Knstrn PE=2 SV=2	332927	224377	163608	162418	150997	185207	201229	231442	261880	222139	166704	181784	169511	179551	217666	202233	96655.1	236493	276520	221792	Mus
Q3UHH8	Cytoskeleton-associated protein 5 OS=Mus musculus OX=10090 GN=Ckap5 PE=1 SV=1	153367	830195	44561.8	85968.3	345336	482438	316602	84990.2	31661.8	306010	624206	0	364761	393802	418117	0	817527	469539	483716	608805	Mus
Q9CWH5	Symplekin OS=Mus musculus OX=10090 GN=Sympk PE=1 SV=2	165378	106969	132364	91493	68593.9	84008.2	101371	93654.2	176532	130872	145034	81582	95805.6	112887	104265	96924.4	96650.7	144379	151670	123909	Mus
O09012	Glycerol kinase OS=Mus musculus OX=10090 GN=Gk PE=1 SV=2	393618	421362	244545	136959	343236	337268	62118.4	225590	253217	374068	245766	216121	267510	437552	223764	226917	177540	309047	143847	386674	Mus
Q8JZU2	Integrator complex subunit 12 OS=Mus musculus OX=10090 GN=Ints12 PE=1 SV=1	380597	369360	189471	746868	1.75807e+06	486650	273272	349306	860222	573972	491849	1.22463e+06	666124	771230	543604	165428	1.24086e+06	600817	413070	309751	Mus
Q6P5F7	Dolichyl-diphosphooligosaccharide--protein glycosyltransferase subunit STT3A OS=Mus musculus OX=10090 GN=Stt3a PE=1 SV=1	24502.9	21018.4	11733.9	18526.9	0	15609	13053.5	0	32956.9	14740	15783.4	16264.5	0	15024.7	12457.6	14208.8	13127.9	12793.9	15135.9	14820.9	Mus
Q8BJW6	Neuroplastin OS=Mus musculus OX=10090 GN=Nptn PE=1 SV=3	437547	493916	293350	345798	261843	230591	321362	356597	204679	293220	355142	291671	326034	278624	235585	278671	188401	313477	202017	416801	Mus
Q00558	Protein disulfide-isomerase A5 OS=Mus musculus OX=10090 GN=Pdia5 PE=1 SV=1	27910.8	28302.5	16981.1	21810.8	0	27578.7	29808.8	14705.7	39195	26071.8	27815.4	26054.5	19148.8	37475.6	40287.3	19136.2	17160.2	35991.9	36807.9	21298.6	Mus
Q80XL6	Pre-mRNA-processing factor 17 OS=Mus musculus OX=10090 GN=Cdc40 PE=2 SV=1	458746	533005	391815	535029	335436	501603	454471	793326	414216	472964	1.11352e+06	300161	309347	355292	422719	372828	440070	517431	614377	515037	Mus
Q924C1	Peptidyl-prolyl cis-trans isomerase NIMA-interacting 4 OS=Mus musculus OX=10090 GN=Pin4 PE=1 SV=1	169297	158675	84425.8	104156	81837.4	78377.3	1.02775e+06	64883.1	133543	93190.1	102846	828353	90643.2	91787.9	70903.6	825672	33083.2	64330.2	98561.2	131981	Mus
Q7M757	V-type proton ATPase subunit S1 OS=Mus musculus OX=10090 GN=Atp6ap1 PE=1 SV=1	11887.5	0	15174.9	9823.57	14747.7	19068.1	14946.8	10218.6	12411.8	12080.4	12349.6	11826.6	11362	10995.1	10324.6	9873.85	9053.16	13977.8	8504.08	14578.7	Mus
Q5U458	Succinate-semialdehyde dehydrogenase, mitochondrial OS=Mus musculus OX=10090 GN=Aldh5a1 PE=1 SV=1	346024	376837	286928	387656	189811	286699	280020	209763	342886	346689	290636	244650	331757	265161	233185	265683	256108	284276	273966	299982	Mus
Q0VFX2	ATP-dependent RNA helicase TDRD9 OS=Mus musculus OX=10090 GN=Tdrd9 PE=1 SV=3	50134.8	41928.9	45760.9	43604.7	18403.8	30207.6	62191.9	47148.9	45832.1	54871.9	45904.3	39447.4	28718.5	31043.6	54921.5	46125.4	26707.4	35253.7	32673.9	53407.1	Mus
Q8BLY7	Ubiquitin-conjugating enzyme E2 L3 OS=Mus musculus OX=10090 GN=Ube2l3 PE=1 SV=1	26109.8	0	13127.8	12893.1	14297.6	9005.5	13924	16159.9	18147.4	12381.1	16161.7	13770.1	5057.2	11171.8	13647.1	16205.9	13278.7	17628.4	17753.9	17002.8	Mus
P09405	RAC-gamma serine/threonine-protein kinase OS=Mus musculus OX=10090 GN=Akt3 PE=1 SV=1	2.89124e+06	3.20581e+06	2.55274e+06	2.21777e+06	2.98686e+06	2.56452e+06	2.95324e+06	3.57759e+06	3.60308e+06	2.14301e+06	3.56615e+06	2.73757e+06	2.75688e+06	2.26013e+06	2.51886e+06	2.73185e+06	2.13489e+06	2.51832e+06	2.95237e+06	2.57829e+06	Mus
Q3USW5	1-phosphatidylinositol 3-phosphate 5-kinase OS=Mus musculus OX=10090 GN=Pikfyve PE=1 SV=3	77169.2	47987.2	103679	47650.8	49816	42031.3	39566.1	59006.2	68130.9	64462.6	54567.1	38309.2	57805.7	41695	44193.9	74116	66766.8	75951.9	69562.5	54305.8	Mus
Q9ESK9	4F2 cell-surface antigen heavy chain OS=Mus musculus OX=10090 GN=Slc3a2 PE=1 SV=1	21245.4	52664.3	24361.9	47424.1	51959.9	20377	59090.9	18316.1	24228.1	75383.6	71284.8	16793.3	14502.2	13877.1	20925.7	18667.5	13224.3	16801.2	15690.6	18592.3	Mus
Q9JIX8	Ras-related protein Rap-1b OS=Mus musculus OX=10090 GN=Rap1b PE=1 SV=2	40242.4	27180.3	28415.5	18222.2	20828.5	18300	20863.5	23119.6	26576.3	14773.1	28368.8	19813.3	27443.3	18177.6	26346.8	16360	23073.1	29236.4	17400.6	35411.8	Mus
O88441	Uncharacterized protein C18orf25 homolog OS=Mus musculus OX=10090 PE=1 SV=1	258632	311702	292267	360148	218914	352489	376059	405107	449833	275300	456226	239276	321854	246159	352678	264536	285586	271906	368200	404338	Mus
Q8QZX5	Rho guanine nucleotide exchange factor 16 OS=Mus musculus OX=10090 GN=Arhgef16 PE=1 SV=3	3216.48	13689.1	7610.87	10775.2	19236.2	881.561	7891.29	852.425	941.763	19057.4	0	0	18741.3	926.011	7856.15	15718.4	7842.03	0	14272	0	Mus
P63028	Prenylcysteine oxidase-like OS=Mus musculus OX=10090 GN=Pcyox1l PE=1 SV=1	8.36861e+06	2.39676e+06	5.44857e+06	3.03688e+06	615345	6.42584e+06	3.84224e+06	6.14177e+06	6.79829e+06	987837	5.84812e+06	7.77241e+06	5.47757e+06	6.31324e+06	6.60179e+06	7.31428e+06	5.28355e+06	6.58934e+06	3.59852e+06	4.98707e+06	Mus
Q9D898	NADH dehydrogenase [ubiquinone] 1 beta subcomplex subunit 11, mitochondrial OS=Mus musculus OX=10090 GN=Ndufb11 PE=1 SV=2	1.2393e+06	1.38423e+06	683188	569986	554329	550223	699753	589817	839006	653094	713675	841438	708095	864427	798283	925284	491232	559706	559005	861333	Mus
A2TJV2	ATP-dependent RNA helicase SUPV3L1, mitochondrial OS=Mus musculus OX=10090 GN=Supv3l1 PE=1 SV=1	6624.58	0	0	0	8198.37	0	0	12997.4	9365.59	0	14219.7	7810.91	9880.34	6704.65	5287.88	0	3217.46	2592.14	7006.19	6324.71	Mus
Q8BTW3	PCI domain-containing protein 2 OS=Mus musculus OX=10090 GN=Pcid2 PE=1 SV=1	0	15385.9	13547.3	0	0	12222.3	17553.7	16111.1	28469.4	0	0	0	29904.3	13799	11402.1	14262.6	0	11359.8	11675.5	0	Mus
P60603	Secernin-3 OS=Mus musculus OX=10090 GN=Scrn3 PE=1 SV=1	760793	1.10454e+06	801971	913143	515877	905518	972934	1.13309e+06	1.03354e+06	995090	962276	909586	732804	692505	822682	1.15219e+06	721534	944004	904133	901401	Mus
Q62011	TBC1 domain family member 10A OS=Mus musculus OX=10090 GN=Tbc1d10a PE=1 SV=1	53621.6	32065.3	27653.6	44845.3	0	41623.9	33908.4	37876.5	65116.9	33238.5	78356.8	24964.9	31954.9	39074.2	31123.3	43481	25977.6	48424.4	17263.1	64403.4	Mus
Q8BFU3	Glucosamine-6-phosphate isomerase 2 OS=Mus musculus OX=10090 GN=Gnpda2 PE=1 SV=1	37177.4	31596.4	20564.1	33005.1	16830.5	39979.8	29906.1	53280.2	29172.2	19287.7	66962.4	37968.1	20494.6	21578.5	71170.8	68047.5	18823.6	24882.3	36598.2	44637.2	Mus
Q7TMY8	Aldo-keto reductase family 1 member B1 OS=Mus musculus OX=10090 GN=Akr1b1 PE=1 SV=3	2.76033e+06	2.16848e+06	1.80501e+06	2.06611e+06	1.22227e+06	2.43638e+06	1.1437e+06	1.55215e+06	2.11752e+06	1.38828e+06	2.1302e+06	1.45382e+06	1.21804e+06	1.35316e+06	1.63864e+06	1.93747e+06	1.1699e+06	2.16895e+06	1.34421e+06	2.26558e+06	Mus
Q9JL61	Nucleoside diphosphate kinase A OS=Mus musculus OX=10090 GN=Nme1 PE=1 SV=1	0	0	0	5121.45	8693.83	0	0	9229.81	0	0	15651.2	15703	0	13093.8	15877.9	0	0	0	0	15204.2	Mus
Q9D8Y1	Echinoderm microtubule-associated protein-like 4 OS=Mus musculus OX=10090 GN=Eml4 PE=1 SV=1	2.49261e+06	1.50581e+06	1.84783e+06	2.89601e+06	208009	3.40513e+06	1.12634e+06	304495	2.22895e+06	3.12037e+06	2.0984e+06	1.37062e+06	3.14374e+06	1.1174e+06	2.32179e+06	2.40893e+06	2.32585e+06	2.47497e+06	4.54231e+06	2.14824e+06	Mus
O54962	Ras-related protein Rab-2A OS=Mus musculus OX=10090 GN=Rab2a PE=1 SV=1	1.42153e+06	1.16076e+06	1.06859e+06	494181	659583	683536	358997	322546	719612	1.43999e+06	467919	817257	902969	295109	440967	847904	157799	487968	996150	353764	Mus
Q8VDP6	Alcohol dehydrogenase class-3 OS=Mus musculus OX=10090 GN=Adh5 PE=1 SV=3	4.84313e+06	4.15151e+06	3.12283e+06	4.38943e+06	319550	4.31556e+06	6.04148e+06	4.57004e+06	4.22755e+06	3.91678e+06	4.76353e+06	2.38926e+06	4.9781e+06	3.60444e+06	4.52961e+06	4.02452e+06	475928	4.32526e+06	4.34229e+06	3.65963e+06	Mus
A2AHC3	NADH dehydrogenase [ubiquinone] 1 alpha subcomplex subunit 5 OS=Mus musculus OX=10090 GN=Ndufa5 PE=1 SV=3	31464.4	48339	68532.1	60618.8	4359.75	49032.8	57216.5	64571	39694.6	44597.5	8459.51	42262.3	40200.9	32614.6	41320	51904.1	27604.6	26913	67688.9	44329	Mus
Q6ZPF4	Neural Wiskott-Aldrich syndrome protein OS=Mus musculus OX=10090 GN=Wasl PE=1 SV=1	1.55679e+06	2.40824e+06	1.41911e+06	1.9564e+06	1.02435e+06	1.8331e+06	2.37599e+06	2.16401e+06	2.35876e+06	1.86385e+06	2.04816e+06	1.95726e+06	1.48156e+06	1.3429e+06	1.6511e+06	1.64816e+06	754011	1.43215e+06	2.08399e+06	1.71038e+06	Mus
CON_IPI00695728.3	Aprataxin and PNK-like factor OS=Mus musculus OX=10090 GN=Aplf PE=1 SV=2	49848.7	26443.7	9005.04	0	0	0	228995	333696	0	1224.8	22228.6	98167.7	2581.67	63093.6	44893.6	0	0	0	17384.3	9209.85	Mus
P01027	60S ribosomal protein L37a OS=Mus musculus OX=10090 GN=Rpl37a PE=1 SV=2	0	0	0	0	8165.39	0	37348.9	0	0	0	0	25493.2	7254.22	0	16420.3	0	0	3509.36	6339.98	0	Mus
Q6PFD9	Actin-related protein 2 OS=Mus musculus OX=10090 GN=Actr2 PE=1 SV=1	394017	638702	639753	425625	582416	664752	626209	559740	560157	458627	754116	326390	539704	431820	681364	513362	387695	674511	487857	555385	Mus
Q9QZE7	Abasic site processing protein HMCES OS=Mus musculus OX=10090 GN=Hmces PE=1 SV=1	157849	306101	44160.9	102987	190445	134000	31972.6	168875	207234	183886	281843	187334	78677.4	108448	137511	175337	82935.8	109507	85978.2	237355	Mus
Q8K0P3	AarF domain-containing protein kinase 1 OS=Mus musculus OX=10090 GN=Adck1 PE=1 SV=1	166326	298332	250387	173896	164876	267329	205696	231963	219661	153890	234259	194642	170119	191607	176164	142566	149735	229822	167646	249597	Mus
Q91VD9	SCY1-like protein 2 OS=Mus musculus OX=10090 GN=Scyl2 PE=1 SV=1	920052	1.06581e+06	1.15633e+06	918105	837307	1.36513e+06	1.28946e+06	1.32146e+06	1.15435e+06	886474	1.08215e+06	926922	753042	784913	892989	936686	952340	1.08258e+06	1.05479e+06	1.09246e+06	Mus
Q9D136	Heterogeneous nuclear ribonucleoproteins C1/C2 OS=Mus musculus OX=10090 GN=Hnrnpc PE=1 SV=1	986002	1.18796e+06	999708	1.21061e+06	1.28484e+06	902951	914584	771684	1.01169e+06	1.13534e+06	1.03532e+06	977630	970116	834275	1.00303e+06	1.03421e+06	734254	1.05101e+06	1.13729e+06	1.28133e+06	Mus
O88738	Ras-related protein Rap-1A OS=Mus musculus OX=10090 GN=Rap1a PE=1 SV=1	134948	118417	125761	138473	113111	129985	136532	143814	212297	147893	107201	130574	158284	144335	165198	170571	90101.9	146472	117592	130868	Mus
P62267	Xyloside xylosyltransferase 1 OS=Mus musculus OX=10090 GN=Xxylt1 PE=1 SV=2	602844	186838	367141	232266	1526.78	348282	348054	359416	635410	265574	421351	288886	275555	288335	321719	240506	260356	229077	239978	307778	Mus
P62858	Ret finger protein-like 4A OS=Mus musculus OX=10090 GN=Rfpl4a PE=1 SV=1	545268	738658	567849	476794	445745	580226	689958	608419	667184	503322	688481	647322	540691	569587	659108	571893	374723	611447	581733	778300	Mus
Q8K0E8	28S ribosomal protein S17, mitochondrial OS=Mus musculus OX=10090 GN=Mrps17 PE=1 SV=1	0	0	0	0	0	0	0	0	0	0	0	0	8260.9	2430.98	849.458	2004.72	0	0	0	0	Mus
Q7TMY7	Vacuolar-sorting protein SNF8 OS=Mus musculus OX=10090 GN=Snf8 PE=1 SV=1	5.9876e+06	8.76873e+06	4.71888e+06	4.96442e+06	5.77431e+06	5.26559e+06	5.92168e+06	4.18377e+06	7.43274e+06	5.37516e+06	5.89551e+06	4.10071e+06	4.90603e+06	4.44021e+06	5.51582e+06	5.24544e+06	3.96973e+06	4.69981e+06	7.97651e+06	4.92783e+06	Mus
Q8K2W3	Ethylmalonyl-CoA decarboxylase OS=Mus musculus OX=10090 GN=Echdc1 PE=1 SV=2	34846.4	31981.2	21387.7	34234.7	4651.12	31136	25950.2	12616.5	21051.9	32383.3	32538.8	31469.2	30762.2	30370.4	29471.4	29394.6	36157.7	30364	31724.7	22170.6	Mus
Q9D8T4	Thiopurine S-methyltransferase OS=Mus musculus OX=10090 GN=Tpmt PE=1 SV=1	128899	0	112916	0	132530	9100.35	0	8493.83	218644	120494	10128.1	89082.8	147035	9192.92	87348.7	104016	91000.5	0	11132.2	95748.2	Mus
Q9CWK3	Tubulin-specific chaperone A OS=Mus musculus OX=10090 GN=Tbca PE=1 SV=3	16849.5	16781.3	13254.5	16343.8	0	13854.9	14198.3	13684.6	20239.5	10103.4	17883.3	12606	10782	14124.4	17167.3	15536.6	8722.49	11150.7	15128.2	12650.8	Mus
Q9WTP6	Vacuolar protein sorting-associated protein 37C OS=Mus musculus OX=10090 GN=Vps37c PE=1 SV=1	9.3287e+06	1.0455e+07	6.57537e+06	7.06883e+06	4.82735e+06	7.14959e+06	6.39662e+06	6.85868e+06	7.67648e+06	6.11696e+06	7.14791e+06	6.34315e+06	5.65589e+06	6.17787e+06	5.2193e+06	6.89862e+06	6.35131e+06	6.62882e+06	6.70003e+06	6.97628e+06	Mus
Q922D8	Coatomer subunit alpha OS=Mus musculus OX=10090 GN=Copa PE=1 SV=2	6.42827e+06	5.02718e+06	3.97186e+06	5.36266e+06	2.77097e+06	3.98341e+06	5.82939e+06	4.89296e+06	5.45004e+06	4.98633e+06	4.94892e+06	3.8439e+06	4.55288e+06	4.56867e+06	4.46954e+06	6.14722e+06	2.88422e+06	4.39091e+06	4.99815e+06	4.63575e+06	Mus
Q9CQD1	DNA repair protein XRCC4 OS=Mus musculus OX=10090 GN=Xrcc4 PE=1 SV=1	0	137519	120317	75785.4	52011.6	165855	0	97816.3	117218	102954	80900	184978	105450	62702.3	93940.8	78828	79250.3	133027	47278.3	65924.5	Mus
Q3TC72	10 kDa heat shock protein, mitochondrial OS=Mus musculus OX=10090 GN=Hspe1 PE=1 SV=2	1788222	2.89335e+06	1.69382e+06	1.99912e+06	2.26402e+06	2.41121e+06	1.93536e+06	2.95978e+06	2.74028e+06	1.81569e+06	1.98346e+06	2.13686e+06	2.14176e+06	2.26959e+06	2.06984e+06	1.93463e+06	1.54145e+06	1.89542e+06	2.37351e+06	2.78782e+06	Mus
O08914	NADH dehydrogenase [ubiquinone] 1 alpha subcomplex subunit 9, mitochondrial OS=Mus musculus OX=10090 GN=Ndufa9 PE=1 SV=2	566456	454972	393345	408714	331135	374002	510859	396299	640901	367673	511934	432965	536239	260560	414065	317897	344774	370764	354693	398732	Mus
Q6ZQ73	Histidine triad nucleotide-binding protein 2, mitochondrial OS=Mus musculus OX=10090 GN=Hint2 PE=1 SV=1	75545.3	0	94861.6	0	48413.4	96232.8	0	100987	0	61496.5	177903	0	59909.8	51497.1	0	112881	71052.2	114749	20411.8	143466	Mus
O88445	Small ubiquitin-related modifier 1 OS=Mus musculus OX=10090 GN=Sumo1 PE=1 SV=1	1.35467e+06	1.21587e+06	836906	589198	622467	521147	689431	1.00237e+06	511147	595847	865270	745672	801559	587474	638521	886810	643804	1.06825e+06	662176	610407	Mus
Q64523	Phosphatidylinositol transfer protein beta isoform OS=Mus musculus OX=10090 GN=Pitpnb PE=1 SV=2	19570.2	44084	62693.3	53955.3	40115.9	19005.7	18803.9	42858.4	18968.8	20320.8	41998.2	46612.5	55279.7	29758.9	37688.9	13608.9	15697.2	34249.5	0	35444	Mus
P62257	Dihydrolipoyl dehydrogenase, mitochondrial OS=Mus musculus OX=10090 GN=Dld PE=1 SV=2	394373	520385	396986	175671	323471	226843	219801	463273	398360	286279	232488	386056	245659	324179	151905	287347	170511	425231	241157	318447	Mus
Q91YP3	Probable ATP-dependent RNA helicase DDX46 OS=Mus musculus OX=10090 GN=Ddx46 PE=1 SV=2	39567.3	116321	77677.9	31724.4	99892.2	168670	48750.5	28374.3	49477.7	84233.7	0	79406.6	33507.9	59218.5	37039	75030.9	0	48610.5	11851.1	50491.3	Mus
P10711	Dolichol-phosphate mannosyltransferase subunit 1 OS=Mus musculus OX=10090 GN=Dpm1 PE=1 SV=1	659244	1.67321e+06	1.17592e+06	1.34702e+06	534975	1.02719e+06	1.34048e+06	972987	571852	1.28925e+06	610737	1.23809e+06	1.34853e+06	730427	1.07187e+06	774214	472968	1.1469e+06	1.07125e+06	1.13231e+06	Mus
P26450	Immunoglobulin-binding protein 1 OS=Mus musculus OX=10090 GN=Igbp1 PE=1 SV=1	1.82402e+06	1.80611e+06	1.43062e+06	1.56771e+06	949206	1.54911e+06	2.02929e+06	1.97044e+06	1.99008e+06	1.79248e+06	1.70507e+06	1.38233e+06	1.32186e+06	1.37282e+06	1.89445e+06	1.61102e+06	1.22032e+06	1.27091e+06	1.35631e+06	1.77136e+06	Mus
Q9QXN5	Diablo homolog, mitochondrial OS=Mus musculus OX=10090 GN=Diablo PE=1 SV=2	5.37039e+06	6.54029e+06	3.60375e+06	2.96051e+06	4.00182e+06	4.05305e+06	3.40073e+06	2.7699e+06	6.89449e+06	3.10685e+06	4.66473e+06	5.02562e+06	4.72135e+06	2.75651e+06	6.70735e+06	4.03315e+06	2.42342e+06	4.79949e+06	3.43384e+06	6.45407e+06	Mus
Q8BYN5	Guanine nucleotide-binding protein G(I)/G(S)/G(O) subunit gamma-5 OS=Mus musculus OX=10090 GN=Gng5 PE=1 SV=2	7507.81	8881.51	42887.4	11658.2	0	31327.8	9111.37	40666.4	49365.2	35363.8	10586	5547.67	8132.71	7331.89	46135.9	8741.94	21297.4	4816.26	6200.93	8276.96	Mus
Q9QUH0	Ras-related protein Rab-7a OS=Mus musculus OX=10090 GN=Rab7a PE=1 SV=2	4.25244e+06	3.43455e+06	1.96859e+06	1.40693e+06	2.29287e+06	1.25581e+06	2438926	361339	2.22925e+06	1.73772e+06	2.96752e+06	2.7342e+06	1.58005e+06	1.57176e+06	2.19579e+06	1.88435e+06	610591	1.20557e+06	1.9874e+06	1.38452e+06	Mus
Q922X9	Protoporphyrinogen oxidase OS=Mus musculus OX=10090 GN=Ppox PE=1 SV=1	27804.6	154510	36145	42823.9	71172.9	89275.1	47775.2	41458.1	19001.5	21407.3	35431.4	44839.8	37438.5	21676.1	27182.3	16182.5	25425	61772.7	14321.9	4318.57	Mus
Q9D6Z0	Ragulator complex protein LAMTOR1 OS=Mus musculus OX=10090 GN=Lamtor1 PE=1 SV=1	38915.7	16605.7	10292.4	31907.4	11568.3	39042.9	12718.3	10560	29936.8	30436.4	38629.8	8513.74	33260.2	25050.6	27077.5	36690.6	27935.6	5011.58	12821.8	13931.2	Mus
P49722	PC4 and SFRS1-interacting protein OS=Mus musculus OX=10090 GN=Psip1 PE=1 SV=1	287893	130155	342622	630587	508214	297413	167955	122565	933176	582719	224463	131083	159639	128051	551669	374327	196173	192753	210688	742181	Mus
O70435	Nuclear pore complex protein Nup107 OS=Mus musculus OX=10090 GN=Nup107 PE=1 SV=1	314150	181193	258913	410281	331406	122666	29069	12569.5	491512	510179	233981	64330.7	61123.3	127216	304834	375541	189801	220794	112349	424856	Mus
O09005	26S proteasome non-ATPase regulatory subunit 13 OS=Mus musculus OX=10090 GN=Psmd13 PE=1 SV=1	2.39423e+06	2.86223e+06	1.85133e+06	1.7586e+06	1.88592e+06	3.69786e+06	2.31473e+06	2.25593e+06	2.10214e+06	1.65342e+06	2.31757e+06	1.7507e+06	2.172e+06	1.72484e+06	1.84157e+06	2.01145e+06	1.998e+06	2.08656e+06	2.0881e+06	1.97274e+06	Mus
Q811U4	Solute carrier family 25 member 40 OS=Mus musculus OX=10090 GN=Slc25a40 PE=1 SV=1	135097	167662	119856	312107	302068	282589	78334	133045	231923	154889	248121	102303	230849	165172	153692	174620	248006	317434	153742	184694	Mus
Q9DB34	Synaptogyrin-3 OS=Mus musculus OX=10090 GN=Syngr3 PE=1 SV=1	216806	212944	360403	228779	280467	336777	283125	316656	380410	225838	258829	421137	400353	239784	285818	338462	243707	248903	199119	246393	Mus
Q9D819	Interactor protein for cytohesin exchange factors 1 OS=Mus musculus OX=10090 GN=Ipcef1 PE=1 SV=2	5.10474e+06	5.21218e+06	3.37685e+06	2.95661e+06	3.1103e+06	3.68164e+06	3.13277e+06	4.67171e+06	4.5887e+06	3.17931e+06	3.65809e+06	3.38877e+06	2.65056e+06	2.47083e+06	3.13085e+06	4.36978e+06	2.26098e+06	2.98556e+06	4.11639e+06	4.09346e+06	Mus
Q8BFU2	Acetyl-CoA acetyltransferase, mitochondrial OS=Mus musculus OX=10090 GN=Acat1 PE=1 SV=1	25309	47267.5	33198.1	2110.4	26866.8	0	50676.1	21076.2	8794.57	27015.7	22664.9	33487.2	42959.9	16327.5	18561.2	17649.1	14050.9	29065.8	32051.9	26862	Mus
Q8BZM1	Electron transfer flavoprotein subunit beta OS=Mus musculus OX=10090 GN=Etfb PE=1 SV=3	1.62398e+06	1.79508e+06	991468	820639	740476	1.18936e+06	1.06418e+06	985759	1.52827e+06	868774	1.36673e+06	750776	524499	774093	1.05282e+06	1.40798e+06	676755	1.20125e+06	1.00445e+06	982118	Mus
Q99J47	Gamma-aminobutyric acid receptor-associated protein-like 2 OS=Mus musculus OX=10090 GN=Gabarapl2 PE=1 SV=1	20804.6	10165.1	24662.6	23318.9	0	20712.9	6931.59	7247.66	24058.2	5916.05	18491.5	22671.9	10350.8	7260.26	16870.1	27141.7	25883.6	9080.79	5434.41	21521.6	Mus
P11440	Protein phosphatase 1 regulatory subunit 14B OS=Mus musculus OX=10090 GN=Ppp1r14b PE=1 SV=2	3.80984e+06	3.66614e+06	3.02546e+06	2.62014e+06	3.31298e+06	3.00108e+06	2.31239e+06	2.86092e+06	3.4337e+06	2.21714e+06	3.0039e+06	2.57728e+06	2.68701e+06	2.22247e+06	2.67667e+06	2.66797e+06	2.23693e+06	2.44161e+06	2.55883e+06	3.37578e+06	Mus
Q8BK72	Transcription factor BTF3 homolog 4 OS=Mus musculus OX=10090 GN=Btf3l4 PE=1 SV=1	21015.9	13995.9	0	8249.47	14708	22599.2	15838.8	19464.6	7945.56	16214	20385.2	18997	34267.3	21504.1	22091.1	19288	21390.2	21477.1	0	21984.4	Mus
P62751	Huntingtin-interacting protein 1-related protein OS=Mus musculus OX=10090 GN=Hip1r PE=1 SV=2	800409	967932	498603	541059	251374	761563	594073	748603	697373	486837	459918	523084	666017	685807	738165	628196	543500	700531	418468	592764	Mus
Q6P1G0	40S ribosomal protein S20 OS=Mus musculus OX=10090 GN=Rps20 PE=1 SV=1	103405	23420.2	41123.6	61356.2	0	61776.9	57319.4	63856.5	81284.2	59466.2	41779.4	37912.5	48443.7	67819.6	72907	69305	41193.7	49460.3	74717	70930.7	Mus
Q91Z53	Voltage-dependent anion-selective channel protein 2 OS=Mus musculus OX=10090 GN=Vdac2 PE=1 SV=2	1.68768e+06	1.03458e+06	838798	1.4822e+06	568642	1.64677e+06	1.25746e+06	1.1508e+06	1.97514e+06	804257	1.57745e+06	985873	1.0972e+06	1.01322e+06	1.0025e+06	650123	656366	1.30533e+06	1.3083e+06	1.28492e+06	Mus
Q91XU0	Lysophospholipase D GDPD1 OS=Mus musculus OX=10090 GN=Gdpd1 PE=1 SV=1	6449.86	11990.4	4569.7	7668.42	2946.38	10952.4	9154.12	5101.78	5732.32	0	10246.1	6591.1	7554.92	2817.9	9408.58	8929.7	5342.5	4640.64	6032.34	11123.9	Mus
Q3UQ84	RAB11-binding protein RELCH OS=Mus musculus OX=10090 GN=Relch PE=1 SV=1	31517	21443.9	10951.6	9825.34	5541.18	1519.04	1620.91	10396.5	0	22524.8	36696.9	28936.4	7131.36	13556.5	0	5142.67	849.619	0	25125.3	1777.47	Mus
Q91W67	RNA-binding protein FUS OS=Mus musculus OX=10090 GN=Fus PE=1 SV=1	11796.2	4032.64	7072.68	6840.02	0	8130.61	7873.31	11688.2	7888	11773.5	8848.1	10916.2	7329.15	6386.73	5601.04	8684.12	6990.71	4800.86	12676	4847.13	Mus
P63038	Dihydrofolate reductase OS=Mus musculus OX=10090 GN=Dhfr PE=1 SV=3	4.53132e+07	4.50462e+07	4.04402e+07	4.06984e+07	2.41805e+07	3.69441e+07	3.61876e+07	3.72527e+07	3.86386e+07	3.22178e+07	3.91898e+07	3.09591e+07	3.3047e+07	3.22612e+07	3.99618e+07	3.89406e+07	3.71731e+07	4.01482e+07	3.46402e+07	3.76702e+07	Mus
Q9D868	NADH-ubiquinone oxidoreductase chain 5 OS=Mus musculus OX=10090 GN=Mtnd5 PE=1 SV=3	1.68078e+06	996370	1.11322e+06	920817	1.12172e+06	1.46638e+06	1.16824e+06	1.28864e+06	1.21471e+06	1.10078e+06	1.12512e+06	1.23103e+06	1.10953e+06	1.36871e+06	1.16444e+06	1.07647e+06	616547	1.10989e+06	810739	1.17632e+06	Mus
Q9DBY8	Asparagine--tRNA ligase, cytoplasmic OS=Mus musculus OX=10090 GN=NARS1 PE=1 SV=2	0	0	0	13746.9	0	18144.2	0	0	0	0	19372.9	0	0	0	0	0	0	0	0	0	Mus
Q9JKF1	Formin-like protein 1 OS=Mus musculus OX=10090 GN=Fmnl1 PE=1 SV=1	3.16634e+06	3.15784e+06	2.22397e+06	1.38613e+06	2.29979e+06	2.31385e+06	1.21002e+06	1.98224e+06	2.16814e+06	2.10296e+06	2.18018e+06	2.65507e+06	2.08732e+06	2.04379e+06	2.57125e+06	2.72601e+06	1.56518e+06	2.42893e+06	2.32022e+06	2.74297e+06	Mus
Q8CES0	Dolichyl-diphosphooligosaccharide--protein glycosyltransferase subunit DAD1 OS=Mus musculus OX=10090 GN=Dad1 PE=1 SV=3	615930	999516	617666	2.05125e+06	483219	1.0372e+06	830487	584770	655972	492983	429530	675254	805120	501441	603538	830520	927812	686275	618618	862818	Mus
Q9DCF9	Long-chain-fatty-acid--CoA ligase 1 OS=Mus musculus OX=10090 GN=Acsl1 PE=1 SV=2	37293.1	44795.2	27026.3	0	22263	29972.1	27497.8	23529.1	34477.2	21761.3	29619.9	34596.6	26695.3	25253.5	24762	0	27739.3	31546.5	24907.7	29001.3	Mus
Q91X52	Heterogeneous nuclear ribonucleoprotein M OS=Mus musculus OX=10090 GN=Hnrnpm PE=1 SV=3	190013	148619	88148	113381	74263.4	139291	58176.9	604678	221236	129249	148262	100579	131475	325142	139576	117684	66547.7	99463.7	134837	111176	Mus
P56395	Neutral cholesterol ester hydrolase 1 OS=Mus musculus OX=10090 GN=Nceh1 PE=1 SV=1	2.53508e+06	1.7809e+06	2.21023e+06	2.72871e+06	2.17578e+06	1763241	2367014	3.03036e+06	3.64205e+06	2.47711e+06	2.89329e+06	2.27319e+06	2.85633e+06	2.34001e+06	2418153	2.54096e+06	2.276e+06	2.00245e+06	2.7014e+06	2.41021e+06	Mus
P99029	DNA-binding protein SATB1 OS=Mus musculus OX=10090 GN=Satb1 PE=1 SV=2	1.30864e+07	1.4752e+07	9.15282e+06	8.64683e+06	8.94934e+06	1.01177e+07	9.43349e+06	1.01236e+07	1.23436e+07	1.11983e+07	8.83045e+06	8.13959e+06	1.17886e+07	1.0052e+07	9.49663e+06	1.04414e+07	5.43629e+06	1.34697e+07	1.40242e+07	9.32772e+06	Mus
P47754	DNA-directed RNA polymerase II subunit RPB2 OS=Mus musculus OX=10090 GN=Polr2b PE=1 SV=2	1.19373e+06	1.20438e+06	824335	746047	498659	1.19544e+06	902484	911565	971928	805194	882901	880482	724583	887234	794334	862027	575329	803976	985090	785800	Mus
Q9D0K2	Caseinolytic peptidase B protein homolog OS=Mus musculus OX=10090 GN=Clpb PE=1 SV=1	1.14669e+06	1.31882e+06	1.05197e+06	794638	1.32942e+06	1.36538e+06	1.26351e+06	1.57614e+06	1.29855e+06	1.25398e+06	1.3205e+06	910729	957468	1.14929e+06	1.20533e+06	1.30014e+06	793813	1.22208e+06	1.49802e+06	1.33947e+06	Mus
Q9D1M0	Mitogen-activated protein kinase kinase kinase kinase 2 OS=Mus musculus OX=10090 GN=Map4k2 PE=1 SV=1	482372	673359	417607	364066	320215	0	309768	503885	270515	373691	224809	282990	358208	377267	334415	262533	126060	278671	294047	241508	Mus
Q01339	3-ketoacyl-CoA thiolase A, peroxisomal OS=Mus musculus OX=10090 GN=Acaa1a PE=1 SV=1	53987.7	69064.9	41455.3	19272.6	5004.53	0	218168	315970	0	12018.3	0	81078.9	21884.9	69947.4	36234.3	0	0	24714.4	23797.6	33556.8	Mus
P62915	Uridine 5'-monophosphate synthase OS=Mus musculus OX=10090 GN=Umps PE=1 SV=3	89971	273051	153838	94523.2	77830.6	109077	60583.1	97862.3	207482	130311	136009	227601	53082.4	83533.2	144449	129596	25912.4	101445	186127	143368	Mus
Q91W96	Cytochrome c oxidase assembly factor 4 homolog, mitochondrial OS=Mus musculus OX=10090 GN=COA4 PE=3 SV=1	20167.2	45624.3	3777.77	9430.9	10547.9	16057.2	13659	44139.8	24978.6	21479.2	27851.8	11025.2	18516.6	21752.9	3615.1	0	6646.88	11102.2	14527.5	15653.3	Mus
Q9CQJ7	NACHT, LRR and PYD domains-containing protein 4A OS=Mus musculus OX=10090 GN=Nlrp4a PE=2 SV=1	802854	745777	667370	899760	0	619431	706184	496394	777253	561840	650615	624756	552466	577442	707959	572418	358539	629982	655543	642085	Mus
Q8VC30	Importin subunit alpha-7 OS=Mus musculus OX=10090 GN=Kpna6 PE=1 SV=2	15629.8	22600.5	25636.9	17973.8	0	29308.7	0	11296.8	31291.9	9017.97	4019.29	31969.4	20616.7	6331.93	0	559.776	0	33980.2	21660.4	14847.1	Mus
P14211	Nuclear pore complex protein Nup160 OS=Mus musculus OX=10090 GN=Nup160 PE=1 SV=2	8.25739e+07	8.15002e+07	5.4213e+07	6.13587e+07	4.90398e+07	5.36926e+07	5.86882e+07	6.73189e+07	7.53189e+07	6.01366e+07	7.84937e+07	5.92159e+07	6.50642e+07	5.86837e+07	6.73026e+07	6.85545e+07	5.87099e+07	6.75829e+07	7.08966e+07	7.3111e+07	Mus
Q3UN02	Myeloid-derived growth factor OS=Mus musculus OX=10090 GN=Mydgf PE=1 SV=1	20343.9	89973.4	66351.6	73941.9	78076.1	66888.8	10756.1	60900.1	104100	79890.4	66151.9	62773	41902.8	56589.2	86926.3	76966.3	56329	11673	14205.6	8338.34	Mus
Q9Z2N8	Dual specificity mitogen-activated protein kinase kinase 1 OS=Mus musculus OX=10090 GN=Map2k1 PE=1 SV=2	49769.6	300217	157465	46202.1	35524.5	47464.9	1.30993e+06	2.15284e+06	257819	227529	315714	1.8742e+06	131936	1.11354e+06	1.47543e+06	36413.1	41459.9	83809.2	813080	39181.9	Mus
Q9QZ23	Single-strand selective monofunctional uracil DNA glycosylase OS=Mus musculus OX=10090 GN=Smug1 PE=1 SV=1	76139.5	54571.6	63222.1	68621.1	59658.4	73165.8	86614.7	77484.1	79088.6	58762.6	70686	56460.3	63290.1	57741.1	77330.5	65883.8	51533.9	57698	85897.5	63307.8	Mus
Q921M4	NAD kinase 2, mitochondrial OS=Mus musculus OX=10090 GN=Nadk2 PE=1 SV=2	1.2035e+06	731899	1.05673e+06	1.14238e+06	564092	1.43248e+06	1.20247e+06	1.81608e+06	1.6108e+06	925007	1.68895e+06	718122	1.0967e+06	959948	1.18788e+06	1.04636e+06	661466	728033	1.26054e+06	1.09842e+06	Mus
Q91ZW3	Protein FAM50A OS=Mus musculus OX=10090 GN=Fam50a PE=1 SV=1	103732	141890	89953.9	115937	97287.5	106825	200917	114463	114390	142596	123839	134145	115395	134253	231789	98302.6	123242	104601	119461	171782	Mus
Q8K0B2	Volume-regulated anion channel subunit LRRC8E OS=Mus musculus OX=10090 GN=Lrrc8e PE=2 SV=2	0	0	0	0	68356.7	242210	0	0	0	0	14111.5	169456	0	14442.8	0	0	65276.9	0	14517.3	0	Mus
Q9Z0N1	Zona pellucida sperm-binding protein 1 OS=Mus musculus OX=10090 GN=Zp1 PE=1 SV=1	2.97827e+06	2.73468e+06	2.2393e+06	2.34028e+06	1.99898e+06	1.51593e+06	3.01338e+06	1.92142e+06	2.13676e+06	2.17688e+06	1.6649e+06	1.95017e+06	2.32144e+06	1.53832e+06	2.48259e+06	1.84102e+06	1.87448e+06	2.28513e+06	1.92549e+06	1.95953e+06	Mus
E9Q555	TATA element modulatory factor OS=Mus musculus OX=10090 GN=Tmf1 PE=1 SV=2	3046.18	6279.83	2686.61	3439.07	3037.46	4589.79	1783.15	3932.23	1382.63	2877.68	2404.87	2918.9	2750.79	4478.98	5329.83	2426.02	2948.27	4530.92	2918.93	2711.47	Mus
Q99J39	Cytochrome b-c1 complex subunit 8 OS=Mus musculus OX=10090 GN=Uqcrq PE=1 SV=3	1.18819e+06	1.32705e+06	1.03998e+06	985309	830549	1.07209e+06	761960	246823	1.13145e+06	1.18161e+06	1.21386e+06	714359	924706	330775	309853	899419	618842	1.1599e+06	295905	1.03841e+06	Mus
Q5SQY2	Spermidine synthase OS=Mus musculus OX=10090 GN=Srm PE=1 SV=1	412198	220846	403466	365739	452785	505791	221375	436275	347976	462591	473459	126099	538145	323403	215202	248184	257641	205268	431861	427616	Mus
Q9DBS1	Disabled homolog 2 OS=Mus musculus OX=10090 GN=Dab2 PE=1 SV=2	8609.96	170462	95658.4	47084.2	65388.7	94217	77565.2	67064.3	141771	56100.1	97180	35426.4	54480.3	45561.2	107857	133462	71195.8	92163.3	78948.1	93436.8	Mus
Q9CWZ3	Phosphatidylethanolamine-binding protein 1 OS=Mus musculus OX=10090 GN=Pebp1 PE=1 SV=3	104888	160969	119567	68064.1	90663.9	121269	42134.6	56029.2	89835.8	103848	130384	109207	108492	74850.8	65607.2	78138.2	46708.1	81104.8	68440.1	98486.1	Mus
Q9JLY7	SWISS-PROT:Q99PS0 Tax_Id=10090 Gene_Symbol=Krt23 Keratin, type I cytoskeletal 23	31277.3	22708	95519.3	52752.1	96360.2	108639	25734.1	32940.3	108297	10628	81466	23431.8	103048	56779.3	30907.2	13310.2	74785.6	22312.9	81912.7	126388	Mus
CON_LYSC_CHICK	A-kinase anchor protein 1, mitochondrial OS=Mus musculus OX=10090 GN=Akap1 PE=1 SV=4	45364.9	116106	70138.7	120280	86510	77434.5	72064	73633.9	120525	61499.5	85150.7	86579.8	64126.4	76954.4	82362.3	61062.7	110203	98818.7	67380.1	66098.4	Mus
Q9DAW9	Cytochrome c oxidase subunit 3 OS=Mus musculus OX=10090 GN=mt-Co3 PE=1 SV=2	515829	327131	724872	364727	313099	653077	882244	581292	626620	659522	699244	609178	505560	484626	525522	598070	572852	622628	611241	561858	Mus
P34928	RNA-binding protein 14 OS=Mus musculus OX=10090 GN=Rbm14 PE=1 SV=1	244905	436809	199241	169013	191296	176670	0	149863	266798	231926	0	0	192998	0	231853	185575	201330	236171	161470	0	Mus
Q3UX83	Probable global transcription activator SNF2L2 OS=Mus musculus OX=10090 GN=Smarca2 PE=1 SV=1	411491	495483	552559	403807	474969	605230	658868	398624	595892	457306	873448	452666	597610	509301	751660	415183	641961	646243	450780	691416	Mus
Q3V1H1	Protein AF-10 OS=Mus musculus OX=10090 GN=Mllt10 PE=1 SV=2	34500.5	28693.3	29965.3	32188.7	19013.4	25173.1	55989.9	48164.6	36692.3	41196.3	35643.6	39676.3	33442.9	33736.6	32193.7	41241	16815.5	39940.4	40581.3	47239	Mus
Q3UHD6	NADH dehydrogenase [ubiquinone] iron-sulfur protein 2, mitochondrial OS=Mus musculus OX=10090 GN=Ndufs2 PE=1 SV=1	21097.2	0	0	0	5372.94	0	0	11912.2	0	0	6755.22	15777	11850.7	11361.1	8314.3	8309.74	0	0	0	0	Mus
Q91ZJ5	F-box/WD repeat-containing protein 11 OS=Mus musculus OX=10090 GN=Fbxw11 PE=1 SV=1	691087	692169	241965	427080	333405	575617	560937	462692	361817	336874	707506	365013	374508	484756	351977	374786	284253	346901	232064	373383	Mus
O35711	Gasdermin-A OS=Mus musculus OX=10090 GN=Gsdma PE=2 SV=1	130642	135014	142846	147381	171673	153267	216902	121785	211506	145912	143064	95065	117907	147613	141678	181744	87057	164445	127480	116368	Mus
Q3UMR0	Carbonyl reductase [NADPH] 1 OS=Mus musculus OX=10090 GN=Cbr1 PE=1 SV=3	12910.7	58111	12580.5	13297.2	0	12810.6	16404.4	16118.5	12426.5	6993.02	15538.9	22723.7	12816.1	12115.4	21665.4	22148.2	10549.8	14302.7	11293.2	15325	Mus
P60335	U6 snRNA-associated Sm-like protein LSm6 OS=Mus musculus OX=10090 GN=Lsm6 PE=1 SV=1	3.43175e+06	2.93341e+06	2.07043e+06	1.85409e+06	1.11515e+06	2.30178e+06	1.52994e+06	2.12557e+06	2.74313e+06	1.7948e+06	2.37327e+06	1.73088e+06	2.39701e+06	1.87942e+06	1.97022e+06	1.79047e+06	1.71996e+06	2.44174e+06	2.00538e+06	2.21282e+06	Mus
P63034	Ski oncogene OS=Mus musculus OX=10090 GN=Ski PE=1 SV=2	299281	206291	167087	250241	167733	182613	291949	295381	315015	249618	332136	250503	249399	198318	270582	244081	182713	215350	245413	282231	Mus
Q80Y98	Replication protein A 32 kDa subunit OS=Mus musculus OX=10090 GN=Rpa2 PE=1 SV=1	8607.42	55197.6	15978.5	9932.36	22231	21452.6	24442.8	16190.3	0	24908.2	13896.8	42895.1	40999.2	54057.4	14906.6	23178.2	10732.1	70546.8	15296.2	32148.8	Mus
P19437	Uroporphyrinogen decarboxylase OS=Mus musculus OX=10090 GN=Urod PE=1 SV=2	0	0	0	0	9770.21	0	0	0	0	0	0	42471.7	0	0	0	48112.2	0	37238.4	0	0	Mus
P70404	60S ribosomal protein L7 OS=Mus musculus OX=10090 GN=Rpl7 PE=1 SV=2	1.0184e+06	1.11497e+06	656951	367260	622550	517825	704943	534279	404298	566165	494941	563975	466152	569260	607918	611139	329131	398502	406275	672924	Mus
Q8BJU0	Transcription elongation factor SPT4-A OS=Mus musculus OX=10090 GN=Supt4h1a PE=2 SV=1	312369	375292	346276	460714	305681	166731	628073	579543	362143	542563	488572	239268	459864	359178	450840	558753	148743	502029	455652	463209	Mus
Q91VM9	Ribosome-binding protein 1 OS=Mus musculus OX=10090 GN=Rrbp1 PE=1 SV=2	0	0	0	50318.6	227070	0	92369.4	0	66217	0	47140.9	149060	60291.4	67229.9	0	0	0	74449.8	239260	35712.6	Mus
Q99PT1	MANSC domain-containing protein 1 OS=Mus musculus OX=10090 GN=Mansc1 PE=2 SV=1	1.97121e+06	1.70312e+06	1.92604e+06	2.30673e+06	1.99019e+06	1.77824e+06	1.7592e+06	2.76639e+06	2.53978e+06	1.48074e+06	2.12924e+06	2.40145e+06	1.02821e+06	979854	1.37031e+06	1.56634e+06	1.19877e+06	2.24804e+06	2.29403e+06	1.67363e+06	Mus
Q99J79	5'-AMP-activated protein kinase catalytic subunit alpha-1 OS=Mus musculus OX=10090 GN=Prkaa1 PE=1 SV=2	45190.2	67236.7	34750.7	25091	38487.6	30843.8	39603.6	35416.5	31591.5	31019.2	55443.5	27810.2	66051.6	32227.9	44855.7	34340.2	34103.9	35765.3	39221.1	36932.6	Mus
Q80X73	BRISC complex subunit Abraxas 2 OS=Mus musculus OX=10090 GN=Abraxas2 PE=1 SV=1	74123	58300.9	97408.1	55120.7	36745	99247.4	86634.6	89105.2	45494.2	38560.8	49649	43476.3	69561.6	48909.5	75323.1	61678	52127.8	57310.5	59724.7	40607.8	Mus
Q925J9	Ubiquitin-conjugating enzyme E2 G2 OS=Mus musculus OX=10090 GN=Ube2g2 PE=1 SV=1	21636.3	23487.8	20375.5	31533	15155.3	16207	23550.3	19333	37904.7	23090	23011.2	21296.9	26925.3	0	26554.4	42527.5	3043.26	32115.8	34278.4	30088.7	Mus
Q9CWJ3	BMP-2-inducible protein kinase OS=Mus musculus OX=10090 GN=Bmp2k PE=1 SV=1	0	0	0	0	0	0	0	0	0	0	0	0	0	0	0	6024.55	0	3917.41	0	0	Mus
Q9JLB2	Kunitz-type protease inhibitor 2 OS=Mus musculus OX=10090 GN=Spint2 PE=1 SV=1	27804.6	52535	34790.5	8724.35	51197	76853.1	10104.2	25189.1	14188.5	23907.3	71424.2	12859.1	4355.65	3333.17	11228.8	0	32271.1	46066.2	32873.6	53621.7	Mus
Q8R1I1	Oxysterol-binding protein-related protein 8 OS=Mus musculus OX=10090 GN=Osbpl8 PE=1 SV=1	1.86641e+06	1.84198e+06	1.66249e+06	1.42867e+06	934621	1.63415e+06	1.72818e+06	1.773e+06	1.71118e+06	1.30086e+06	1.90201e+06	1.48805e+06	1.50714e+06	1.326e+06	1.40657e+06	1.47201e+06	1.74502e+06	1.87184e+06	1.62143e+06	1.55431e+06	Mus
Q9CXZ1	40S ribosomal protein S17 OS=Mus musculus OX=10090 GN=Rps17 PE=1 SV=2	168487	106285	178429	164751	184628	236539	113997	218432	233218	156989	233822	164841	186335	174284	174970	119603	190808	167879	165833	231541	Mus
Q99MD9	Transcriptional repressor p66-beta OS=Mus musculus OX=10090 GN=Gatad2b PE=1 SV=1	3.44703e+06	2.6379e+06	2.42362e+06	2.62441e+06	1.44772e+06	3.35496e+06	3.00012e+06	3.57493e+06	4.00827e+06	2.38099e+06	3.45894e+06	2.5242e+06	2.60169e+06	2.01582e+06	2.62106e+06	2.9114e+06	2.24405e+06	2.4692e+06	2.54439e+06	3.57153e+06	Mus
P62748	Ras GTPase-activating protein 2 OS=Mus musculus OX=10090 GN=Rasa2 PE=1 SV=2	1.70078e+06	1.76667e+06	1.1054e+06	1.2311e+06	755002	962141	1.26921e+06	1.72475e+06	2.05378e+06	1.78277e+06	1.24371e+06	1.14369e+06	1.57113e+06	1.03892e+06	1.80622e+06	1.98781e+06	591180	1.3158e+06	1.7412e+06	1.58709e+06	Mus
P62717	Sperm-associated antigen 1 OS=Mus musculus OX=10090 GN=Spag1 PE=1 SV=1	471091	486950	243498	298301	421192	594618	258391	229067	397425	341144	425841	287216	165837	287663	366844	273591	345328	341209	255938	563100	Mus
Q9DCS3	Conserved oligomeric Golgi complex subunit 6 OS=Mus musculus OX=10090 GN=Cog6 PE=1 SV=2	3.87411e+06	3.22523e+06	2.98794e+06	2.0742e+06	1.3405e+06	3.69856e+06	2.45962e+06	3.2799e+06	3.21623e+06	3.4062e+06	2.59039e+06	1.91774e+06	2.4619e+06	2.2815e+06	2.28297e+06	2.92713e+06	3.05295e+06	2.67485e+06	2.51248e+06	2.87605e+06	Mus
Q9D1M4	Autophagy-related protein 2 homolog A OS=Mus musculus OX=10090 GN=Atg2a PE=1 SV=2	9613.9	39442.1	11467.3	9440.3	0	7402.01	13069.4	15057.5	9771.55	8364.71	12638	9443.71	12001.4	18546	9111.36	10149.2	18562.5	12357.5	16327.9	11563.9	Mus
P60840	Actin-related protein 10 OS=Mus musculus OX=10090 GN=Actr10 PE=1 SV=2	48748.3	58428.7	28749.6	37369	42499	27415.5	40278.5	37911.1	56291.8	35831.1	49386.3	33950.3	27689.9	25621.5	35919.6	51622.1	18776.9	39869.1	44524.1	41368.1	Mus
Q91V92	ER membrane protein complex subunit 7 OS=Mus musculus OX=10090 GN=Emc7 PE=1 SV=1	1.61376e+06	964111	806517	1.03322e+06	796674	1.01566e+06	1.11198e+06	1.1464e+06	1.40267e+06	749316	1.40844e+06	1.38472e+06	895325	1.03322e+06	831056	1.05356e+06	840960	1.14945e+06	745968	1.35461e+06	Mus
P15920	Unconventional myosin-XVIIIa OS=Mus musculus OX=10090 GN=Myo18a PE=1 SV=2	13943.1	67402.4	12907.4	15310.8	14090.4	19551.2	16413.1	20337.5	24182.8	13680.1	22693.1	15826.6	11591.6	78022.1	17755.2	49601.3	16887.1	13795.5	72415.5	20939.4	Mus
Q9CR21	Carbonyl reductase family member 4 OS=Mus musculus OX=10090 GN=Cbr4 PE=1 SV=2	87301.2	48555.1	4770.3	22176.8	0	0	43463.9	45439.2	0	2215.06	2489.96	10076.4	2218	61622.4	80628.6	127280	24368	55937.2	4363.22	3479.28	Mus
Q8C0L0	WD repeat and HMG-box DNA-binding protein 1 OS=Mus musculus OX=10090 GN=Wdhd1 PE=1 SV=2	32652.7	10673.5	6053.24	0	12310.5	1973.72	16999.3	9860.24	0	5604.05	0	16870.9	18447.6	21894.6	18323.2	13424	0	11200.8	7248.52	19041.6	Mus
P61022	Mitochondrial fission regulator 2 OS=Mus musculus OX=10090 GN=Mtfr2 PE=1 SV=2	107651	17409.8	24137.9	22782.7	87548.6	22873.4	32871.5	115635	189493	96888.3	27632.5	21185.2	86015.1	20505.5	88906.9	79637.8	66666	82462	66747	19938.2	Mus
Q80VC9	WD repeat-containing protein 11 OS=Mus musculus OX=10090 GN=Wdr11 PE=1 SV=1	842994	804879	656754	1.82796e+07	499509	6.92423e+06	519982	627467	571950	436084	867692	357523	543945	393859	702568	1.94968e+06	5.18415e+06	493420	522402	1.19872e+06	Mus
Q9Z0X1	Transferrin receptor protein 1 OS=Mus musculus OX=10090 GN=Tfrc PE=1 SV=1	8.83937e+06	7.50217e+06	3.21846e+06	3.32758e+06	3.29562e+06	4.43945e+06	3.35167e+06	3.88731e+06	4.50968e+06	3.03552e+06	4.263e+06	3.59003e+06	3.44944e+06	3.21026e+06	3.456e+06	4.03452e+06	3.50446e+06	3.65886e+06	5.01671e+06	4.103e+06	Mus
O08807	Conserved oligomeric Golgi complex subunit 3 OS=Mus musculus OX=10090 GN=Cog3 PE=1 SV=3	129998	237681	157886	128377	155378	129786	277488	348643	309481	118392	128701	362633	71025.7	64492.7	183350	155490	147895	110295	204355	117824	Mus
P97441	Protein ELYS OS=Mus musculus OX=10090 GN=Ahctf1 PE=1 SV=1	780252	667844	233440	525446	242408	353755	337713	327005	411390	522016	667888	261753	382315	319415	387406	428680	354789	493189	362806	363484	Mus
O08810	Clathrin heavy chain 1 OS=Mus musculus OX=10090 GN=Cltc PE=1 SV=3	833720	545751	607380	488220	504410	418421	503772	346519	508054	443951	516144	377328	546483	362616	524747	239765	309712	419739	536415	621976	Mus
P03975	Ephexin-1 OS=Mus musculus OX=10090 GN=Ngef PE=1 SV=1	19068	7642.51	28901	0	23925.5	28206.3	6806.33	0	19336.3	8078.62	28794.4	34229.6	7959.91	24275	10524.2	4805.06	0	16213.6	7535.98	15876.9	Mus
Q5SSH7	V-type proton ATPase subunit E 1 OS=Mus musculus OX=10090 GN=Atp6v1e1 PE=1 SV=2	2.52719e+06	682588	414960	338765	1.04771e+06	327771	334031	26150.6	432325	529345	343185	457238	800377	1.60349e+06	537489	655487	1.03918e+06	324365	401471	777471	Mus
P26231	CLIP-associating protein 2 OS=Mus musculus OX=10090 GN=Clasp2 PE=1 SV=1	373855	265576	109731	163808	133769	335617	287553	288849	402726	108840	218208	295333	302202	166097	316258	307990	210771	262208	218905	283936	Mus
Q9D8N0	Alpha-mannosidase 2 OS=Mus musculus OX=10090 GN=Man2a1 PE=1 SV=2	6.58579e+06	5.64838e+06	3.68133e+06	3.73669e+06	3.82628e+06	4.78434e+06	6.46347e+06	4.92297e+06	4.84001e+06	4.82311e+06	6.20221e+06	3.98559e+06	4.6002e+06	4.20205e+06	3.98659e+06	4.03417e+06	3.44273e+06	4.7102e+06	4.10883e+06	4.70359e+06	Mus
P18572	BolA-like protein 2 OS=Mus musculus OX=10090 GN=Bola2 PE=1 SV=1	368289	412354	640548	160856	342212	206984	470145	354990	511043	423633	287319	331163	306808	340239	363652	457234	273409	593867	493227	621851	Mus
Q9CR16	BTB/POZ domain-containing protein KCTD9 OS=Mus musculus OX=10090 GN=Kctd9 PE=2 SV=1	1.57014e+06	1.18831e+06	1.12895e+06	676459	727434	927100	1.29025e+06	840057	1.3049e+06	840353	1.2035e+06	1.00947e+06	858906	968407	926336	814338	669642	1.05236e+06	947608	999075	Mus
O88623	Myosin phosphatase Rho-interacting protein OS=Mus musculus OX=10090 GN=Mprip PE=1 SV=2	58275	56708.1	27811.9	32138.9	35224.5	44407.7	56576	35043.6	74240.3	33048.2	48802.2	47995.1	17037.3	31536.6	31708.9	39024.7	37020.9	22335.2	41197.2	27688.4	Mus
P60764	TBC1 domain family member 1 OS=Mus musculus OX=10090 GN=Tbc1d1 PE=1 SV=3	862708	1.05461e+06	1.09086e+06	969505	731067	740630	909985	1441366	702243	1.03301e+06	840019	879088	1.08637e+06	855242	1.00126e+06	1.1662e+06	508212	1.09338e+06	1.1113e+06	889040	Mus
O88848	Serine/threonine-protein phosphatase 6 regulatory ankyrin repeat subunit A OS=Mus musculus OX=10090 GN=Ankrd28 PE=1 SV=1	91686.2	82093.7	26314.2	49940.1	0	50858.3	49901.2	91980.9	76232.1	56820.2	58921.7	32520.6	75238.8	47486.6	88395.4	81286.5	32804.5	91829.1	86273.2	78169.6	Mus
Q8BS95	Mitochondrial-processing peptidase subunit alpha OS=Mus musculus OX=10090 GN=Pmpca PE=1 SV=1	38034.4	0	0	0	0	35852.4	18834.7	12523.7	32377.5	0	0	34650.5	0	7139.51	17132.1	21832.6	0	18705.3	16360.1	0	Mus
Q9CQQ0	ATP-dependent RNA helicase DDX4 OS=Mus musculus OX=10090 GN=Ddx4 PE=1 SV=2	19755.1	105282	131515	10901.6	0	105718	10788.4	8418.73	141985	10920	10932.8	9061.61	130392	60876.3	13401.6	101045	102604	9563.03	115099	10586.7	Mus
Q6NZJ6	SNW domain-containing protein 1 OS=Mus musculus OX=10090 GN=Snw1 PE=1 SV=3	2.41418e+06	2.13067e+06	2.58476e+06	1.57699e+06	1.69186e+06	1.91826e+06	1.78118e+06	1.71302e+06	2.32466e+06	2.05956e+06	2.43079e+06	1.76419e+06	1.71436e+06	1.63861e+06	1.77157e+06	1.92241e+06	1.31552e+06	1.90811e+06	1.42179e+06	2.30108e+06	Mus
Q8BS90	General vesicular transport factor p115 OS=Mus musculus OX=10090 GN=Uso1 PE=1 SV=2	26850.3	25114.5	11436.4	18405.3	21324.3	22626.6	14276.2	17935.9	20794.4	19780.7	18339.9	24359.2	38415.9	7071.03	33132.3	21764.1	18011.7	23017	6564.88	129001	Mus
Q63829	Alpha-(1,6)-fucosyltransferase OS=Mus musculus OX=10090 GN=Fut8 PE=1 SV=2	21293.2	36931.4	11330.5	49141.8	22953.3	25910.9	25570.1	32209.9	24497.1	114578	118532	48338.5	25793.7	20275	29078.8	28079.4	46526.7	37049.5	0	55510.6	Mus
P40142	Programmed cell death protein 5 OS=Mus musculus OX=10090 GN=Pdcd5 PE=1 SV=3	3.96276e+06	3.74204e+06	3.40557e+06	2.66442e+06	3.00114e+06	3.50482e+06	3.02025e+06	3.24365e+06	4.12087e+06	3.16766e+06	2.84149e+06	3.07238e+06	3.21735e+06	3.16439e+06	4.05221e+06	3.9128e+06	1.90835e+06	3.28526e+06	3.71886e+06	3.28149e+06	Mus
Q8BK67	Galectin-related protein OS=Mus musculus OX=10090 GN=Lgalsl PE=1 SV=1	249503	279978	251814	156645	161651	136339	169170	170897	191888	149197	152151	161180	219139	167023	213216	141974	202639	154713	151630	273850	Mus
Q99K01	Partner of Y14 and mago OS=Mus musculus OX=10090 GN=Pym1 PE=1 SV=2	2.00704e+06	2.06508e+06	1.74405e+06	1.14654e+06	1.04528e+06	1.48586e+06	1.73412e+06	1.49728e+06	1.66644e+06	1.72206e+06	1.24322e+06	1.16688e+06	1.58439e+06	1.67946e+06	1.92601e+06	1.74227e+06	1.25158e+06	1.5245e+06	1.76084e+06	1.37857e+06	Mus
P97355	Histone RNA hairpin-binding protein OS=Mus musculus OX=10090 GN=Slbp PE=1 SV=1	889314	1.76407e+06	793562	749277	401119	543261	459037	597288	928368	719701	587175	645607	828341	577683	710740	490147	299828	616545	444534	487428	Mus
Q8BGB7	U2 small nuclear ribonucleoprotein A' OS=Mus musculus OX=10090 GN=Snrpa1 PE=1 SV=2	123803	146639	90468.5	74065.7	51663.3	71733.8	41751.5	50529.2	104241	41078.5	0	144865	38120.2	22377.8	0	96146.9	6467.13	47642.3	0	65391	Mus
Q8K370	Nucleobindin-1 OS=Mus musculus OX=10090 GN=Nucb1 PE=1 SV=2	220906	208608	164272	210877	212020	157942	228374	180637	246939	161724	138723	163537	180096	202283	188330	266736	250684	234793	201556	258830	Mus
Q921M3	CD320 antigen OS=Mus musculus OX=10090 GN=Cd320 PE=2 SV=1	425548	637842	400080	383591	282396	467777	473749	444195	668546	358961	676147	407603	442452	401334	294912	461471	445657	623407	494894	721037	Mus
O88958	Protein arginine N-methyltransferase 1 OS=Mus musculus OX=10090 GN=Prmt1 PE=1 SV=1	51937.6	50659.6	27798.6	5990.85	41803	29749.7	40689.1	20113.5	44558.4	33228.1	46511.6	33001	27880.5	33588.9	15302	47238.4	16305.8	37614.2	63206.9	31795.9	Mus
O09131	Syntaxin-12 OS=Mus musculus OX=10090 GN=Stx12 PE=1 SV=1	0	49618.8	33670.8	0	8102.16	131252	71293	95855.3	0	59192.5	0	44803.5	2494.82	0	0	105998	8985.67	12677.7	0	89852.3	Mus
P61166	Centromere protein J OS=Mus musculus OX=10090 GN=Cenpj PE=2 SV=2	120234	217352	101254	102921	146567	189433	129359	126326	225448	161412	155921	179155	143822	25819.5	120709	156762	142320	127870	164071	121660	Mus
O70251	Pre-mRNA-processing factor 40 homolog A OS=Mus musculus OX=10090 GN=Prpf40a PE=1 SV=1	1.60986e+06	2.07689e+06	2.11431e+06	1.59301e+06	1.43124e+06	1.47326e+06	1.34776e+06	1.39143e+06	1.85157e+06	1.52964e+06	1.60145e+06	1.57163e+06	1.9496e+06	1.62397e+06	1.58058e+06	1.3736e+06	1.31893e+06	1.60889e+06	1.52487e+06	1.95942e+06	Mus
Q80TR8	Target of Myb protein 1 OS=Mus musculus OX=10090 GN=Tom1 PE=1 SV=1	137109	125618	86460.1	27080.1	50717.7	74943.6	63756	113526	107023	66199.2	77030.1	46740.3	97087.2	65833.6	75782	88534.3	70837.6	69519.8	48246.7	76110.9	Mus
G3X939	ERO1-like protein beta OS=Mus musculus OX=10090 GN=Ero1b PE=1 SV=1	29350.3	13458	23185.6	30033.8	0	25519.9	22587.7	23076.3	26717.7	22263.3	24110.8	26074.5	18236.9	36958.7	23762.6	25016.8	22931.4	22777.9	15247.2	16142.6	Mus
Q8BP67	Glutamine--tRNA ligase OS=Mus musculus OX=10090 GN=Qars1 PE=1 SV=1	1.20593e+06	685691	872246	793340	1.06361e+06	1.03623e+06	839382	657227	1.21254e+06	1.00329e+06	928642	893788	919766	689969	1.01504e+06	568881	836850	899315	997526	1.05389e+06	Mus
P34884	Cytochrome c1, heme protein, mitochondrial OS=Mus musculus OX=10090 GN=Cyc1 PE=1 SV=1	176337	226361	115311	70016.7	325156	168678	215330	110964	68041.9	213689	131834	55321.9	20948.5	116245	131525	238259	24858.6	143754	58336.4	85363.3	Mus
Q6PGE7	Mitochondrial import receptor subunit TOM34 OS=Mus musculus OX=10090 GN=Tomm34 PE=1 SV=1	50720.3	92459.1	55319.4	83171.1	58662.1	58063.2	88988.8	98373.6	73140.9	76535.1	72062.8	61439.6	77708.1	68000.4	70798.9	77016.1	60744.4	78395.4	57033.8	67674.7	Mus
Q9CWX2	Mitogen-activated protein kinase 3 OS=Mus musculus OX=10090 GN=Mapk3 PE=1 SV=5	12031.8	13204.1	12223	9045.41	7610.54	0	2687.67	0	12135	6476.67	0	15391.5	6177.08	10888.8	0	9013.36	14335.8	21609.4	7928.49	9082.09	Mus
P68033	Myeloid leukemia factor 2 OS=Mus musculus OX=10090 GN=Mlf2 PE=1 SV=1	4.35872e+07	6.52804e+07	3.392e+07	4.16133e+07	3.86798e+07	5.03441e+07	3.27705e+07	3.81931e+07	6.4554e+07	6.03957e+07	7.62572e+07	4.95656e+07	3.84637e+07	5.27934e+07	5.14635e+07	4.33496e+07	3.09285e+07	3.61508e+07	4.92204e+07	5.11978e+07	Mus
Q9JKD3	CCR4-NOT transcription complex subunit 3 OS=Mus musculus OX=10090 GN=Cnot3 PE=1 SV=1	0	492980	504204	409607	457738	415143	282836	0	435129	556260	507604	461658	541856	429903	441082	461960	361752	428978	295935	783611	Mus
Q8BGH2	Mitochondrial-processing peptidase subunit beta OS=Mus musculus OX=10090 GN=Pmpcb PE=1 SV=1	1.49737e+06	1.63594e+06	2.28152e+06	1.31581e+06	1.39653e+06	2.46538e+06	1.36892e+06	1.25551e+06	1.82048e+06	1.17458e+06	2.85913e+06	1.10711e+06	1.68832e+06	1.52674e+06	1.22235e+06	1.39504e+06	1.9526e+06	1.33263e+06	1.51772e+06	1.551e+06	Mus
P57780	Dual specificity mitogen-activated protein kinase kinase 4 OS=Mus musculus OX=10090 GN=Map2k4 PE=1 SV=2	5.07153e+06	6.28033e+06	4.03634e+06	3.29631e+06	3.97578e+06	3.82014e+06	3.3648e+06	3.91609e+06	4.50441e+06	3.79982e+06	4.75119e+06	3.79091e+06	3.33365e+06	2.86126e+06	4.19662e+06	3.29546e+06	2.66633e+06	3.59048e+06	3.44848e+06	3.64675e+06	Mus
P29758	Fructose-2,6-bisphosphatase TIGAR OS=Mus musculus OX=10090 GN=Tigar PE=1 SV=1	2.8543e+06	1.36459e+06	1.59603e+06	987044	1.18565e+06	1.39302e+06	1.41416e+06	1.49804e+06	1.86623e+06	949090	2.17794e+06	2.54209e+06	1.80855e+06	1.05134e+06	1.42687e+06	1.49657e+06	1.2804e+06	1.45361e+06	1.38792e+06	1.44588e+06	Mus
Q8VCW8	Cell division control protein 42 homolog OS=Mus musculus OX=10090 GN=Cdc42 PE=1 SV=2	74435.4	79869	57415.9	89985.5	13518.3	60742.6	46753.1	61205.3	82933.5	40109.4	77694	65159.6	60573.8	53350.6	43544.7	71270.8	53627.3	58519.7	42436.9	68302.4	Mus
Q9DC51	Tudor domain-containing protein 3 OS=Mus musculus OX=10090 GN=Tdrd3 PE=1 SV=4	250622	344910	259930	147412	248274	398492	198368	397077	311674	220337	291670	231280	232904	318374	267199	262615	172458	303941	80827.4	279768	Mus
Q8BJ64	Rho-associated protein kinase 1 OS=Mus musculus OX=10090 GN=Rock1 PE=1 SV=1	4.23396e+06	3.35185e+06	2.79251e+06	3.63003e+06	2.46543e+06	3.69043e+06	3.71639e+06	3.55608e+06	3.19169e+06	3.39617e+06	3.05619e+06	2.59182e+06	3.11526e+06	3.0366e+06	3.57365e+06	3.38184e+06	2.96366e+06	3.44862e+06	3.1422e+06	2.99947e+06	Mus
Q9CZP7	Geranylgeranyl pyrophosphate synthase OS=Mus musculus OX=10090 GN=Ggps1 PE=1 SV=1	169081	183539	134934	105721	58216.7	129526	153019	123351	200005	181037	221569	163988	116563	164961	174210	151727	97900.1	164815	160340	156768	Mus
Q921G6	Delta(14)-sterol reductase LBR OS=Mus musculus OX=10090 GN=Lbr PE=1 SV=2	101652	54266.8	165530	67999.2	70886	63393.3	104966	105159	108324	37807.5	98612.7	111079	73269.3	44956.1	132099	94694.4	77015.5	64701.4	52157.1	88653	Mus
Q9R1P1	Pyruvate carboxylase, mitochondrial OS=Mus musculus OX=10090 GN=Pc PE=1 SV=1	256338	151326	49278	43502	165681	29282.1	0	0	270903	98973	25798	6162.73	71260.7	18696.5	101716	107951	52627.6	12678.4	22310.2	134667	Mus
Q8K296	NADH dehydrogenase [ubiquinone] 1 alpha subcomplex subunit 12 OS=Mus musculus OX=10090 GN=Ndufa12 PE=1 SV=2	0	9407.61	7712.92	3120.97	3985.83	16233.4	12796.1	6586.66	0	9806.27	7403.48	7721.39	5772.2	8310.77	10519.9	8847.76	2377.72	6904.23	2366.45	10521.3	Mus
Q9D4H8	Jupiter microtubule associated homolog 1 OS=Mus musculus OX=10090 GN=Jpt1 PE=1 SV=3	673976	645425	553494	587021	448776	726574	1.1437e+06	699616	808421	522128	773683	486938	508342	495140	640817	526611	399076	547327	545927	590726	Mus
Q65Z40	Phospholysine phosphohistidine inorganic pyrophosphate phosphatase OS=Mus musculus OX=10090 GN=Lhpp PE=1 SV=1	39349.7	0	76663.2	0	0	0	0	54967.3	145313	0	0	0	0	0	50995.2	44091.8	34449	0	0	0	Mus
Q80U44	Kelch-like protein 28 OS=Mus musculus OX=10090 GN=Klhl28 PE=2 SV=1	24345.3	25260.2	22344.5	19045.2	21489.1	25407.7	20906	30238.8	30054.2	20882.6	26836.8	18561.7	22477.9	22576.3	27742.4	21939.3	18693.6	25754.2	25410.7	25082.2	Mus
Q9CR68	E3 ubiquitin-protein ligase RNF14 OS=Mus musculus OX=10090 GN=Rnf14 PE=1 SV=2	249297	192366	213934	177599	237897	189998	169624	234076	356577	181513	270603	176628	182612	173757	211777	183665	180429	237248	335123	262214	Mus
Q9R0Q4	Glucoside xylosyltransferase 1 OS=Mus musculus OX=10090 GN=Gxylt1 PE=1 SV=2	18259.2	22028.1	38258.5	20746	26920.8	21383.1	26619.6	21523.3	25724.4	17956.1	36491.9	15663.3	22138.1	15579.9	23936.7	17524.7	16130.4	24848.3	16351.2	52261.2	Mus
Q8VCX5	tRNA (guanine(10)-N2)-methyltransferase homolog OS=Mus musculus OX=10090 GN=Trmt11 PE=1 SV=1	1.82274e+06	2.14345e+06	1.51774e+06	1.49371e+06	1.58916e+06	1.71736e+06	1.19593e+06	1.29781e+06	1.63245e+06	1.67397e+06	857072	1.06374e+06	1.41565e+06	1.38259e+06	1.68029e+06	1.96141e+06	1.44667e+06	1.34997e+06	1.00996e+06	1.42831e+06	Mus
B2RXR6	Peroxisomal targeting signal 1 receptor OS=Mus musculus OX=10090 GN=Pex5 PE=1 SV=2	356383	433540	228638	247060	212802	387958	539514	339355	249831	256041	302160	395706	267677	343510	268790	348437	211428	254785	376889	240177	Mus
Q9CQC9	Tricarboxylate transport protein, mitochondrial OS=Mus musculus OX=10090 GN=Slc25a1 PE=1 SV=1	39095.5	17512.1	32616.6	21811.1	0	38841.1	37396.1	34795.5	19871.8	23742.2	21738.7	12141.6	36610.3	21460.9	12721.4	34214	25998.2	15033.7	25072.8	18819.6	Mus
Q9EQI8	Protein tweety homolog 3 OS=Mus musculus OX=10090 GN=Ttyh3 PE=1 SV=1	8618.07	40858.5	0	12920.8	5816.21	0	0	0	0	0	7797.2	10847.1	14149.9	9750.19	14274.6	0	13272.1	21488.1	8568.91	12287.9	Mus
Q7TSE6	Eukaryotic translation initiation factor 2A OS=Mus musculus OX=10090 GN=Eif2a PE=1 SV=2	17972.6	74800.7	55115.2	20140.8	24261.8	23819.6	14946.2	12564.3	33501.9	13075.4	82758	20041	546777	11768.6	78873.5	51594.9	16509.7	48600.7	30104.3	49855.5	Mus
Q3SXD3	40-kDa huntingtin-associated protein OS=Mus musculus OX=10090 GN=F8a1 PE=1 SV=1	41798.8	67148.8	54498.4	65659.1	186567	116372	68945.1	50232	64005.3	58673.1	89182.2	135698	82021.6	92075.4	79010.2	67306.5	45407.7	111788	178469	240454	Mus
P17897	Acyl-CoA dehydrogenase family member 11 OS=Mus musculus OX=10090 GN=Acad11 PE=1 SV=2	113763	11197	0	0	0	0	0	0	0	0	0	0	0	0	0	0	0	0	0	0	Mus
Q99K28	Exportin-5 OS=Mus musculus OX=10090 GN=Xpo5 PE=1 SV=1	27108.7	0	27159.8	12438.5	15778.1	24792.4	12694.8	0	28614.4	9625.23	55582	51189.8	0	10151	10465.4	10374.1	13933.7	26395.2	0	54870.6	Mus
Q9JLR1	Lys-63-specific deubiquitinase BRCC36-like OS=Mus musculus OX=10090 GN=C6.1al PE=2 SV=1	0	0	9827.75	13185.3	0	0	0	38742.4	50285.7	0	0	0	46822.2	15570.1	0	0	0	0	0	19585.3	Mus
Q91Y86	DnaJ homolog subfamily C member 11 OS=Mus musculus OX=10090 GN=Dnajc11 PE=1 SV=2	725348	770844	541261	773451	1.67513e+06	646639	1.68663e+06	542357	859681	560371	710306	602777	893431	862997	750169	870798	658926	812327	677226	767730	Mus
Q9D517	Cilia- and flagella-associated protein 157 OS=Mus musculus OX=10090 GN=Cfap157 PE=1 SV=1	45555.2	30738.6	43151.8	39585.9	24811.1	42263.5	41563	48133.1	54083.2	37184.4	50663.1	33521.2	31663.9	28174.4	37563.1	30284.7	37576.2	30189.4	37868.4	38270.9	Mus
Q6PDX6	Hermansky-Pudlak syndrome 6 protein homolog OS=Mus musculus OX=10090 GN=Hps6 PE=1 SV=3	757442	688859	492089	613083	111677	439891	460145	514160	643316	605742	496608	431460	637794	590132	639270	590674	444252	699088	688638	582876	Mus
P97783	Nucleolin OS=Mus musculus OX=10090 GN=Ncl PE=1 SV=2	84111.1	330935	131605	118771	57396.4	52256.1	122119	154899	97835.6	102603	48087	102680	41220.4	83619.3	133016	47651.4	11081.1	163484	68216.5	139472	Mus
Q8R404	FAD-dependent oxidoreductase domain-containing protein 2 OS=Mus musculus OX=10090 GN=Foxred2 PE=2 SV=1	423219	1.31601e+06	796757	506107	759339	923816	831948	858758	872544	681820	947754	815660	631068	817648	785940	822365	618507	804022	921581	884115	Mus
Q00612	RB1-inducible coiled-coil protein 1 OS=Mus musculus OX=10090 GN=Rb1cc1 PE=1 SV=3	1.22095e+08	1.21716e+08	9.16279e+07	1.05371e+08	5.78736e+07	9.98616e+07	9.83017e+07	9.60164e+07	1.38962e+08	1.01719e+08	1.16511e+08	8.75826e+07	9.14937e+07	8.3555e+07	9.90498e+07	1.10622e+08	7.00204e+07	9.93727e+07	9.54754e+07	9.6137e+07	Mus
Q8BL99	Apoptotic chromatin condensation inducer in the nucleus OS=Mus musculus OX=10090 GN=Acin1 PE=1 SV=3	55394.8	82733	41721.8	31671.5	34189.1	38734.8	71280.5	19730.7	56626.8	34290.9	54096.8	23773.3	51800.6	54160.7	42653.8	38564.2	22870.9	32848.3	35373.2	39942.1	Mus
P61079	Metaxin-2 OS=Mus musculus OX=10090 GN=Mtx2 PE=1 SV=1	5.90406e+06	3.3821e+06	5.13445e+06	2.68283e+06	308986	5.30757e+06	4.31086e+06	2.94211e+06	5.32926e+06	2.97333e+06	3.47123e+06	4.77787e+06	4.00324e+06	2.84604e+06	3.13318e+06	5.72066e+06	3.18174e+06	4.08373e+06	4.12584e+06	3.44857e+06	Mus
Q8BGF6	U7 snRNA-associated Sm-like protein LSm10 OS=Mus musculus OX=10090 GN=Lsm10 PE=1 SV=1	1.80355e+06	1.61232e+06	1.53671e+06	1.43063e+06	642706	1.54761e+06	1.69982e+06	1.5633e+06	1.19995e+06	1.80759e+06	1.67384e+06	1.5342e+06	1.64198e+06	1.17408e+06	1.70638e+06	1.48158e+06	1.42099e+06	1.4006e+06	1.63961e+06	1.27234e+06	Mus
Q8R344	Translationally-controlled tumor protein OS=Mus musculus OX=10090 GN=Tpt1 PE=1 SV=1	49579.5	34876.9	32207.5	40505.6	0	66738	38802.9	47630.2	51209.4	23069.2	45238.5	36681	76085.3	37463	68671.7	62806.8	35401.6	0	42475.5	46535.3	Mus
Q3TVC7	Actin-related protein 2/3 complex subunit 5-like protein OS=Mus musculus OX=10090 GN=Arpc5l PE=1 SV=1	332297	330249	233717	255571	280555	378398	222402	253436	283585	190475	337138	298877	255930	284239	347959	362776	317461	307238	222049	387345	Mus
Q9QXN0	Paralemmin-3 OS=Mus musculus OX=10090 GN=Palm3 PE=1 SV=1	14936.3	12510.8	16349.8	7716.23	0	3100.03	12700.1	17655.2	19253	0	6307.38	0	23778.5	23610.2	0	4112.05	16762.6	0	3964.51	0	Mus
Q66X03	Exosome complex component MTR3 OS=Mus musculus OX=10090 GN=Exosc6 PE=1 SV=1	3.51103e+06	3.995e+06	2.47497e+06	2.62344e+06	2.9643e+06	2.53092e+06	3.09199e+06	3.35331e+06	3.60422e+06	2.90535e+06	3.39132e+06	2.79195e+06	3.21088e+06	2.20828e+06	3.02917e+06	2.98326e+06	2.18738e+06	3.02451e+06	3.69233e+06	2.89915e+06	Mus
Q80W47	Reactive oxygen species modulator 1 OS=Mus musculus OX=10090 GN=Romo1 PE=2 SV=1	570404	891625	599663	604628	554647	586331	703295	704152	674774	668413	792629	544140	633763	765571	706436	520202	474633	683381	557199	905169	Mus
Q91V57	Podoplanin OS=Mus musculus OX=10090 GN=Pdpn PE=1 SV=2	0	0	0	0	0	0	0	0	0	0	0	0	7457.31	0	13018.4	0	5552.76	0	0	0	Mus
P05214	RING finger protein 214 OS=Mus musculus OX=10090 GN=Rnf214 PE=1 SV=1	788910	2.10427e+06	429916	441795	226270	160304	682516	519304	409009	333558	517488	643620	659491	529030	391402	264034	161990	332081	555229	325478	Mus
P35285	E3 ubiquitin-protein ligase HUWE1 OS=Mus musculus OX=10090 GN=Huwe1 PE=1 SV=5	1.60707e+06	1.06891e+06	686562	949740	704244	915480	815480	899788	1.46928e+06	1.08691e+06	905119	1.11744e+06	718308	911147	908058	1.16175e+06	923247	760465	1.12512e+06	844466	Mus
Q80UY2	DNA-binding protein Rfx5 OS=Mus musculus OX=10090 GN=Rfx5 PE=1 SV=2	318487	156748	325674	147130	120317	246549	206260	501197	243363	246230	229768	124734	128249	94089	119365	224766	165811	151992	124141	345557	Mus
P62274	Transmembrane protein 126A OS=Mus musculus OX=10090 GN=Tmem126a PE=1 SV=1	1.17294e+06	573977	446667	297356	0	415100	536310	493899	981791	390941	341934	265647	279222	353329	675988	733960	293311	364939	424902	447500	Mus
Q08509	Barrier-to-autointegration factor OS=Mus musculus OX=10090 GN=Banf1 PE=1 SV=1	244573	126775	184434	99023	226968	194796	245244	119214	202862	232916	100348	193519	209272	82411	154492	202415	151626	181558	291604	191492	Mus
Q8R242	CDP-diacylglycerol--inositol 3-phosphatidyltransferase OS=Mus musculus OX=10090 GN=Cdipt PE=1 SV=1	14087.9	23364.5	37322	59687	56101.7	154131	77018.5	60084.9	103004	56649.7	22991.8	52805.2	24502.9	74864	85015.5	41715.4	21941.5	99799.2	56416.1	161070	Mus
P97823	Calmodulin-regulated spectrin-associated protein 1 OS=Mus musculus OX=10090 GN=Camsap1 PE=1 SV=1	1.16918e+06	2.08989e+06	1.10908e+06	956926	1.01119e+06	1.14478e+06	1.01833e+06	1.23814e+06	1.32017e+06	908339	1.40582e+06	1.29129e+06	1.18743e+06	1.15423e+06	1.06273e+06	1.1502e+06	575600	1.04216e+06	1.02452e+06	1.24009e+06	Mus
Q9CYA6	Formin-like protein 3 OS=Mus musculus OX=10090 GN=Fmnl3 PE=1 SV=2	102915	193140	64299.4	49717.3	119197	269395	70880.7	99987.5	166175	136732	194715	155789	148674	125731	113736	87705.2	69688.9	202614	146331	139948	Mus
Q6P5D8	ENSEMBL:ENSBTAP00000031900 (Bos taurus) 121 kDa protein	1.77411e+06	2.6155e+06	1.5522e+06	1.99376e+06	1.33973e+06	1.90497e+06	1.61899e+06	1.46735e+06	1.79308e+06	1.29771e+06	1.14999e+06	1.66926e+06	1.83371e+06	1.36078e+06	1.57572e+06	1.45315e+06	1.43206e+06	1.19912e+06	2.0707e+06	1.76096e+06	Mus
Q80YW5	Complement C3 OS=Mus musculus OX=10090 GN=C3 PE=1 SV=3	293075	257979	189938	259706	148153	179149	220687	209255	217993	167973	231258	232887	151546	163069	174340	177814	115669	141700	244533	208875	Mus
P70122	Nuclear pore complex protein Nup98-Nup96 OS=Mus musculus OX=10090 GN=Nup98 PE=1 SV=2	1.35723e+07	6.25052e+06	3.08636e+06	6.27899e+06	1.68326e+06	3.19319e+06	5.70915e+06	5.6881e+06	4.32874e+06	3.33843e+06	5.59615e+06	6.59496e+06	2.76769e+06	4.50044e+06	5.66405e+06	4.74842e+06	764017	5.72979e+06	6.16741e+06	4.2747e+06	Mus
Q922Q9	Translin-associated protein X OS=Mus musculus OX=10090 GN=Tsnax PE=1 SV=1	35744.7	418042	52056.8	129401	296840	15266.3	84839.9	146813	50840.2	34980.9	48794.6	57560	26322.4	71444.3	22123.6	96346.2	32056.9	164398	436524	20826.1	Mus
Q9CR60	MTOR-associated protein MEAK7 OS=Mus musculus OX=10090 GN=Meak7 PE=2 SV=1	94267.6	151946	161198	61873.9	47884.7	121753	49033.7	119970	70134.1	46575.2	182288	73056.8	103696	93217.9	83310.8	147757	139600	43443.5	91480.7	97871.8	Mus
O35598	NADH-ubiquinone oxidoreductase 75 kDa subunit, mitochondrial OS=Mus musculus OX=10090 GN=Ndufs1 PE=1 SV=2	250252	187012	117822	179592	135191	161931	247660	198729	156083	217054	287941	161857	173501	216098	295159	160280	124923	174780	193842	159350	Mus
Q9JIF7	2-oxoglutarate and iron-dependent oxygenase domain-containing protein 3 OS=Mus musculus OX=10090 GN=Ogfod3 PE=2 SV=1	7.2241e+06	8.16613e+06	4.87532e+06	4.87199e+06	5.90155e+06	5.69061e+06	5.28485e+06	5.12514e+06	6.92505e+06	5.27297e+06	6.27081e+06	5.70639e+06	5.27162e+06	5.11231e+06	5.62318e+06	5.79317e+06	3.50712e+06	4.93185e+06	6.31115e+06	5.54524e+06	Mus
Q9QXT0	Baculoviral IAP repeat-containing protein 6 OS=Mus musculus OX=10090 GN=Birc6 PE=1 SV=2	0	0	28074.2	43173.7	22524.6	34935.4	37383.1	34209.3	0	49200.4	82638.6	26245.6	0	30628.5	39000.4	35576.3	38781.1	36811.9	0	27522.3	Mus
Q9D8X2	40S ribosomal protein S23 OS=Mus musculus OX=10090 GN=Rps23 PE=1 SV=3	35986	17691.1	24196.8	17675.1	0	27667.8	24145.7	32791.8	30968.4	20942.3	23117.6	26560	11670.5	11268.5	14224.9	20573.9	20245.7	12985.9	19856.9	27431.8	Mus
Q6PB66	40S ribosomal protein S28 OS=Mus musculus OX=10090 GN=Rps28 PE=1 SV=1	687371	877949	523965	551174	478033	784377	574762	495447	600169	712577	455243	405773	1.23927e+06	664201	786400	737655	808419	599104	536567	861390	Mus
Q6PGL7	Fibrinogen beta chain OS=Mus musculus OX=10090 GN=Fgb PE=1 SV=1	88168.7	107853	34910.8	48620.4	25644.5	16215.6	52057.3	70283.6	72549.8	28894.7	54360.2	100951	92022.5	32433.2	60107.1	30859.9	5386.32	30593.5	34767.4	42716.7	Mus
Q8JZV7	Importin-8 OS=Mus musculus OX=10090 GN=Ipo8 PE=1 SV=3	586654	559931	278891	389015	294736	486328	284215	298378	340836	331201	427293	277240	234606	318457	323004	326813	293735	215524	269112	368434	Mus
Q9R0P9	Thioredoxin domain-containing protein 11 OS=Mus musculus OX=10090 GN=Txndc11 PE=1 SV=1	1223002408	1308827094	7.62085e+08	9.30629e+08	6.47101e+08	829648915	8.52542e+08	9.96656e+08	1227904436	8.43592e+08	1038027692	8.1829e+08	8.18557e+08	8.45177e+08	9.98887e+08	9.67108e+08	330150532	9.19686e+08	1019102767	8.46717e+08	Mus
Q9WUA2	Golgi apparatus membrane protein TVP23 homolog B OS=Mus musculus OX=10090 GN=Tvp23b PE=1 SV=1	319388	359476	403937	39115.6	320808	211844	437340	221016	228475	407237	364063	174004	135418	413342	318423	215598	284940	141078	149015	412820	Mus
Q99J08	CD2 antigen cytoplasmic tail-binding protein 2 OS=Mus musculus OX=10090 GN=Cd2bp2 PE=1 SV=1	16741.4	8464.17	7290.45	16516.1	2115.36	13308.7	14501.3	19440.5	5758.94	7340.14	17365.5	3886.11	6487.38	14706	1800.66	10260.9	6432.24	8389.58	15329.6	12579.5	Mus
P70695	Adenylate kinase 2, mitochondrial OS=Mus musculus OX=10090 GN=Ak2 PE=1 SV=5	418026	184582	277259	186620	228910	313195	241457	130015	257533	131784	329136	100912	307608	17515.6	280531	248078	118845	359334	177118	337366	Mus
P62996	C-1-tetrahydrofolate synthase, cytoplasmic OS=Mus musculus OX=10090 GN=Mthfd1 PE=1 SV=4	173510	212701	151918	118815	70711.6	242042	117259	145610	229898	49769	163585	177238	176830	75540.4	87434.2	109479	220359	104905	99809.5	214871	Mus
Q8R5K2	Ras-related protein Rab-5A OS=Mus musculus OX=10090 GN=Rab5a PE=1 SV=1	13618.9	9828.2	10809	1557.81	1973.85	12700	6321.72	9743.65	9185.99	8781.66	9118.68	9410.22	12614.4	10173.3	14692.4	10269.7	12289.5	10785.5	0	11706.4	Mus
Q9ES97	Fumarylacetoacetate hydrolase domain-containing protein 2A OS=Mus musculus OX=10090 GN=Fahd2 PE=1 SV=1	363313	287768	186452	274853	33092.8	272095	249212	206146	390303	230756	270756	238065	192879	274334	304983	256805	261382	203864	264463	238379	Mus
Q9JKV5	Fatty-acid amide hydrolase 1 OS=Mus musculus OX=10090 GN=Faah PE=1 SV=1	0	49315.8	0	0	37424	31719.2	0	15821.5	24035.3	0	0	0	0	0	0	0	27277.1	0	31325.9	0	Mus
Q6PD26	Cullin-associated NEDD8-dissociated protein 2 OS=Mus musculus OX=10090 GN=Cand2 PE=1 SV=2	613426	546583	548567	185588	516230	512969	291841	302170	609111	419625	495151	458995	300891	350137	390528	438078	280060	296840	282188	329538	Mus
Q6ZQ08	Aurora kinase C OS=Mus musculus OX=10090 GN=Aurkc PE=1 SV=2	2.26958e+06	3.31714e+06	7.04417e+06	1.33375e+06	1.13257e+06	2.94211e+06	1.33027e+06	1.56723e+06	2.25429e+06	7.23862e+06	2.37851e+06	1.7598e+06	1.35921e+06	1.73579e+06	1.77403e+06	1.40195e+06	1.22353e+06	1.68883e+06	1.58735e+06	1.67152e+06	Mus
P11214	Histone H2A type 2-C OS=Mus musculus OX=10090 GN=H2ac20 PE=1 SV=3	3.49459e+06	6.25521e+06	3.18322e+06	3.67406e+06	2.07516e+06	3.38331e+06	2.11615e+06	1.98282e+06	4.44887e+06	2.84886e+06	3.82583e+06	3.4931e+06	4.27778e+06	2.7473e+06	3.66518e+06	3.28958e+06	3.1799e+06	4.15957e+06	3.14444e+06	4.28952e+06	Mus
Q64520	Ubiquitin-conjugating enzyme E2 H OS=Mus musculus OX=10090 GN=Ube2h PE=1 SV=1	24764.8	22192.4	34540.2	22491.4	13749.7	26933.4	144982	38595.2	33227	22005.8	31466.3	35122.4	21327.3	22146.9	25586.6	44378.1	15240.8	23043.1	21527.4	36651.3	Mus
Q9D1E6	Deoxyribose-phosphate aldolase OS=Mus musculus OX=10090 GN=Dera PE=1 SV=1	1.37448e+06	1.82257e+06	1.62835e+06	1.05189e+06	283226	1.46971e+06	946302	1.4083e+06	1.36935e+06	801063	1.37789e+06	1.15604e+06	1.40441e+06	1.11254e+06	1.06201e+06	1.01461e+06	650206	1.13865e+06	868626	1.32134e+06	Mus
Q8R480	Transcription elongation factor A protein 1 OS=Mus musculus OX=10090 GN=Tcea1 PE=1 SV=2	1.23486e+06	986193	2.09001e+06	1.24346e+06	606104	982696	1.31845e+06	1.2706e+06	1.24609e+06	1.03214e+06	2.27253e+06	1.064e+06	1.28221e+06	891819	848360	975375	863473	1.44005e+06	2.15681e+06	1.90383e+06	Mus
P61087	Phosphatidylinositol 3-kinase regulatory subunit alpha OS=Mus musculus OX=10090 GN=Pik3r1 PE=1 SV=2	9.60303e+06	1.29734e+07	1.17461e+07	1.27144e+07	8.15829e+06	8.81141e+06	1.04299e+07	9.96471e+06	1.39905e+07	1.03277e+07	1.40256e+07	9.46286e+06	9.67885e+06	8.76066e+06	9.88431e+06	1.09515e+07	5.05872e+06	1.32904e+07	1.35834e+07	1.08664e+07	Mus
Q8R1S4	Inositol oxygenase OS=Mus musculus OX=10090 GN=Miox PE=1 SV=2	57442.8	120271	36866	34150.5	76662.6	33588.9	59222.2	56849.1	118738	70899.1	41819.6	48838.9	49398.7	81606.6	45306.9	53837.9	20327.8	50281.6	80492	26018.1	Mus
Q8BK63	FSD1-like protein OS=Mus musculus OX=10090 GN=Fsd1l PE=1 SV=2	1.26229e+06	1.38706e+06	940347	1.36399e+06	988097	1.18806e+06	1.04645e+06	2.11597e+06	1.51082e+06	1.23359e+06	1.72908e+06	960167	1.53702e+06	1.23921e+06	1.74955e+06	1.60291e+06	1.58738e+06	1.44729e+06	1.37137e+06	1.18818e+06	Mus
Q8K2Z2	Glutaredoxin-1 OS=Mus musculus OX=10090 GN=Glrx PE=1 SV=3	48213.2	64178.5	25533.6	31138.2	0	20503.3	26794.1	18050.5	34309.7	0	19187.9	0	34939.4	41147.2	45275.9	30117.3	14460	16796	28934.2	19937.7	Mus
Q9EPK7	Protein arginine N-methyltransferase 7 OS=Mus musculus OX=10090 GN=Prmt7 PE=1 SV=1	2.07951e+06	2.52913e+06	2.00279e+06	1.97977e+06	1.51879e+06	2.11878e+06	2.09989e+06	2.14863e+06	2.53944e+06	1.86938e+06	2.33479e+06	1.67023e+06	2.02733e+06	1.86629e+06	1.91592e+06	1.93411e+06	1.35842e+06	2.00799e+06	2.31584e+06	2.30518e+06	Mus
Q3TLH4	Alpha-ketoglutarate-dependent dioxygenase alkB homolog 7, mitochondrial OS=Mus musculus OX=10090 GN=Alkbh7 PE=1 SV=1	93324.8	113043	67251.3	70397	60142.5	90623.4	58413.9	67781.6	41036	79498.5	35027.4	88696.1	79312.5	58837	29957	53752.9	44338.4	65136.4	36294.5	99964.3	Mus
Q99J56	Proteasome subunit alpha type-2 OS=Mus musculus OX=10090 GN=Psma2 PE=1 SV=3	76787	93313.8	43160.4	34834.6	35584	51765.4	58339.9	31928.1	92667.7	59244.5	40435.3	47116.2	46723.8	46179.1	49309.8	66989.6	49217.5	62603.7	72456.7	56256	Mus
Q9QZ05	Proteasome subunit alpha type-3 OS=Mus musculus OX=10090 GN=Psma3 PE=1 SV=3	300808	186862	208195	211499	78788.3	137857	190873	119219	236045	279578	186775	80508.7	171441	107203	225449	272782	153243	175814	263868	127488	Mus
P62962	Sphingolipid delta(4)-desaturase DES1 OS=Mus musculus OX=10090 GN=Degs1 PE=1 SV=1	1.27146e+07	1.25996e+07	7.86052e+06	8.65602e+06	5.91228e+06	8.17868e+06	8.99636e+06	9.22082e+06	9.54901e+06	8.60628e+06	9.60158e+06	6.37724e+06	7.58579e+06	7.31586e+06	8.83e+06	7.63419e+06	4.06362e+06	7.80457e+06	9.4138e+06	7.55244e+06	Mus
P52825	Mitofusin-1 OS=Mus musculus OX=10090 GN=Mfn1 PE=1 SV=3	4.80693e+06	4.71297e+06	2.8149e+06	4.05655e+06	3.15974e+06	3.00607e+06	3.67886e+06	4.85811e+06	4.54176e+06	3.30284e+06	4.87642e+06	3.04543e+06	2.78002e+06	3.11468e+06	3.85888e+06	4.05507e+06	3.12934e+06	2.84781e+06	4.36377e+06	5.20278e+06	Mus
Q99K43	Charged multivesicular body protein 2a OS=Mus musculus OX=10090 GN=Chmp2a PE=1 SV=1	6.19015e+06	3.81624e+06	4.52395e+06	4.36149e+06	2.22859e+06	4.27766e+06	4.92923e+06	3.78194e+06	4.40397e+06	3.73008e+06	4.62674e+06	3.58303e+06	2.16852e+06	2.91299e+06	5.30318e+06	4.14066e+06	542871	4.34048e+06	3.65403e+06	4.79174e+06	Mus
P68040	Inorganic pyrophosphatase OS=Mus musculus OX=10090 GN=Ppa1 PE=1 SV=1	1.31981e+07	1.31001e+07	1.42581e+07	7.6486e+06	7.827e+06	8.78565e+06	8.50493e+06	1.65321e+07	1.62459e+07	6.58686e+06	1.6303e+07	7.45753e+06	8.38158e+06	1.4491e+07	8.05004e+06	6.80927e+06	5.43245e+06	1.91756e+07	9.43145e+06	1.51856e+07	Mus
Q6NVF9	Histone H2A type 3 OS=Mus musculus OX=10090 GN=H2aw PE=1 SV=3	5840.11	3617.68	4169.4	3378.07	0	5720.16	3169.09	3337.3	4682.27	2493.15	3758.72	2810.44	2617.72	3662.69	3531.71	3025	5438.32	3440.73	3283.73	6418.13	Mus
Q5ND04	Glomulin OS=Mus musculus OX=10090 GN=Glmn PE=1 SV=1	19880.5	0	11445.5	6554.85	5032.77	9288.24	8949.26	13112.7	15606.3	17263.2	16560.3	15829	7773.3	6616.53	7434.61	22166.3	3549.08	6471.06	11624.1	11090.7	Mus
O35864	Dehydrogenase/reductase SDR family member 7B OS=Mus musculus OX=10090 GN=Dhrs7b PE=1 SV=1	8.07176e+06	6.29668e+06	5.02798e+06	7.13398e+06	4.7389e+06	6.39179e+06	5.46093e+06	7.06792e+06	7.61501e+06	6.06882e+06	7.30539e+06	4.65766e+06	5.13635e+06	5.55533e+06	6.02523e+06	6.16646e+06	5.02705e+06	5.20548e+06	6.55094e+06	6.7945e+06	Mus
Q9WV98	Cyclin-dependent kinase 1 OS=Mus musculus OX=10090 GN=Cdk1 PE=1 SV=3	264142	298070	241556	306770	236039	323960	372588	249820	281180	311959	253691	250327	261055	208251	269725	246451	309330	293631	340923	280852	Mus
A2A8U2	28S ribosomal protein S27, mitochondrial OS=Mus musculus OX=10090 GN=Mrps27 PE=1 SV=2	9308.25	9739.5	9741.63	19136.1	25382.8	21833.2	11857.9	19244.8	19226.6	13609.7	0	9251.49	7882.55	24055.7	0	13974.2	17072.5	8810.25	0	21270.2	Mus
Q8K221	60S ribosomal protein L23a OS=Mus musculus OX=10090 GN=Rpl23a PE=1 SV=1	0	23552.6	26425.3	0	0	0	14211.6	8481.52	12783.6	0	0	8163.97	0	9567.99	12751.7	0	8179.85	11205.2	0	0	Mus
Q9EQU5	HEAT repeat-containing protein 6 OS=Mus musculus OX=10090 GN=Heatr6 PE=1 SV=1	0	262930	272422	115505	170906	153336	0	0	167091	115323	117981	0	0	141342	200711	0	0	153174	94731.1	0	Mus
Q8BH69	Glyoxylate reductase/hydroxypyruvate reductase OS=Mus musculus OX=10090 GN=Grhpr PE=1 SV=1	78377.9	74825.4	29319.8	36624.6	25715.7	27684.5	27816.5	31152.8	17763.2	27051	41301.1	15409.5	22335.4	55753.7	31066.5	30230.9	31083.6	30090	27920.3	34287.7	Mus
P11352	ATPase WRNIP1 OS=Mus musculus OX=10090 GN=Wrnip1 PE=1 SV=2	299767	655460	214337	513847	446791	326449	573242	550735	620786	617666	800122	565546	536518	568573	422534	576177	134435	448979	486121	766022	Mus
Q8JZN5	Threonine--tRNA ligase, mitochondrial OS=Mus musculus OX=10090 GN=Tars2 PE=1 SV=1	231739	237989	259529	144746	323464	222966	230956	91432.8	164987	101001	143014	223426	175513	199086	90949.4	234516	252291	197244	185727	197337	Mus
Q9WUR9	Ubiquitin-like protein 7 OS=Mus musculus OX=10090 GN=Ubl7 PE=1 SV=2	1.04309e+07	1.2242e+07	8.32024e+06	8.56269e+06	6.88749e+06	9.39712e+06	1.06902e+07	9.49214e+06	9.68952e+06	9.70055e+06	1.20329e+07	8.76083e+06	7.85285e+06	8.06113e+06	8.05417e+06	8.85612e+06	7.73485e+06	7.81649e+06	8.42652e+06	9.74797e+06	Mus
Q60902	60 kDa heat shock protein, mitochondrial OS=Mus musculus OX=10090 GN=Hspd1 PE=1 SV=1	659601	425844	263485	551913	409090	513894	433913	348227	782443	584477	431916	309552	370664	351175	425720	472488	309858	296863	552604	455276	Mus
Q99LM2	Peptidyl-prolyl cis-trans isomerase H OS=Mus musculus OX=10090 GN=Ppih PE=1 SV=1	5912.39	7145.68	6567.86	6578.8	621120	9243.9	11224.9	7388	6721	6389.57	7342.87	9733.8	6227.74	8046.95	5096.33	7125.73	6525.94	7216.14	8878.45	10617.3	Mus
P56135	Nuclear valosin-containing protein-like OS=Mus musculus OX=10090 GN=Nvl PE=1 SV=1	384248	134733	218930	184212	165933	275039	204293	216991	263706	205492	230220	217422	200411	204602	230394	238679	174755	108081	247528	120211	Mus
Q8CCP0	Ras GTPase-activating-like protein IQGAP1 OS=Mus musculus OX=10090 GN=Iqgap1 PE=1 SV=2	25505.9	23115.9	21853.5	25430.9	0	24745.1	20403.9	19989.2	31932.6	17821.2	25071.6	15785.9	12419.7	24032.8	25622	24673.8	16882.9	35686	23208.2	23457.8	Mus
Q9D2V7	N-alpha-acetyltransferase 30 OS=Mus musculus OX=10090 GN=Naa30 PE=1 SV=2	195653	165355	216614	90987.7	97648.6	158026	113252	176866	243662	390125	198380	165458	58740.4	93784	96107.4	146567	139805	369785	123983	171294	Mus
P56371	Translocon-associated protein subunit gamma OS=Mus musculus OX=10090 GN=Ssr3 PE=1 SV=1	1.24173e+06	1.38282e+06	872405	995156	462129	832642	2.94233e+06	1.85742e+06	978110	896558	1.03701e+06	1.107e+06	1.10549e+06	726170	1.31151e+06	1.15215e+06	824478	1.21295e+06	1.13963e+06	739093	Mus
Q99JX4	L-xylulose reductase OS=Mus musculus OX=10090 GN=Dcxr PE=1 SV=2	252804	296184	176144	116584	117758	173094	126195	165696	109229	115214	189321	132469	94545.5	103505	168728	173287	130648	269962	162882	185556	Mus
Q8VC57	Cytochrome b5 OS=Mus musculus OX=10090 GN=Cyb5a PE=1 SV=2	16155.5	22530.6	17635.4	22095	9499.27	17871.5	28440.2	10606.3	18625.2	31835.5	27030.8	25835.8	25315.2	32358.3	28581.7	15575.4	13175.6	24477.3	28602.9	31179.2	Mus
O35218	Peroxiredoxin-5, mitochondrial OS=Mus musculus OX=10090 GN=Prdx5 PE=1 SV=2	93514.9	212440	101151	181280	188769	125076	74607.9	45684.1	27624.4	62340.9	157171	71683.2	128789	75891.8	77071.5	129128	49601.2	78203.6	137987	45974.8	Mus
Q61739	F-actin-capping protein subunit alpha-2 OS=Mus musculus OX=10090 GN=Capza2 PE=1 SV=3	169113	146783	85461.4	100946	78074.8	99995.8	85243.9	72847.1	74589	97912.1	195189	49722.5	115166	70406.8	95229.4	144325	13077.8	68384.2	139371	122211	Mus
Q9Z224	Succinyl-CoA:3-ketoacid coenzyme A transferase 1, mitochondrial OS=Mus musculus OX=10090 GN=Oxct1 PE=1 SV=1	46321.6	60515.7	59873.8	56789.2	27591.4	32599.1	46977.6	20761	56379.6	43345.2	44084.1	41680	54678.4	45185.3	50724.1	57506.2	26334.8	46154.1	57372.9	68412.9	Mus
Q8BUY5	Protein SEC13 homolog OS=Mus musculus OX=10090 GN=Sec13 PE=1 SV=3	0	40667.6	0	0	0	0	8348.51	0	29509.6	0	0	0	0	14325	0	18963.6	0	0	7713.13	14437.2	Mus
Q7TPX8	Beta-2-glycoprotein 1 OS=Mus musculus OX=10090 GN=Apoh PE=1 SV=1	112019	26422.5	23044.8	22001.2	0	20364.7	22318.3	9457.07	20805.7	11456.3	18821.1	13016.3	0	17614.4	13104.9	22934.8	18180.6	0	15178	15215	Mus
O70439	Transcription initiation factor IIB OS=Mus musculus OX=10090 GN=Gtf2b PE=1 SV=1	10091.6	22790.4	20254.9	22849.1	0	17855.3	22017.5	24939.3	18488.6	10431.1	24497.2	19555.7	19928.4	8757.31	21493.4	20453.4	16795	6872.71	10000.9	30359.5	Mus
O09117	Anaphase-promoting complex subunit 4 OS=Mus musculus OX=10090 GN=Anapc4 PE=1 SV=1	1.89053e+06	1.86226e+06	1.35206e+06	2.35553e+06	0	1.74043e+06	2.50342e+06	1.75481e+06	2.42337e+06	2.0203e+06	1.48432e+06	1.43101e+06	2.1769e+06	1.45719e+06	2.03858e+06	1.58421e+06	1.85834e+06	2.65195e+06	1.89243e+06	1.95884e+06	Mus
Q9Z2A7	Securin OS=Mus musculus OX=10090 GN=Pttg1 PE=1 SV=1	123588	68151.6	61611.3	0	46054	110220	42868.3	212959	54642.2	51356.3	184938	139236	28688.5	41509.5	86570.7	170720	13876.6	99726.5	107454	144179	Mus
Q91ZR2	Triokinase/FMN cyclase OS=Mus musculus OX=10090 GN=Tkfc PE=1 SV=1	169124	228481	266217	217283	144382	267131	312332	189757	318483	198303	236242	254542	253803	305740	256396	181808	205805	247350	161764	176698	Mus
Q3TIU4	Calreticulin OS=Mus musculus OX=10090 GN=Calr PE=1 SV=1	21615.5	32796.7	14081.6	15109.9	0	8200.52	0	0	0	0	16881.4	0	23568.4	0	0	0	8748.73	13002.3	14170.8	19526.7	Mus
Q925I1	Lysocardiolipin acyltransferase 1 OS=Mus musculus OX=10090 GN=Lclat1 PE=1 SV=2	218839	127488	155087	180678	25409.9	86733.1	169643	82566.8	86120	101663	156102	89799.2	112472	74206.4	153241	40645	71188.9	183047	154031	161650	Mus
Q80X90	Actin-like protein 6A OS=Mus musculus OX=10090 GN=Actl6a PE=1 SV=2	2.08165e+07	1.13016e+08	1.03294e+07	1.32599e+07	8.28793e+06	1.31162e+07	1.16143e+07	9.29931e+06	1.24682e+07	9.83967e+06	1.02767e+07	1.06365e+07	8.61706e+06	9.84947e+06	1.59713e+07	1.15419e+07	7.82672e+06	9.41457e+06	1.13211e+07	8.37031e+06	Mus
Q61216	NFU1 iron-sulfur cluster scaffold homolog, mitochondrial OS=Mus musculus OX=10090 GN=Nfu1 PE=1 SV=2	48880.2	35379.7	15117.9	14444.7	19338	30439.8	21141.3	25900.4	32698.6	27778.3	43175.3	13738.4	13645.7	13008.4	16910.5	19541.6	20527.7	8247.98	19760.5	16804.6	Mus
Q8BVF2	Golgin subfamily A member 2 OS=Mus musculus OX=10090 GN=Golga2 PE=1 SV=3	9476.91	0	5485.77	0	0	11650.1	8907.29	8643.08	13531.9	8372.05	8906.9	8874.21	0	0	0	0	10188.7	0	0	8664.56	Mus
P97461	SWI/SNF-related matrix-associated actin-dependent regulator of chromatin subfamily A member 5 OS=Mus musculus OX=10090 GN=Smarca5 PE=1 SV=1	523188	687943	127143	270075	81737.7	421691	537641	507626	396699	321303	388724	370935	176624	406193	363096	280949	210730	214557	109072	305133	Mus
O88559	Lysosomal cobalamin transport escort protein LMBD1 OS=Mus musculus OX=10090 GN=Lmbrd1 PE=1 SV=1	266269	239585	126209	129507	150621	166105	111894	146592	163228	147543	142506	105289	131612	85483.2	168228	186062	131734	89030.2	212262	177275	Mus
P42925	Eukaryotic translation initiation factor 2 subunit 3, X-linked OS=Mus musculus OX=10090 GN=Eif2s3x PE=1 SV=2	246897	140436	179120	177417	111144	188545	137404	104455	209892	81065	156121	128727	105316	92377.6	239261	125015	175249	121388	129007	166072	Mus
Q3TGF2	E3 ubiquitin-protein ligase RNF213 OS=Mus musculus OX=10090 GN=Rnf213 PE=1 SV=2	398304	257064	208435	211874	476871	69663	84156.7	22010.2	233496	257043	187416	177156	77812.3	183319	78537.6	554425	27531.4	274368	166412	98501.6	Mus
Q8VD66	Malonyl-CoA decarboxylase, mitochondrial OS=Mus musculus OX=10090 GN=Mlycd PE=1 SV=1	9173.8	9913.87	10888.8	8315.4	14019.1	11663.8	12905.9	17182.7	13147.7	15739.1	14046.4	12522.4	13793.1	12787.8	13907.3	19805.2	11296.8	15011.6	10489.8	15977.6	Mus
Q8BKE6	Biorientation of chromosomes in cell division protein 1 OS=Mus musculus OX=10090 GN=Bod1 PE=3 SV=1	25694.7	45013.2	24515.1	25478.7	32413.6	95288.7	14258.6	58202.3	17557.7	43325.1	35183.2	15794.4	39226.2	55312.5	20877.7	23847.4	93076.5	103449	0	26135.6	Mus
Q9CWM4	Transmembrane protein 43 OS=Mus musculus OX=10090 GN=Tmem43 PE=1 SV=1	2.46582e+06	3.52596e+06	2.31334e+06	2.13701e+06	2.22768e+06	2.0694e+06	1.67041e+06	2.43054e+06	2.44773e+06	1.4201e+06	2.59982e+06	2.11884e+06	2.19388e+06	2.25546e+06	1.64868e+06	1.7308e+06	1.70613e+06	2.54e+06	2.37043e+06	1.29455e+06	Mus
Q6ZPJ3	RNA-binding protein 8A OS=Mus musculus OX=10090 GN=Rbm8a PE=1 SV=4	1.71702e+06	2.00634e+06	1.61205e+06	1.51e+06	1.05408e+06	1.73675e+06	1.51675e+06	1.62768e+06	2.37272e+06	2.0209e+06	1.89311e+06	1.37762e+06	1.8381e+06	1.44935e+06	1.86956e+06	2.04811e+06	1.24991e+06	2.40543e+06	1.71347e+06	2.51008e+06	Mus
Q8BGV7	Dual specificity protein phosphatase 14 OS=Mus musculus OX=10090 GN=Dusp14 PE=2 SV=2	35506.1	75940.7	0	96438.2	35276.8	0	25542.2	45467.1	36051.8	37653.2	26580.8	26904.5	28125.7	28991.8	0	38744.8	21788.2	18358.7	22710.9	31808.5	Mus
Q99MR6	SWISS-PROT:P00698 Hen egg lysozyme C precursor	0	18632.7	38825	7660.24	9670.13	25814	12808.3	0	0	20198.8	14732	0	25008.2	15836.8	26167.1	10938.4	19566.3	8565.04	13834.2	36641.9	Mus
P69566	Calponin-3 OS=Mus musculus OX=10090 GN=Cnn3 PE=1 SV=1	157010	135343	107163	147017	176089	163979	78052.6	85563.5	109586	74197.4	327383	119958	180187	95760.1	76573.7	315452	57711.1	156210	84713.1	121387	Mus
Q7TPX9	Apolipoprotein C-I OS=Mus musculus OX=10090 GN=Apoc1 PE=1 SV=1	7321.75	36178.1	24169.8	0	0	0	0	0	0	0	0	18285.8	0	3671.8	5735.18	16067.8	11388.6	0	5036.52	4621.67	Mus
Q8VI95	Probable inactive 1-aminocyclopropane-1-carboxylate synthase-like protein 2 OS=Mus musculus OX=10090 GN=Accsl PE=2 SV=1	8.64533e+06	1.01293e+07	5.39818e+06	5.65349e+06	2.944e+06	5.04846e+06	5.8764e+06	5.28695e+06	9.08205e+06	4.91966e+06	7.67596e+06	5.40361e+06	6.36263e+06	5.67271e+06	6.71537e+06	9.16023e+06	3.46137e+06	6.48451e+06	6.30578e+06	7.01171e+06	Mus
Q5SSW2	Cytoskeleton-associated protein 2 OS=Mus musculus OX=10090 GN=Ckap2 PE=1 SV=1	42686.4	45989.7	29763.1	31573.2	45952	52077.7	37308.1	58435.7	57700.8	40690.8	47861.7	39874.3	41218.4	53820.8	45013.9	46192.7	30424	32078	34346.2	48317.1	Mus
Q9Z2G9	Sorting nexin-27 OS=Mus musculus OX=10090 GN=Snx27 PE=1 SV=2	391445	0	284367	134962	73998.9	164589	117964	210517	236810	205336	217921	157861	169218	75413.5	86666.9	266444	77678.3	93443.9	277279	165910	Mus
Q9DB77	UTP--glucose-1-phosphate uridylyltransferase OS=Mus musculus OX=10090 GN=Ugp2 PE=1 SV=3	3.43636e+06	4.04216e+06	2.91894e+06	2.49176e+06	2.34654e+06	3.11486e+06	2.47055e+06	2.41441e+06	3.15567e+06	2.78966e+06	2.82143e+06	3.68727e+06	2.29232e+06	2.08053e+06	3.72605e+06	2.58591e+06	2.66879e+06	3.11929e+06	2.49035e+06	2.60289e+06	Mus
Q8CGC4	Liprin-beta-2 OS=Mus musculus OX=10090 GN=Ppfibp2 PE=1 SV=3	9.64334e+06	9.57102e+06	6.7729e+06	5.48566e+06	5.15218e+06	7.58713e+06	7.5872e+06	6.31105e+06	1.16399e+07	4.74204e+06	8.26546e+06	6.94172e+06	7.7942e+06	6.77236e+06	5.45178e+06	6.67987e+06	7.71966e+06	6.72069e+06	6.00432e+06	7.16761e+06	Mus
Q62261	Ankyrin repeat domain-containing protein 27 OS=Mus musculus OX=10090 GN=Ankrd27 PE=1 SV=2	200718	171047	99527.1	128109	49677.6	101485	142076	114380	167063	137862	152555	134264	97418.3	144465	195742	173236	119699	150553	160107	130575	Mus
Q9QYY8	Poly(rC)-binding protein 1 OS=Mus musculus OX=10090 GN=Pcbp1 PE=1 SV=1	3.18774e+06	6.48368e+06	2.59922e+06	2.47762e+06	3.39422e+06	2.89855e+06	2.1437e+06	2.38977e+06	2.94414e+06	2.2587e+06	3.97556e+06	3.40682e+06	2.86261e+06	4.02786e+06	3.49562e+06	2.58808e+06	1.67278e+06	2.48111e+06	3.40936e+06	2.21977e+06	Mus
E9Q7G0	Cytohesin-2 OS=Mus musculus OX=10090 GN=Cyth2 PE=1 SV=2	238490	305022	340296	309912	51449.3	364527	258563	353356	419354	216669	317082	187892	277724	294315	241341	406597	210812	271116	252113	326168	Mus
P09528	Phospholipase DDHD2 OS=Mus musculus OX=10090 GN=Ddhd2 PE=1 SV=3	39345.1	24471.4	12271.9	0	0	0	0	15128.1	47203.4	15082.6	0	17193.9	0	27265.9	23111.9	21013.4	0	5367.61	18019.2	17672.2	Mus
P59017	B-lymphocyte antigen CD20 OS=Mus musculus OX=10090 GN=Ms4a1 PE=1 SV=1	62265.2	43731.8	38152.1	28502.6	778.469	69122.8	50072.7	39299.9	56470.7	48935.1	43036.6	41687.2	20960.2	34756.8	46396.6	30604	40645.4	39795.3	36783.5	51940.7	Mus
Q8C8T8	Isocitrate dehydrogenase [NAD] subunit gamma 1, mitochondrial OS=Mus musculus OX=10090 GN=Idh3g PE=1 SV=1	12375	10238.6	15092.1	16259.5	8377.01	17765.6	0	13692.9	12547.6	14989	21539.9	17158.1	12573.1	12181.7	14894.3	15354.1	8092.21	13558.8	9870.42	18790	Mus
Q9D8B7	Small glutamine-rich tetratricopeptide repeat-containing protein alpha OS=Mus musculus OX=10090 GN=Sgta PE=1 SV=2	24171.9	39691.2	38342.4	32403.7	0	31638.4	45996.6	28388.8	27882.4	34727.3	45050.4	31844	25489.1	31664.3	25772.6	39511.2	23601.3	26775.3	24318.4	31347.6	Mus
Q60598	Inorganic pyrophosphatase 2, mitochondrial OS=Mus musculus OX=10090 GN=Ppa2 PE=1 SV=1	517099	633566	603731	485914	325881	586263	817659	426104	611031	477095	822897	534038	588577	446985	654711	622671	455587	546110	387300	728810	Mus
Q8R1N4	Rho GDP-dissociation inhibitor 1 OS=Mus musculus OX=10090 GN=Arhgdia PE=1 SV=3	142097	36886.2	39238.3	130024	6019.91	4339.57	108921	47600.8	75065.4	78432.8	51382.2	4161.73	27475.1	34651	73076.3	37416.4	38019	20720.8	101878	75214.6	Mus
A2ALU4	DNA damage-binding protein 2 OS=Mus musculus OX=10090 GN=Ddb2 PE=1 SV=1	84503.6	49159.4	47950.6	61876.7	44149.4	44868.9	33079.8	48157	34740.2	38584	104051	41212.5	40509.7	64626.7	34753.2	65952.4	39992.4	51789.5	30368.9	38272.3	Mus
E9Q649	Protein pelota homolog OS=Mus musculus OX=10090 GN=Pelo PE=1 SV=3	171760	115934	73507.9	155827	172918	98990.5	154511	191122	201023	183367	148475	175014	80930.6	123673	126739	123163	85233.5	102126	142273	90142.5	Mus
Q99MN1	Mediator of RNA polymerase II transcription subunit 1 OS=Mus musculus OX=10090 GN=Med1 PE=1 SV=2	535100	299826	254568	377717	353411	260540	412660	365141	511514	362231	523550	355588	290487	262780	324097	399842	377604	342287	397272	347240	Mus
Q8BL66	KATNB1-like protein 1 OS=Mus musculus OX=10090 GN=Katnbl1 PE=2 SV=1	1.29736e+07	1.42401e+07	1.28333e+07	1.3972e+07	5.50092e+06	1.15011e+07	1.40007e+07	1.28962e+07	1.31579e+07	1.0183e+07	1.20309e+07	1.09879e+07	1.50741e+07	1.01649e+07	1.17585e+07	1.01097e+07	1.21568e+07	1.23825e+07	1.27079e+07	1.22054e+07	Mus
P84244	MAGUK p55 subfamily member 5 OS=Mus musculus OX=10090 GN=Mpp5 PE=1 SV=1	2.31521e+06	1802953	2.22683e+06	1.70378e+06	921992	1.3622e+06	2.13425e+06	1.72035e+06	1.86834e+06	1.33747e+06	2.15436e+06	1.02955e+06	1.71205e+06	1.03637e+06	1.1218e+06	1626385	985318	1.7735e+06	1.60733e+06	1.73981e+06	Mus
Q8BY89	Cytochrome b-c1 complex subunit 9 OS=Mus musculus OX=10090 GN=Uqcr10 PE=1 SV=1	109893	128619	44473.8	79412.6	38679.8	113663	92241.6	104921	31154.2	77017.3	99668.5	67127.6	29322.9	43453.4	71759.9	37536.7	77136.6	53080.5	97150.9	58410.5	Mus
P62911	NADH dehydrogenase [ubiquinone] iron-sulfur protein 4, mitochondrial OS=Mus musculus OX=10090 GN=Ndufs4 PE=1 SV=3	307014	381921	233541	205915	121561	252143	222751	224739	290088	191187	191161	196687	135691	283909	323723	241632	137272	191760	168579	210268	Mus
Q8VBV7	Nuclear autoantigenic sperm protein OS=Mus musculus OX=10090 GN=Nasp PE=1 SV=2	2.58159e+06	2.5006e+06	1.60203e+06	2.1508e+06	2.51331e+06	1.9669e+06	2.13188e+06	2.58804e+06	2.34719e+06	2.38317e+06	2.55846e+06	2.47232e+06	2.60062e+06	2.02849e+06	2.3316e+06	2.18792e+06	1.9142e+06	1.96492e+06	2.90041e+06	2.26441e+06	Mus
Q99LC8	Hippocalcin-like protein 1 OS=Mus musculus OX=10090 GN=Hpcal1 PE=1 SV=2	2.51066e+06	2.82126e+06	2.15807e+06	2.27007e+06	554211	2.02674e+06	1.88193e+06	1.91666e+06	2.10784e+06	2.27909e+06	1.81337e+06	2.46581e+06	3.69832e+06	2.00359e+06	1.68495e+06	2.04309e+06	1.11186e+06	2.41845e+06	2.77026e+06	1.88398e+06	Mus
P49282	60S ribosomal protein L18a OS=Mus musculus OX=10090 GN=Rpl18a PE=1 SV=1	290084	458068	186097	254036	233680	356899	307219	203664	411833	190075	283326	169774	251817	171401	122499	344795	176368	248613	277726	161770	Mus
P61922	Enoyl-[acyl-carrier-protein] reductase, mitochondrial OS=Mus musculus OX=10090 GN=Mecr PE=1 SV=2	5536.15	0	0	10189.9	13153.8	0	0	0	16602.4	0	44366.6	0	8019.73	0	6708.8	37660.4	0	0	0	11042.8	Mus
Q60760	Eukaryotic translation elongation factor 1 epsilon-1 OS=Mus musculus OX=10090 GN=Eef1e1 PE=1 SV=1	0	0	0	0	0	0	0	0	17433.2	0	0	0	0	0	4803.17	0	0	0	0	0	Mus
O88986	Alpha-endosulfine OS=Mus musculus OX=10090 GN=Ensa PE=1 SV=1	1.3585e+06	1.68559e+06	1.29454e+06	1.78463e+06	1.11869e+06	2.05328e+06	1.57033e+06	1.87407e+06	2.14734e+06	1.75777e+06	2.10281e+06	976852	1.45981e+06	1.34801e+06	1.70478e+06	1.39765e+06	1.55998e+06	1.07733e+06	939847	1.4988e+06	Mus
Q923B0	ATP-citrate synthase OS=Mus musculus OX=10090 GN=Acly PE=1 SV=1	0	0	94010.8	0	130659	0	57664.4	70199.3	0	0	0	40523.2	133397	0	117687	111217	0	111600	0	0	Mus
Q6S5C2	V-type proton ATPase 116 kDa subunit a2 OS=Mus musculus OX=10090 GN=Atp6v0a2 PE=1 SV=2	0	7039.74	6363.52	7620.57	6727.81	0	8727.75	9907.38	0	6463.76	8928.69	6642.07	8105.87	5843.7	5870.04	4889.56	6244.75	6307.47	7001.34	6617.25	Mus
Q6ZWQ7	Acyl carrier protein, mitochondrial OS=Mus musculus OX=10090 GN=Ndufab1 PE=1 SV=1	282846	290495	239329	293343	0	295881	181335	196321	294125	247422	133714	331552	274792	393114	107302	105438	241057	352446	223300	123922	Mus
O89079	Thioredoxin-related transmembrane protein 4 OS=Mus musculus OX=10090 GN=Tmx4 PE=1 SV=2	2.45042e+06	2.69041e+06	2.08352e+06	855655	1.16411e+06	1.07672e+06	1.14714e+06	1.01397e+06	1.66428e+06	928945	805337	1.02386e+06	1.31158e+06	944711	872529	798301	913280	1.06147e+06	1.50626e+06	893353	Mus
Q99JR1	Calcineurin B homologous protein 1 OS=Mus musculus OX=10090 GN=Chp1 PE=1 SV=2	0	0	0	0	9268.7	0	14934.8	12902.9	0	0	0	0	0	0	0	0	0	0	0	0	Mus
P0C242	Calmodulin-regulated spectrin-associated protein 3 OS=Mus musculus OX=10090 GN=Camsap3 PE=1 SV=1	4565.99	5095.83	4320.37	4108.18	0	4590.55	6937.77	3847.06	4204.81	4032.78	4809.28	4292.77	5618.17	4356.56	4078.27	4118.12	3797.37	4571.28	3938.88	3432.66	Mus
Q9D7P6	Apoptosis-inducing factor 1, mitochondrial OS=Mus musculus OX=10090 GN=Aifm1 PE=1 SV=1	423757	326409	346527	330626	181288	239224	387715	337790	417034	337390	313344	286212	268780	285813	489043	304022	340469	294613	339571	402831	Mus
P46467	Peroxiredoxin-4 OS=Mus musculus OX=10090 GN=Prdx4 PE=1 SV=1	29684.5	346068	20260.6	722464	113460	176936	222044	24758.4	374641	70240.6	143370	155441	126225	262559	337026	82241.5	52575.8	118827	79643.2	2.82515e+06	Mus
Q80UX8	Zinc transporter 3 OS=Mus musculus OX=10090 GN=Slc30a3 PE=1 SV=1	95735.8	0	41023.1	32220.6	47875.8	26776.4	0	0	0	71714.5	0	0	0	24019.5	25179.2	44665	24834.4	0	55555.9	0	Mus
Q9CRD2	116 kDa U5 small nuclear ribonucleoprotein component OS=Mus musculus OX=10090 GN=Eftud2 PE=1 SV=1	37164	10684.9	45792.4	59762.8	29460.8	12785	54737.2	33634.4	0	43833.8	45755.8	46536.3	41316	51761.6	60271.6	16271.8	15554.7	10416.2	10063.8	50381.7	Mus
P29351	IgE-binding protein OS=Mus musculus OX=10090 GN=Iap PE=2 SV=1	36350.1	46607.8	121267	30194.1	37827.4	49963.7	59961.6	81149	73897	44164.7	131655	23513.5	91492.6	24619.4	29065.9	80075.4	6165.62	120747	68447.3	112927	Mus
Q8BT07	Zinc finger ZZ-type and EF-hand domain-containing protein 1 OS=Mus musculus OX=10090 GN=Zzef1 PE=1 SV=2	156720	153264	101332	107237	105296	137102	92725.8	84611.6	133118	29986.6	69720.4	124090	115680	97415.2	196334	161633	63306.8	92525.4	70200.7	96818.7	Mus
Q9ES56	Catenin alpha-1 OS=Mus musculus OX=10090 GN=Ctnna1 PE=1 SV=1	91557	81516.6	87980.1	66078.1	46651.1	49431.7	66062.9	0	81425.3	85841.6	64305.8	59140.3	78333.7	61907.9	74493.6	59100	51476.2	79430.8	79107.2	71201.8	Mus
Q8BRU6	Elongation factor 1-gamma OS=Mus musculus OX=10090 GN=Eef1g PE=1 SV=3	25371.8	79586.5	29089.7	79821.8	12240.7	89942	13419.9	31620.9	40713	16406.3	29551	21732.5	58724.4	24717.1	61684	41401.5	38820.2	61126.8	16994.2	21903.6	Mus
O55135	Basigin OS=Mus musculus OX=10090 GN=Bsg PE=1 SV=2	425519	173430	403564	359737	583758	148807	540121	433843	220964	375709	158014	446775	367843	269936	487745	488933	228223	439934	93437.8	400708	Mus
Q9D4B2	Peptidyl-prolyl cis-trans isomerase D OS=Mus musculus OX=10090 GN=Ppid PE=1 SV=3	5226.5	4675.76	3041.34	2965.89	0	7045.95	6551.83	7439.52	8969.23	2606.21	0	8388.5	3861.39	3071.39	6446.63	3127.48	3120.07	4376.15	3328.06	5382.95	Mus
Q9ERU9	Ubiquitin carboxyl-terminal hydrolase 2 OS=Mus musculus OX=10090 GN=Usp2 PE=1 SV=2	262589	389756	31527.8	19662.1	12877.3	81384.6	22694.1	19972.7	38082	163905	31709.5	34857.4	118005	130602	19162.1	210210	20009.9	24715.7	21222.1	38785.6	Mus
Q7TMM9	Ras-related C3 botulinum toxin substrate 3 OS=Mus musculus OX=10090 GN=Rac3 PE=1 SV=1	4.70875e+06	6.16233e+06	6.06358e+06	4.24361e+06	2658118	4.57022e+06	6.9887e+06	5172390	4.54177e+06	5.85606e+06	5.21007e+06	5.28087e+06	4.1711e+06	4.38137e+06	3.47653e+06	4.75535e+06	2.88329e+06	5.07502e+06	3.98122e+06	5442698	Mus
Q9JL35	ADP-ribosylation factor-like protein 6 OS=Mus musculus OX=10090 GN=Arl6 PE=1 SV=1	0	0	43443.3	0	0	0	18494.2	0	12764.9	20245.6	0	13860	0	0	8968.63	0	14873.3	0	0	0	Mus
P35293	Golgi pH regulator OS=Mus musculus OX=10090 GN=Gpr89a PE=1 SV=2	376079	487921	315693	219389	457961	217781	166320	256933	598865	326338	134719	379870	265626	171388	246077	251661	216484	348541	262563	36138.6	Mus
Q60855	Small integral membrane protein 8 OS=Mus musculus OX=10090 GN=Smim8 PE=1 SV=1	15996	0	6903.94	11660.7	0	0	7954.29	0	0	11492.2	11225.5	6193.7	9822.68	8495.69	0	5161.96	0	0	14232.3	0	Mus
Q9JMG1	Eukaryotic translation initiation factor 4 gamma 1 OS=Mus musculus OX=10090 GN=Eif4g1 PE=1 SV=1	0	86455.8	51612.3	155768	51209.4	79703.5	98127.5	73422.5	77683.1	20891.6	101355	90071.2	55404	54031	83184.8	46550.6	32321.2	79817.4	60934.5	0	Mus
Q8K4Z3	Protein aurora borealis OS=Mus musculus OX=10090 GN=Bora PE=1 SV=1	67128.9	0	0	66413.1	0	95831.3	61569.9	90220	131131	70855.1	211576	102656	89134	79137	94621.5	64326.7	26171.8	0	89401.6	57257.7	Mus
Q9JLQ0	COMM domain-containing protein 3 OS=Mus musculus OX=10090 GN=Commd3 PE=1 SV=1	506244	501286	436141	330871	353076	354890	455374	411882	519453	356187	511147	273278	339850	219124	483540	270907	330237	341072	392084	473341	Mus
P52503	Transketolase OS=Mus musculus OX=10090 GN=Tkt PE=1 SV=1	16077.1	85621.7	15621.7	11745.5	13174.2	26697.2	25457.7	11860	21609.4	22595.7	28060.3	10455.3	0	9506.88	16291.2	16175	17729.2	37002.7	16053.8	15443.3	Mus
Q61188	Protein RCC2 OS=Mus musculus OX=10090 GN=Rcc2 PE=1 SV=1	12177.3	12546.5	0	5478.65	5979.83	7563.68	6233.38	7811.94	11527.7	7577.89	4700.3	7688.92	5543.58	4998.64	7311.03	8841.74	5234.97	6241.9	7197.34	9036.92	Mus
P23591	Pyridoxal-dependent decarboxylase domain-containing protein 1 OS=Mus musculus OX=10090 GN=Pdxdc1 PE=1 SV=2	490429	534452	339672	271858	262584	372203	350335	316272	344825	460559	301685	355118	275215	238415	450628	322159	40812.9	289314	409745	350368	Mus
Q91WF7	Spermine synthase OS=Mus musculus OX=10090 GN=Sms PE=1 SV=1	219341	117359	167340	102139	85959.4	191056	76803.7	87030.3	136052	104568	153529	115994	157233	92512.2	121464	117895	128155	150420	90163.3	131766	Mus
P63158	Enolase-phosphatase E1 OS=Mus musculus OX=10090 GN=Enoph1 PE=1 SV=1	62921.3	44616.3	137012	52256.7	25872.3	85760	230097	74249.6	77179	62190.2	52909.4	76828.7	75711.8	38812	90182.6	82590.8	27556.4	50673.3	63656.1	66701.6	Mus
Q91ZN5	Acyl-CoA dehydrogenase family member 10 OS=Mus musculus OX=10090 GN=Acad10 PE=1 SV=1	70866.1	205633	164905	221138	219455	77052.8	77202.2	159058	241803	98820.6	177124	151061	128151	90078.9	197973	119646	140152	128001	110278	193535	Mus
Q8K3A0	Splicing factor 3B subunit 3 OS=Mus musculus OX=10090 GN=Sf3b3 PE=1 SV=1	294290	262603	195186	383832	65752.4	173906	312572	185540	291188	195809	287113	259239	314440	252406	305293	340551	224946	306657	248334	301554	Mus
Q8BH15	Glucosamine-6-phosphate isomerase 1 OS=Mus musculus OX=10090 GN=Gnpda1 PE=1 SV=3	170248	270089	211900	123882	100726	118630	249127	274825	201396	222342	279128	233907	230898	115005	274789	160017	103729	47550.1	133091	77647.9	Mus
Q9CPR4	Glutathione S-transferase omega-1 OS=Mus musculus OX=10090 GN=Gsto1 PE=1 SV=2	1.00144e+06	838000	861703	840098	1.08232e+06	1.1616e+06	882036	798441	1.02149e+06	791148	988475	754053	710387	735313	1.01759e+06	620859	551567	904843	500328	1.00438e+06	Mus
O54916	Transmembrane protein 258 OS=Mus musculus OX=10090 GN=Tmem258 PE=1 SV=1	27874.7	32373.9	25270.1	4782.69	6750.4	25016.5	8524.79	9030.86	9771.16	8177.71	30808.6	6952.66	7628.06	13233.4	4688.55	9787.74	7727.07	10207.3	13553.7	4998.74	Mus
Q5SUR0	Elongation factor 1-beta OS=Mus musculus OX=10090 GN=Eef1b PE=1 SV=5	111625	119611	215794	73148.2	89496.5	103308	184715	110577	137220	46565.3	201221	194820	109945	59552.2	78655.9	180375	143286	148098	113128	145961	Mus
Q9CQU0	DDB1- and CUL4-associated factor 1 OS=Mus musculus OX=10090 GN=Dcaf1 PE=1 SV=4	905601	974923	617984	727897	474485	582918	695566	685227	976831	708098	695953	738729	640597	637873	839496	821740	612793	716299	824793	962105	Mus
Q01320	Sodium/hydrogen exchanger 3 OS=Mus musculus OX=10090 GN=Slc9a3 PE=1 SV=1	70959.1	45697	78785.9	262862	8711.14	59590.3	48852.1	263706	87329.2	47438.7	71734.8	49755.2	34435.2	66785.4	71336.3	64317.2	62780.6	53114.6	45133.7	103590	Mus
O55131	60S ribosomal protein L24 OS=Mus musculus OX=10090 GN=Rpl24 PE=1 SV=2	530210	574895	496307	339226	288569	426349	384245	506858	460791	467120	473393	163024	363084	249086	377986	416615	258049	554614	347767	437743	Mus
O70318	Macrophage migration inhibitory factor OS=Mus musculus OX=10090 GN=Mif PE=1 SV=2	500499	641558	644611	415355	232766	554634	466337	616572	602957	473202	594763	612790	498198	607629	517764	434079	466834	496463	456273	628637	Mus
Q9DC70	Sodium-dependent proline transporter OS=Mus musculus OX=10090 GN=Slc6a7 PE=1 SV=1	89018.2	344884	154026	162824	160233	240058	116799	66650.5	292204	279626	196371	203859	50642.5	19340.2	164593	198638	234543	277147	152451	190882	Mus
Q6ZQ38	Complex I intermediate-associated protein 30, mitochondrial OS=Mus musculus OX=10090 GN=Ndufaf1 PE=1 SV=2	1.75803e+07	1.64508e+07	1.34659e+07	1.4144e+07	9.61632e+06	1.31405e+07	1.40193e+07	1.46409e+07	1.8149e+07	1.36783e+07	1.79777e+07	1.25078e+07	1.26334e+07	1.05505e+07	1.41715e+07	1.33092e+07	9.84268e+06	13626625	1.3315e+07	15441466	Mus
P19783	Actin, alpha cardiac muscle 1 OS=Mus musculus OX=10090 GN=Actc1 PE=1 SV=1	4.95213e+06	4.84567e+06	4.10622e+06	3.81598e+06	2.77791e+06	4.12239e+06	4.8092e+06	3.99146e+06	4.84631e+06	4.02608e+06	5.20758e+06	4.91226e+06	3.90388e+06	3.90341e+06	3.75623e+06	4.64955e+06	3.76008e+06	4.63468e+06	3.86799e+06	4.21087e+06	Mus
P35550	Secretory carrier-associated membrane protein 5 OS=Mus musculus OX=10090 GN=Scamp5 PE=1 SV=1	61362.2	85276.7	72552.3	77602.2	50614	111751	49702	130071	60770.1	98464.7	75048.7	58408.5	116826	79726.3	133205	22688.6	63573.9	101245	115574	106393	Mus
Q99PI5	Sorting and assembly machinery component 50 homolog OS=Mus musculus OX=10090 GN=Samm50 PE=1 SV=1	1.2552e+06	804341	905874	1.05179e+06	860142	824965	1.30404e+06	1.24746e+06	1.3121e+06	1.13302e+06	1.21142e+06	784790	939590	768945	993086	1.00877e+06	678858	1.11157e+06	1.19029e+06	761507	Mus
Q8C878	Alpha-actinin-4 OS=Mus musculus OX=10090 GN=Actn4 PE=1 SV=1	107963	150785	125426	60944.2	77944.7	135095	118512	40093.8	100869	61296.6	137627	77509.2	154021	153218	124199	133919	68832.7	143971	55885.2	181982	Mus
Q9Z1K5	Ornithine aminotransferase, mitochondrial OS=Mus musculus OX=10090 GN=Oat PE=1 SV=1	294961	407066	357346	412509	317323	390891	374594	342579	608923	416810	269997	359096	339970	350470	403574	429855	266933	395977	389872	384557	Mus
Q8C754	Medium-chain acyl-CoA ligase ACSF2, mitochondrial OS=Mus musculus OX=10090 GN=Acsf2 PE=1 SV=1	32326.6	37191.1	17375.7	18824.2	36912.6	29736.6	34328.2	35356.9	32439.5	24388.6	26489.8	24837.3	16958.5	19867.4	50698.4	23700.1	12900	24642	40880.4	29620.8	Mus
Q9CZB0	Guanine nucleotide-binding protein G(i) subunit alpha OS=Mus musculus OX=10090 GN=Gnai3 PE=1 SV=3	0	18448.1	16378.2	112340	0	26292.8	33583.4	32707.7	29657.4	50699.8	18070.2	13051.3	20339.7	16495.4	20619.3	18265.1	27559.7	12362.2	23763.8	136883	Mus
Q9JL89	Choline dehydrogenase, mitochondrial OS=Mus musculus OX=10090 GN=Chdh PE=1 SV=1	584692	416219	215466	303416	290339	192955	139861	61623	334210	177603	334062	126492	263755	90638.1	279158	116974	245488	310083	467929	138574	Mus
Q6P9R2	Hsp90 co-chaperone Cdc37-like 1 OS=Mus musculus OX=10090 GN=Cdc37l1 PE=1 SV=1	376623	475814	360620	209821	176173	162499	326724	255729	364945	386366	201327	266437	390365	231080	267567	240456	214657	234837	158323	207577	Mus
Q8K274	Leucine-rich repeat and calponin homology domain-containing protein 4 OS=Mus musculus OX=10090 GN=Lrch4 PE=1 SV=1	40940.1	96923.6	14945.8	25136.6	10033.2	21729.9	55802.3	17699.1	21452.2	27726.7	41300.3	16161	27229.5	3775.64	40871.3	30674.8	24345.2	33830.7	12259	18322.2	Mus
P97470	Proteasome subunit beta type-3 OS=Mus musculus OX=10090 GN=Psmb3 PE=1 SV=1	324335	369175	260557	186704	185418	317606	270223	184207	338987	294800	360955	179513	169127	173991	245933	253893	183240	273467	198107	237675	Mus
Q6P9P6	Myotubularin-related protein 3 OS=Mus musculus OX=10090 GN=Mtmr3 PE=1 SV=2	25222.8	11816.1	19784.5	0	21524.4	16126.3	14201.3	19050.4	18253.7	13512.1	21334.8	11519.4	16763.6	11135.2	15049.3	9758.73	10502.1	8124.94	14512.1	15400.2	Mus
Q6P4T2	Cullin-2 OS=Mus musculus OX=10090 GN=Cul2 PE=1 SV=2	233225	438524	249319	413937	264982	122151	242069	247918	349398	241635	318799	265818	330014	282546	208770	164383	174568	187992	222400	204770	Mus
Q8VE70	Wings apart-like protein homolog OS=Mus musculus OX=10090 GN=Wapl PE=1 SV=2	154063	0	0	23296.5	82342.8	0	127033	0	156552	0	0	90053.6	49268	15625.5	0	0	24457.6	0	0	0	Mus
O89086	Zinc finger FYVE domain-containing protein 16 OS=Mus musculus OX=10090 GN=Zfyve16 PE=1 SV=2	16373	23414.7	10460.7	8087.4	24083.6	12723.2	0	0	14770.8	8400.67	13642.7	19077.1	15171.2	91839.4	15620.8	13314.4	13615.4	18471	13769.9	21884	Mus
P06745	Cytochrome b-c1 complex subunit Rieske, mitochondrial OS=Mus musculus OX=10090 GN=Uqcrfs1 PE=1 SV=1	619720	476941	402422	495307	233298	465314	362565	409046	647696	434814	430103	385003	359281	435124	511175	516185	215460	443415	390780	610325	Mus
Q8QZY9	Mortality factor 4-like protein 2 OS=Mus musculus OX=10090 GN=Morf4l2 PE=1 SV=1	22829.7	24823	38541.7	20584.7	3332.6	18864.4	28248.5	28703.1	25296.7	20582	24319.8	21321	21552.2	22818.2	27558	15372.6	20664.9	25776.4	24083.5	29079.7	Mus
Q66X05	Calcium uptake protein 1, mitochondrial OS=Mus musculus OX=10090 GN=Micu1 PE=1 SV=1	144935811	109584011	6.71767e+07	7.57656e+07	5.89165e+07	8.19021e+07	2.70569e+08	7.11917e+07	9.34502e+07	8.69192e+07	8.03495e+07	6.67135e+07	8.89181e+07	1.00345e+08	7.16431e+07	67906652	7.23674e+07	7.49458e+07	1.06619e+08	7.31763e+07	Mus
P35922	Serine/threonine-protein phosphatase 6 regulatory ankyrin repeat subunit B OS=Mus musculus OX=10090 GN=Ankrd44 PE=1 SV=1	0	166835	79205	25558.1	21156.3	76870.4	20810.4	20270.3	17804.8	0	31270.2	5749.26	56978.7	0	0	7382.69	19044	30356.8	0	15465.6	Mus
Q3UPP8	GTP-binding protein SAR1b OS=Mus musculus OX=10090 GN=Sar1b PE=1 SV=1	51951.3	18933.7	43228.6	46336.3	0	28988.8	38812.4	42962.4	34020.3	31684.8	31461.9	26106	39478	34155.8	39967.2	37440.8	33481.5	45284.8	34087	29848.2	Mus
Q9Z1Q9	39S ribosomal protein L46, mitochondrial OS=Mus musculus OX=10090 GN=Mrpl46 PE=1 SV=1	45276.3	39005.3	23870.7	21538.3	57657.7	26859.3	33376.3	32564.8	35239.4	23658.4	27386.5	24746.1	30624.7	29485.1	27831.6	26950.7	24056	29038.1	44884.2	32518.6	Mus
Q7TNG8	Serine/threonine-protein kinase 38-like OS=Mus musculus OX=10090 GN=Stk38l PE=1 SV=2	460172	549700	582144	313757	298512	645369	563426	467520	604777	543143	670527	397062	409499	385283	580787	394098	521332	436886	463661	646079	Mus
Q9CY27	5'-deoxynucleotidase HDDC2 OS=Mus musculus OX=10090 GN=Hddc2 PE=1 SV=1	154222	182888	221398	123512	0	180610	118681	136014	211648	111343	123431	112576	179979	207884	204532	174656	155509	184199	129759	210866	Mus
Q8VEE4	Lysozyme C-1 OS=Mus musculus OX=10090 GN=Lyz1 PE=1 SV=1	1.62244e+06	1.75938e+06	1.2022e+06	1.08376e+06	965102	1.06805e+06	1.50163e+06	1.14571e+06	1.87256e+06	1.00959e+06	1.7089e+06	1.28076e+06	1.25108e+06	1.10233e+06	1.31171e+06	1.36555e+06	873206	1.22845e+06	1.18909e+06	1.31441e+06	Mus
Q99L43	ADP-ribosylation factor GTPase-activating protein 2 OS=Mus musculus OX=10090 GN=Arfgap2 PE=1 SV=1	111820	185603	0	0	17841.2	15948.6	0	328717	19433.6	0	31076.8	0	14552.6	9811.59	0	43742	14890.9	0	24221.2	15352.9	Mus
Q61696	Protein transport protein Sec61 subunit alpha isoform 2 OS=Mus musculus OX=10090 GN=Sec61a2 PE=2 SV=3	1.36099e+06	430241	1.39072e+06	1.0216e+06	1.52472e+06	891422	491676	1.04999e+06	987637	1.69879e+06	1.354e+06	474651	517473	1.68309e+06	1.20499e+06	860340	866567	1.46775e+06	411608	391371	Mus
Q8R1X6	Mitogen-activated protein kinase 8 OS=Mus musculus OX=10090 GN=Mapk8 PE=1 SV=1	319024	416544	381184	346445	204802	351987	325599	331563	417110	342731	298919	300915	350563	359824	406906	365103	278411	326366	304793	389954	Mus
P35282	1-acyl-sn-glycerol-3-phosphate acyltransferase gamma OS=Mus musculus OX=10090 GN=Agpat3 PE=1 SV=2	2.09317e+06	3.55358e+06	2.41741e+06	2.1372e+06	1.13868e+06	1.0622e+06	1.1479e+06	1.17242e+06	2.03456e+06	1.5624e+06	2.68306e+06	1.20624e+06	1.04602e+06	1.94891e+06	2.12562e+06	3.29324e+06	896466	2.24919e+06	3.06764e+06	2.5689e+06	Mus
Q6NVE8	E3 ubiquitin-protein ligase Rnf220 OS=Mus musculus OX=10090 GN=Rnf220 PE=1 SV=1	6524.17	6933.39	6247.77	5344.21	0	17993.4	5482.51	19691	5792.26	14244.4	3852.43	23269.2	4317.17	17994.4	6252.04	14033.4	3408.09	5287.81	17419.4	6389.99	Mus
P51949	Protein AF1q OS=Mus musculus OX=10090 GN=Mllt11 PE=1 SV=1	0	0	10619.9	0	10516.2	0	0	0	0	0	0	0	15320.1	0	24196.6	0	0	8851.28	0	0	Mus
Q8R0P4	MICOS complex subunit MIC13 OS=Mus musculus OX=10090 GN=Micos13 PE=1 SV=1	0	7465.47	12178	16361.2	0	0	30193.2	15527.1	0	24253.7	0	0	0	11457	25852.7	48048.9	11878.8	10945.4	0	0	Mus
Q8R4R6	Glucose-6-phosphate 1-dehydrogenase X OS=Mus musculus OX=10090 GN=G6pdx PE=1 SV=3	12108.8	0	11613.6	0	69950.7	41570	0	6433.24	185945	36732.9	133736	5545.05	34847.7	31814.6	16117.5	0	65805.5	0	0	0	Mus
Q91XF0	Protein dopey-1 OS=Mus musculus OX=10090 GN=Dop1a PE=1 SV=2	178852	63738.6	163122	92963.1	109068	149395	358795	169467	136478	121064	102739	384782	120195	119882	69968.5	126315	69720	149744	157530	135099	Mus
P12815	Ubiquitin-conjugating enzyme E2 D3 OS=Mus musculus OX=10090 GN=Ube2d3 PE=1 SV=1	168304	334567	215438	148707	127259	302559	292277	131088	168475	114641	165408	202099	250827	120563	214232	161901	155735	234741	145046	150218	Mus
Q9CXV1	ELMO domain-containing protein 2 OS=Mus musculus OX=10090 GN=Elmod2 PE=1 SV=1	29821.6	21640.6	16491.3	18083	0	14193.9	29916.5	19140.6	47032.9	15320.4	13817.9	18418.6	12360.3	32070.7	13477.5	18936.7	23196.7	29469.4	35136.1	37787.7	Mus
P46460	Coiled-coil domain-containing protein 12 OS=Mus musculus OX=10090 GN=Ccdc12 PE=1 SV=2	3.87243e+07	3.43808e+07	2.51684e+07	2.7651e+07	2.46873e+07	2.70715e+07	3.20942e+07	3.37736e+07	3.74193e+07	2.95056e+07	4.06119e+07	2.67339e+07	2.85159e+07	2.32232e+07	2.93779e+07	2.94565e+07	2.2332e+07	3.29604e+07	3.29053e+07	3.41773e+07	Mus
P62317	Cyclin-D1-binding protein 1 OS=Mus musculus OX=10090 GN=Ccndbp1 PE=1 SV=1	0	0	0	0	0	24978.4	18835.1	0	74372.9	0	0	0	0	0	0	0	7988.45	0	0	0	Mus
Q80W00	Protein Shroom3 OS=Mus musculus OX=10090 GN=Shroom3 PE=1 SV=2	115639	0	111960	133587	0	143180	100012	105760	167263	95607	119216	115870	126720	105090	102841	140813	117271	76906.1	135993	131054	Mus
P56399	NACHT, LRR and PYD domains-containing protein 9A OS=Mus musculus OX=10090 GN=Nlrp9a PE=1 SV=1	4.01669e+06	4.35852e+06	3.52167e+06	2.94687e+06	2.46873e+06	2.81136e+06	2.95952e+06	4.06358e+06	4.44241e+06	3.63416e+06	3.85215e+06	2.10681e+06	3.40919e+06	3.51605e+06	2.36465e+06	3.21624e+06	1.66676e+06	3.70571e+06	3.30968e+06	2.85254e+06	Mus
Q9QZE5	WD repeat domain phosphoinositide-interacting protein 2 OS=Mus musculus OX=10090 GN=Wipi2 PE=1 SV=1	2.16024e+06	2.6481e+06	2.12865e+06	1.88395e+06	1.74503e+06	2.07083e+06	2.95655e+06	2.72615e+06	2.77212e+06	1.87732e+06	2.5613e+06	1.8114e+06	1.53806e+06	1.61917e+06	2.21008e+06	1.76409e+06	1.59877e+06	1.57316e+06	2.24509e+06	2.45138e+06	Mus
Q8K2C6	N-chimaerin OS=Mus musculus OX=10090 GN=Chn1 PE=1 SV=2	415148	547949	205962	501772	370627	270973	197244	270273	335640	211634	265600	537260	190821	276265	149803	55067.4	261543	321108	571245	462859	Mus
Q9R1C6	Tubulin alpha-3 chain OS=Mus musculus OX=10090 GN=Tuba3a PE=1 SV=1	0	0	1712.26	2057.46	3514.98	0	2512.14	0	0	6702.13	12980.6	1873.56	1502.13	0	0	0	0	999.529	0	1090.74	Mus
Q8BMP6	Ras-related protein Rab-22A OS=Mus musculus OX=10090 GN=Rab22a PE=1 SV=2	2.23991e+06	1.55243e+06	1.71573e+06	2.01584e+06	1.19211e+06	1.25626e+06	1.25832e+06	2.07013e+06	2.61938e+06	1.81184e+06	1.74249e+06	1.27384e+06	1.34234e+06	1.68094e+06	1.65211e+06	1.64557e+06	1.42976e+06	1.5985e+06	2.2081e+06	1.4022e+06	Mus
Q3UUQ7	E3 ubiquitin-protein ligase KCMF1 OS=Mus musculus OX=10090 GN=Kcmf1 PE=1 SV=1	59688.4	43705	16990.1	7269.04	17141.6	41628.2	28955.1	13578.6	13003.4	38416.6	30783.2	36790.4	22799.5	42264	21423.8	25845.1	12184.4	27657.1	23530.6	0	Mus
O70310	40S ribosomal protein S29 OS=Mus musculus OX=10090 GN=Rps29 PE=1 SV=2	20050.1	29376.8	32452.5	14372.6	28696.6	24439.2	27321.5	25930.5	33190.8	12080.3	27716.8	30495	35497.7	17285	13394.6	16015.8	10707.4	21672.6	18573.4	18562.4	Mus
P70452	Epidermal growth factor receptor kinase substrate 8 OS=Mus musculus OX=10090 GN=Eps8 PE=1 SV=2	9791.81	4181.08	15504.4	16557.1	16488.9	5904.93	19051	19287.5	19759.1	14408.3	25087.8	4672.5	14019.1	16324.4	13517.3	5387.03	14192.7	16376.7	5506.55	5039.38	Mus
Q9Z160	Di-N-acetylchitobiase OS=Mus musculus OX=10090 GN=Ctbs PE=1 SV=2	24030.8	18050.7	67025.6	20775.4	48634.2	73930.4	21427.7	68322.5	67423.9	43624.9	65730	64578.5	35050.7	25877.9	30404.5	17232.7	19781	62463.5	13729.9	17519.5	Mus
P35123	Acyl-protein thioesterase 1 OS=Mus musculus OX=10090 GN=Lypla1 PE=1 SV=1	162568	180985	119655	121252	19287	96756.7	54864.7	54766	116295	116144	164366	106922	61540.9	45358.5	74258.8	202063	64563.3	161935	57458.7	72625.4	Mus
Q91VX2	Zinc finger CCHC domain-containing protein 8 OS=Mus musculus OX=10090 GN=Zcchc8 PE=1 SV=3	173305	121220	153347	122745	84722.4	79427.7	102980	94709.2	83683.7	94019.7	132925	96174.1	128526	110907	171848	78966.8	82581.6	117534	134907	105342	Mus
P62254	Structural maintenance of chromosomes flexible hinge domain-containing protein 1 OS=Mus musculus OX=10090 GN=Smchd1 PE=1 SV=2	2.63347e+06	3.66221e+06	1.98025e+06	1.76564e+06	1.64684e+06	2.3544e+06	1.89949e+06	2.83216e+06	3.08776e+06	1.84269e+06	2.52307e+06	1.85498e+06	1.41393e+06	1.88567e+06	2.54649e+06	2.36068e+06	670330	1.90679e+06	1.94918e+06	2.29049e+06	Mus
Q9WTK3	B box and SPRY domain-containing protein OS=Mus musculus OX=10090 GN=Bspry PE=1 SV=1	0	258965	170022	237697	130339	234285	134742	174454	17161.2	76411.1	223386	208009	239153	16387.7	226085	238593	197269	238299	257110	183335	Mus
Q05915	Ribosome maturation protein SBDS OS=Mus musculus OX=10090 GN=Sbds PE=1 SV=4	51465.5	49596.8	41008.3	39013.3	0	35628.1	43310.4	47894.5	73393.1	42511.6	44876.2	38990.6	32223.2	36998.4	43557.6	41617	30297.1	45253.5	51603.6	32978.8	Mus
P39447	Chitinase domain-containing protein 1 OS=Mus musculus OX=10090 GN=Chid1 PE=1 SV=1	19330	26649	26973.7	24363.8	13269.7	18617.9	41303.1	13477.5	38607.6	29182.8	22698.4	58691.1	23575.3	22806.4	31155.8	15119.4	20577.6	33356.7	37794.2	25571.1	Mus
Q9R1T2	Vesicle transport protein GOT1B OS=Mus musculus OX=10090 GN=Golt1b PE=1 SV=1	1.75848e+06	2.68739e+06	1.87818e+06	2.1468e+06	2.34396e+06	1.72178e+06	1.76472e+06	1.44526e+06	2.09921e+06	2.137e+06	2.17641e+06	1.3458e+06	1.78083e+06	1.73441e+06	1.24525e+06	1.65665e+06	1.08895e+06	2.15361e+06	1.52322e+06	2.2136e+06	Mus
Q9WUM5	Disintegrin and metalloproteinase domain-containing protein 10 OS=Mus musculus OX=10090 GN=Adam10 PE=1 SV=2	288308	290813	177852	146228	180270	297881	182609	130459	362928	225996	153945	109656	178820	88186.7	163849	240757	260876	193498	192955	244609	Mus
Q9D880	Coatomer subunit beta OS=Mus musculus OX=10090 GN=Copb1 PE=1 SV=1	164676	174474	122984	112389	382804	206666	133957	182285	191317	143427	157158	128827	113964	137127	118712	83883	156183	92060.3	155111	144170	Mus
Q9DCM2	Protein canopy homolog 2 OS=Mus musculus OX=10090 GN=Cnpy2 PE=1 SV=1	290477	149814	468633	318524	403621	171297	209663	239567	138950	430154	378931	303617	76341.6	227663	175870	376504	120080	220248	128316	145094	Mus
CON_IPI00021304.1	Coiled-coil domain-containing protein 124 OS=Mus musculus OX=10090 GN=Ccdc124 PE=1 SV=1	1.97973e+06	1.8889e+08	2.74563e+06	281453	190172	2.04615e+07	476593	383075	192163	259293	236993	129945	401136	82624.5	1.53878e+07	222371	285813	163758	152764	149501	Mus
P70704	Leucine-rich PPR motif-containing protein, mitochondrial OS=Mus musculus OX=10090 GN=Lrpprc PE=1 SV=2	1.79774e+06	1.89415e+06	701378	615663	720984	258575	880947	2.0531e+06	335628	583135	688322	1.45932e+06	868566	1.93451e+06	1.22891e+06	230682	144890	695267	1.1259e+06	502338	Mus
Q9EQH3	WASH complex subunit 2 OS=Mus musculus OX=10090 GN=Washc2 PE=1 SV=1	2.15318e+06	2.67283e+06	2.09041e+06	1.66432e+06	1.82081e+06	2.58937e+06	1.84991e+06	2.31549e+06	1.85895e+06	1.71944e+06	2.48195e+06	1.66868e+06	1.95538e+06	1.46813e+06	1.60741e+06	1.80078e+06	1.52007e+06	2.09205e+06	1.37274e+06	1.59176e+06	Mus
Q8R180	N-acetylglucosamine-6-phosphate deacetylase OS=Mus musculus OX=10090 GN=Amdhd2 PE=1 SV=1	33854.4	110389	72588.8	59049.6	83186.2	72435.2	26482.8	74084.9	46287.5	38367.2	87606.1	49096	38720.9	66439.2	84372.3	34551.6	73016	33030.6	43783.4	48973.5	Mus
O54950	Ubiquitin carboxyl-terminal hydrolase isozyme L1 OS=Mus musculus OX=10090 GN=Uchl1 PE=1 SV=1	242117	22555.9	290088	274559	221086	297094	275006	5001.35	297745	239874	217965	133334	380260	207893	298137	277289	226902	280615	372457	137960	Mus
P30681	Phenylalanine--tRNA ligase beta subunit OS=Mus musculus OX=10090 GN=Farsb PE=1 SV=2	605393	608010	661200	562375	497135	545386	964581	833470	895617	511386	937167	594852	697593	348707	760345	651432	420861	649781	803277	645607	Mus
Q9CWR8	SEC14-like protein 2 OS=Mus musculus OX=10090 GN=Sec14l2 PE=1 SV=1	383348	2.95687e+07	623606	177751	178355	2.25708e+06	110446	185020	233890	127540	140233	165009	161394	106025	2.66641e+06	160642	119493	146713	213556	139646	Mus
Q8BX02	Fructose-1,6-bisphosphatase isozyme 2 OS=Mus musculus OX=10090 GN=Fbp2 PE=1 SV=2	9374.5	3371.18	5660.26	4173.02	0	9352.56	7662.68	8934.62	5111.71	5665.11	4705.16	4555.41	6201.73	3942.72	4304.53	4398.99	3840.42	5031.86	3658.21	12670.5	Mus
Q8C6L5	Transformer-2 protein homolog beta OS=Mus musculus OX=10090 GN=Tra2b PE=1 SV=1	2724.07	12200.4	13094.1	19568.3	13813	13978.1	7528.74	13753.3	21979.9	8972.37	0	12616.6	9822.91	17509.3	11845.1	14860.2	16267	16821.7	9131.62	21007.9	Mus
Q921J4	Ubiquitin carboxyl-terminal hydrolase 33 OS=Mus musculus OX=10090 GN=Usp33 PE=1 SV=2	1.55334e+06	1.13721e+06	1.26394e+06	921647	1.28481e+06	1.03111e+06	873418	946528	1.12407e+06	1.1393e+06	1.06666e+06	975400	850273	938197	998306	1.22788e+06	812875	1.14887e+06	892122	1.141e+06	Mus
O08997	Reticulon-3 OS=Mus musculus OX=10090 GN=Rtn3 PE=1 SV=2	725096	2.68302e+06	1.58625e+06	1.9024e+06	2.30434e+06	761321	1093983	1043540	850739	1.17012e+06	459917	1.2397e+06	1.43158e+06	1.27808e+06	2.68628e+06	1.57414e+06	151785	597513	818782	351466	Mus
P70372	Secretory carrier-associated membrane protein 4 OS=Mus musculus OX=10090 GN=Scamp4 PE=1 SV=1	16981.7	99548.8	114179	136156	60913.7	115271	166955	55215.3	69990.4	130462	90569	48333.3	60165	116290	211765	152103	82002.6	125965	120637	204442	Mus
Q6ZQI3	GPI transamidase component PIG-S OS=Mus musculus OX=10090 GN=Pigs PE=1 SV=3	125254	144502	79031.5	98262.3	0	98765.2	87824.4	76068.2	133715	83669.5	75847.5	85133.6	58696.4	90324.2	95945	127080	108923	103494	103066	87149.3	Mus
Q9CZW4	CCR4-NOT transcription complex subunit 1 OS=Mus musculus OX=10090 GN=Cnot1 PE=1 SV=2	24623.5	17324.9	0	19024.3	7799.06	13258.4	19927.2	5478.3	16146.1	14427.8	13933.7	0	13153.1	6245.4	9572.42	14532	5173.77	11909.2	5112.9	7971.35	Mus
Q9EPL9	Tissue-type plasminogen activator OS=Mus musculus OX=10090 GN=Plat PE=1 SV=3	1.30798e+07	1.36021e+07	1.00113e+07	1.15613e+07	9.65231e+06	1.11582e+07	1.16976e+07	1.22121e+07	1.24191e+07	9.84816e+06	1.22486e+07	1.02324e+07	9.74955e+06	1.00018e+07	1.03713e+07	1.24919e+07	1.10945e+07	1.0508e+07	1.03334e+07	1.05473e+07	Mus
P35821	Guanylate kinase OS=Mus musculus OX=10090 GN=Guk1 PE=1 SV=2	16373.6	28900.4	14719.3	6213.62	2751.28	31162.1	9683.43	17081.2	62514.2	64339.7	9871.01	5562.16	33145.5	17205.4	6994.11	21216.5	8712.07	39371.5	33654.5	11400.9	Mus
Q9JLV2	Tubulin-folding cofactor B OS=Mus musculus OX=10090 GN=Tbcb PE=1 SV=2	5578.7	4287.69	2944.46	2832.29	6714.28	3792.55	6073.7	8407.98	5539.35	5276	5788.41	3490.61	3850.69	4198.55	6597.4	5576.36	3042.73	4212.65	5305.9	5114.21	Mus
L7N1X6	Nuclear pore complex protein Nup85 OS=Mus musculus OX=10090 GN=Nup85 PE=1 SV=1	1.15082e+07	9.70124e+06	6.76625e+06	6.4771e+06	5.26967e+06	7.19324e+06	8.16133e+06	7.74026e+06	8.34612e+06	6.4756e+06	8.67881e+06	7.12547e+06	5.57713e+06	8.7369e+06	7.13855e+06	7.44233e+06	6.54159e+06	7.38166e+06	7.80506e+06	8.6391e+06	Mus
CON_IPI00788576.1	Ubiquitin-conjugating enzyme E2 K OS=Mus musculus OX=10090 GN=Ube2k PE=1 SV=3	138526	0	140773	0	0	0	395687	741724	0	0	0	152746	70256.1	249483	129376	0	0	0	0	0	Mus
P62309	Protein MTSS 1 OS=Mus musculus OX=10090 GN=Mtss1 PE=1 SV=1	42138.9	29240	34252.6	48915.7	0	41640	18027.2	17216.7	22853.1	15457.9	18430.2	27218.5	17983.9	25232.9	25457.2	34637.8	38073	21863.7	18086.5	40231.8	Mus
P60670	Casein kinase I isoform alpha OS=Mus musculus OX=10090 GN=Csnk1a1 PE=1 SV=2	186861	366136	210841	168419	77350.7	123786	196306	134427	187436	142686	167470	174473	127494	84181.5	236148	124774	76586.1	159620	278854	187093	Mus
Q3UHJ0	Pre-mRNA-processing factor 39 OS=Mus musculus OX=10090 GN=Prpf39 PE=1 SV=3	0	0	0	0	0	0	3532.58	2402.17	0	0	0	1539.01	0	0	0	0	0	0	0	0	Mus
P47738	Exportin-7 OS=Mus musculus OX=10090 GN=Xpo7 PE=1 SV=3	3.40064e+07	4.30276e+07	2.69733e+07	2.42713e+07	2.95908e+07	2.99401e+07	2.55064e+07	3.23486e+07	3.08742e+07	2.49691e+07	3.08851e+07	2.71893e+07	2.641e+07	2.78943e+07	3.50748e+07	2.71413e+07	2.50794e+07	2.64097e+07	2.24227e+07	2.90384e+07	Mus
Q9QYC0	Protein PRRC2C OS=Mus musculus OX=10090 GN=Prrc2c PE=1 SV=3	847236	397176	412673	601090	326201	379011	726255	471874	416383	328855	121783	642298	720443	387980	663078	743518	339562	399287	454495	782167	Mus
O35904	Derlin-1 OS=Mus musculus OX=10090 GN=Derl1 PE=1 SV=1	1.38216e+06	1.32855e+06	779178	713303	476507	1.0777e+06	683411	1.41592e+06	820534	680983	977910	831558	843913	685847	861080	920235	458958	622791	778641	872995	Mus
Q8CFL8	eIF-2-alpha kinase GCN2 OS=Mus musculus OX=10090 GN=Eif2ak4 PE=1 SV=2	90076.8	144491	211290	98470.4	101175	95880	101265	156705	141734	44261.5	101268	110808	134649	77425.6	94981.6	67534	50626.9	132742	125990	160331	Mus
P33174	Profilin-1 OS=Mus musculus OX=10090 GN=Pfn1 PE=1 SV=2	38909.7	190061	104869	64923	96906.1	46210.4	102302	60902.5	218460	48961	151049	155546	164286	78374.7	91037.9	255947	126808	109540	139718	174029	Mus
L0N7N1	Carnitine O-palmitoyltransferase 2, mitochondrial OS=Mus musculus OX=10090 GN=Cpt2 PE=1 SV=2	523041	249661	357579	284048	109493	393277	287742	320749	267862	389920	381417	231086	318471	311869	358715	331804	324417	370341	339453	232837	Mus
Q3UMB9	Protein regulator of cytokinesis 1 OS=Mus musculus OX=10090 GN=Prc1 PE=1 SV=2	38353.5	37841.9	54845	16096.7	21133.6	26655.1	38817.6	62399.7	25739.2	14602.6	10003.7	55017.3	12263.2	0	13194.3	22697.7	9275.89	20988.2	37419.2	9455.16	Mus
Q05816	Receptor of activated protein C kinase 1 OS=Mus musculus OX=10090 GN=Rack1 PE=1 SV=3	1.11873e+07	1.15906e+07	7.43731e+06	7.80707e+06	6.67094e+06	6.47155e+06	8.12816e+06	1.02047e+07	1.46143e+07	7.78139e+06	1.07798e+07	1.08516e+07	1.07959e+07	1.25468e+07	6.69903e+06	1.08445e+07	3.25504e+06	1.34169e+07	1.05074e+07	7.44922e+06	Mus
Q8R0X7	Cleavage and polyadenylation specificity factor subunit 6 OS=Mus musculus OX=10090 GN=Cpsf6 PE=1 SV=1	63654.8	18015.8	85075.3	81910.2	57891.1	98250.2	22667.5	62206	72159.8	61465.2	82929	14067.8	54247.1	58663.6	62920.1	77497.2	56743.5	118039	12943.2	70459.9	Mus
Q9WUU8	Heat shock factor protein 5 OS=Mus musculus OX=10090 GN=Hsf5 PE=1 SV=1	13849.4	10062.9	10085.6	10547.6	0	10781.2	10564.5	6883.4	8145.34	16068.4	17724.3	9819.92	8494.97	6099.07	8212.11	11510.5	7165.61	8407.31	8483.9	5443.28	Mus
Q80UJ7	COP9 signalosome complex subunit 5 OS=Mus musculus OX=10090 GN=Cops5 PE=1 SV=3	3.76216e+06	2.79907e+06	2.54972e+06	2.32015e+06	4.34369e+06	2.91013e+06	3.08524e+06	3.7234e+06	3.93141e+06	2.80577e+06	3.6092e+06	2.79808e+06	2.51114e+06	2.08112e+06	2.91993e+06	3.07118e+06	1.73034e+06	2.81761e+06	3.33645e+06	3.08776e+06	Mus
O35609	Mitochondrial import inner membrane translocase subunit Tim9 OS=Mus musculus OX=10090 GN=Timm9 PE=1 SV=1	160795	379591	279002	248779	201274	154484	20909	1.10605e+06	173998	293731	21286.7	19507.2	163198	105454	324516	141547	214406	459511	23203.1	219435	Mus
P98179	Transmembrane protein 201 OS=Mus musculus OX=10090 GN=Tmem201 PE=1 SV=1	31687	30081.3	34967.1	29309.3	28134.9	14697.9	15553.6	7874.95	27617	26154.5	32547.4	54160.2	26456.4	23582.2	24515.7	78596.5	42783.7	91422.1	62499.7	46191.1	Homo
Q9Y2S6	Arfaptin-2 OS=Mus musculus OX=10090 GN=Arfip2 PE=1 SV=2	3125.47	3702.99	2692.53	3720.13	3753.16	1550.56	1437.18	3666.8	4169.68	2614.99	4511.39	5626.03	NA	2817.51	4252.54	11604.7	7538.58	7336.25	8331.79	5658.64	Homo
P62249	Protein SET OS=Mus musculus OX=10090 GN=Set PE=1 SV=1	298871	325580	197874	310535	356780	279165	285501	342523	346745	281438	639398	567660	528692	409233	553859	931228	730908	815916	463063	639401	Homo
Q6P2Q9	Selenide, water dikinase 1 OS=Mus musculus OX=10090 GN=Sephs1 PE=1 SV=1	21083.9	27492.4	30756.1	24303.7	29590.6	24488.2	19923.9	22535.6	24403.3	19749.9	48061.9	58327.2	16470.5	43511	42586.4	62210.6	64530.9	64706.8	51616.5	60602.7	Homo
P62820	Glutathione peroxidase 1 OS=Mus musculus OX=10090 GN=Gpx1 PE=1 SV=2	NA	NA	NA	NA	NA	5337.55	NA	NA	NA	NA	NA	NA	NA	NA	5615.42	8266.72	NA	14651.7	NA	NA	Homo
P35232	Complex I assembly factor ACAD9, mitochondrial OS=Mus musculus OX=10090 GN=Acad9 PE=1 SV=2	27195.4	13097.7	35374.3	35127.8	33153.4	14795.8	12886	22155.9	14677.7	21151.2	22042.5	34109.5	14221.2	18334.6	38837.9	77953.6	73177.6	104156	27935.8	44374.5	Homo
Q13620	Adenylate kinase 4, mitochondrial OS=Mus musculus OX=10090 GN=Ak4 PE=1 SV=1	NA	NA	1246.51	748.428	1116.46	487.022	582.313	NA	1151.4	803.014	NA	NA	1733.78	NA	3027.54	2750.35	2685.65	3017.78	1750.13	3108.86	Homo
Q96FX8	Epidermal growth factor receptor substrate 15-like 1 OS=Mus musculus OX=10090 GN=Eps15l1 PE=1 SV=3	4028.53	NA	2246.77	NA	NA	NA	NA	NA	NA	NA	NA	NA	NA	NA	NA	NA	NA	NA	NA	NA	Homo
Q92598	CDK5 regulatory subunit-associated protein 3 OS=Mus musculus OX=10090 GN=Cdk5rap3 PE=1 SV=1	2703.33	3311.76	7162.04	6773.37	6704.17	7629.6	6097.36	5220.48	6529.41	4429.73	9643.79	7405.79	6490.14	4518.31	1952.12	17801.5	10282.4	10036.8	13578.7	3051.66	Homo
Q04917	ATP synthase subunit f, mitochondrial OS=Mus musculus OX=10090 GN=Atp5mf PE=1 SV=3	NA	3578.55	4099.17	2122.46	2949.24	1734.2	1448.01	2483.04	3070.75	2510.21	4029.71	3612.54	NA	3586.15	3535.54	8592.39	6671.78	8005.22	4451.07	4542.25	Homo
P23526	Nuclear export mediator factor Nemf OS=Mus musculus OX=10090 GN=Nemf PE=1 SV=2	36795.9	38699.6	46881.2	27673.7	41159.9	30675.8	30499.1	24029.3	39073.6	29040.6	43238.5	55336.6	47308.7	60514.6	67616.5	108440	100671	95770.6	57084.6	72134.8	Homo
Q15084	Coronin-7 OS=Mus musculus OX=10090 GN=Coro7 PE=1 SV=2	10768.2	2316	10379.3	11205.6	12590.7	15006.1	2012.26	6461.41	10603.4	9577.44	4629.49	24124.5	NA	4671.04	11128.5	33083.7	35323.2	28829.5	23621.8	7961.29	Homo
O60264	Ras-related protein Rab-4A OS=Mus musculus OX=10090 GN=Rab4a PE=1 SV=2	6591.91	2679.59	7215.75	6679.63	6980.13	5485.71	6002.46	3921.03	3989.76	4780.28	6219.18	11176.5	7550.45	6216.42	5811.17	19066.1	15061.9	22490.4	9192.33	10246.2	Homo
P20042	Eukaryotic translation initiation factor 3 subunit M OS=Mus musculus OX=10090 GN=Eif3m PE=1 SV=1	6662.26	28092.3	10630.1	8469.92	34128.2	10649	6771.55	5258.55	9704.87	7083.89	11819.7	27258.8	3354.6	10581.4	10873	23436.2	20508.9	27653.6	26560.3	14131.1	Homo
O14965	BTB/POZ domain-containing protein KCTD5 OS=Mus musculus OX=10090 GN=Kctd5 PE=1 SV=1	NA	NA	NA	NA	NA	NA	NA	NA	3620.31	NA	NA	4194.25	NA	NA	NA	1745.15	NA	2044.7	NA	621.931	Homo
P22234	Cleavage and polyadenylation specificity factor subunit 2 OS=Mus musculus OX=10090 GN=Cpsf2 PE=1 SV=1	8747.54	15162.6	24061.2	21163.3	24900.8	17052.4	12097.2	14550.3	20194.9	14091.6	20998.1	33608.7	26054	25438.9	22380.4	65483.3	52897	63049.2	35109.6	38095.4	Homo
P49411	Integrin alpha-6 OS=Mus musculus OX=10090 GN=Itga6 PE=1 SV=3	19114.2	29238.4	32028.4	38888	38909.6	39487.3	37280.8	31853.7	40572.2	34048.7	39667.8	37460.4	30686.1	56954.4	59712.5	98197.9	107326	75460.8	48896.6	120707	Homo
Q9UGP8	Molybdopterin synthase sulfur carrier subunit OS=Mus musculus OX=10090 GN=Mocs2 PE=1 SV=1	NA	NA	1163.69	1051.66	NA	1582.42	1208.64	1486.11	1521.35	940.174	2058.47	1740.34	1204.79	1086.8	1227.13	3110.97	3723.14	3019.78	2199.58	NA	Homo
P49773	Complex I assembly factor TIMMDC1, mitochondrial OS=Mus musculus OX=10090 GN=Timmdc1 PE=1 SV=1	12205.6	17449.2	17495.3	10456.8	12052.6	13564.2	6830.51	10037.9	16349.4	11621.8	17890.6	27183.6	36247.9	17622.9	22057.5	48109.7	43308.3	47571.4	49819.2	16530.9	Homo
Q9NUQ9	Oogenesin-2 OS=Mus musculus OX=10090 GN=Oog2 PE=2 SV=1	NA	NA	612.988	NA	1061.75	1429.48	NA	1132.1	NA	NA	1060.52	NA	NA	NA	NA	NA	3404.89	2816.73	2514.49	NA	Homo
Q02790	Syntaxin-7 OS=Mus musculus OX=10090 GN=Stx7 PE=1 SV=3	13334.1	14336	27202.7	14732.3	24063.9	18963.8	15871.4	17443.3	24530.4	13729.7	31285.6	35858.3	35367.9	29193.6	48144.6	64899.1	46517.9	58087.6	37321.8	64833.2	Homo
Q92820	Synaptophysin-like protein 1 OS=Mus musculus OX=10090 GN=Sypl1 PE=1 SV=2	5372.59	NA	4489.91	547.73	NA	401.955	494.978	NA	284.268	NA	NA	NA	NA	NA	NA	NA	1000.71	NA	NA	NA	Homo
Q96C01	Diacylglycerol O-acyltransferase 1 OS=Mus musculus OX=10090 GN=Dgat1 PE=1 SV=1	456.439	1043.82	1102.28	454.857	795.424	933.374	NA	908.661	449.094	427.549	545.3	928.735	794.243	1171.26	1362.96	3724.82	2865.34	1303.37	803.826	2876.13	Homo
Q9NZT1	Sorting nexin-18 OS=Mus musculus OX=10090 GN=Snx18 PE=1 SV=1	49488.9	10790.7	12834.1	9443.09	11656.1	11414.3	10464	10591	10169.9	13090.8	24302.3	19101.9	NA	21196.8	24794.5	17222.6	20415.3	27081.6	19507	24972	Homo
O43852	2',5'-phosphodiesterase 12 OS=Mus musculus OX=10090 GN=Pde12 PE=1 SV=2	8443.47	7638.29	10538.3	7832.65	13922.4	6366.21	5515.42	14945.6	8752.4	6510.99	15897.9	14268	13078.4	9235.7	14385.9	28054.5	19750.9	38275.9	17873.6	16714.4	Homo
P68400	ATPase family AAA domain-containing protein 3 OS=Mus musculus OX=10090 GN=Atad3 PE=1 SV=1	21431.8	12134.8	10051.7	14647.9	23229	17514.5	9752.66	14146.8	17535.5	11600.1	25594.5	34190	11210.3	11391.5	10692.2	59877.9	57480.9	40120.4	31257	8932	Homo
P62491	Filamin-B OS=Mus musculus OX=10090 GN=Flnb PE=1 SV=3	22519.6	13111.8	17184.9	12055.3	13074.5	11100.5	9759.3	15060.4	14827.2	13178.2	18476	24675.3	9878.89	15082.4	25750.4	40995.7	45693.2	39147.8	32951	30428.3	Homo
O43175	Double-strand break repair protein MRE11 OS=Mus musculus OX=10090 GN=Mre11 PE=1 SV=1	202474	326447	500144	450445	520253	496465	408994	495349	507676	547880	1.19386e+06	732317	125284	179889	1.11537e+06	1.26849e+06	850644	821566	961970	820602	Homo
P62888	Phosducin-like protein 3 OS=Mus musculus OX=10090 GN=Pdcl3 PE=1 SV=1	8795.95	9583.45	12163.5	10970.8	14183.9	9437.79	8087.68	6747.36	11928.9	10296.6	11737.4	15516.9	1287.71	11568.2	13773.9	33263.9	18081.1	26073.1	20257	15834.4	Homo
Q9Y6Y8	40S ribosomal protein S5 OS=Mus musculus OX=10090 GN=Rps5 PE=1 SV=3	2007.03	347.167	643.338	NA	679.982	588.939	1230.72	765.857	2321.88	626.802	1342.52	1597.8	1116.93	1550.61	3151.14	4595.37	1769.93	3769.61	3495.23	2585.13	Homo
Q16658	Menin OS=Mus musculus OX=10090 GN=Men1 PE=1 SV=2	1530.3	568.243	3113.63	NA	3308.88	NA	1514.59	NA	NA	1484.12	9283.03	NA	NA	1506.4	NA	NA	19007.2	NA	5199.18	NA	Homo
P81605	Peroxisomal membrane protein 2 OS=Mus musculus OX=10090 GN=Pxmp2 PE=1 SV=2	139950	126080	184098	132709	138667	111364	114470	105734	127375	144168	241670	245624	96654.1	291509	348198	227487	226473	213251	173928	383349	Homo
Q13724	Protein FAM107B OS=Mus musculus OX=10090 GN=Fam107b PE=1 SV=2	NA	727.884	823.646	NA	NA	NA	NA	977.638	1228.9	NA	NA	3531.5	NA	NA	NA	NA	NA	3137.56	NA	NA	Homo
Q9NYF8	(Lyso)-N-acylphosphatidylethanolamine lipase OS=Mus musculus OX=10090 GN=Abhd4 PE=1 SV=1	1272.28	1233.47	1057.96	4958.12	1199.37	688.931	707.711	826.489	1162.97	1460.73	2315.66	839.334	NA	2866.41	2004.56	3706.87	8959.41	4268.26	NA	1480.57	Homo
O43670	Cytochrome P450 20A1 OS=Mus musculus OX=10090 GN=Cyp20a1 PE=1 SV=1	1931.44	NA	1783.51	1498.68	1386.53	836.918	563.167	925.088	1274.1	810.296	1839.6	990.096	2026.01	2790.38	3174.72	3097.94	4894.92	2244.01	1748.61	5527.84	Homo
Q86V81	Prefoldin subunit 1 OS=Mus musculus OX=10090 GN=Pfdn1 PE=1 SV=1	27777	12777.6	20949.8	16266.9	26766.5	16902.8	13357	16053.5	20247.9	13454.9	28471.5	41712.3	22052.4	14739.4	24223.1	59075.6	55298.7	58682.6	35740.4	30570.6	Homo
Q15046	(E3-independent) E2 ubiquitin-conjugating enzyme UBE2O OS=Mus musculus OX=10090 GN=Ube2o PE=1 SV=3	1539.33	1578.87	2418.17	2724.49	1873.59	2060.09	1655.6	1355.09	2646.2	2482.44	2450.55	2751.64	2579.98	2299.35	2642.91	7496.46	6371.37	7468.58	5290.7	4112.66	Homo
O00541	BTB/POZ domain-containing adapter for CUL3-mediated RhoA degradation protein 1 OS=Mus musculus OX=10090 GN=Kctd13 PE=2 SV=1	1452.79	3614.27	1604.25	1575.76	4035.82	4330.46	3482.04	1409.39	1910.22	4520.5	4891.71	5273.33	NA	3824.38	1902.17	11392.2	7963.71	9779.53	7132.13	5843.36	Homo
Q13155	Serrate RNA effector molecule homolog OS=Mus musculus OX=10090 GN=Srrt PE=1 SV=1	33270.2	NA	6953.54	5144.91	4418.19	2557.62	NA	NA	NA	NA	1415.55	NA	2727.32	3497.8	4170.13	12216.1	7582.45	10797.3	NA	6489.69	Homo
Q13310	Ran-binding protein 9 OS=Mus musculus OX=10090 GN=Ranbp9 PE=1 SV=1	NA	724.708	1774.98	604.423	1085.42	1196.8	606.505	1299.59	1282.09	811.5	NA	1163.87	2224.73	1638.85	4589	3199.69	2776.93	2183.97	2168.36	6955.96	Homo
P04075	Galectin-related protein B OS=Mus musculus OX=10090 GN=Lgalslb PE=2 SV=1	105637	101657	169230	121870	185312	122487	100773	133683	124994	137285	139875	156266	116522	200498	187047	398143	299767	384875	177624	243426	Homo
O43390	Inactive 2'-5'-oligoadenylate synthase 1D OS=Mus musculus OX=10090 GN=Oas1d PE=1 SV=1	16217.1	7626.15	14823	4313	14130.7	14071	2479.11	7552.69	7792.33	7975.99	6069.18	19170.3	4492.81	14589.3	8064.71	31988.2	29807.2	31645.8	27900.6	15112.9	Homo
Q8NFH3	Proteasome activator complex subunit 4 OS=Mus musculus OX=10090 GN=Psme4 PE=1 SV=1	3238.65	906.943	3204.87	2980.28	3611.67	1806.65	1660.04	2379.37	1636.06	2451.99	3736.9	3937.96	2904.96	1720.47	3396.92	8225.94	5419.04	7852.61	NA	5051.17	Homo
O14979	Oxidoreductase HTATIP2 OS=Mus musculus OX=10090 GN=Htatip2 PE=1 SV=3	12701.7	7010.49	13135.1	12344.1	13335	10616.6	4935.81	11321.6	7368.8	7412.3	13308.9	23843.1	14054	13370.9	14904	47628.4	22620.8	36123.9	12650.5	21255.6	Homo
P47813	Cytochrome b-c1 complex subunit 2, mitochondrial OS=Mus musculus OX=10090 GN=Uqcrc2 PE=1 SV=1	11801.1	6520.61	19483.1	15195	15637.1	14295.4	5200.27	7214.62	5273.42	3194.05	13307.9	16705.8	17018.3	14580.1	22792.1	44411.8	31023.1	41448.1	9476.39	24136.1	Homo
P54577	Protein LSM14 homolog B OS=Mus musculus OX=10090 GN=Lsm14b PE=1 SV=3	6876.33	4284.83	9744.07	6288.95	9063.16	5241.89	5067.87	6989.08	6302.79	7281.29	17976.4	8952.26	1262.55	8207.91	7825.46	23982.3	16292.7	19467.1	12524.5	13590.5	Homo
P16615	Spectrin beta chain, non-erythrocytic 1 OS=Mus musculus OX=10090 GN=Sptbn1 PE=1 SV=2	1058.46	1117.7	1065.72	997.974	1070.12	764.598	307.979	796.627	1350.68	1058.96	1295.04	1626.24	NA	1170.76	2063.57	3169.55	8591.93	3342.69	2150.96	1701.15	Homo
P00491	Spastin OS=Mus musculus OX=10090 GN=Spast PE=1 SV=3	10970.9	4981.96	11231.7	6121.54	3378.36	5232.53	4840.84	3268.44	3678.66	4732.13	5745.03	11390.5	4584.21	6257.6	5634.7	15556.6	14269.2	10520.5	10558.5	1654.74	Homo
P33993	Nuclear mitotic apparatus protein 1 OS=Mus musculus OX=10090 GN=Numa1 PE=1 SV=1	19324.7	14996.4	21572.2	11970.8	20866.8	14868.2	8822.57	9944.03	13348.2	12944.5	12694.8	28805.7	21567.4	18598.2	18634.1	35445.4	37230.9	44282.5	26231.9	24784.5	Homo
P42771	Ferritin heavy chain OS=Mus musculus OX=10090 GN=Fth1 PE=1 SV=2	7196.36	1763.82	11333.7	7331.64	9604.15	5918.85	3871.66	7490.17	2740.88	2584.73	4391.9	9431.37	5346.35	3698.65	4834.88	24331.5	13429.8	19444.7	1864.59	10619.5	Homo
Q9Y2V2	Bcl-2-like protein 13 OS=Mus musculus OX=10090 GN=Bcl2l13 PE=1 SV=2	5008.8	3416.79	3959.04	2161.92	5811.23	2548.27	1581.96	3904.23	3327.89	2550.53	4289.11	5289.78	4856.24	1750.4	3984.22	8200.11	9953.09	7390.79	9745.38	4350.26	Homo
Q9NXF1	Pre-rRNA-processing protein TSR2 homolog OS=Mus musculus OX=10090 GN=Tsr2 PE=1 SV=1	NA	NA	NA	867.739	1044.62	1027.74	NA	1011.85	NA	943.409	NA	NA	NA	NA	NA	3883.38	1789.03	2765.46	NA	NA	Homo
Q9Y295	Junctional adhesion molecule C OS=Mus musculus OX=10090 GN=Jam3 PE=1 SV=2	1542.92	1468.02	2206.03	2208.53	4324.59	3162.23	2861.36	2687.47	2786.29	1045.65	NA	3162.46	NA	2730.21	4849.97	3122.69	9685.19	5494.74	1913.61	NA	Homo
P49593	Src substrate cortactin OS=Mus musculus OX=10090 GN=Cttn PE=1 SV=2	NA	408.539	1824.63	716.571	1479.72	1384.52	186.71	NA	NA	468.452	1283.34	2812.91	2452.59	1067.63	1873.56	3915.54	2345.51	4940.08	NA	1990.06	Homo
Q9NWV4	NudC domain-containing protein 3 OS=Mus musculus OX=10090 GN=Nudcd3 PE=1 SV=3	NA	NA	4817.29	NA	3454.57	2662.32	2347.8	3284.86	NA	3519.04	5138.81	NA	2497.16	NA	2489.62	NA	NA	9748.39	5297.23	NA	Homo
Q8IY37	Protein Shroom2 OS=Mus musculus OX=10090 GN=Shroom2 PE=1 SV=1	NA	NA	NA	946.487	1142.86	NA	NA	NA	NA	557.978	NA	NA	NA	NA	NA	2254.69	3553.19	NA	NA	NA	Homo
O00567	Beta-1,3-galactosyl-O-glycosyl-glycoprotein beta-1,6-N-acetylglucosaminyltransferase 4 OS=Mus musculus OX=10090 GN=Gcnt4 PE=3 SV=1	3345.83	2559.07	7597.15	4347.08	5613.75	5147.18	4119.96	4112.13	6702.75	4938.11	4788.32	12786.7	3173.2	7046.69	11445	19920	12897.2	16299.1	9093.55	11988.2	Homo
P61201	Lysine--tRNA ligase OS=Mus musculus OX=10090 GN=Kars1 PE=1 SV=1	704.089	NA	1017.03	1173.87	1076.17	737.402	NA	613.126	NA	NA	NA	2619.71	NA	NA	NA	2403.92	NA	5008.26	NA	1479.13	Homo
Q99623	Early endosome antigen 1 OS=Mus musculus OX=10090 GN=Eea1 PE=1 SV=2	18102.1	15824.5	25707.4	18937	16967.5	10017.9	12006	15947.9	15082.8	11360.8	20741.3	24457.3	19878.1	26127.1	43273.9	45363.6	39344.7	45533.5	32012.4	39936.2	Homo
P55084	Histone H3.3 OS=Mus musculus OX=10090 GN=H3-3a PE=1 SV=2	6902.12	8753.1	14942.7	11149.6	10931.9	13190.8	7382.33	9432.83	11252.7	11613.1	7074.2	27088.6	13337.2	11324.3	20208.6	31196.7	37561.1	40740.5	16653.8	13102.7	Homo
P61353	Choline transporter-like protein 2 OS=Mus musculus OX=10090 GN=Slc44a2 PE=1 SV=2	84125.1	110475	153454	74132.6	104462	63439.1	55900.3	68140.4	71432.2	50454.3	85261.7	96955.9	88667.3	166936	160724	268653	141625	229101	186217	217694	Homo
Q15293	60S ribosomal protein L32 OS=Mus musculus OX=10090 GN=Rpl32 PE=1 SV=2	1700.01	1328.2	4506.73	1599.15	3596.59	3590.76	1346.42	2026.59	1597.98	2005.91	2720.38	9124.06	544.886	4994.79	3998.19	9841.54	16020.7	18065.5	1921.42	5126.98	Homo
P60900	COP9 signalosome complex subunit 8 OS=Mus musculus OX=10090 GN=Cops8 PE=1 SV=1	12670.4	5298.64	12023.7	5999.7	12568.9	7227.73	3794.65	6498.72	6623.72	5875.04	10984.9	13881.9	7597.5	8450.49	13080.7	26711.1	23014.1	23694.8	13470.3	14335.3	Homo
P51858	Translation initiation factor eIF-2B subunit alpha OS=Mus musculus OX=10090 GN=Eif2b1 PE=1 SV=1	14693.1	12918.5	10664	15910.3	15600.8	12666.5	1018.43	13346	12538.4	12190	12506	7437.11	9291.18	13887.5	19965.2	52017.2	49797.6	20833.3	26801.2	17777.2	Homo
Q8NFP7	Natural resistance-associated macrophage protein 2 OS=Mus musculus OX=10090 GN=Slc11a2 PE=1 SV=2	1126.03	866.006	1041.76	696.587	884.453	737.81	945.43	473.359	1457.21	881.037	NA	2519.19	NA	1334.75	1422.86	3327.05	2287.39	2365.08	2337.94	1777.51	Homo
P05141	4-aminobutyrate aminotransferase, mitochondrial OS=Mus musculus OX=10090 GN=Abat PE=1 SV=1	10401.6	10616.4	12406.1	14754.2	10422.9	11839.8	6999.53	5476.8	16133.4	11120.7	16390.7	16931.4	16321.4	20940.3	24355.3	45991.2	30750.1	50078.1	37187.8	21001.5	Homo
Q1KMD3	Growth factor receptor-bound protein 10 OS=Mus musculus OX=10090 GN=Grb10 PE=1 SV=2	2171.11	1652.61	2324.91	1858.53	2198.41	3028.89	1217.16	2213.53	1694.97	1905.72	5735.12	7847.89	NA	2925.82	4716.42	12482.2	5541.96	5303.22	3522.35	2955.16	Homo
Q14008	2-amino-3-ketobutyrate coenzyme A ligase, mitochondrial OS=Mus musculus OX=10090 GN=Gcat PE=1 SV=2	NA	777.416	651.613	523.603	4129.47	293.382	2079.01	2340.43	3081.46	2122.73	NA	9935.84	869.644	810.181	882.875	10743.7	8532.07	12988.9	7012.58	1019.52	Homo
P06733	Gamma-glutamylaminecyclotransferase OS=Mus musculus OX=10090 GN=Ggact PE=1 SV=1	349407	393260	602528	373415	518092	366126	443003	382018	563493	389262	614664	539476	222074	567489	489343	1.26515e+06	994630	1.14227e+06	924569	580517	Homo
Q05639	N-acetylglucosamine-1-phosphotransferase subunit gamma OS=Mus musculus OX=10090 GN=Gnptg PE=1 SV=1	289.837	NA	1535.46	NA	893.06	937.336	NA	665.803	NA	NA	NA	7008.32	2845.47	2758.81	1779.58	NA	9743.42	5839.9	1108.55	NA	Homo
Q7L7L0	Signal peptidase complex subunit 3 OS=Mus musculus OX=10090 GN=Spcs3 PE=1 SV=1	5584.2	1324.17	4679.41	2877.13	5871.7	3218.4	3348.56	3487.65	6468.65	2620.75	4442.09	6172.71	3474.19	4938.26	10812.7	7626.92	5072.29	6855.57	3487.81	8674.03	Homo
Q08554	Coatomer subunit epsilon OS=Mus musculus OX=10090 GN=Cope PE=1 SV=3	305110	5185.04	637343	6169.88	6859.56	6406.9	3478.2	4544.9	8672.58	6159.58	9524.23	4890.67	7113.38	13600.9	9325.31	6271.51	8442.12	9804.91	11958.6	5450.41	Homo
A6NDG6	Sideroflexin-1 OS=Mus musculus OX=10090 GN=Sfxn1 PE=1 SV=3	1530.25	568.583	1510.43	1336.84	1419.18	1415.35	857.731	1346.95	NA	565.966	1675.38	1840.45	2195.04	1120.56	1860.68	4005.91	4609.65	3370.62	1232.82	2865.8	Homo
O14980	Cyclin-O OS=Mus musculus OX=10090 GN=Ccno PE=1 SV=1	10266.5	8087.48	11438.2	12354.7	12879.3	9345.24	10133.7	10485.9	9790.96	8395.3	10799.2	15129.9	11793.8	8176.31	6346.43	25343.8	30138.2	31932.2	24314.2	18587.9	Homo
Q07065	Iron-sulfur cluster assembly enzyme ISCU, mitochondrial OS=Mus musculus OX=10090 GN=Iscu PE=1 SV=1	1737	2229.55	2966.81	2253.92	2431.8	3308.95	1164.19	1369.23	2024.34	2238.19	NA	4408.35	559.46	3611.82	3093.85	4987.45	12152.4	5566.59	5514.55	1965.41	Homo
P25311	Vacuolar protein sorting-associated protein 4B OS=Mus musculus OX=10090 GN=Vps4b PE=1 SV=2	15046.9	11107.4	17427.4	3594.6	7978.06	3546.21	2833.85	6930.42	3899.86	7627.69	13505.6	10576.8	5693.73	38055.4	9914.8	6191.73	7248.18	11360.2	6798.49	8861.71	Homo
CON_IPI00347096.2	Protein ABHD13 OS=Mus musculus OX=10090 GN=Abhd13 PE=2 SV=1	3373.74	NA	NA	NA	NA	NA	NA	NA	NA	NA	NA	NA	NA	NA	NA	NA	NA	NA	NA	NA	Homo
P29966	ER membrane protein complex subunit 2 OS=Mus musculus OX=10090 GN=Emc2 PE=1 SV=1	686.439	3914.94	3284.97	621.404	1844.27	2095.33	682.317	1196.31	2634.75	1543.96	2082.14	6544.19	2401.63	2980.17	2462.24	9865.16	4822.53	1904.27	1802.31	7143.42	Homo
P09601	Tyrosine-protein phosphatase non-receptor type 6 OS=Mus musculus OX=10090 GN=Ptpn6 PE=1 SV=2	NA	NA	NA	NA	NA	NA	NA	414.139	NA	NA	NA	NA	NA	NA	NA	NA	1530.94	4943.43	NA	NA	Homo
CON_IPI00311493.5	Centrosomal protein of 55 kDa OS=Mus musculus OX=10090 GN=Cep55 PE=1 SV=2	153897	NA	NA	NA	NA	NA	NA	NA	NA	NA	NA	NA	NA	NA	NA	NA	NA	NA	NA	NA	Homo
P11766	Trafficking protein particle complex subunit 4 OS=Mus musculus OX=10090 GN=Trappc4 PE=1 SV=1	3655.04	2060.31	4049.33	2474.31	4303.72	2453.94	1909.23	2222.16	2829.53	2001.6	8005.06	8487.28	4186.17	1533.49	2422.51	9692.71	12918.3	13809.4	5276.68	5402.21	Homo
P12277	Synaptic vesicular amine transporter OS=Mus musculus OX=10090 GN=Slc18a2 PE=1 SV=1	133495	123095	303882	147210	251501	104489	77865.7	183457	234231	148497	167884	343106	191048	156721	211169	676248	504312	391490	396589	245570	Homo
Q9NRF9	Eukaryotic translation initiation factor 6 OS=Mus musculus OX=10090 GN=Eif6 PE=1 SV=2	1123.26	1243.71	1955.83	1584.11	2155.7	1469.74	897.608	801.851	1000.63	906.964	2300.88	2877.22	NA	810.936	975.587	3956.67	3088.02	2305.92	2299.71	1933.14	Homo
Q03252	Tetratricopeptide repeat protein 25 OS=Mus musculus OX=10090 GN=Ttc25 PE=1 SV=3	3234.2	1389.75	3174.74	2795.78	2921.88	2857.67	2793.18	2977.65	2886.56	2827.65	5032.64	10377	975.574	4689.83	3334.78	7023.92	7839.08	7243.54	4893.69	5299.95	Homo
O00487	E3 SUMO-protein ligase RanBP2 OS=Mus musculus OX=10090 GN=Ranbp2 PE=1 SV=2	2625.29	2212.08	3336.17	2454.41	3585.79	2392.68	1794.77	2840.34	2234.58	1690.34	2955.93	3720.86	2993.03	3434.87	4541.08	6860.81	6926.55	6425.39	3855.98	4284.99	Homo
Q9H9B4	Tubulin beta-2A chain OS=Mus musculus OX=10090 GN=Tubb2a PE=1 SV=1	6185.79	4858.28	8442.5	5075.81	7666.7	5358.1	4328.51	4327.21	6741.28	3961.46	5244.44	16508.7	8542	2457.71	10932.7	16523.4	20399.5	18877.8	15189.3	7968.84	Homo
O60763	High mobility group nucleosome-binding domain-containing protein 5 OS=Mus musculus OX=10090 GN=Hmgn5 PE=1 SV=2	1088.16	1971.91	964.739	1517.84	3886.59	648.074	1169.89	1502.57	1800.18	1516.59	3077.78	1164.34	2800.08	982.765	6730.21	11004.6	8229.29	8877.25	2753.2	2828.72	Homo
O75390	Ras-related protein Rab-18 OS=Mus musculus OX=10090 GN=Rab18 PE=1 SV=2	4606.58	6685.75	7260.14	9825.3	9420.38	8176.27	5721.63	5518.6	7872.21	5246.42	11557.5	15677	11647.9	10107.8	15496.3	21298.1	25882.8	23176.4	13537.5	12928.8	Homo
Q9ULV4	Receptor-interacting serine/threonine-protein kinase 1 OS=Mus musculus OX=10090 GN=Ripk1 PE=1 SV=1	1353.38	821.11	916.612	767.758	1312.81	NA	NA	668.029	961.722	567.682	1967.24	1842.4	987.267	NA	790.806	2938.89	5070.71	4539.38	NA	NA	Homo
P25788	Endothelial differentiation-related factor 1 OS=Mus musculus OX=10090 GN=Edf1 PE=1 SV=1	2693.86	2629.78	2239.12	1388.63	2064.34	1277.22	646.439	1461.21	1582.9	1704.69	3284.15	2966.63	NA	2345.63	2531.57	4306.14	4450.22	5431.8	4837.15	2952.57	Homo
Q9Y281	NAD(P)H-hydrate epimerase OS=Mus musculus OX=10090 GN=Naxe PE=1 SV=1	638.545	903.524	NA	NA	1648.19	NA	NA	1912.93	NA	NA	NA	NA	NA	1459.97	984.435	NA	2064.26	NA	NA	NA	Homo
O14737	CD2-associated protein OS=Mus musculus OX=10090 GN=Cd2ap PE=1 SV=3	4780.8	1947.91	10244.5	6405.8	8273.02	5504.91	3359.09	5621.01	2278.52	7869.56	9353.57	12011.2	3935.22	5691	7137.48	20524.8	17234.9	18560.6	4805.28	5765.26	Homo
O95218	NADH dehydrogenase [ubiquinone] iron-sulfur protein 6, mitochondrial OS=Mus musculus OX=10090 GN=Ndufs6 PE=1 SV=2	1756.01	1631.91	1378.55	1555.56	1589.31	1066.27	655.512	969.456	1638.76	1307.71	1974.33	3500.11	NA	2065.55	1716.59	5108.63	4639.27	4608.73	3227.67	2123.64	Homo
Q9Y617	Histone-lysine N-methyltransferase EZH2 OS=Mus musculus OX=10090 GN=Ezh2 PE=1 SV=2	3244.23	11603.9	9955.49	5605.67	15991.3	6272.47	2654.22	4464.94	7367.42	13365.1	28914.6	4885.43	7645.83	29736.3	6068.38	25445.8	11242.7	21547.2	14004.5	14117.3	Homo
Q9BT78	GDP-L-fucose synthase OS=Mus musculus OX=10090 GN=Tsta3 PE=1 SV=3	905.853	NA	415.354	NA	NA	NA	NA	NA	NA	NA	NA	3304.08	NA	NA	NA	NA	NA	2525.8	NA	NA	Homo
P00558	Polyphosphoinositide phosphatase OS=Mus musculus OX=10090 GN=Fig4 PE=1 SV=1	30132	40408.8	61618.2	28148.9	51461.3	39576.3	22952.1	17990.2	35808.1	28731.3	61787.2	78303.4	39244.5	61953.5	76843.3	99192.5	139346	143704	85650.5	76110.6	Homo
O95433	High mobility group protein B1 OS=Mus musculus OX=10090 GN=Hmgb1 PE=1 SV=2	11854.6	6989.35	7280.74	8065.89	8369.55	6998.21	3188.81	10465.8	15507.8	10725.6	18068.5	27013	6807.36	10731.1	19181.3	45337.8	34790.1	43195.3	26931.2	17660	Homo
P61978	Adenosine 3'-phospho 5'-phosphosulfate transporter 1 OS=Mus musculus OX=10090 GN=Slc35b2 PE=1 SV=1	102159	100960	150870	110579	134856	93568.4	72546.4	85879.7	121336	104977	171125	270591	95777.9	147081	178743	343986	298757	342676	236233	221067	Homo
P40429	Iron-sulfur cluster co-chaperone protein HscB OS=Mus musculus OX=10090 GN=Hscb PE=1 SV=2	12462.7	14275.7	12593.9	6203.11	15169.8	10659.1	1888.85	8758.68	15441.8	10745.3	2640.09	19402.7	2889.01	8628.24	8815.16	20207.9	13249.9	42014.8	29701.2	22491.7	Homo
Q9UJZ1	CCR4-NOT transcription complex subunit 10 OS=Mus musculus OX=10090 GN=Cnot10 PE=1 SV=1	1323.4	1379.16	2276.63	1878.41	1553.47	1603.62	1953.72	1113.77	2020.42	2243.86	3395.38	3309.58	NA	1581.68	2665.36	11626.2	4491.87	7029.14	3110.62	1935.72	Homo
P21333	60S ribosomal protein L17 OS=Mus musculus OX=10090 GN=Rpl17 PE=1 SV=3	8263.66	8283.13	15169.3	2747.66	12890.1	4684.45	19649.5	12245.7	8829.06	10799.4	9826.59	5134.73	15142.4	10882	11182	69431.1	72980.7	53684.4	32289.6	7592.42	Homo
Q13885	RalBP1-associated Eps domain-containing protein 1 OS=Mus musculus OX=10090 GN=Reps1 PE=1 SV=2	NA	NA	NA	5174.65	NA	6521.16	NA	NA	3996.75	3703.01	19082.1	NA	3000.27	6326.2	4290.28	20117.3	36242.6	12601.9	NA	NA	Homo
P60763	Phosphoribosylformylglycinamidine synthase OS=Mus musculus OX=10090 GN=Pfas PE=1 SV=1	2989.82	3118.01	3660.74	2453.1	4336.17	1987.54	3030.06	4178.52	2846.54	2549.61	4888.39	6696.93	8689.57	4063.49	7035.03	9066.61	9111.05	7031.45	5450	6704.56	Homo
P12956	Thioredoxin domain-containing protein 12 OS=Mus musculus OX=10090 GN=Txndc12 PE=1 SV=1	43470.8	35983.3	73932.9	37777.2	61753.1	49991.3	42181.5	41863	42538.7	26824.8	55209.1	156222	70286.7	57134.1	53860.4	174399	120834	154288	68313.5	118741	Homo
P63173	DNA topoisomerase 2-alpha OS=Mus musculus OX=10090 GN=Top2a PE=1 SV=2	35471.3	10940	50600.1	35022.5	56780.7	26411.3	26302.5	28593.4	35304.4	21395.6	24521.6	48160.5	35213.1	37015.8	36268.8	97247.2	56536.8	102657	17670.6	56424.9	Homo
P68371	Septin-7 OS=Mus musculus OX=10090 GN=Septin7 PE=1 SV=1	21645.1	13629.2	40499.4	19140.8	32730.5	27449.9	3516.1	20986.4	20677.7	12274.5	5252.73	63037.9	16440.9	13515.9	20153	80780.8	60446.3	70975.7	36769.6	34102.2	Homo
P11802	Band 4.1-like protein 2 OS=Mus musculus OX=10090 GN=Epb41l2 PE=1 SV=2	7002.93	3365.02	8846.76	8607.96	11982.5	3756.47	1744.67	7127.88	1475.44	2566.68	6816.27	7730.51	8061.52	4234.91	6980.81	20389.1	16001.3	19270.8	1376.51	10746	Homo
Q92621	NADH dehydrogenase [ubiquinone] iron-sulfur protein 7, mitochondrial OS=Mus musculus OX=10090 GN=Ndufs7 PE=1 SV=1	NA	497.57	NA	440.19	NA	285.179	337.875	645.035	NA	NA	1126.64	NA	1000.38	NA	1090.72	1969.23	2166.98	1441.56	1222.1	1866.07	Homo
Q13526	Cullin-associated NEDD8-dissociated protein 1 OS=Mus musculus OX=10090 GN=Cand1 PE=1 SV=2	10418.6	9921.14	11962.9	13277.6	24302.2	12179.6	12416.7	10410.5	9059.57	8189.45	19470.8	28223.9	11704.6	4025.78	24427.7	31021.6	23782.4	38303.2	24867	23922.5	Homo
O00303	Cytochrome c oxidase subunit 4 isoform 1, mitochondrial OS=Mus musculus OX=10090 GN=Cox4i1 PE=1 SV=2	7583.84	646.528	8345.15	9801.61	12516.4	6462.07	918.346	7499.88	8722.19	1037.32	1249.93	18541.9	8908.49	6402.18	7760	26948.1	27320.9	20346	10426.4	5316.07	Homo
P62424	rRNA 2'-O-methyltransferase fibrillarin OS=Mus musculus OX=10090 GN=Fbl PE=1 SV=2	60153.3	43901.8	68163.3	84783.8	114622	54570.4	71252.9	51293.5	62420.5	62258.3	71783	83486.6	80470.9	53070	59924.7	176800	106121	132106	137120	57676.7	Homo
P11233	Phosphatidate phosphatase LPIN2 OS=Mus musculus OX=10090 GN=Lpin2 PE=1 SV=2	1978.64	NA	1258.66	1112.41	1895.31	NA	705.841	720.601	660.25	NA	NA	1790.05	1942.01	758.191	1758.26	3013.69	2537.76	1906.12	1158.13	1427.67	Homo
P11940	NEDD8-activating enzyme E1 catalytic subunit OS=Mus musculus OX=10090 GN=Uba3 PE=1 SV=2	33304	27891.9	53717.6	34377.8	39846.9	27157.5	30096.1	23565.7	31607.7	26960.1	43187.8	73704.2	51423.2	52424	75802.1	104416	58350.9	110954	65181	97591.2	Homo
Q96C90	E3 ubiquitin-protein ligase ARIH1 OS=Mus musculus OX=10090 GN=Arih1 PE=1 SV=3	2405.24	1436.63	1644.48	1802.93	1679.36	796.353	NA	1827.52	2368.33	1514.7	1712.44	2250.62	1117.03	2567.04	2557.73	4612.8	5357.31	1962.22	2004.02	3527.53	Homo
Q8WUM4	Vacuolar protein sorting-associated protein 52 homolog OS=Mus musculus OX=10090 GN=Vps52 PE=1 SV=1	1117.33	1112.3	905.975	1650.39	1671.87	465.187	890.826	953.083	1561.82	835.22	3104.9	2925.78	NA	1252.16	2615.19	4277.23	3842.59	4607.68	3263.38	1616.64	Homo
P37108	Succinate dehydrogenase cytochrome b560 subunit, mitochondrial OS=Mus musculus OX=10090 GN=Sdhc PE=1 SV=1	4579.26	7999.97	4116.03	7360.37	9149.03	5353.35	5604.29	6106.92	7934.42	5472.24	9879.23	12984.3	3132.99	10705.1	10635.3	25293.7	18386.4	15113	12289.4	13526.8	Homo
Q8TDN6	Ninjurin-2 OS=Mus musculus OX=10090 GN=Ninj2 PE=2 SV=1	2262.47	1065	953.069	1892.89	1927.29	2836.63	618.432	903.84	1398.53	2366.86	NA	1778.68	1178.22	NA	1232.58	7591.43	4071.22	1884.74	1002.01	863.284	Homo
P07737	Serine/threonine-protein kinase OSR1 OS=Mus musculus OX=10090 GN=Oxsr1 PE=1 SV=1	44492.6	47923.6	64198.6	41324.5	54334.3	38207.2	51148.8	42926.7	48067.9	33574.3	59957	57097	63627.4	68740.3	84199.3	141265	158986	168709	93447.8	153562	Homo
P07108	Ketosamine-3-kinase OS=Mus musculus OX=10090 GN=Fn3krp PE=1 SV=2	2718.48	3047.85	7609.67	3438.33	3946.96	2304.54	1244.72	4408.26	2292.9	2975.19	4143.37	22276.5	9469.95	4808.16	13354.2	13118.1	10399.8	7674.75	4847.24	17069.7	Homo
P62277	Serine/threonine-protein phosphatase 4 catalytic subunit OS=Mus musculus OX=10090 GN=Ppp4c PE=1 SV=2	61637.8	36590.9	69984.1	53656.8	72496	47716.9	32615.4	52594.4	33124	28679.7	42953	76320.6	59346.2	64060.9	63067.3	175387	93966.3	156194	54721.1	114263	Homo
Q9H974	Kinesin-like protein KIF11 OS=Mus musculus OX=10090 GN=Kif11 PE=1 SV=1	NA	NA	992.207	NA	NA	NA	NA	NA	NA	NA	NA	NA	NA	NA	NA	NA	NA	NA	NA	NA	Homo
P19623	U5 small nuclear ribonucleoprotein 200 kDa helicase OS=Mus musculus OX=10090 GN=Snrnp200 PE=1 SV=1	14545.5	10556.7	27095.1	23374	23355.1	19700.9	14029.9	13751.1	19765.6	14850.4	22826.8	14905.9	13288.7	15143.9	22507.7	59844.8	29572.8	41703.4	30370.1	15328.4	Homo
P43686	Programmed cell death protein 10 OS=Mus musculus OX=10090 GN=Pdcd10 PE=1 SV=1	4334.09	758.423	2720.4	2150.44	3304.22	2317.33	1282.98	2375.21	890.234	1032.58	2013.28	5541.95	3494.97	2070.94	3079.58	6877.84	6789.26	8048.94	1796.58	5047.15	Homo
Q9NTK5	RNA-binding protein 3 OS=Mus musculus OX=10090 GN=Rbm3 PE=1 SV=1	2510.16	2664.62	3394.88	2566.24	3155.29	3772.06	1968.98	1815.7	4591.32	2084.19	2286.96	5551.24	NA	3758.78	4509.78	9174.96	8117.27	8508.33	15322.4	4884.36	Homo
P58107	Glucose-6-phosphate isomerase OS=Mus musculus OX=10090 GN=Gpi PE=1 SV=4	10646.4	497.145	1139.79	325.601	1437.47	942.116	452.469	459.522	NA	574.919	1141.77	719.51	1460.66	1439.23	1394.23	1243.89	2782.46	1687.25	970.739	1889.91	Homo
Q07666	Splicing factor 3B subunit 4 OS=Mus musculus OX=10090 GN=Sf3b4 PE=1 SV=1	13267.7	8004.67	21223.1	12265.6	17100.5	8786.91	12480	11549.6	11111.3	8809.36	17367.9	22068.2	20462.4	20532.7	20551.7	35351.1	34371.6	49299.8	18413.7	23089.4	Homo
P13639	NACHT, LRR and PYD domains-containing protein 4F OS=Mus musculus OX=10090 GN=Nlrp4f PE=2 SV=1	311223	242842	353395	243328	355945	295490	314956	204476	310074	245856	296748	514230	275056	382066	538958	1.03249e+06	566702	874842	638629	539590	Homo
P35659	Synaptic functional regulator FMR1 OS=Mus musculus OX=10090 GN=Fmr1 PE=1 SV=1	9585.1	5844.9	6435.45	4906.46	8256.75	4163.59	1778.88	5447.07	9161.86	5894.48	7961.92	13451.7	7123.24	8120.73	10412.7	21921	13790.8	18875.9	18833.4	7628.12	Homo
Q9NX58	Centrosomal protein of 63 kDa OS=Mus musculus OX=10090 GN=Cep63 PE=1 SV=2	697.028	784.185	510.102	1338.81	1445.14	1488.67	NA	439.112	1179.91	1132.24	1716.11	2726.35	NA	1162.11	1745.48	5919.46	2589.87	3841.34	2462.96	2120.95	Homo
Q9UM00	Valine--tRNA ligase OS=Mus musculus OX=10090 GN=Vars1 PE=1 SV=1	3375.04	1433.67	NA	1642.7	3247.98	2704.63	556.02	926.603	1278.33	1744.88	1216.61	1514.45	1410.49	NA	NA	6971.61	4739.95	2094.64	2008.35	NA	Homo
Q9Y3I0	Probable D-lactate dehydrogenase, mitochondrial OS=Mus musculus OX=10090 GN=Ldhd PE=1 SV=1	6257.45	1513.7	1296.69	3050.84	6265.52	5447.98	6723.64	4408.25	1617	1836.29	NA	12024.2	2819.95	NA	NA	20479.7	NA	NA	6047.55	841.681	Homo
P39019	Very-long-chain enoyl-CoA reductase OS=Mus musculus OX=10090 GN=Tecr PE=1 SV=1	23293.4	25203.1	37854.4	26458.4	41497.3	23032	17512.4	28938.4	31551.6	27808.4	37412.5	39407.1	53170.3	28367.4	53261.7	99036	55927	101673	44594.3	67778.5	Homo
Q13451	Replication protein A 70 kDa DNA-binding subunit OS=Mus musculus OX=10090 GN=Rpa1 PE=1 SV=1	1976.2	798.689	2177.98	996.758	1446.6	1290.61	1080.1	944.218	1076.63	1751.17	1919.87	3611.04	NA	NA	1320.41	5557.26	4077.66	4645.96	3234.25	2537.09	Homo
Q9Y3U8	Phosphatidate cytidylyltransferase 2 OS=Mus musculus OX=10090 GN=Cds2 PE=1 SV=1	10890.1	13866.4	10010.6	7999.5	10329.6	7445.49	4983.98	5780.72	13688	8732.62	10126.2	13330.8	9908.13	12517.6	10189.4	31662.8	14619.3	26333.9	18137.1	17808.3	Homo
O15269	Heat shock 70 kDa protein 1A OS=Mus musculus OX=10090 GN=Hspa1a PE=1 SV=2	2021.99	2732.06	2053.69	2119.94	2675.45	1101.77	1194.48	1599.09	1665.63	NA	NA	6222.11	1707.62	1416.49	NA	6407.1	4100.37	NA	5456.99	3730.77	Homo
P67812	Spartin OS=Mus musculus OX=10090 GN=Spart PE=1 SV=1	2642.3	1414.33	3193.73	2979.42	2669.76	1840.5	1237.71	2426.9	925.443	2362.78	3214.59	3214.71	1497.42	1940.91	2679.94	5157.41	7440.67	2561.11	5943.96	2150.75	Homo
P06730	Ras-related protein Rab-21 OS=Mus musculus OX=10090 GN=Rab21 PE=1 SV=4	NA	NA	NA	NA	NA	NA	NA	NA	NA	NA	NA	NA	3964.81	NA	NA	NA	NA	NA	NA	NA	Homo
P31939	WD repeat-containing protein 44 OS=Mus musculus OX=10090 GN=Wdr44 PE=1 SV=1	15518.7	15856.7	37251.6	26212.8	32101.5	44315.8	20902.4	13729	16813.2	30964.7	14872.5	28577.2	15897.6	19723.3	15092.7	121673	148081	68220	23878.3	46631.1	Homo
Q71U36	CDK-activating kinase assembly factor MAT1 OS=Mus musculus OX=10090 GN=Mnat1 PE=1 SV=2	443965	272854	624188	390042	572302	361242	248803	335162	482002	270749	560115	975861	668755	559421	746854	1.65407e+06	993739	1.59404e+06	635997	841423	Homo
Q12800	Mth938 domain-containing protein OS=Mus musculus OX=10090 GN=Aamdc PE=1 SV=1	NA	NA	1642.22	1572.67	1501.67	710.455	NA	761.578	NA	NA	NA	2982.23	1546.24	1157.28	1509.78	3562.76	1815.69	5428.5	958.951	2208.78	Homo
P36871	Nucleoporin NUP35 OS=Mus musculus OX=10090 GN=Nup35 PE=1 SV=2	2309.81	5422.31	8428.67	2410.79	10224.8	1352.51	2085.8	5041.4	4176.21	5415.07	9489.49	8587.42	6780.27	5861.47	9126.58	10115.8	19024.4	10225.9	14308.8	5445.03	Homo
Q9Y277	Pyridoxine-5'-phosphate oxidase OS=Mus musculus OX=10090 GN=Pnpo PE=1 SV=1	3455.52	2743.11	3627.06	3063.85	3437.62	3043.25	2381.32	2902.62	2658.15	2922.64	3431.9	5707.44	6319.97	NA	4606.69	10398.4	7605.25	5007	4186.22	8287.73	Homo
O15042	Programmed cell death protein 6 OS=Mus musculus OX=10090 GN=Pdcd6 PE=1 SV=2	9265.12	5785.4	8921.2	7569.39	11658	7168.56	4173.23	5735.63	6713.19	5646.47	9330.51	13168.9	10843.3	13095.6	11897.5	27240.6	15785.2	20944	10200.5	22742.2	Homo
P07237	Succinate dehydrogenase [ubiquinone] cytochrome b small subunit, mitochondrial OS=Mus musculus OX=10090 GN=Sdhd PE=1 SV=2	40354.6	29150.5	30665.4	30418.3	58886.6	29313.3	22900.4	34487.8	21410.4	22313.9	55153.7	46758.7	36089	32333.7	59661.3	102174	118762	68373.7	49717.2	52188.6	Homo
P23508	Vesicle-fusing ATPase OS=Mus musculus OX=10090 GN=Nsf PE=1 SV=2	3957.41	3312.02	4511.28	4478.12	3904.73	5079.87	2182.14	4645.66	4132.68	3984.44	9634.83	7262.1	5021.82	6110.01	6435.64	8405.49	8885.45	9096.38	8615.82	10320.8	Homo
Q15477	Small nuclear ribonucleoprotein Sm D2 OS=Mus musculus OX=10090 GN=Snrpd2 PE=1 SV=1	NA	4512.79	2838.3	5139.7	3579.3	4484.31	2264.98	4726.31	3625.82	2548.42	7823.49	3382.78	NA	5031.73	5705.69	15703.2	12895.8	7979.98	NA	3557.71	Homo
P23284	Serine/threonine-protein phosphatase 1 regulatory subunit 10 OS=Mus musculus OX=10090 GN=Ppp1r10 PE=1 SV=1	26730	26804.5	22945	18182.8	33597.7	21600.2	45087.8	24675.4	20634.5	20555	16213.6	64273.6	26299.7	17653.2	24692.7	130807	102631	96212.5	64417.2	39116.1	Homo
P35908	Ubiquitin carboxyl-terminal hydrolase 5 OS=Mus musculus OX=10090 GN=Usp5 PE=1 SV=1	1.80633e+06	33015.3	2.05772e+07	29816.4	97945.6	12240.2	15048.7	14286.3	52845.8	14334.3	39683.7	23149	13370.8	54549.1	21853.8	21233	47729.7	30160.6	160751	25512.4	Homo
P49755	Coatomer subunit gamma-1 OS=Mus musculus OX=10090 GN=Copg1 PE=1 SV=1	NA	NA	NA	NA	NA	NA	NA	NA	NA	NA	NA	NA	5666.34	NA	NA	NA	NA	NA	NA	NA	Homo
P52565	NAD-dependent protein deacylase sirtuin-5, mitochondrial OS=Mus musculus OX=10090 GN=Sirt5 PE=1 SV=1	13205.3	14804.1	16479.1	7489.07	19084.3	7235.54	8704.65	17364.4	11694.5	5477.13	27472.2	63751.3	43640.6	8666.21	36947.9	33776.6	42373	40152.8	25260.3	17154.5	Homo
Q9UHD1	Diacylglycerol kinase epsilon OS=Mus musculus OX=10090 GN=Dgke PE=1 SV=1	9115.01	8198.29	11564	12601.7	13119.6	9017.8	4645.78	4497.46	9888.54	6826.52	12019.5	11862.2	7534.57	5634.42	8878.71	28401.9	30313.5	34685.2	8777.58	17595.8	Homo
P01857	Golgi resident protein GCP60 OS=Mus musculus OX=10090 GN=Acbd3 PE=1 SV=3	NA	NA	NA	NA	151.179	144.965	155.953	544.156	135.488	1640.41	NA	NA	NA	NA	NA	1657.45	991.633	NA	NA	NA	Homo
O75131	GPI inositol-deacylase OS=Mus musculus OX=10090 GN=Pgap1 PE=1 SV=3	21037.6	3345.44	5803.77	2942.67	104613	3194.34	2590.38	3014.71	18355.8	8359.57	4773.05	6849.37	2567.63	2899.64	6419.42	12436.9	20774.4	9830.18	8883.6	4115.69	Homo
Q7L014	Glycylpeptide N-tetradecanoyltransferase 1 OS=Mus musculus OX=10090 GN=Nmt1 PE=1 SV=1	1294.91	874.23	3144.81	NA	3064.12	1861.75	1756.66	2273.11	3799.15	1134.6	1931	5384.5	1745.45	2316.23	4137.19	7233.8	6939.69	6644.44	4785.12	3085.64	Homo
Q9BRA2	Syntaxin-4 OS=Mus musculus OX=10090 GN=Stx4 PE=1 SV=1	935.828	5557.72	10015.2	7729.77	14315.3	7066.97	8247.83	7118.35	6683.19	5338.75	15401.6	15889.7	6790.62	8044.29	8797.48	32190.7	23871.3	25392.7	25909.1	16027.9	Homo
P08243	Conserved oligomeric Golgi complex subunit 1 OS=Mus musculus OX=10090 GN=Cog1 PE=1 SV=3	438.725	5397.67	5611.96	805.821	1601.97	1271.81	1298.01	857.085	4040.27	4651.32	11709.4	2530.95	2115.65	12963	3332.51	12324.5	2505.68	4353.48	3047.41	8966.98	Homo
Q9NR31	Ubiquitin carboxyl-terminal hydrolase 4 OS=Mus musculus OX=10090 GN=Usp4 PE=1 SV=3	4201.23	2304.32	2434.02	2482.34	3559	2389.16	2122.94	2478.81	2752.04	1947.63	3033.59	4921.11	NA	3057.59	6400.68	7907.08	5242.41	7259.82	5685.08	6617.45	Homo
O75915	Ubiquitin-associated protein 2 OS=Mus musculus OX=10090 GN=Ubap2 PE=1 SV=1	2302.63	3304.42	2788.37	2978.21	4470.34	1837.63	1054.58	3840.22	2167.32	1895.7	3958.05	5849.71	2483.36	NA	3126.26	8331.16	7586.72	3538.98	6120.31	1968.92	Homo
P49959	Ubiquitin-conjugating enzyme E2 G1 OS=Mus musculus OX=10090 GN=Ube2g1 PE=1 SV=3	NA	339.607	NA	1452.19	NA	NA	NA	NA	NA	1504.27	NA	5817.76	NA	NA	NA	3910.04	3410.93	NA	NA	NA	Homo
P35611	Glycosylphosphatidylinositol anchor attachment 1 protein OS=Mus musculus OX=10090 GN=Gpaa1 PE=1 SV=3	483.349	524.025	679.599	NA	476.551	NA	NA	NA	411.467	NA	NA	1199.25	723.097	597.457	NA	1959.51	NA	1215.59	896.676	NA	Homo
P08621	GTP cyclohydrolase 1 OS=Mus musculus OX=10090 GN=Gch1 PE=1 SV=1	12194	9942.17	15515	12288.5	15464.6	9651.91	8940.43	9678.51	14544.5	10684	15259.3	20743.5	15149.2	19307.6	23765.5	40567.9	28312.8	36343.3	23291.2	22940.8	Homo
Q04637	Tight junction protein ZO-1 OS=Mus musculus OX=10090 GN=Tjp1 PE=1 SV=2	6799.14	11415.6	10831.2	8148.61	12069.4	8842.73	8416.36	8689.6	11715.1	6490.94	10997.5	10938.7	10857.6	15895.2	17281	30832.1	25351.9	26652.9	18881.6	15910.7	Homo
P48739	SUMO-activating enzyme subunit 1 OS=Mus musculus OX=10090 GN=Sae1 PE=1 SV=1	5786.81	6059.18	12479.2	53181.5	12899.4	4586.68	20497.7	3357.48	3636.91	3849.05	73716.6	24012.6	5479.12	5633.01	10846.9	25289.8	17426.1	31778	10536.1	16404.9	Homo
Q02543	Succinate--CoA ligase [ADP/GDP-forming] subunit alpha, mitochondrial OS=Mus musculus OX=10090 GN=Suclg1 PE=1 SV=4	10929.2	5128.87	13570.5	10566.5	9031.62	9113.15	5300.36	12611.5	11230.4	5726.45	17000.3	17103.3	17226.1	17359.8	13161.8	58091.2	33458.8	57859.3	30892.4	18247.6	Homo
Q14498	Mitochondrial import inner membrane translocase subunit TIM50 OS=Mus musculus OX=10090 GN=Timm50 PE=1 SV=1	8586.84	5456.26	7141.15	7876.62	10313.8	6103.1	3657.68	5702.14	9475.22	5963.47	9180.16	14220.4	6682.11	7552.79	9235.36	21251.3	15828.3	24050.9	16284.8	10576.1	Homo
Q9BS26	Glutathione S-transferase kappa 1 OS=Mus musculus OX=10090 GN=Gstk1 PE=1 SV=3	NA	786.342	1308.92	1329.87	1235.21	1324.51	546.311	756.49	797.549	636.271	748.468	NA	1379.17	1316.59	2726.93	2666.26	4061.74	3580.89	1619.26	3257.79	Homo
P09012	SWISS-PROT:P35908 Tax_Id=9606 Gene_Symbol=KRT2 Keratin, type II cytoskeletal 2 epidermal	11997.3	17112.2	20149.7	17402.5	20541.5	14804.6	9467.57	14922.2	14075.7	13413.8	27416.8	31940.9	7605.54	29933.1	23739.7	51408.1	31449.5	42093.5	37701.3	37658.8	Homo
Q96GD4	Phospholipid-transporting ATPase IA OS=Mus musculus OX=10090 GN=Atp8a1 PE=1 SV=2	1702.92	NA	1260.38	NA	1774.72	785.266	968.43	1716.94	1392.94	726.485	NA	3546.23	NA	NA	552.262	5547.86	NA	6976.33	1797.18	NA	Homo
P40939	Vacuolar protein sorting-associated protein 35 OS=Mus musculus OX=10090 GN=Vps35 PE=1 SV=1	NA	2452.59	1736.84	2149.63	2707.48	5034.52	1717.73	2191.69	2831.93	2565.5	1858.55	5710.86	2887.33	3316.49	4982.46	8154.33	11424	9416.93	7245.06	4470.53	Homo
P10155	ERO1-like protein alpha OS=Mus musculus OX=10090 GN=Ero1a PE=1 SV=2	863.393	462.258	2659.04	1119.65	1229.78	895.905	NA	1105.03	NA	NA	1890.49	2053.28	1118.31	747.168	1042.84	5152.82	NA	3392.9	1228.31	792.864	Homo
Q9UHX1	5'-AMP-activated protein kinase subunit gamma-1 OS=Mus musculus OX=10090 GN=Prkag1 PE=1 SV=2	14970	9358.48	16272.1	15676.8	16907.1	12895.6	10468.6	9882.53	14117.2	13087.7	20085.3	23254.7	11885.1	14512.5	18590.8	38789.5	35074.5	42040.3	23345.8	32044.6	Homo
Q99436	High mobility group protein B2 OS=Mus musculus OX=10090 GN=Hmgb2 PE=1 SV=3	581.185	2461.14	3094.08	1481.93	3403.84	1703.19	1168.74	2390.08	2082.93	2028.28	3173.48	3812.83	3176.81	3462.9	3503.28	7336.16	8399.81	6568.46	5133.35	3926.22	Homo
Q9H3K6	DNA (cytosine-5)-methyltransferase 3-like OS=Mus musculus OX=10090 GN=Dnmt3l PE=1 SV=1	12392.7	16402.9	15886.4	12908.6	16429.6	15653.5	9154.9	11325.2	15614.8	20965	28007.8	24931.7	9782.29	20033.9	28036.8	49107.5	35132.2	35405.2	22829	50773.9	Homo
Q5T749	KN motif and ankyrin repeat domain-containing protein 2 OS=Mus musculus OX=10090 GN=Kank2 PE=1 SV=1	26553.3	724.203	7273.71	NA	224.445	162.819	152.221	277.279	283.992	494.183	NA	NA	NA	NA	NA	NA	591.232	352.52	752.505	NA	Homo
P49459	Cyclic GMP-AMP synthase OS=Mus musculus OX=10090 GN=Cgas PE=1 SV=1	1300.35	1072.02	2691.91	2608.44	3111.11	1104.58	1343.47	1564.56	826.906	1692.66	2923.36	2377.78	2857.55	1645.78	2718.88	5706.79	3395.28	6813.39	1313.69	2941.22	Homo
P12268	Ubiquitin-conjugating enzyme E2 S OS=Mus musculus OX=10090 GN=Ube2s PE=1 SV=1	32478.7	26040.1	25441.5	34768.7	38648.2	20824.4	21165	30563.1	25135.6	29733.2	52516.3	30022.6	14856.2	36647.1	48086	115839	57243.2	100942	61031.8	58090.3	Homo
P56545	Copper transport protein ATOX1 OS=Mus musculus OX=10090 GN=Atox1 PE=1 SV=1	3959.14	1876.15	2319.3	1935.22	1929.21	1399.44	1656.42	2440.4	1871.14	1888.95	2900.65	4899.12	NA	2519.78	4653.47	6518.68	5455.37	5080.14	5669.17	1746.17	Homo
Q6P5R6	ELAV-like protein 1 OS=Mus musculus OX=10090 GN=Elavl1 PE=1 SV=2	NA	326.667	294.075	NA	461.087	NA	NA	NA	431.043	1089.9	NA	NA	1629.07	3491.6	NA	2128.24	NA	1459.26	NA	887.513	Homo
Q92905	Malectin OS=Mus musculus OX=10090 GN=Mlec PE=1 SV=2	2753.95	2595.71	3470.59	2065.78	3232.66	3450.81	2323.99	1922.71	2739.96	2707.2	3344.45	6936.02	4603.35	3526.27	3533.01	7773.41	5512.15	8802.92	5280.2	1038.69	Homo
Q01844	Long-chain-fatty-acid--CoA ligase 3 OS=Mus musculus OX=10090 GN=Acsl3 PE=1 SV=2	130774	23735.2	99592.7	124882	91022.2	109212	15468.6	76959.5	6429.41	15976.7	163033	253880	71509.5	159196	139127	358224	319472	22452.1	13506.1	292132	Homo
O15347	Peroxisomal acyl-coenzyme A oxidase 3 OS=Mus musculus OX=10090 GN=Acox3 PE=1 SV=2	NA	454.754	NA	1351.46	1917.94	1022.13	664.45	688.524	NA	NA	2038.11	2433.68	1656.96	NA	2235.82	7719.71	6427.17	3168.86	NA	NA	Homo
P17812	Tyrosine-protein phosphatase non-receptor type 1 OS=Mus musculus OX=10090 GN=Ptpn1 PE=1 SV=2	7139.05	6070.02	10937.7	7774.52	9886.76	7215.83	4170.44	5481.5	7436.92	7254.6	11027	6153.58	6336.76	7496.04	11966.6	24886.6	26774.7	22055.2	17203.3	14820.2	Homo
Q10567	Short transient receptor potential channel 4-associated protein OS=Mus musculus OX=10090 GN=Trpc4ap PE=1 SV=2	NA	1549.19	1160.45	1480.07	2130.11	2047.04	1182.11	1050.27	2402.7	1319.07	2088.44	2560.62	1365.57	2115.36	2913.17	6466.94	3785.4	8349.01	4617.95	2219.3	Homo
Q8IW75	F-box/WD repeat-containing protein 15 OS=Mus musculus OX=10090 GN=Fbxw15 PE=1 SV=1	5131.85	1470.92	2518.25	902.856	NA	1470.46	1319.75	1473.41	NA	1191.18	2410.88	NA	NA	1718.97	1327.63	3025.24	NA	1628.75	2121.59	2512.79	Homo
P50395	TREMBL:Q0IIK2 (Bos taurus) Transferrin	20883	7484.46	18671.7	11443.4	11062.1	6213.3	10856	9003.49	9708.11	6096.4	14361.3	19225.2	18440.5	15186.3	15165.8	28937.7	30936.9	30952.8	21169.8	30864.4	Homo
P01040	Small nuclear ribonucleoprotein G OS=Mus musculus OX=10090 GN=Snrpg PE=1 SV=1	67463.1	12434.1	24499.9	19585	21329.3	16851.3	19581.4	18122.1	11089.5	17188.2	33501.3	31100.2	9611.04	25338.7	28405.2	25229.4	27418.1	33302.8	15495.1	25408	Homo
Q9NR30	Nuclear protein localization protein 4 homolog OS=Mus musculus OX=10090 GN=Nploc4 PE=1 SV=3	31275.9	28037.5	36499.2	42104.6	36907.3	35722.5	25181.2	41939.7	30124.3	26868.9	49150.4	38186.8	27577.9	50081.7	62505.4	115773	66771	112833	53071.8	95521.8	Homo
Q13185	AP2-associated protein kinase 1 OS=Mus musculus OX=10090 GN=Aak1 PE=1 SV=2	8994.86	7912.75	7528.9	7630.74	9171.86	9292.6	5622.2	8054.54	9270.06	6717.3	9076.92	12847.4	13770.2	12947.3	12569.6	22270.5	12187.1	9479.8	15503.8	16452.9	Homo
P35573	Aldehyde dehydrogenase, mitochondrial OS=Mus musculus OX=10090 GN=Aldh2 PE=1 SV=1	NA	NA	1427.45	NA	1839.55	998.28	997.998	1390.31	714.852	996.96	1314.02	1630.77	734.024	NA	1215.2	2962.11	3209.57	2137.84	2339.02	NA	Homo
P35609	Alpha-adducin OS=Mus musculus OX=10090 GN=Add1 PE=1 SV=2	1225.91	3890.49	3839.67	1027.33	4506.9	1233.33	595.109	1824.27	791.859	1500.98	5903.5	5091.2	NA	4139.05	4836.48	9304.83	2621.06	11525.1	4327.91	1324.74	Homo
O43396	Phosphatidylinositol 4,5-bisphosphate 3-kinase catalytic subunit delta isoform OS=Mus musculus OX=10090 GN=Pik3cd PE=1 SV=2	1070.26	582.628	1138	NA	744.882	920.985	708.737	897.503	1116.87	315.839	689.123	1171.28	1636.6	912.223	2778.09	2328.39	NA	1850.6	1123.01	3861.15	Homo
Q04760	Zinc finger SWIM domain-containing protein 3 OS=Mus musculus OX=10090 GN=Zswim3 PE=2 SV=1	16773.3	29192.4	39074.1	11069.7	16712.3	31926.8	37797.5	9574.61	29043.6	18495	20563.5	68011.7	34369.9	44367.4	62474.1	72329.7	91763.3	58590.9	62517	40345.5	Homo
Q9H4L7	Chromosome-associated kinesin KIF4 OS=Mus musculus OX=10090 GN=Kif4 PE=1 SV=3	1428.37	NA	471.056	719.623	NA	NA	NA	NA	NA	NA	NA	NA	NA	650.592	688.47	2237.44	NA	NA	NA	NA	Homo
Q14566	Kinesin-like protein KIF14 OS=Mus musculus OX=10090 GN=Kif14 PE=1 SV=1	7639.34	8333.72	18471.9	11890.7	14699.6	9173.95	8352.77	7614.84	6447.96	10086	13249.2	36045.4	23620.2	13389.6	17147.3	35400.4	30567.1	27324	13402	21586.6	Homo
Q06830	WASH complex subunit 4 OS=Mus musculus OX=10090 GN=Washc4 PE=1 SV=2	178917	78206.1	100149	80556.6	92866.9	73579.5	74826.9	54170.3	81907.8	83050.2	117294	134140	70382.9	121427	123362	256276	220173	230482	196535	179316	Homo
P82650	Fatty acid-binding protein 5 OS=Mus musculus OX=10090 GN=Fabp5 PE=1 SV=3	2092.99	1328.48	2064.8	1971.39	2902.27	1540.55	1876.46	1572.62	1994.71	1741.06	2254.74	2995.16	2586.97	1893.79	2201.02	6289.09	5156.48	6338.89	1694.06	3322.9	Homo
Q15008	Sphingosine-1-phosphate lyase 1 OS=Mus musculus OX=10090 GN=Sgpl1 PE=1 SV=1	10343.2	4676.19	8186.39	8343.92	11325.8	4102.99	2965.34	8121.35	4231.02	2365.8	9425.14	14367.2	2065.02	6305.71	9755.34	23602.5	24755	16959.8	7244.67	9071.41	Homo
P63279	TNFAIP3-interacting protein 1 OS=Mus musculus OX=10090 GN=Tnip1 PE=1 SV=1	596.228	710.233	655.535	NA	1047.74	613.352	NA	697.224	647.611	909.793	978.099	768.639	NA	1068.38	1294.84	NA	2133.1	3162.71	NA	NA	Homo
P12004	Rab3 GTPase-activating protein catalytic subunit OS=Mus musculus OX=10090 GN=Rab3gap1 PE=1 SV=4	21281.3	7400.14	2308.33	9748.47	5454.85	7156.54	8848.15	13426.4	6356.4	5622.36	2658.11	28121.2	4557.69	7328.73	5876.52	27682.2	9137.34	8823.64	10194.2	7794.83	Homo
P09936	Secretory carrier-associated membrane protein 3 OS=Mus musculus OX=10090 GN=Scamp3 PE=1 SV=3	12864.5	9814.91	26702.3	30994.4	29022.8	16138.4	6791.84	19868.7	8580.8	4244.28	28417.2	29668.1	16559	16175.9	19191.9	28788.1	30996.4	31141.4	33228.2	18081.8	Homo

## Sheet: S3_D1_Peptide
Sequence	Modifications	Accession	Description	Abundance..F1..Sample	Abundance..F3..Sample	Abundance..F4..Sample	Abundance..F5..Sample	Abundance..F6..Sample	Abundance..F7..Sample	Abundance..F8..Sample	Abundance..F9..Sample	Abundance..F10..Sample	Abundance..F11..Sample	Abundance..F13..Sample	Abundance..F14..Sample	Abundance..F15..Sample	Abundance..F17..Sample	Abundance..F19..Sample	Abundance..F20..Sample	Abundance..F22..Sample	Abundance..F25..Sample	Abundance..F26..Sample	Abundance..F27..Sample	m/z	RT
[R].AAAADGEPLHNEEER.[A]		Q80WW9	DDRGK domain-containing protein 1 OS=Mus musculus OX=10090 GN=Ddrgk1 PE=1 SV=2	3291.65	2670.03	4038.43	2391.11	NA	3945.29	4454.2	9609.96	4503.98	2643.53	3306.8	2716.45	3144.93	2792.53	3579.26	2986.42	3539.44	2057.9	NA	4155.58	536.913	1.79
[K].LQVELDSVTGLLSQSDSK.[S]		Q8VDD5	Myosin-9 OS=Mus musculus OX=10090 GN=Myh9 PE=1 SV=4	234759	311471	201106	168898	131075	30488.7	137966	284358	196214	39690.2	342587	149785	228769	248176	115049	148301	264141	182833	244354	40834.8	640.338	50.12
[K].VSYFPTVPGVYIVSTK.[F]		Q80X90	Filamin-B OS=Mus musculus OX=10090 GN=Flnb PE=1 SV=3	55152	115047	69412.9	99301.7	67726.5	40684.2	28893.2	121349	52822.2	200685	62751.4	24353.1	131191	12637.4	52885.4	347910	32732.7	6247.53	89282.5	65826.8	586.323	50.69
[R].LQVEHTVTEEITDVDLVHAQIHVSEGR.[S]		Q05920	Pyruvate carboxylase, mitochondrial OS=Mus musculus OX=10090 GN=Pc PE=1 SV=1	93509.1	102208	10262.9	NA	13886.9	44671	186080	NA	19438.1	NA	NA	NA	NA	NA	61775.6	14192.3	13361.9	19685.5	NA	30980.4	764.393	40.64
[K].VTAGELGGNHLAFR.[C]		Q91VT4	Carbonyl reductase family member 4 OS=Mus musculus OX=10090 GN=Cbr4 PE=1 SV=2	99742.7	76491.8	71746.1	NA	3703.37	6664.8	NA	70053.2	6588.46	NA	3504.09	800816	80160.2	51953.9	47404	7321.44	9637.18	112619	88279.7	86396.7	481.256	28.45
[K].VTADVTSAVMGNPVTR.[E]		Q8CFE4	SCY1-like protein 2 OS=Mus musculus OX=10090 GN=Scyl2 PE=1 SV=1	57101.1	62688.2	NA	2306.39	36375	48805.5	NA	33926.5	79104.5	59497.4	54880.5	66315.9	NA	3278.26	41338.2	55953.8	NA	NA	NA	7094.33	539.947	35.06
[R].LQQASRPAMDWGPSLEENR.[T]		Q6PGE7	Sodium-dependent proline transporter OS=Mus musculus OX=10090 GN=Slc6a7 PE=1 SV=1	50720.3	92459.1	55319.4	83171.1	58662.1	58063.2	88988.8	98373.6	73140.9	76535.1	72062.8	61439.6	77708.1	68000.4	70798.9	77016.1	60744.4	78395.4	57033.8	67674.7	729.02	32.33
[R].LQQEGTENERIEQLQEQLEQK.[H]		Q8BIL5	Protein Hook homolog 1 OS=Mus musculus OX=10090 GN=Hook1 PE=1 SV=2	161503	259803	236014	NA	NA	NA	NA	NA	NA	NA	NA	NA	NA	NA	NA	NA	NA	NA	NA	NA	857.428	35.08
[R].LQQELDDLLVDLDHQR.[Q]		Q8VDD5	Myosin-9 OS=Mus musculus OX=10090 GN=Myh9 PE=1 SV=4	347128	1481203	506248	281241	429369	319717	261001	1.54263e+06	1172078	1.43137e+06	832313	1.23203e+06	595951	587874	1.08536e+06	471619	354591	603333	518834	544877	650.671	48.66
[R].LQQELDDLVVDLDNQR.[Q]		O08638	Myosin-11 OS=Mus musculus OX=10090 GN=Myh11 PE=1 SV=1	268610	100964	250386	523671	534239	197851	193715	632179	619276	430437	1.49011e+06	206157	15243.9	312371	573694	301428	181437	NA	390622	576507	638.325	48.67
[K].LQQLKDETGELSSADEK.[R]		Q9EPU0	Regulator of nonsense transcripts 1 OS=Mus musculus OX=10090 GN=Upf1 PE=1 SV=2	30554.1	8873.48	10169.9	9611.47	8176.94	8813.41	25069.3	12783	14944.2	10116.6	10317.5	15330.9	6738.46	9239.37	11166.1	8106.93	7051.63	6009.86	10045.2	7072.68	630.981	21.18
[K].LQQLKDETGELSSADEKR.[Y]		Q9EPU0	Regulator of nonsense transcripts 1 OS=Mus musculus OX=10090 GN=Upf1 PE=1 SV=2	NA	NA	NA	NA	148765	NA	NA	NA	NA	NA	NA	NA	NA	NA	NA	NA	NA	NA	NA	NA	512.513	17.98
[K].LQQNPGKFDELDMSPGDPK.[W]		P58802	TBC1 domain family member 10A OS=Mus musculus OX=10090 GN=Tbc1d10a PE=1 SV=1	24563.2	20081.4	17365.2	18446	19849	30254.1	31017.1	54290.1	44634.4	22965.1	27470.9	34029.2	NA	22783.3	40102.6	30100	25758.3	NA	24999.1	17933.9	706.006	31.12
[K].LQQQSSQAAQELAAEK.[G]		Q8BL66	Early endosome antigen 1 OS=Mus musculus OX=10090 GN=Eea1 PE=1 SV=2	NA	NA	NA	NA	NA	NA	NA	NA	NA	NA	NA	NA	NA	131249	197183	NA	NA	NA	148197	NA	577.295	17.89
[K].IQRPPEDSIQPYEK.[I]		Q91ZJ5	UTP--glucose-1-phosphate uridylyltransferase OS=Mus musculus OX=10090 GN=Ugp2 PE=1 SV=3	70126.7	44623.7	48280.2	109807	112951	83194.8	308340	285736	53924	79388.7	109598	61844	87261.8	119748	74185	144185	63397	86697	461.178	100327	567.293	17.68
[K].LQSEHAHLEATINQLR.[S]		Q8BL66	Early endosome antigen 1 OS=Mus musculus OX=10090 GN=Eea1 PE=1 SV=2	36567.6	29281.8	42718.3	24838.6	22241.1	26055.8	86349.9	37885.2	42760.2	42288.6	67527.2	17357.6	27715.5	19393.6	31306.8	13897.9	24805.1	20933.8	22130.4	30482	620.662	25.54
[K].LQSFLDPNVTR.[K]		Q6ZPF4	Formin-like protein 3 OS=Mus musculus OX=10090 GN=Fmnl3 PE=1 SV=2	118912	126126	48293	121260	80120.3	53574.5	101448	103535	146314	76595	NA	34022.1	63608.5	62230.8	134322	75998.9	28332.9	53430.5	100932	49995.1	645.346	36.41
[R].IQYQLVDISQDNALRDEMR.[T]		Q91VW3	SH3 domain-binding glutamic acid-rich-like protein 3 OS=Mus musculus OX=10090 GN=Sh3bgrl3 PE=1 SV=1	3.73804e+06	4.95184e+06	NA	1.03506e+06	2.19881e+06	1.62897e+06	461085	3006249	4.69857e+06	1.66507e+06	2586880	1.40672e+06	1.53751e+06	1.63103e+06	2.25298e+06	1.54859e+06	285583	1.67146e+06	1.87631e+06	1369911	769.718	41.44
[R].IQYQLVDISQDNALRDEMR.[T]	1xOxidation [M18]	Q91VW3	SH3 domain-binding glutamic acid-rich-like protein 3 OS=Mus musculus OX=10090 GN=Sh3bgrl3 PE=1 SV=1	898605	491392	774333	543210	471088	214711	294228	201484	317993	289283	634823	347865	275926	336505	515502	417704	163351	765060	527904	1.10327e+06	775.05	37.62
[K].LSAEKVEIATLTR.[E]		Q9R1P0	Proteasome subunit alpha type-4 OS=Mus musculus OX=10090 GN=Psma4 PE=1 SV=1	55830.1	69694.2	159538	162953	145828	83645.5	47142.2	NA	133461	168253	84958.9	NA	56585.5	39072.7	104925	113524	79449.9	95844.3	70641	180050	477.612	30.15
[K].VSVISVEEPPQR.[S]		Q9DCW4	Electron transfer flavoprotein subunit beta OS=Mus musculus OX=10090 GN=Etfb PE=1 SV=3	74052	100886	116488	79555	90010.2	83496.8	79855.8	77187	173094	97514.7	98670.7	104057	88468.4	64023.3	58917.2	132220	89252.3	157442	141045	80685.4	670.365	29.43
[K].VSVLNVAVLENPSPFHSPFR.[F]		Q9DAP7	Histone chaperone ASF1B OS=Mus musculus OX=10090 GN=Asf1b PE=1 SV=1	207683	183066	208007	131200	NA	126254	112955	NA	212451	NA	258384	153213	207218	167348	195302	186981	128067	191786	227748	186134	737.064	50.18
[R].LSALYKQESDYEILER.[F]		Q8BU30	Isoleucine--tRNA ligase, cytoplasmic OS=Mus musculus OX=10090 GN=Iars1 PE=1 SV=2	NA	NA	62519.9	24183.8	NA	NA	NA	20279.6	NA	21309.1	NA	NA	27430	32703.7	NA	32517.6	27869.1	46996.7	50899.2	41410.3	653.003	35.02
[R].ISAPTQEEKDEWIK.[S]		P63034	Cytohesin-2 OS=Mus musculus OX=10090 GN=Cyth2 PE=1 SV=2	110926	11015.6	128849	112098	77805.7	95125.3	145704	132073	160607	107942	134732	61005.9	112424	83045.9	130152	119744	88739.8	95869	110805	131209	558.618	26.79
[K].LSAVQFMLNNHTSEHFSFLGINNQSNLTDMR.[C]		Q9EPK7	Exportin-7 OS=Mus musculus OX=10090 GN=Xpo7 PE=1 SV=3	313495	52517.7	33336.4	NA	75566.7	131869	95052.3	60629.8	256525	290004	33872.9	175989	224349	66286.6	30818.7	233797	68150.5	86435.5	388976	202822	892.181	50.07
[R].ISDAHLADTMIGK.[A]		Q61142	Spindlin-1 OS=Mus musculus OX=10090 GN=Spin1 PE=1 SV=2	285657	210766	216813	250593	160671	355351	274897	368946	433497	265586	327806	190572	155487	154457	341112	256695	214770	133136	179092	186997	686.35	27.65
[R].ISDAHLADTMIGK.[A]	1xOxidation [M10]	Q61142	Spindlin-1 OS=Mus musculus OX=10090 GN=Spin1 PE=1 SV=2	2.22212e+06	1.50263e+06	1.30509e+06	1.8752e+06	2.24333e+06	1.44366e+06	1.03118e+06	1.37285e+06	1.56402e+06	1.98817e+06	2.2891e+06	2.61875e+06	1.56077e+06	1.26986e+06	1.8196e+06	1.96052e+06	1.70228e+06	1.92054e+06	1.8695e+06	1.73509e+06	463.234	27.65
[K].ISDFGWSVHTPSLR.[R]		O88445	Aurora kinase C OS=Mus musculus OX=10090 GN=Aurkc PE=1 SV=2	396069	404372	180845	159832	195654	218346	NA	285670	212042	236943	197114	207529	187344	176429	206827	214739	124113	230451	226994	269575	534.608	38.68
[R].IQPEEKPVEVSPAVTR.[G]		Q8R1X6	Spartin OS=Mus musculus OX=10090 GN=Spart PE=1 SV=1	51610.7	64999.3	76682.9	67713	NA	74803	77739.8	54995.8	65440.8	89939.9	68562.2	41117.8	69236	66542.7	68090.4	77197.4	44821.5	39286.7	56437.3	83320.5	593.66	22.48
[K].LRQDLEAEHVEVEDTTLNR.[C]		Q8BGS2	BolA-like protein 2 OS=Mus musculus OX=10090 GN=Bola2 PE=1 SV=1	195924	157095	401709	345510	147821	518162	433438	517959	654363	305500	407195	377688	230873	329857	445786	365721	110732	216666	347573	373934	756.381	27.52
[R].LQYTEHQQLEGWK.[W]		Q811S7	Upstream-binding protein 1 OS=Mus musculus OX=10090 GN=Ubp1 PE=1 SV=1	25802.8	15551.8	NA	22520.8	9613.02	24438	NA	NA	38223.5	8401.19	45584	NA	12832.8	12540.8	22910.6	NA	20141.6	18527.6	2848.96	18612.5	553.942	26
[R].LRDPAAAASELGYVFQAITLTR.[Q]		P70697	Uroporphyrinogen decarboxylase OS=Mus musculus OX=10090 GN=Urod PE=1 SV=2	58587.2	82669.9	NA	66883.9	68630.4	88841	54340	59843.1	NA	40353.5	62523.3	53682.7	77341.8	35484.4	49205.3	17301.8	17587.3	77006.9	51363.9	81252.6	788.428	58.81
[K].IREDLPNLESSEETEQINK.[H]		Q9EQH3	Vacuolar protein sorting-associated protein 35 OS=Mus musculus OX=10090 GN=Vps35 PE=1 SV=1	NA	230215	192577	NA	302604	106240	NA	702820	NA	256083	305333	203050	167555	NA	166783	212906	206260	NA	172198	NA	748.705	31.22
[K].IRELEGHISDLQEDLDSER.[A]		O08638	Myosin-11 OS=Mus musculus OX=10090 GN=Myh11 PE=1 SV=1	37044.4	85237.6	60353.5	30529.7	13539.2	NA	21809.2	91444.1	16658.3	12906.4	24459.2	12511.4	NA	22622.3	20358.9	32925.6	35225.6	40741.1	41001	17163.1	752.036	33.93
[R].IRFTLPPLVFAAYQLAFR.[Y]		Q9EQH3	Vacuolar protein sorting-associated protein 35 OS=Mus musculus OX=10090 GN=Vps35 PE=1 SV=1	32702.7	39517.2	58310.3	41249.5	44286.8	54078	43574.5	43148.1	38094.8	69182.8	45903.4	38263	46259.1	45630.2	30127.9	38931.2	39676.5	53475.1	44311.9	44441	708.41	67.62
[K].LRKDDPVTNLNNAFEVAEK.[Y]		P57780	Alpha-actinin-4 OS=Mus musculus OX=10090 GN=Actn4 PE=1 SV=1	27809.5	39913.6	28988.6	21086.2	18095.2	17720.2	22301.7	33149.9	23851.7	16654.5	16545.7	15462.2	28549.7	17697.8	24110.6	28520.5	16406.8	23115.2	21592.7	21760.2	725.046	33.95
[K].VSVQLDQLTAK.[F]		Q8BL66	Early endosome antigen 1 OS=Mus musculus OX=10090 GN=Eea1 PE=1 SV=2	326966	445375	383891	328668	226873	342781	344959	258563	375031	267404	316837	110409	384918	187391	243852	169833	146754	333992	396356	229320	601.343	33.24
[R].LRNDSVIVDTFHGLFK.[S]		P35123	Ubiquitin carboxyl-terminal hydrolase 4 OS=Mus musculus OX=10090 GN=Usp4 PE=1 SV=3	70564.3	54042.5	86274	5346.59	19287	15984.9	NA	26658.5	37177.7	7459.4	33788.8	12450.9	26491.3	7130.74	12746.4	48376	43799	97518.2	6668.81	28746.8	621.004	44.43
[K].LRPAAQAMDPAGAEVPGEAFLAR.[R]		Q80ZW0	Serine/threonine-protein kinase 35 OS=Mus musculus OX=10090 GN=Stk35 PE=1 SV=3	NA	NA	13107.2	NA	NA	NA	NA	17150.2	NA	NA	NA	NA	NA	12790.7	NA	10922.6	NA	20667.6	NA	NA	780.07	40.29
[K].LRPEVLQDLR.[E]		P62748	Hippocalcin-like protein 1 OS=Mus musculus OX=10090 GN=Hpcal1 PE=1 SV=2	544677	800013	645045	630035	486131	499073	673615	874308	1.13142e+06	970425	731722	739739	965777	579018	1.29289e+06	1.3018e+06	344281	787096	1.0483e+06	870866	413.579	30.05
[R].IRQELPFMATENIIMAMVK.[A]		P54822	Adenylosuccinate lyase OS=Mus musculus OX=10090 GN=Adsl PE=1 SV=2	31260.7	49468.5	28956	22085.8	43339.4	43501.6	48052.7	83368	45043.7	66110	65876.2	47710.4	48302.4	37744.3	73015.8	NA	24426.4	43078.7	53560.5	62094.5	745.728	60.56
[K].IQNTGDYYDLYGGEKFATLAELVQYYMEHHGQLK.[E]		P35235	Tyrosine-protein phosphatase non-receptor type 11 OS=Mus musculus OX=10090 GN=Ptpn11 PE=1 SV=3	NA	NA	108319	89642.6	156939	NA	50839.6	NA	240327	161429	161326	NA	311674	NA	NA	NA	NA	NA	NA	171471	799.785	58.33
[R].LQANWNREEDEFQIPGR.[S]		Q8R1X6	Spartin OS=Mus musculus OX=10090 GN=Spart PE=1 SV=1	65088.6	96429	62554.9	49379.1	59434.8	69899.6	73519.5	59084.1	76024	42552.8	55495.7	54607.2	61431.1	67170.8	50694.3	54233.8	43248.1	57256	65618.1	87061	701.339	35.52
[R].LQDDDIETTKVEMLR.[L]		Q8R480	Nuclear pore complex protein Nup85 OS=Mus musculus OX=10090 GN=Nup85 PE=1 SV=1	21603.5	41256.9	NA	64263.6	NA	NA	10899.7	NA	NA	NA	NA	17198.8	NA	NA	4777.96	23623.7	4800.56	NA	20436.2	NA	602.634	32.48
[R].LQDFYDSTAGK.[F]		Q3SXD3	5'-deoxynucleotidase HDDC2 OS=Mus musculus OX=10090 GN=Hddc2 PE=1 SV=1	NA	67148.8	NA	NA	51623.1	NA	68945.1	50232	NA	58673.1	NA	57462.8	NA	40630.6	NA	NA	27500.6	36998.7	78663.6	NA	622.793	25.78
[K].IQDKEGIPPDQQR.[L]		P62984	Ubiquitin-60S ribosomal protein L40 OS=Mus musculus OX=10090 GN=Uba52 PE=1 SV=2	2.68516e+06	1.61068e+06	1.76303e+06	1.72367e+06	204873	2.19776e+06	1.87906e+06	1.67574e+06	2.65586e+06	2.01591e+06	2.71861e+06	1.92435e+06	1.3228e+06	1.53877e+06	1.76562e+06	2.39119e+06	917533	1.27617e+06	2.06996e+06	2.06145e+06	508.599	11.49
[K].LQALVYPVLQALDFNTPSYQQSMNTPILPR.[H]		Q8BLF1	Neutral cholesterol ester hydrolase 1 OS=Mus musculus OX=10090 GN=Nceh1 PE=1 SV=1	32870.9	NA	20024.9	18176.8	14763.1	28926.9	15677.1	80792.5	101291	15721.4	29746.3	40342.5	20298.1	12848.6	22428.3	14575.6	120663	19769.7	30839.2	17730.7	855.202	64.96
[R].IQEAGTEVVK.[A]		P08249	Malate dehydrogenase, mitochondrial OS=Mus musculus OX=10090 GN=Mdh2 PE=1 SV=3	3.65922e+06	3.95229e+06	3.05712e+06	3.428e+06	8999.26	3445089	3.10777e+06	2772995	3596822	2.95899e+06	3.77092e+06	2.6403e+06	3.03475e+06	3.70976e+06	3.82049e+06	3.49751e+06	2.82592e+06	3553640	3.54567e+06	2.99986e+06	537.296	13.2
[K].LQEAVDDLRK.[V]		Q80ZX8	Sperm-associated antigen 1 OS=Mus musculus OX=10090 GN=Spag1 PE=1 SV=1	2.8358e+08	1.07784e+08	9.3698e+07	1.03582e+08	NA	4.47623e+06	3.53038e+08	291223008	1.94857e+08	1.21923e+08	1.41929e+06	3.43517e+08	1.12847e+08	1.68087e+06	5.68099e+06	3.10442e+08	1.15142e+08	1.41179e+08	6.0516e+07	1.3584e+06	396.219	17.42
[R].LQEEGSVEAR.[T]		Q9D8X2	Coiled-coil domain-containing protein 124 OS=Mus musculus OX=10090 GN=Ccdc124 PE=1 SV=1	11633.8	NA	9807.15	4993.1	NA	8463.18	7602.34	15703.5	10625.6	8009.36	8291.4	9579.19	NA	NA	NA	9259.81	7738.65	NA	NA	8516.21	559.278	0.66
[K].VTDTDFDGVEVR.[V]		Q8BLF1	Neutral cholesterol ester hydrolase 1 OS=Mus musculus OX=10090 GN=Nceh1 PE=1 SV=1	300141	325759	230247	301772	475367	286810	273662	438977	425061	397270	359540	380918	309780	347236	281374	398480	345541	330276	362811	429729	676.82	31.34
[K].LQALQSQVEFLEQSMVDK.[S]		Q9JMH9	Unconventional myosin-XVIIIa OS=Mus musculus OX=10090 GN=Myo18a PE=1 SV=2	422822	460686	190801	429333	289465	435218	267485	334535	154790	NA	288268	108162	117919	30011.3	149652	154835	75568.8	167889	257189	175466	698.357	51.22
[K].IQAGEGETAVLNQLQEK.[N]		Q8BL66	Early endosome antigen 1 OS=Mus musculus OX=10090 GN=Eea1 PE=1 SV=2	274763	265439	282562	209439	140427	231233	257406	194496	228478	NA	130705	176442	296482	109897	155581	63860.8	175507	212532	312223	152611	609.987	36.23
[R].LPTSVLLPYK.[S]		Q9D071	MMS19 nucleotide excision repair protein homolog OS=Mus musculus OX=10090 GN=Mms19 PE=1 SV=1	407637	396151	220487	373784	364437	277151	305614	306104	311736	236904	193816	205354	301933	224417	287320	342133	207618	202732	302497	312410	565.845	40.59
[R].VTGEADVEFATHEDAVAAMSK.[D]		O35737	Heterogeneous nuclear ribonucleoprotein H OS=Mus musculus OX=10090 GN=Hnrnph1 PE=1 SV=3	NA	NA	NA	NA	NA	3210.09	15761	NA	NA	NA	NA	NA	NA	NA	NA	NA	NA	NA	NA	NA	726.672	34.2
[K].LPVGTTATLYFR.[D]		Q9CY27	Very-long-chain enoyl-CoA reductase OS=Mus musculus OX=10090 GN=Tecr PE=1 SV=1	NA	NA	64537.2	NA	NA	NA	NA	NA	49034.4	NA	NA	NA	40551.4	NA	NA	NA	NA	NA	NA	75034.9	669.874	40.94
[K].IPYLPITNFNQNWQDGK.[A]		Q80X90	Filamin-B OS=Mus musculus OX=10090 GN=Flnb PE=1 SV=3	37566.7	29797.3	30418.3	37800.1	26930.4	34580.6	34041.4	38122.7	44793.7	38140.3	35115	30518.3	28493.7	25586.3	25711.3	21714.5	22244	34518.8	33645.8	34096.1	683.346	50.51
[R].LPYTASSGLMAPR.[E]		Q9R1Q9	V-type proton ATPase subunit S1 OS=Mus musculus OX=10090 GN=Atp6ap1 PE=1 SV=1	NA	26295.3	38822	28913.3	22132.1	39090.2	31868	NA	29621.4	NA	NA	31310.8	32743	38946.1	35682	22226.3	33743.9	23875	NA	NA	682.355	33.15
[K].LQAANAEDIK.[S]		Q02819	Nucleobindin-1 OS=Mus musculus OX=10090 GN=Nucb1 PE=1 SV=2	159992	148639	146211	212785	NA	213924	154346	141205	224803	134876	168620	134724	204883	150833	159833	190771	128406	163952	199781	153138	536.785	16.1
[K].IQEGVFDINNEANGIK.[I]		P53994	Ras-related protein Rab-2A OS=Mus musculus OX=10090 GN=Rab2a PE=1 SV=1	60926.1	9388.2	38135.9	165981	53053.8	38837.5	54821.6	31812.5	25156	30667.9	37700.2	22445.2	292859	122645	36740.5	62218	17079.3	9969.21	87794.5	162643	587.632	37.83
[R].IQHGSGFGIEFNATDALR.[C]		Q8BH58	TIP41-like protein OS=Mus musculus OX=10090 GN=Tiprl PE=1 SV=1	183181	NA	74944.9	8135.96	92069.4	82662.2	93144.3	16267	107026	NA	NA	79969.2	76469.6	62683.7	103209	73625.8	2955	NA	93873.8	107424	644.991	39.56
[K].IQHMELQLIK.[K]		P40336	Vacuolar protein sorting-associated protein 26A OS=Mus musculus OX=10090 GN=Vps26a PE=1 SV=1	NA	NA	NA	NA	NA	NA	NA	NA	205859	NA	NA	NA	397190	NA	NA	NA	NA	NA	NA	NA	418.241	31.7
[R].LQHPLTILPIDQMK.[T]		Q9WTP2	Protein sprouty homolog 4 OS=Mus musculus OX=10090 GN=Spry4 PE=2 SV=1	275424	196354	65020.5	103590	152621	81314.8	136485	135162	179890	212506	159559	130159	135585	101153	143276	128281	160609	100414	151478	104509	549.648	40.76
[R].LQILHIHTAR.[M]		P46460	Vesicle-fusing ATPase OS=Mus musculus OX=10090 GN=Nsf PE=1 SV=2	76997	383765	25968.6	100003	261224	810817	975684	NA	570218	34965.1	437647	243692	10596.4	NA	37237.2	NA	423629	NA	NA	386217	401.243	17.79
[R].LQLLSNLFHGMDK.[N]		Q99JX4	Eukaryotic translation initiation factor 3 subunit M OS=Mus musculus OX=10090 GN=Eif3m PE=1 SV=1	165923	189970	116189	52791.7	68004.8	106599	84209.6	133931	109229	55063	172417	89591.1	71366.8	45178	109570	100998	87954.7	232171	113458	101016	505.938	46.95
[R].LQLLSNLFHGMDK.[N]	1xOxidation [M11]	Q99JX4	Eukaryotic translation initiation factor 3 subunit M OS=Mus musculus OX=10090 GN=Eif3m PE=1 SV=1	21878.7	16097.2	11299.9	11932.4	NA	6921	NA	NA	NA	8422.36	7158.51	NA	NA	NA	NA	10498.4	6147.18	17819.5	NA	8064.21	511.27	42.4
[R].LQIPEEEREPVEAIMTGSK.[T]		Q99K43	Protein regulator of cytokinesis 1 OS=Mus musculus OX=10090 GN=Prc1 PE=1 SV=2	326275	343082	NA	84245.3	213519	177157	175517	181347	260476	192291	189190	237466	146231	128980	145855	126279	187949	299216	NA	179345	719.369	39.42
[R].LQLQSAGISK.[Y]		Q80YW5	B box and SPRY domain-containing protein OS=Mus musculus OX=10090 GN=Bspry PE=1 SV=1	40622.9	35614.4	50281.4	25468.5	35328.4	54532.8	107423	50951.3	46164.4	45605.2	69820.9	46593.7	44229	38599	58094.6	53136.9	25744.2	45355.8	49358.6	47626.9	522.806	23.19
[K].LQIWDTAGQESFR.[S]		P53994	Ras-related protein Rab-2A OS=Mus musculus OX=10090 GN=Rab2a PE=1 SV=1	NA	28274.3	NA	NA	NA	NA	22002.9	25039.1	NA	NA	NA	NA	NA	20722.8	NA	NA	15172.8	NA	NA	NA	517.592	40.28
[K].IQMSNLMNQAR.[L]		P50518	V-type proton ATPase subunit E 1 OS=Mus musculus OX=10090 GN=Atp6v1e1 PE=1 SV=2	76460.7	195330	31525	52657.5	105946	149721	123541	NA	75764.6	31658.5	206018	16380.3	149852	11578.3	161441	224293	122826	NA	143529	159963	653.324	31.55
[K].LQNGLQALLISDLSNVEGK.[T]		Q8BHG1	Nardilysin OS=Mus musculus OX=10090 GN=Nrdc PE=1 SV=1	79434.3	103448	39702.1	26444.4	51669.3	100997	42302.5	NA	97661.8	58056.1	33318.6	38406.6	46297.6	6690.62	NA	49661.3	29360.9	59442.4	24207.1	41074	671.372	57.15
[K].IQNLEALLQK.[G]		Q8BL66	Early endosome antigen 1 OS=Mus musculus OX=10090 GN=Eea1 PE=1 SV=2	524712	774634	317372	395528	343576	297946	NA	230746	395745	223432	342038	403210	372150	285026	253792	468544	559448	606290	168477	516722	585.348	39.72
[R].IQEITEQLDITTSEYEKEK.[L]		P63038	60 kDa heat shock protein, mitochondrial OS=Mus musculus OX=10090 GN=Hspd1 PE=1 SV=1	2.71387e+06	3.60694e+06	1.09371e+06	750714	1.72015e+06	1.04286e+06	690200	1.30789e+06	2.24355e+06	1.45294e+06	1.45287e+06	697144	704356	1.24957e+06	1641599	1.50626e+06	1661301	1.29746e+06	814664	1.87243e+06	766.384	36.45
[R].VTDALNATR.[A]		P63038	60 kDa heat shock protein, mitochondrial OS=Mus musculus OX=10090 GN=Hspd1 PE=1 SV=1	2382450	1634109	1.67092e+06	1.46717e+06	NA	1.693e+06	1.67634e+06	1.96387e+06	1.94603e+06	1.45956e+06	1.69234e+06	1.33471e+06	1.34558e+06	1.55508e+06	1.78172e+06	1.46891e+06	1.51627e+06	1.66042e+06	1.49266e+06	1.62393e+06	480.759	9.87
[K].LQENLQQLQHSTNQLAK.[E]		Q9ER00	Syntaxin-12 OS=Mus musculus OX=10090 GN=Stx12 PE=1 SV=1	255492	NA	748083	NA	145056	348242	601038	492619	NA	301066	805495	779276	443813	381667	698479	855237	438190	NA	1.43042e+06	614917	665.02	28.36
[K].VTATPLMTAK.[E]		Q8C8T8	Pre-rRNA-processing protein TSR2 homolog OS=Mus musculus OX=10090 GN=Tsr2 PE=1 SV=1	12375	10238.6	15092.1	16259.5	8377.01	17765.6	NA	13692.9	12547.6	14989	21539.9	17158.1	12573.1	12181.7	14894.3	15354.1	8092.21	13558.8	9870.42	18790	516.792	23.08
[K].LQESPEDMPAGQTPHTIVLFAHNDLVDK.[V]		P49717	DNA replication licensing factor MCM4 OS=Mus musculus OX=10090 GN=Mcm4 PE=1 SV=1	NA	165182	NA	99460	33146	NA	NA	NA	151692	123493	126379	NA	NA	NA	36072.3	NA	77525.7	NA	NA	79844.1	776.385	41.19
[K].LQETVEPTSK.[Q]		Q99MD9	Nuclear autoantigenic sperm protein OS=Mus musculus OX=10090 GN=Nasp PE=1 SV=2	752748	216325	243928	234217	NA	511671	264244	659293	829712	234654	552811	376455	222046	133917	173356	263829	450285	159753	167056	561291	566.298	11.2
[K].LQEYEEIIQSTEEFEK.[F]		O54692	Centromere/kinetochore protein zw10 homolog OS=Mus musculus OX=10090 GN=Zw10 PE=1 SV=3	98309	98145.7	93911.6	127361	87670.9	70446.9	113466	155084	109692	85060.5	145934	135676	112095	81766.6	131820	110559	54570.3	201252	112675	87019.5	672.321	46.92
[R].IQFNESFAEMNR.[G]		P19783	Cytochrome c oxidase subunit 4 isoform 1, mitochondrial OS=Mus musculus OX=10090 GN=Cox4i1 PE=1 SV=2	65191.6	59626.5	NA	NA	43301	39918.1	NA	37145.8	59063.4	NA	NA	NA	29043.2	NA	NA	NA	40027.2	NA	NA	24201	495.898	37.05
[K].IQGDLAGR.[T]		Q9D8B7	Junctional adhesion molecule C OS=Mus musculus OX=10090 GN=Jam3 PE=1 SV=2	7806.49	NA	9743.65	7750.76	NA	8539.19	11471.6	7409.4	8844.42	8163.99	11319.9	8274.17	7787.05	9809.14	7378.82	9550.97	7111.97	4936.41	4650.91	7100	415.23	0.82
[R].ISDGVVLFIDAAEGVMLNTER.[L]		O08810	116 kDa U5 small nuclear ribonucleoprotein component OS=Mus musculus OX=10090 GN=Eftud2 PE=1 SV=1	381.83	19869.7	33400	8895.5	NA	NA	20480	5553.27	NA	29925.4	35248.4	NA	27314.6	17812.2	19080.5	51657	13882.1	NA	20682.4	64290.2	750.388	68.34
[K].LSVSNMVHTAK.[K]		Q80UJ7	Rab3 GTPase-activating protein catalytic subunit OS=Mus musculus OX=10090 GN=Rab3gap1 PE=1 SV=4	63573.7	NA	1744.55	NA	121391	178261	179795	143993	211225	119352	144159	56457	82320.4	117338	77313.6	75522.7	43299.1	41455.5	151427	72675.9	396.213	17.88
[K].ISVVVETVYTHVLHPYPTQITQSEK.[Q]		Q91YQ5	Dolichyl-diphosphooligosaccharide--protein glycosyltransferase subunit 1 OS=Mus musculus OX=10090 GN=Rpn1 PE=1 SV=1	219167	NA	71146.4	60058.9	65712.7	108835	107083	NA	136369	NA	NA	NA	105932	101492	NA	93227.7	73156.3	44050	77484.2	69530.4	717.884	44.16
[R].LSWATHYVGDVR.[A]		Q3USW5	FAD-dependent oxidoreductase domain-containing protein 2 OS=Mus musculus OX=10090 GN=Foxred2 PE=2 SV=1	3649.3	NA	55592.5	NA	5474.07	NA	NA	NA	28874.6	20899.6	NA	NA	19012.3	NA	NA	29163.8	24778.1	31134	6907.3	NA	468.574	30.62
[K].LTAEELLNKDFAK.[L]		Q3UHJ0	AP2-associated protein kinase 1 OS=Mus musculus OX=10090 GN=Aak1 PE=1 SV=2	NA	NA	NA	NA	NA	NA	3532.58	2402.17	NA	NA	NA	1539.01	NA	NA	NA	NA	NA	NA	NA	NA	497.94	37.43
[K].LSVFHGETEIQNQTDLLSLSGR.[T]		Q8BU30	Isoleucine--tRNA ligase, cytoplasmic OS=Mus musculus OX=10090 GN=Iars1 PE=1 SV=2	411739	539139	64551.9	181985	NA	NA	NA	130089	102867	NA	NA	101406	NA	30382.7	NA	NA	60369.5	NA	72889.1	97823.2	815.419	43.18
[R].LSSFIGAIAIGDLVK.[S]		P80314	T-complex protein 1 subunit beta OS=Mus musculus OX=10090 GN=Cct2 PE=1 SV=4	76591.3	176045	33648.7	71929.8	11916.2	131867	123449	48065.9	119402	132553	165688	59945.3	38459.7	90288.2	127557	75115.5	62027.7	65384.6	52435	55417.6	501.964	57.29
[R].VSQMLILTPFQGQGHGAQLLETVHR.[Y]		Q8BY71	Histone acetyltransferase type B catalytic subunit OS=Mus musculus OX=10090 GN=Hat1 PE=1 SV=1	NA	144573	75314.7	NA	64655.6	97904.4	NA	NA	140280	45332.9	149645	NA	79763.8	NA	99394	220124	NA	99133.1	NA	NA	690.871	45
[K].LSSQQFHEAASK.[A]		Q91VN4	MICOS complex subunit Mic25 OS=Mus musculus OX=10090 GN=Chchd6 PE=1 SV=2	262122	237188	269951	244914	NA	251033	327687	299499	271819	238869	243385	216884	222370	249361	215674	244860	203793	214705	216422	198833	444.889	4.95
[R].LSSSDKQVETLK.[V]		O08715	A-kinase anchor protein 1, mitochondrial OS=Mus musculus OX=10090 GN=Akap1 PE=1 SV=4	169629	37312.3	102726	66242.4	NA	NA	93740.1	NA	154350	93782.5	146794	NA	103287	51305.5	41968.2	114665	76104.5	34386.1	95814.5	138492	445.577	11.21
[R].ISSSKGSLGGGFSSGGFSGGSFSR.[G]		CON_IPI00009865.2	SWISS-PROT:P13645 Tax_Id=9606 Gene_Symbol=KRT10 Keratin, type I cytoskeletal 10	84154.1	35836.3	NA	NA	NA	50960.9	NA	NA	NA	NA	NA	NA	NA	NA	NA	NA	NA	NA	NA	NA	737.354	31.43
[K].ISSVQSIVPALEIANAHR.[K]		P63038	60 kDa heat shock protein, mitochondrial OS=Mus musculus OX=10090 GN=Hspd1 PE=1 SV=1	3.93433e+06	4350704	2099825	1.60851e+06	2.27403e+06	2.32576e+06	1.03594e+06	1.63759e+06	2.40304e+06	1.71084e+06	1.59422e+06	1.47209e+06	1.76422e+06	2.31236e+06	2.04387e+06	2241830	2110883	2.7618e+06	1.73987e+06	1.91626e+06	635.69	42.72
[K].LSTDDLNSLIAHAHR.[R]		Q8CAQ8	MICOS complex subunit Mic60 OS=Mus musculus OX=10090 GN=Immt PE=1 SV=1	1454655	1.90404e+06	632999	392507	394746	347772	443931	642672	1.04944e+06	547486	627691	NA	NA	359863	772971	1.6562e+06	747656	202591	523826	1.47199e+06	554.957	35.59
[K].ISTHVSFPLEGLDLQPFLAK.[D]		Q8R5K2	Ubiquitin carboxyl-terminal hydrolase 33 OS=Mus musculus OX=10090 GN=Usp33 PE=1 SV=2	5206.7	NA	2882.44	1557.81	1973.85	4098.13	NA	NA	NA	NA	1420.3	1756.8	2036.96	1625.98	3855.84	2777.48	1470.71	3999.12	NA	1933.86	738.072	55.63
[R].ISTYGLPAGGIQPHPQTK.[A]		Q9JLQ0	CD2-associated protein OS=Mus musculus OX=10090 GN=Cd2ap PE=1 SV=3	36362.6	57043.2	47739	54246.4	35239.8	37787.9	62521.5	49358.7	54337.2	44930.9	NA	34657	34934.7	NA	NA	NA	NA	NA	NA	35456	622.335	29.32
[R].LTASESSLQR.[A]		Q8BL66	Early endosome antigen 1 OS=Mus musculus OX=10090 GN=Eea1 PE=1 SV=2	358730	526971	493578	425415	9573.67	411881	385061	280819	413594	384313	371849	354083	422816	443754	422762	340737	368051	451029	417285	452277	546.288	13.14
[R].LTFKLEQDQLWIGTK.[E]		Q78JW9	Ubiquitin domain-containing protein UBFD1 OS=Mus musculus OX=10090 GN=Ubfd1 PE=1 SV=2	42991.9	59210.9	40415.4	74757.4	296986	44756	30038.3	139729	14328.3	102381	132612	45745.7	219929	78054.7	98964.1	91770.2	1752.54	59094.1	1437.88	128304	607.336	44.5
[R].VSISEGDDKIEYR.[A]		P35550	rRNA 2'-O-methyltransferase fibrillarin OS=Mus musculus OX=10090 GN=Fbl PE=1 SV=2	NA	33961.5	37535.6	46656.7	24494.6	52971.4	NA	71618.7	NA	24753.2	NA	NA	32251.6	42794.9	43708.8	NA	42276.1	8846.1	28805.2	51983.7	504.251	23.71
[K].LTHSGIFTLYSYR.[D]		Q8K411	Presequence protease, mitochondrial OS=Mus musculus OX=10090 GN=Pitrm1 PE=1 SV=1	37627.1	33236.9	3889.7	NA	18140.3	31672.9	2043.78	NA	33548.3	NA	5065.07	16579	NA	NA	40628.4	37235.8	NA	5083.35	NA	NA	519.94	37.15
[K].LTHSGIFTLYSYRDPNSIETLQSFGK.[A]		Q8K411	Presequence protease, mitochondrial OS=Mus musculus OX=10090 GN=Pitrm1 PE=1 SV=1	NA	135221	NA	NA	157543	41418.8	NA	53722.6	37462.9	NA	5316.04	107155	146251	152991	146938	152217	NA	85835.7	NA	156164	744.378	44.83
[K].LTEVHEELQK.[K]		Q8BIL5	Protein Hook homolog 1 OS=Mus musculus OX=10090 GN=Hook1 PE=1 SV=2	155388	137855	122063	134620	NA	199968	135264	315337	441025	194970	179180	7063.27	171885	202402	252575	170292	173933	175244	254124	254866	613.324	12.09
[R].LTESVDVLMPNVGEIVGGSMR.[S]		Q8BP47	Asparagine--tRNA ligase, cytoplasmic OS=Mus musculus OX=10090 GN=NARS1 PE=1 SV=2	197912	168671	11662.5	NA	58446.2	51772.4	419932	20585.3	398903	268402	409742	130931	113368	NA	12541.7	NA	94333.9	137582	18944.7	16452.2	735.041	55.7
[R].VSNFKPGVYAVSVTGR.[L]		P63271	Transcription elongation factor SPT4-A OS=Mus musculus OX=10090 GN=Supt4h1a PE=2 SV=1	18948.6	NA	NA	18424.6	20186.9	NA	24201.3	30805.8	26791.7	NA	28346.8	NA	25700.9	NA	NA	22729.2	27614	NA	NA	47545.2	560.974	30.05
[K].ITDSAGHILYAK.[E]		Q9D1D4	Transmembrane emp24 domain-containing protein 10 OS=Mus musculus OX=10090 GN=Tmed10 PE=1 SV=1	700118	470487	438031	716990	1.09715e+06	845909	1.1758e+06	1.23739e+06	1.05442e+06	859720	NA	556848	789421	88675.4	792038	443578	NA	605441	836777	579013	430.235	17.84
[K].LTEAVVTDYLNSGNANDAVSGVR.[E]		Q62448	Eukaryotic translation initiation factor 4 gamma 2 OS=Mus musculus OX=10090 GN=Eif4g2 PE=1 SV=2	NA	162159	NA	NA	NA	89643.3	65397.4	57295.1	123664	NA	NA	74858.6	NA	66663.4	NA	NA	NA	NA	39487.9	28225.1	789.059	42.2
[K].LTEEELLDREFDLLR.[S]		Q91Z96	BMP-2-inducible protein kinase OS=Mus musculus OX=10090 GN=Bmp2k PE=1 SV=1	12789.8	12604.1	13619.3	10140.6	6290.4	11155.8	9547.5	11370.9	11725.9	13257.2	18327.8	6635.63	11015.6	13565.5	8649.95	17998.1	5788.98	9710.59	25943.9	9512.16	630.999	51.74
[R].LTEMETMQSQLMAEK.[L]		Q8VDD5	Myosin-9 OS=Mus musculus OX=10090 GN=Myh9 PE=1 SV=4	180837	286621	44436.3	72168.8	102081	165175	186878	50903.8	286532	227649	205734	175518	103667	20839.4	115475	74845.5	96758.8	65769.2	92317.5	NA	590.609	38.02
[K].LTEPAPVPIHK.[L]		Q80UJ7	Rab3 GTPase-activating protein catalytic subunit OS=Mus musculus OX=10090 GN=Rab3gap1 PE=1 SV=4	140977	60146	66250.1	100003	255792	72012.8	58917.8	96667.1	92452.1	74157.2	89277.1	53998.3	118580	38568.8	72847.7	40279.8	64792.4	62991.4	65066.8	71337.3	401.236	20.03
[K].VSQPIEGHAASFAQFK.[M]		Q68FD5	Clathrin heavy chain 1 OS=Mus musculus OX=10090 GN=Cltc PE=1 SV=3	254252	749404	784168	239003	655395	541660	537948	553238	700478	528361	593283	810853	423180	491243	726910	439061	387330	792354	950291	781112	572.961	29.3
[K].LSFLYLITGNLEK.[L]		Q8CIE6	Coatomer subunit alpha OS=Mus musculus OX=10090 GN=Copa PE=1 SV=2	NA	19463.6	NA	21996.5	21009.4	NA	NA	NA	42196.5	41360.8	13815.9	NA	NA	23138.1	NA	NA	NA	NA	NA	NA	504.289	60.44
[K].LSFSTQNVLSGAQEHSYMER.[L]		Q8BU40	NACHT, LRR and PYD domains-containing protein 4A OS=Mus musculus OX=10090 GN=Nlrp4a PE=2 SV=1	303208	42023.7	NA	38298.5	116482	121735	78197.2	88606.4	NA	65774.5	17030.5	38278.8	83027	NA	168918	NA	NA	23207.6	NA	NA	762.027	37.06
[K].LSFSTQNVLSGAQEHSYMER.[L]	1xOxidation [M18]	Q8BU40	NACHT, LRR and PYD domains-containing protein 4A OS=Mus musculus OX=10090 GN=Nlrp4a PE=2 SV=1	78565.3	NA	NA	76973.7	37601	8270.19	40832.3	NA	12648.2	26461.9	7251.16	13157.1	27587.6	6138.63	26035.1	54225.1	16137	13882.7	21113.5	23924.9	767.359	34.27
[R].ISGALFTNDKFQVSTNK.[L]		Q6P5D8	Structural maintenance of chromosomes flexible hinge domain-containing protein 1 OS=Mus musculus OX=10090 GN=Smchd1 PE=1 SV=2	1.64555e+06	2.52546e+06	1.49857e+06	1.93659e+06	1.29777e+06	1.82235e+06	1.53542e+06	1.4047e+06	1.69672e+06	1.23793e+06	1.05137e+06	1.60952e+06	1.74901e+06	1.28622e+06	1.50766e+06	1.37081e+06	1.373e+06	1.15155e+06	2.01101e+06	1.67332e+06	623.995	34.86
[R].ISGETIFVTAPHEATAGIIGVNR.[K]		Q68FD5	Clathrin heavy chain 1 OS=Mus musculus OX=10090 GN=Cltc PE=1 SV=3	453843	466198	214655	218900	225751	208427	163098	223249	408140	152593	182594	202485	188280	243374	169949	175446	172052	209968	204954	190130	785.088	42.77
[R].ISGETIFVTAPHEATAGIIGVNRK.[G]		Q68FD5	Clathrin heavy chain 1 OS=Mus musculus OX=10090 GN=Cltc PE=1 SV=3	48881.5	NA	64192.9	68243.3	34994.5	NA	NA	83366.6	78879.7	64847.3	NA	NA	73584.6	NA	NA	NA	NA	63221	NA	37245.2	621.092	38.19
[K].ISGSILNELIGLVR.[S]		Q6ZQ38	Cullin-associated NEDD8-dissociated protein 1 OS=Mus musculus OX=10090 GN=Cand1 PE=1 SV=2	21069.7	12132.8	15238.4	13638.1	15191.8	29663	12088.2	12311.5	32361.1	24094.6	108211	10903.3	19201.1	3864.27	13317.1	25254.6	15387.8	31715.2	7889.2	12610.4	495.3	63.98
[K].LSGSNPYTTVTPQIINSK.[W]		P57780	Alpha-actinin-4 OS=Mus musculus OX=10090 GN=Actn4 PE=1 SV=1	165055	190643	123038	85211.3	159995	123783	99434.3	115540	172771	124961	142748	108163	87143.3	121852	188575	130320	80319	71986.4	91515.2	69340	640.674	36.37
[R].LSDQFHDILIR.[K]		P12815	Programmed cell death protein 6 OS=Mus musculus OX=10090 GN=Pdcd6 PE=1 SV=2	129859	248112	136593	130405	87762.1	198023	103480	54961.7	108792	81931.1	NA	102012	123370	109974	119755	112138	99037.6	115156	97620.6	92705.9	452.914	35.88
[K].LSDYFPKPYPNPEAAR.[A]		Q9D0M3	Cytochrome c1, heme protein, mitochondrial OS=Mus musculus OX=10090 GN=Cyc1 PE=1 SV=1	369957	407804	372989	374487	330955	431689	333925	357402	359544	331159	364909	483625	399711	368276	418912	379693	439683	451142	400492	601240	622.312	32.31
[K].LSDYYYHADFLSEAALEENPYFR.[L]		B9EJ86	Oxysterol-binding protein-related protein 8 OS=Mus musculus OX=10090 GN=Osbpl8 PE=1 SV=1	14205.8	21470.8	NA	NA	NA	NA	NA	NA	NA	NA	NA	NA	NA	NA	NA	NA	7262.06	NA	NA	NA	938.432	51.88
[R].LSEAEELAVR.[S]		Q8BGI5	Peroxisome assembly protein 26 OS=Mus musculus OX=10090 GN=Pex26 PE=1 SV=2	NA	57504.3	NA	53512.3	41488.6	63884.5	106333	NA	58260.9	46722.4	75798	56596.8	36223.3	44037.8	51152.6	54782.5	57910.4	44585.2	47088.9	44791.9	558.798	26.49
[R].LSEEASQALIEAYVNMR.[K]		P49717	DNA replication licensing factor MCM4 OS=Mus musculus OX=10090 GN=Mcm4 PE=1 SV=1	58311.4	63479.9	55909.5	NA	31163.5	69371.8	48070.2	NA	90841.3	73029.7	75818.3	72377.6	50372.8	67877.2	40558.5	58311.1	NA	46621	101879	86176.5	641.987	50.29
[K].ISELGAGNGGVVFK.[V]		P31938	Dual specificity mitogen-activated protein kinase kinase 1 OS=Mus musculus OX=10090 GN=Map2k1 PE=1 SV=2	68327.7	NA	71782.2	59935.6	104102	NA	61759.5	98501.1	NA	57513.1	14797.4	60248	7749.43	50230.6	NA	51127.4	50328.3	49469.3	40529.4	NA	674.367	34.17
[R].LSELVEHVFPLLSK.[E]		Q99PI5	Phosphatidate phosphatase LPIN2 OS=Mus musculus OX=10090 GN=Lpin2 PE=1 SV=2	46179.2	54695.3	43115.1	43425.2	52462.7	32560.7	56377.4	56189.1	64235.1	42949.9	47326.1	35383.2	30261.9	41803.8	37876.1	40959.3	13709.4	37123.2	36651.7	23044.2	537.643	49.66
[K].LSEQELEFR.[R]		Q8CAQ8	MICOS complex subunit Mic60 OS=Mus musculus OX=10090 GN=Immt PE=1 SV=1	1.01992e+06	1.18403e+06	904205	1.24916e+06	1.01835e+06	921262	930356	979955	1.06317e+06	953210	854766	752347	1.14977e+06	881266	1.18929e+06	1.02923e+06	968501	1.01409e+06	1.04811e+06	878138	575.791	31.62
[K].LSKNEVLMVNIGSLSTGGR.[V]		Q9Z0N1	Eukaryotic translation initiation factor 2 subunit 3, X-linked OS=Mus musculus OX=10090 GN=Eif2s3x PE=1 SV=2	90034.2	115500	NA	18609	NA	14844.9	29969	37831.8	NA	25287.8	35405.7	17047.7	40006.7	25309.3	28606.6	20095.9	25273.7	32615.8	NA	23724.3	659.026	40.32
[K].ISKPAPYWEGTAVINGEFK.[E]		O08807	Peroxiredoxin-4 OS=Mus musculus OX=10090 GN=Prdx4 PE=1 SV=1	24178	38494.5	NA	14061.3	11979	14406.8	NA	14381.5	21986	NA	NA	17989.3	14093.7	NA	NA	NA	9793.3	NA	NA	NA	703.035	38.56
[K].ISNIVIKDDVASEVYR.[A]		Q6PD26	GPI transamidase component PIG-S OS=Mus musculus OX=10090 GN=Pigs PE=1 SV=3	100219	NA	105497	NA	NA	NA	NA	NA	60176.5	23433.8	45105.4	61737.2	NA	59719.9	3907.22	52444.5	NA	2917.61	NA	34340.8	607.663	34.98
[K].LSNSNAAFR.[D]		Q3U5C8	Rho guanine nucleotide exchange factor 16 OS=Mus musculus OX=10090 GN=Arhgef16 PE=1 SV=3	55956.2	39039.8	40663.8	39679.1	NA	46959.7	52435.3	40431.5	41949.7	38410.1	36267.1	30312.7	35613.6	32190.7	36612.1	37990	32705.3	41918.4	44037.4	42566.6	490.252	4.63
[K].LSPDAVAQLAFQMAFLR.[Q]		P52825	Carnitine O-palmitoyltransferase 2, mitochondrial OS=Mus musculus OX=10090 GN=Cpt2 PE=1 SV=2	129288	118370	36568.6	140205	90387.7	88760	103828	134822	103474	102259	45977.2	100960	87499.6	36449.8	95854.1	33680.9	91359.4	34585.2	52320.5	145677	626.67	67.52
[K].ISPEQHWDFTAEDLK.[D]		P47809	Dual specificity mitogen-activated protein kinase kinase 4 OS=Mus musculus OX=10090 GN=Map2k4 PE=1 SV=2	NA	NA	64336.1	NA	69491.3	NA	NA	27185.1	51293.6	38797.6	46295.1	NA	48453.6	91368.2	171682	36226.2	NA	19931.5	66468.4	NA	605.957	36.15
[K].ISPEQHWDFTAEDLKDLGEIGR.[G]		P47809	Dual specificity mitogen-activated protein kinase kinase 4 OS=Mus musculus OX=10090 GN=Map2k4 PE=1 SV=2	464652	NA	276959	191346	356683	233875	7581.9	224258	640534	NA	342461	NA	NA	196495	5537.7	572606	136297	371833	540183	329356	639.814	45.24
[K].LSPQFPSEEDSFHK.[F]		Q99LD9	Translation initiation factor eIF-2B subunit beta OS=Mus musculus OX=10090 GN=Eif2b2 PE=1 SV=1	86039.1	NA	123280	105504	61941.6	64220.5	106273	110334	110533	94269.9	75702.9	95799.1	89964.4	108378	87044.9	104077	53936.1	186739	170497	100286	549.926	28.89
[R].LSPQVINEVWQEETIGR.[L]		Q91WS7	DEP domain-containing protein 7 OS=Mus musculus OX=10090 GN=Depdc7 PE=2 SV=1	5589.52	NA	2104.53	NA	5912.85	3324.53	NA	NA	6389.82	4297.74	10541.7	6634.51	NA	4732.94	NA	3274.45	NA	NA	6730.25	6534.14	666.681	48.5
[R].ISQAEEDDQQLLGHLLLVAK.[K]		Q9D0S9	Histidine triad nucleotide-binding protein 2, mitochondrial OS=Mus musculus OX=10090 GN=Hint2 PE=1 SV=1	111915	151822	125180	117778	NA	124184	113519	NA	NA	NA	64286.2	100722	52307.6	NA	NA	121284	126567	98518.2	NA	NA	740.733	50.1
[K].LSQELDFVSHNVR.[T]		Q02819	Nucleobindin-1 OS=Mus musculus OX=10090 GN=Nucb1 PE=1 SV=2	59596.4	233722	376738	464826	90908.2	241828	527795	90848.7	442865	445985	124549	78226.9	474823	113260	288857	91067.1	307406	117035	332393	96962	515.267	31.27
[R].LSQETEALGR.[S]		Q02819	Nucleobindin-1 OS=Mus musculus OX=10090 GN=Nucb1 PE=1 SV=2	153896	111241	173464	170406	NA	208615	169605	163970	187899	137301	215892	154468	173290	126919	131328	150606	170013	186729	143134	179930	552.288	16.27
[K].LSQLEDQATR.[L]		E9Q7G0	Nuclear mitotic apparatus protein 1 OS=Mus musculus OX=10090 GN=Numa1 PE=1 SV=1	22208.9	14089.6	17965.2	22663.6	NA	16011.4	14781.7	28139.4	24512.3	18817.1	18716.2	22046.7	12060.8	19921	17123.1	21709.3	17217.8	12335.7	23500.1	25634.7	580.799	14.32
[R].LSQLEGVNVER.[Y]		Q9EQH3	Vacuolar protein sorting-associated protein 35 OS=Mus musculus OX=10090 GN=Vps35 PE=1 SV=1	431495	195476	469405	335527	260123	549158	448655	464433	439857	244884	524062	260520	390317	371475	348367	345839	373682	451853	225574	421884	622.335	26.98
[R].VSREEFEWVYTDQPHAAR.[R]		O09005	Sphingolipid delta(4)-desaturase DES1 OS=Mus musculus OX=10090 GN=Degs1 PE=1 SV=1	352561	546274	302254	498181	487828	437205	504015	531942	481883	327421	499415	438886	659060	466582	498468	439881	448225	498519	482599	512606	740.687	31.65
[K].ISQMPVILTPLHFDRDPLQK.[Q]		Q3THK7	GMP synthase [glutamine-hydrolyzing] OS=Mus musculus OX=10090 GN=Gmps PE=1 SV=2	227103	142765	145870	94563.4	99240.1	152228	119200	192010	256758	169170	188576	139735	148937	178550	135616	231329	94662.8	198479	210522	159796	587.825	46.07
[K].ISQMPVILTPLHFDRDPLQK.[Q]	1xOxidation [M4]	Q3THK7	GMP synthase [glutamine-hydrolyzing] OS=Mus musculus OX=10090 GN=Gmps PE=1 SV=2	100329	90348.3	131075	143253	70531.4	62247.7	44481.7	67740.9	72324.6	46057.9	29007.5	30791.5	48616.5	58496.2	45828	48586.7	64026.8	58015	95557.9	52241.4	591.824	41.65
[K].LSQNNFALGYK.[A]		Q60931	Voltage-dependent anion-selective channel protein 3 OS=Mus musculus OX=10090 GN=Vdac3 PE=1 SV=1	4550042	4817836	5382858	4808602	4.00291e+06	3.97762e+06	4.32878e+06	4.36105e+06	4834548	4479491	6146198	3.99163e+06	4041027	4.03659e+06	4587046	3.91149e+06	3707461	3.6711e+06	4.05335e+06	5015512	627.828	30.49
[R].ISQTNYIPTQQDVLR.[T]		Q9DC51	Guanine nucleotide-binding protein G(i) subunit alpha OS=Mus musculus OX=10090 GN=Gnai3 PE=1 SV=3	55783.1	53612.6	58142.1	45923.2	89282.2	47398.5	36709.9	70992	NA	60628.7	119810	58322.8	NA	70962.3	82253	94032.7	NA	60575.4	NA	NA	592.648	35.01
[K].ISNLLSDYGYHLR.[G]		Q8CFI7	DNA-directed RNA polymerase II subunit RPB2 OS=Mus musculus OX=10090 GN=Polr2b PE=1 SV=2	NA	NA	NA	11991.5	NA	NA	18143.3	NA	NA	NA	9778.35	NA	13814.7	NA	12640.5	12754.3	NA	NA	10703	13367.8	517.603	37.68
[R].ISIEMNGTLEDQLSHLK.[Q]	1xOxidation [M5]	P57780	Alpha-actinin-4 OS=Mus musculus OX=10090 GN=Actn4 PE=1 SV=1	NA	NA	24931.6	29523.1	NA	NA	NA	36968.1	57935.9	NA	109644	48483.9	NA	NA	32424.5	174376	NA	NA	NA	72633.5	648.663	44.03
[R].ISLEVQLEQLRPFSHL.[-]		O54916	RalBP1-associated Eps domain-containing protein 1 OS=Mus musculus OX=10090 GN=Reps1 PE=1 SV=2	27874.7	32373.9	25270.1	4782.69	6750.4	25016.5	8524.79	9030.86	9771.16	8177.71	30808.6	6952.66	7628.06	13233.4	4688.55	9787.74	7727.07	10207.3	13553.7	4998.74	637.022	51.71
[K].VSTPSDYTLSFLK.[R]		O88559	Menin OS=Mus musculus OX=10090 GN=Men1 PE=1 SV=2	77704.9	49451.1	40836.5	NA	27768.6	36646.2	22974.9	34724.9	NA	30561.3	NA	NA	20077.1	NA	31782.1	46024.1	20796.3	NA	41354.7	33603.3	729.378	44.86
[K].LSIKVLLQSALSLGR.[S]		Q8BIJ7	RUN and FYVE domain-containing protein 1 OS=Mus musculus OX=10090 GN=Rufy1 PE=1 SV=1	8595.82	14555.7	5990.92	NA	6173.71	NA	10306	6013.48	6597.03	5094.78	6476.34	4080.02	7010.95	5702.8	6708.81	6054.88	3349.6	5119.08	3707.63	3704.98	533.338	56.85
[K].LSIMKDEPEAAELILHDALR.[L]		Q8CC21	Tetratricopeptide repeat protein 19, mitochondrial OS=Mus musculus OX=10090 GN=Ttc19 PE=1 SV=1	NA	7113.35	NA	NA	3206.19	2984.89	3182.1	5581.59	3641.32	NA	4567.84	4673.2	3128.46	NA	NA	NA	2510.63	4303.29	4861.96	5854.71	566.803	49.22
[R].ISIPELLTHPYVQIQPHPGSQMAR.[G]		P35761	Dual specificity protein kinase TTK OS=Mus musculus OX=10090 GN=Ttk PE=1 SV=1	78631.9	22376.2	14821.5	12378	7271.14	14729.4	17252.2	27754.1	31800.9	13733.7	43067	18731.4	21449.8	15741.6	22276.6	18941.7	15506.2	22941	16302.9	27519.7	678.863	45.54
[K].LSLWDGRPDSMAPLTDR.[Q]		Q8CI04	Conserved oligomeric Golgi complex subunit 3 OS=Mus musculus OX=10090 GN=Cog3 PE=1 SV=3	41497.8	31707.8	14898.8	15322	20964.2	25115.1	17924.2	23704.7	28154.8	25548.2	20603.5	16738.9	19317.6	18564.2	41963	15163.6	14748.7	24337.8	20995.8	22688.2	643.988	42.13
[R].LITDHHWNNAGDLMDLIR.[R]		Q99LD9	Translation initiation factor eIF-2B subunit beta OS=Mus musculus OX=10090 GN=Eif2b2 PE=1 SV=1	268157	123305	123473	77431.2	282238	132279	111189	148690	184259	106957	148443	161115	106475	162731	155968	166688	114455	176446	173907	108223	712.021	44.23
[R].LITDHHWNNAGDLMDLIR.[R]	1xOxidation [M14]	Q99LD9	Translation initiation factor eIF-2B subunit beta OS=Mus musculus OX=10090 GN=Eif2b2 PE=1 SV=1	NA	NA	5557.13	NA	8982.91	1950.16	3422.52	5338.63	NA	5631.21	17926.1	3814.67	8341.71	2609.26	4506.86	2362.27	3551.96	NA	3320.29	4002.15	717.353	45.15
[R].LLTETEDWLYEEGEDQAK.[Q]		Q61699	Heat shock protein 105 kDa OS=Mus musculus OX=10090 GN=Hsph1 PE=1 SV=2	906552	354900	291976	206572	289952	348873	192003	260975	269160	205305	646460	290312	318724	382791	261029	762561	238308	430510	412336	209118	723.667	44.98
[R].LLTGWMPTAIR.[G]		Q9Z0W3	Nuclear pore complex protein Nup160 OS=Mus musculus OX=10090 GN=Nup160 PE=1 SV=2	NA	39664.2	124021	NA	NA	28621.7	704577	34330.2	NA	41776.5	NA	40678.1	53040.9	NA	880021	NA	31047.4	24530.9	40582.5	40201.2	629.852	46.21
[R].ILTLGEVPKDQVYALK.[L]		Q9EPK7	Exportin-7 OS=Mus musculus OX=10090 GN=Xpo7 PE=1 SV=3	NA	NA	NA	160754	NA	NA	133026	NA	NA	NA	NA	257915	NA	NA	NA	489154	NA	259720	NA	NA	596.349	38.99
[R].IITLTGPTNAIFK.[A]		P60335	Poly(rC)-binding protein 1 OS=Mus musculus OX=10090 GN=Pcbp1 PE=1 SV=1	1613584	915793	831625	783356	701970	950246	310167	893506	889211	680727	770076	616274	693259	685459	849147	886033	689337	919531	626134	874180	694.911	45.05
[K].ILSYLDAYSLLQAAQVNK.[D]		L7N1X6	F-box/WD repeat-containing protein 15 OS=Mus musculus OX=10090 GN=Fbxw15 PE=1 SV=1	NA	NA	NA	NA	15216.5	NA	22462.9	NA	NA	19350.2	31903.7	14919.5	NA	NA	20413.3	22452.5	NA	11431.2	NA	NA	670.704	57.33
[R].LLSDATVEKDESHAGK.[V]		Q9WV03	Protein FAM50A OS=Mus musculus OX=10090 GN=Fam50a PE=1 SV=1	21353.6	13412.4	14055.9	15336.4	NA	15621.3	22604.9	16640.5	21383.7	16420.6	18051	18924.3	12612.4	11696.5	17617.2	13741.2	13987.2	15351.2	10558.5	16180	425.718	13.07
[K].LISLTSALDDNKDGNINIDDLVK.[V]		Q9Z2I0	Mitochondrial proton/calcium exchanger protein OS=Mus musculus OX=10090 GN=Letm1 PE=1 SV=1	41906.7	544580	362133	192599	304440	484050	76437.2	387270	302047	626618	509679	NA	NA	59693.3	131790	289442	75217.9	NA	179983	806650	829.438	50.49
[R].LLSPGSVMLVSAR.[S]		Q64105	Sepiapterin reductase OS=Mus musculus OX=10090 GN=Spr PE=1 SV=1	102175	146619	84935.9	57820.9	81209.4	72199	NA	NA	164036	160053	NA	54883.3	66263.6	84482.8	81630.1	128594	34059.2	NA	128402	146714	665.382	42.28
[R].VTSAVEALLSADSASR.[K]		P56399	Ubiquitin carboxyl-terminal hydrolase 5 OS=Mus musculus OX=10090 GN=Usp5 PE=1 SV=1	152024	138132	82997.6	101469	104950	141059	65117.3	77568.7	207787	105163	168244	102755	126172	119866	123347	109241	63309	86554.3	107140	173551	526.277	43.09
[R].LLSQHDISFQEALK.[S]		Q3TIU4	2',5'-phosphodiesterase 12 OS=Mus musculus OX=10090 GN=Pde12 PE=1 SV=2	21615.5	32796.7	14081.6	15109.9	NA	8200.52	NA	NA	NA	NA	16881.4	NA	23568.4	NA	NA	NA	8748.73	13002.3	14170.8	19526.7	543.626	35.19
[R].LLTTDQNNEIR.[V]		Q99J79	DNA damage-binding protein 2 OS=Mus musculus OX=10090 GN=Ddb2 PE=1 SV=1	17066.9	16122.7	11420.5	16315.6	NA	7709.78	10810.2	12198.2	12807.4	10002.4	11479.7	9490.88	11054.7	9162.44	13284.6	10814.5	11801.5	11328.6	8612.62	11392.3	658.844	19.11
[K].LLTTLPEMHIAVTVDIQSTIK.[L]		L7N1X6	F-box/WD repeat-containing protein 15 OS=Mus musculus OX=10090 GN=Fbxw15 PE=1 SV=1	243364	397796	NA	16940.3	17288.8	135461	27060.6	218927	33249.1	40753.5	132987	32589.7	69864.7	56105.7	NA	NA	NA	NA	74405.5	41496.7	775.103	51.35
[K].LLYNNVSNFGR.[L]		Q68FD5	Clathrin heavy chain 1 OS=Mus musculus OX=10090 GN=Cltc PE=1 SV=3	3367682	3.68268e+06	2446145	3798529	2619919	2827950	2.79531e+06	2.54284e+06	3336898	3.23378e+06	3553833	2.61732e+06	3.38198e+06	2470590	3.06277e+06	2241086	2178405	3207570	2.75062e+06	3959075	648.838	33.5
[K].VTNYLDWIHDNMKQ.[-]		P11214	Tissue-type plasminogen activator OS=Mus musculus OX=10090 GN=Plat PE=1 SV=3	1.46766e+06	1.93877e+06	533773	550830	969170	767323	606730	625731	1.47347e+06	679857	1.38104e+06	762786	1.34793e+06	511480	916310	875420	637100	1.06222e+06	1.05699e+06	866999	592.951	43.02
[K].VTNYLDWIHDNMK.[Q]		P11214	Tissue-type plasminogen activator OS=Mus musculus OX=10090 GN=Plat PE=1 SV=3	NA	NA	214148	64207.7	NA	54142.7	55309.3	32335.6	60099.3	29259.6	57568.4	25373	22718.5	26644.1	8404.25	40273.6	90100.7	19938.2	11842.8	35988.2	550.264	44.02
[K].LMADVVEEETRR.[S]		Q91YD3	mRNA-decapping enzyme 1A OS=Mus musculus OX=10090 GN=Dcp1a PE=1 SV=1	17420.3	140569	118143	236450	NA	180314	262258	257243	257433	155326	NA	87813.2	138485	152142	165361	93865.3	180760	116701	175747	260904	483.245	27.12
[R].IMASLNLLR.[Y]		Q8BZM1	Glomulin OS=Mus musculus OX=10090 GN=Glmn PE=1 SV=1	733560	739999	256059	271692	365147	384293	355407	431511	457942	289010	418826	201958	91948.4	253773	365189	368193	242338	429733	283451	206157	515.808	40.75
[K].VTNSTELQHQLEK.[S]		Q8BL66	Early endosome antigen 1 OS=Mus musculus OX=10090 GN=Eea1 PE=1 SV=2	NA	38471.2	171138	3021.04	3022.03	NA	828494	NA	1388.32	30392.2	1624.44	NA	855616	30198.5	100130	1451.3	11414.7	1749.47	2735.37	275980	509.598	17.28
[K].LMDHGQSHPDDKDMYSTR.[S]		Q78IK4	MICOS complex subunit Mic27 OS=Mus musculus OX=10090 GN=Apool PE=1 SV=1	NA	NA	NA	14932.6	NA	NA	NA	18086	NA	NA	33274.5	NA	8187.25	NA	14637.2	NA	44801.4	NA	14860.4	40583.5	533.984	11.63
[R].LMDLLADSR.[E]		Q9Z1Z0	General vesicular transport factor p115 OS=Mus musculus OX=10090 GN=Uso1 PE=1 SV=2	547207	510839	303902	316019	380934	339687	368983	376719	652953	438786	344848	277385	356517	301829	360116	422096	193556	305651	294082	309312	517.271	38.09
[K].LMEKEQQVADLQLK.[L]		Q8BL66	Early endosome antigen 1 OS=Mus musculus OX=10090 GN=Eea1 PE=1 SV=2	26613.9	53039.2	46521	NA	NA	NA	32328.7	44441.5	NA	NA	21715.6	NA	27733.1	14917.7	NA	40051	14829.7	30033.8	NA	NA	558.302	29.45
[K].LMELHGEGGSSGK.[A]		P97351	40S ribosomal protein S3a OS=Mus musculus OX=10090 GN=Rps3a PE=1 SV=3	206180	168048	157016	122660	NA	211317	199397	189190	223822	149697	166824	187871	134617	153031	158295	144617	117917	161594	145714	191769	434.543	8.38
[R].LMESHGFEEYMK.[E]		Q05816	Fatty acid-binding protein 5 OS=Mus musculus OX=10090 GN=Fabp5 PE=1 SV=3	2307472	2.60859e+06	2.42434e+06	2508568	967293	1.83109e+06	2728001	1.85028e+06	4.13979e+06	2.29584e+06	3.28801e+06	3.18413e+06	2806592	2.00746e+06	3.07456e+06	2.99115e+06	514954	2241744	3.40632e+06	2.58661e+06	500.888	29.89
[R].LMESHGFEEYMK.[E]	1xOxidation [M]	Q05816	Fatty acid-binding protein 5 OS=Mus musculus OX=10090 GN=Fabp5 PE=1 SV=3	1.61462e+06	714883	1.08953e+06	1.16885e+06	1.28748e+06	940007	1.20911e+06	893854	1.25258e+06	892670	1.2995e+06	923499	1.18686e+06	980838	1.13817e+06	1.06807e+06	380726	1.26328e+06	1.05055e+06	1.3675e+06	506.22	25.93
[K].VTTFEHQYVNAIK.[T]		P21278	Guanine nucleotide-binding protein subunit alpha-11 OS=Mus musculus OX=10090 GN=Gna11 PE=1 SV=1	32856.4	14551.8	25364.2	26293.9	25572.6	1248.51	NA	NA	22878.2	17270.9	NA	9638.68	30983.5	40147.5	24031.3	13914.4	38052.5	42393.8	23880	19514	517.272	26.5
[K].IIVDELKQEVISTSSK.[A]		P68040	Receptor of activated protein C kinase 1 OS=Mus musculus OX=10090 GN=Rack1 PE=1 SV=3	1171724	1.26889e+06	1.32514e+06	494215	581059	984469	1.11068e+06	488329	837044	877801	1.05356e+06	1.12282e+06	500998	860410	852143	483932	466453	558751	1.01642e+06	788882	597.003	38.02
[K].IIVGDATEKGEAQDASK.[K]		Q8JZX4	Splicing factor 45 OS=Mus musculus OX=10090 GN=Rbm17 PE=1 SV=1	28140.2	31993.5	41211.8	27692.8	NA	35077	33791.5	33254.8	29823.6	25664.6	30752.4	29912.8	27156.9	33164.6	30854.4	22501.6	27353.3	31847.9	27411.2	33404.6	577.964	16.52
[K].IIVIMDSYGSDLVER.[G]		P41216	Long-chain-fatty-acid--CoA ligase 1 OS=Mus musculus OX=10090 GN=Acsl1 PE=1 SV=2	8005.93	3305.62	5273.62	5432.9	2469.97	4454.71	5951.53	10563.8	NA	4867.9	7615.95	8930.08	7762.02	9656.38	NA	NA	7776.91	8906.76	10769.9	NA	570.63	46.18
[R].VTPDTDWAHLLQDHPWLLSQSLVVKPDQLIK.[R]		Q91V92	ATP-citrate synthase OS=Mus musculus OX=10090 GN=Acly PE=1 SV=1	170134	230871	35914.2	92075.2	125020	102068	145898	204419	154832	100962	208913	115381	77659.8	65130.9	97025.5	91428.6	47457.1	78490	64894.8	131530	719.389	56.51
[R].LLVTDMSDAEQYR.[S]		Q8BY71	Histone acetyltransferase type B catalytic subunit OS=Mus musculus OX=10090 GN=Hat1 PE=1 SV=1	66044.9	55532.8	40274.2	36492	25007.6	23931.8	121405	24477	77117.5	29387.1	NA	NA	NA	40191.4	47580.5	NA	5593.37	7704.14	16549.5	25896.9	514.248	36.12
[K].LLWEQELYNNFVYNSPR.[G]		Q91YD9	Neural Wiskott-Aldrich syndrome protein OS=Mus musculus OX=10090 GN=Wasl PE=1 SV=1	128878	75779.1	NA	7289.41	NA	67869	NA	NA	NA	102526	5190.68	92400.2	52146	NA	NA	32054.9	27100.2	100912	58280.8	37680.5	729.029	55.67
[K].VTNYLDWIHDNMKQ.[-]	1xOxidation [M12]	P11214	Tissue-type plasminogen activator OS=Mus musculus OX=10090 GN=Plat PE=1 SV=3	126756	122874	301218	194420	147852	113551	130083	151375	202576	157147	140047	112835	166099	110250	122206	173332	93105	192058	210804	276573	598.282	38.2
[R].LMESHGFEEYMK.[E]	2xOxidation [M2; M11]	Q05816	Fatty acid-binding protein 5 OS=Mus musculus OX=10090 GN=Fabp5 PE=1 SV=3	506615	304663	286548	492818	746886	37555.3	225651	56606.7	420952	411406	228268	205471	450749	445191	289057	291046	61935.8	361981	174168	277812	511.551	17.33
[R].IIMIGTLTALQWFIYDSVK.[V]	1xOxidation [M3]	Q8VEM8	Phosphate carrier protein, mitochondrial OS=Mus musculus OX=10090 GN=Slc25a3 PE=1 SV=1	8252.86	6621.11	7502.52	9406.29	5765.96	6742.05	4585.07	4402.2	4700.86	6395.4	6711.04	5570.64	4143.94	7060.7	4714.44	6152.74	7131.03	593.558	6159.03	6627.07	743.404	68.77
[K].LLMLIEMSLQMDPEYR.[V]		P46460	Vesicle-fusing ATPase OS=Mus musculus OX=10090 GN=Nsf PE=1 SV=2	115838	84135	52086.7	16643.1	49585.9	108638	20629.5	52340.9	57779.4	68772.1	35407.3	26080.3	16778.6	32674.1	24170.9	13016.7	21231.8	26862.8	30910.7	59490.4	661.332	62.73
[K].LLMLIEMSLQMDPEYR.[V]	1xOxidation [M11]	P46460	Vesicle-fusing ATPase OS=Mus musculus OX=10090 GN=Nsf PE=1 SV=2	11290.1	18677.4	4838.84	4904.35	2974.9	5921.7	10006.2	10513.6	3121.62	5742.85	4620.07	3156.34	3129.27	2244.07	3440.97	4894.39	2468.51	2726.7	2554.05	1913.68	666.663	56.63
[K].IILWDHDLNLER.[E]		Q3UMY5	Echinoderm microtubule-associated protein-like 4 OS=Mus musculus OX=10090 GN=Eml4 PE=1 SV=1	NA	NA	NA	7670	8307.59	7800.83	5875.06	7592.95	10471.8	NA	NA	5107.27	8271.77	6879.79	12237.6	10717.1	5835.88	9312.17	11012.8	13234	512.943	42.15
[R].IINEPTAAAIAYGLDR.[T]		Q61696	Heat shock 70 kDa protein 1A OS=Mus musculus OX=10090 GN=Hspa1a PE=1 SV=2	238556	178698	230765	139065	256288	159226	130301	142158	172199	211909	224127	27218.3	130392	255821	61308.8	184244	138416	244582	104028	104500	563.306	42.84
[K].LLNEVQQLEESTKPER.[E]		Q924T3	DNA repair protein XRCC4 OS=Mus musculus OX=10090 GN=Xrcc4 PE=1 SV=1	82244.6	82082.9	35432.7	68113.2	38432.4	22357.8	62442.3	59674.4	59982.7	38335.1	39422.8	33770	43757.5	32893.7	44970.9	59722.4	22434.7	33504	57957.6	32887	638.337	33.95
[R].LINANMMVLGHEPR.[Q]		O35593	26S proteasome non-ATPase regulatory subunit 14 OS=Mus musculus OX=10090 GN=Psmd14 PE=1 SV=2	137186	247373	130979	231136	122612	116315	85843.3	183691	161136	145156	147291	190249	101698	83171.4	183469	98442.8	73684.6	173762	142435	121932	532.278	34.37
[K].ILIIGESGVGK.[S]		P35293	Ras-related protein Rab-18 OS=Mus musculus OX=10090 GN=Rab18 PE=1 SV=2	99884.1	229275	115164	98348.5	235210	NA	NA	NA	158919	NA	NA	206777	139384	NA	NA	NA	NA	109455	NA	NA	543.332	34.98
[K].ILIIGGSIANFTNVAATFK.[G]		Q91V92	ATP-citrate synthase OS=Mus musculus OX=10090 GN=Acly PE=1 SV=1	NA	36001.6	NA	22563.9	NA	NA	NA	NA	NA	32345.4	38772.1	15750.5	NA	NA	28597.6	NA	NA	NA	NA	17827	650.707	58.46
[K].LLLNVTPTVRPDADQMTK.[I]		Q8CFE4	SCY1-like protein 2 OS=Mus musculus OX=10090 GN=Scyl2 PE=1 SV=1	59234.7	112022	NA	NA	62828.3	56730.6	NA	NA	74462.9	59452.3	68093.2	NA	35055.6	54055.6	72915.5	57007.7	NA	61394.2	28108.3	NA	671.366	37.36
[R].ILLSHFNWDKEK.[L]		Q9Z1K5	E3 ubiquitin-protein ligase ARIH1 OS=Mus musculus OX=10090 GN=Arih1 PE=1 SV=3	71484.8	145166	114783	101069	138667	99159.9	82549.4	100136	228540	117857	NA	140457	131354	125701	127402	139555	86476.3	150452	122425	117592	510.609	30.65
[K].ILNKIESGELDPER.[M]		P56371	Ras-related protein Rab-4A OS=Mus musculus OX=10090 GN=Rab4a PE=1 SV=2	23173.6	15243.9	21014.8	24708.5	7772.5	40061.1	48666.5	60120.3	38964.8	25225.2	35755.7	24674.5	27946.8	23041.3	44910.5	24369.2	34518.5	31050.7	39702.6	27240.5	538.289	27.69
[K].LLQAAAGASAR.[A]		Q9D071	MMS19 nucleotide excision repair protein homolog OS=Mus musculus OX=10090 GN=Mms19 PE=1 SV=1	303643	237078	255330	330292	NA	254957	295982	179790	288178	228831	255574	212557	237329	318239	297769	238391	150632	257938	265071	263993	514.796	13.17
[R].LLQGFSEDMAIQAQQMFK.[I]		Q8BY71	Histone acetyltransferase type B catalytic subunit OS=Mus musculus OX=10090 GN=Hat1 PE=1 SV=1	NA	103112	32174.3	62607.3	36846.9	117904	70329.1	82910.8	92831.6	86364.2	121536	NA	97764.6	89085.6	60800.1	110118	39311	113501	89242.2	102287	695.675	53.22
[K].IIQGQGVDAPLSETGFR.[Q]		Q8BZA9	Fructose-2,6-bisphosphatase TIGAR OS=Mus musculus OX=10090 GN=Tigar PE=1 SV=1	17050.6	167960	2537.53	1.99461e+06	NA	123470	NA	95229.4	99229.4	59887	93393.6	92857.2	NA	31380.8	74799.7	1948.98	2.47193e+06	62306	16512.9	103832	596.647	36.95
[K].LIQHANVQSYSSLIR.[N]		Q64324	Syntaxin-binding protein 2 OS=Mus musculus OX=10090 GN=Stxbp2 PE=1 SV=1	NA	26245.4	16732.5	20495.9	26404	18699.4	12626.9	23391.4	26586.6	22146	34922.7	29980.3	16011.6	31340.8	13685.7	NA	19240.1	23979.1	25440.4	23954.3	576.985	31.29
[K].ILQLVAAGAVR.[D]		Q8BML9	Glutamine--tRNA ligase OS=Mus musculus OX=10090 GN=Qars1 PE=1 SV=1	250729	227267	NA	143092	92610.4	184452	NA	146627	117187	NA	122299	87049.4	78656.6	NA	133652	86199.6	87356	NA	NA	141062	555.853	36.6
[R].ILQNIQVFDFTFSPEEMK.[Q]		Q9JII6	Aldo-keto reductase family 1 member A1 OS=Mus musculus OX=10090 GN=Akr1a1 PE=1 SV=3	414099	356286	166728	238748	278656	745944	419411	325668	509369	332948	694359	236604	310473	292467	318930	226722	106145	NA	195441	349490	729.365	58.34
[R].ILQNIQVFDFTFSPEEMK.[Q]	1xOxidation [M17]	Q9JII6	Aldo-keto reductase family 1 member A1 OS=Mus musculus OX=10090 GN=Akr1a1 PE=1 SV=3	303928	360023	211146	173043	71897.8	131128	105310	221645	253416	147075	218610	180144	170438	132754	NA	175261	5381.72	162630	172386	160324	734.697	55.48
[R].ILQNIQVFDFTFSPEEMKQLDALNKNWR.[Y]		Q9JII6	Aldo-keto reductase family 1 member A1 OS=Mus musculus OX=10090 GN=Akr1a1 PE=1 SV=3	50317.5	128160	NA	NA	NA	NA	NA	126665	NA	NA	NA	NA	NA	NA	NA	66912.7	NA	NA	NA	NA	856.94	56.55
[K].LLQPPAPIMPLDTNWPLLTVSK.[G]		Q8CIE6	Coatomer subunit alpha OS=Mus musculus OX=10090 GN=Copa PE=1 SV=2	322274	310232	266435	232127	313980	446423	276012	412454	511925	291250	434322	319226	201519	262722	168866	253745	279026	485298	347685	313633	815.458	63.87
[K].LLQPPAPIMPLDTNWPLLTVSK.[G]	1xOxidation [M9]	Q8CIE6	Coatomer subunit alpha OS=Mus musculus OX=10090 GN=Copa PE=1 SV=2	153343	182107	136920	116760	172011	225585	113952	79790	NA	138679	94300.4	114475	77818.7	246568	194437	44409.3	112889	307700	82819.1	97098.7	820.791	59.8
[K].LLQTGVSLYNTSHGFHEEEVKK.[I]		Q9D9V3	Ethylmalonyl-CoA decarboxylase OS=Mus musculus OX=10090 GN=Echdc1 PE=1 SV=2	NA	NA	NA	NA	NA	NA	NA	108162	171224	NA	120136	NA	NA	NA	87916.1	NA	NA	NA	NA	NA	629.825	27.79
[R].LLRDYQELMNVK.[L]	1xOxidation [M9]	CON_IPI00021304.1	SWISS-PROT:P35908 Tax_Id=9606 Gene_Symbol=KRT2 Keratin, type II cytoskeletal 2 epidermal	2761.92	221686	NA	5463.85	NA	30805.1	3147.46	5527.59	3261.2	3013.59	1463.65	1903.83	NA	1785.01	8051.74	NA	NA	6277.32	2968.66	2404.87	513.273	27.42
[R].VTTVTEIGKDVIGLR.[I]		Q8CIE6	Coatomer subunit alpha OS=Mus musculus OX=10090 GN=Copa PE=1 SV=2	669882	596250	212912	272033	338125	266830	312758	394746	388008	209131	351051	328695	402743	387828	274413	337294	283310	452494	377964	245498	534.314	39.89
[K].LLNSSNIAEHPGFMK.[T]		Q8BH15	CCR4-NOT transcription complex subunit 10 OS=Mus musculus OX=10090 GN=Cnot10 PE=1 SV=1	49796.7	103702	88322.4	72138	64618.6	NA	79283	104753	103910	77908.5	108480	79176.4	78494.8	64450.4	72154.2	57461.3	56068.7	NA	56450.5	2294.64	553.284	30.46
[K].VTVNTNMTDLNDYLQHILK.[S]		Q9JIF7	Coatomer subunit beta OS=Mus musculus OX=10090 GN=Copb1 PE=1 SV=1	20206.3	61749.8	NA	NA	5175.88	11096.3	12864.5	NA	NA	NA	NA	18392.7	NA	NA	NA	9578.35	NA	20220.2	40646.9	23714.8	744.716	53.49
[K].LIPDSIGKDIEK.[A]		P97351	40S ribosomal protein S3a OS=Mus musculus OX=10090 GN=Rps3a PE=1 SV=3	550783	634560	711765	523446	448692	662224	656380	464162	596088	530989	476360	360342	465666	471814	377639	437235	216784	970895	787884	574288	443.254	29.26
[K].LLPEYPGVLSEVQEEK.[G]		P00375	Dihydrofolate reductase OS=Mus musculus OX=10090 GN=Dhfr PE=1 SV=3	NA	31010.7	49668.7	NA	38411.2	53684.9	NA	34084.3	36925.3	29593.2	32285.3	47281	40504.3	31158.9	41478	55518.5	20190.2	70723.5	47872.4	31909	610.655	44.36
[K].LIPGLNNLFDKLIWR.[K]		Q9JLV2	Short transient receptor potential channel 4-associated protein OS=Mus musculus OX=10090 GN=Trpc4ap PE=1 SV=2	5578.7	4287.69	2944.46	2832.29	6714.28	3792.55	6073.7	8407.98	5539.35	5276	5788.41	3490.61	3850.69	4198.55	6597.4	5576.36	3042.73	4212.65	5305.9	5114.21	604.688	59.62
[K].ILPLTGIPVLFLPGNAGSYK.[Q]		Q3UUQ7	GPI inositol-deacylase OS=Mus musculus OX=10090 GN=Pgap1 PE=1 SV=3	NA	NA	NA	NA	NA	21740.7	NA	NA	NA	NA	NA	24117.5	NA	34293.5	NA	NA	NA	NA	NA	NA	690.738	64.29
[R].LLPQGTVIFEDISIEHFEGTVTK.[V]		Q91W50	Cold shock domain-containing protein E1 OS=Mus musculus OX=10090 GN=Csde1 PE=1 SV=1	204174	206009	125491	103893	NA	172070	89629.9	NA	133361	127684	162407	108264	117640	47553.4	80333.8	125368	78965.2	106238	62620.4	126185	858.454	53.52
[K].LPAVGGNEGVGQVIAVGSSVSALKPGDWVIPANAGLGTWR.[T]		Q9DCS3	Enoyl-[acyl-carrier-protein] reductase, mitochondrial OS=Mus musculus OX=10090 GN=Mecr PE=1 SV=2	NA	NA	NA	NA	NA	340147	NA	NA	NA	133177	NA	49967.7	NA	NA	NA	NA	NA	48099.9	125685	56012.8	780.822	58.44
[K].VTHLTEDLNK.[Q]		Q8BL66	Early endosome antigen 1 OS=Mus musculus OX=10090 GN=Eea1 PE=1 SV=2	254831	185783	300675	303436	7421.9	274911	450383	279197	295946	373164	236429	175288	348178	299715	312481	400429	256846	270621	212295	295328	390.544	12.04
[R].IPAYFITVHDPAVPPGEDPDGR.[Y]		Q9Z1Q9	Valine--tRNA ligase OS=Mus musculus OX=10090 GN=Vars1 PE=1 SV=1	45276.3	39005.3	23870.7	21538.3	26926.5	26859.3	33376.3	32564.8	35239.4	23658.4	27386.5	24746.1	30624.7	29485.1	27831.6	26950.7	24056	29038.1	44884.2	32518.6	788.393	41.8
[R].VTHLFDVHSLEQQSEMAPR.[Q]		Q3UN04	Ubiquitin carboxyl-terminal hydrolase 30 OS=Mus musculus OX=10090 GN=Usp30 PE=1 SV=1	137092	NA	7064.93	63327.4	7527.55	60480.7	8538.67	6041.33	69476.4	111832	NA	10021.6	42436.2	48386.5	10801	3937.31	48216.3	2593.07	11775.4	11487	556.776	36.03
[R].IPDQLVILDMK.[H]		Q9D1D4	Transmembrane emp24 domain-containing protein 10 OS=Mus musculus OX=10090 GN=Tmed10 PE=1 SV=1	197554	226543	83637.7	77476.2	90077.8	64365.3	110387	101415	135222	105566	160349	106525	86715.9	80457	60952	81295.3	66747.7	83914.4	85417.7	88652.1	642.865	47.44
[K].LPDYKPYPMYPATTSLVNVVPK.[L]		P49615	Cyclin-dependent-like kinase 5 OS=Mus musculus OX=10090 GN=Cdk5 PE=1 SV=1	387579	213428	197553	223654	291794	67258.5	283299	369260	218552	393901	465726	303773	335623	259195	395271	291633	140503	335037	373264	326655	831.775	46.05
[K].LPDYKPYPMYPATTSLVNVVPK.[L]	1xOxidation [M9]	P49615	Cyclin-dependent-like kinase 5 OS=Mus musculus OX=10090 GN=Cdk5 PE=1 SV=1	136851	91849.4	120357	125642	73041	98975.3	79082.9	104166	116429	58283.8	106326	NA	98842.4	91244.1	86683.1	128174	67808.6	81252.3	102896	70537.7	837.106	42.6
[R].LPEAAFLAR.[T]		O55029	Coatomer subunit beta' OS=Mus musculus OX=10090 GN=Copb2 PE=1 SV=2	459686	723962	488018	346866	356462	595276	626696	577797	805889	453324	712457	425118	445856	599753	541927	735245	296569	480537	654706	703221	494.285	35.51
[K].IPEELKPWLVEDWDLVTR.[Q]		Q9R0Q4	Mortality factor 4-like protein 2 OS=Mus musculus OX=10090 GN=Morf4l2 PE=1 SV=1	NA	NA	7697.22	NA	5304.68	NA	NA	NA	NA	NA	NA	NA	NA	NA	NA	NA	NA	NA	NA	10789.7	746.732	56
[K].LNPASAEIMLLR.[K]		Q8BIL5	Protein Hook homolog 1 OS=Mus musculus OX=10090 GN=Hook1 PE=1 SV=2	97084.8	95374.8	58849.2	48411.5	65328.2	50505.2	NA	64718.6	133237	879741	78027.6	31022.7	69607.1	55769.5	212509	61361.8	29143.4	158896	53930.7	90977.5	664.373	45.8
[K].LNTETFGVSGR.[F]		Q8CGC4	Protein LSM14 homolog B OS=Mus musculus OX=10090 GN=Lsm14b PE=1 SV=3	NA	51693.3	61442.2	NA	39876.4	84484.9	69637.8	NA	81050	42415	93186.7	42502.1	50080.2	NA	59789.4	46811.2	58528	52746.1	48999.9	44829.5	590.802	26.47
[K].LNVAIVRPSIVGASWK.[E]		Q922J9	Fatty acyl-CoA reductase 1 OS=Mus musculus OX=10090 GN=Far1 PE=1 SV=1	NA	36741.8	NA	4376.49	NA	NA	NA	16071.1	26936.6	NA	36377.6	NA	NA	NA	NA	16363.3	19529.4	NA	NA	20150.6	570.674	40.64
[R].INVYYNEAAGNK.[Y]		Q7TMM9	Tubulin beta-2A chain OS=Mus musculus OX=10090 GN=Tubb2a PE=1 SV=1	4.6197e+06	5.85483e+06	5.70422e+06	3.77761e+06	2.59591e+06	4.26709e+06	6.88592e+06	5172390	4.0591e+06	5.59984e+06	5.21007e+06	4957389	3.80759e+06	4082376	3.47653e+06	4.35974e+06	2851671	4.54958e+06	3.98122e+06	5442698	678.333	22.81
[R].INVYYNEAAGNKYVPR.[A]		Q7TMM9	Tubulin beta-2A chain OS=Mus musculus OX=10090 GN=Tubb2a PE=1 SV=1	89049.1	307505	359361	466004	62203.9	303126	102781	NA	482673	256219	NA	323477	363511	298994	NA	395604	31614.9	525442	NA	NA	624.32	28.49
[R].LNYAQWYPIVVFLNPDSK.[Q]		P39447	Tight junction protein ZO-1 OS=Mus musculus OX=10090 GN=Tjp1 PE=1 SV=2	11743.4	NA	NA	9561.29	NA	12813.3	9684.05	NA	17677.7	NA	NA	27047.1	NA	NA	7948.91	8881.33	NA	11706	NA	NA	723.045	64.43
[R].LNYYVGGEIVTIAHLDR.[T]		O55029	Coatomer subunit beta' OS=Mus musculus OX=10090 GN=Copb2 PE=1 SV=2	563092	222941	127576	200971	226553	132342	256028	144643	298639	190356	360863	225460	237911	180942	250677	584809	182387	341899	186897	281546	645.01	45.47
[R].IPELAINPLGDR.[I]		P61022	Calcineurin B homologous protein 1 OS=Mus musculus OX=10090 GN=Chp1 PE=1 SV=2	80945.4	NA	NA	NA	76792	NA	NA	NA	66947.8	73954.3	NA	NA	50781.9	NA	69204.7	59366.1	51835.7	64276.9	50689.7	NA	654.369	44.3
[R].IPLLSDLNHQISK.[D]		O08807	Peroxiredoxin-4 OS=Mus musculus OX=10090 GN=Prdx4 PE=1 SV=1	36054.4	87271.2	47106.2	31497.2	62034.7	50690.6	34152.4	44639.6	130809	58662	60874.2	59017.4	NA	27202.8	57808.7	73479.5	62934.6	40875.1	80275.4	42447.7	493.285	38.43
[K].LPNGLVIASLENYAPLSR.[I]		Q9DB77	Cytochrome b-c1 complex subunit 2, mitochondrial OS=Mus musculus OX=10090 GN=Uqcrc2 PE=1 SV=1	303217	343928	306745	268041	266676	314473	281601	313027	307884	283568	302865	341603	258481	232815	265583	268074	264661	210917	231191	230935	643.026	54.25
[K].IPNIYAIGDVVAGPMLAHK.[A]		O08749	Dihydrolipoyl dehydrogenase, mitochondrial OS=Mus musculus OX=10090 GN=Dld PE=1 SV=2	224765	193265	166534	295101	528268	489235	213028	182316	184169	270800	250507	254099	130422	113582	261738	622301	712039	152687	178257	271918	660.364	52.13
[K].IPNIYAIGDVVAGPMLAHK.[A]	1xOxidation [M15]	O08749	Dihydrolipoyl dehydrogenase, mitochondrial OS=Mus musculus OX=10090 GN=Dld PE=1 SV=2	NA	NA	58430	61624.1	59369.4	36881.1	17291.3	NA	NA	34623.6	33751.9	NA	35072.4	NA	31631	53543.5	93337	25925.5	NA	33190.2	665.696	46.18
[R].LPNNHIGISFIPR.[E]		Q80X90	Filamin-B OS=Mus musculus OX=10090 GN=Flnb PE=1 SV=3	602910	367647	251761	208875	216004	NA	307539	272751	197677	178090	238091	165898	339010	369311	296140	226928	222438	133566	363902	205208	493.281	36.26
[K].LPSDVVTSVR.[G]		P29758	Ornithine aminotransferase, mitochondrial OS=Mus musculus OX=10090 GN=Oat PE=1 SV=1	295726	148991	343190	239499	161690	254969	275994	419783	313007	154571	323908	217965	285848	136320	281729	307566	211505	338231	265757	296851	536.804	28.18
[K].VTGEPLYNAVVWLDLR.[T]		Q64516	Glycerol kinase OS=Mus musculus OX=10090 GN=Gk PE=1 SV=2	103671	113993	25614.5	63263.7	53852.9	145430	79506.4	123901	155021	115916	169510	58039.8	68677.4	84261.2	68646.2	74895.6	33272.4	58268.4	97345.1	52954.9	615.668	59.26
[K].IPSNMWVEAWETAKPVPAR.[R]		Q80UJ7	Rab3 GTPase-activating protein catalytic subunit OS=Mus musculus OX=10090 GN=Rab3gap1 PE=1 SV=4	337032	211753	159873	46001	229012	197881	220739	265649	289284	221843	285362	229135	201314	202532	197094	254415	166758	248364	299365	270607	728.042	45.06
[K].IPSNMWVEAWETAKPVPAR.[R]	1xOxidation [M5]	Q80UJ7	Rab3 GTPase-activating protein catalytic subunit OS=Mus musculus OX=10090 GN=Rab3gap1 PE=1 SV=4	8918.74	4836.78	37865.2	44269	26880.6	11757.3	NA	1679.02	2738.95	8063.42	1965.09	NA	NA	NA	NA	26444.1	17759.8	NA	30063.5	NA	733.373	41.22
[K].LPSSFVEPVHSEPVKDEDALEPQVK.[G]		O08715	A-kinase anchor protein 1, mitochondrial OS=Mus musculus OX=10090 GN=Akap1 PE=1 SV=4	665469	881124	642716	571420	626964	560096	647259	718732	769001	464511	686821	622474	632365	524721	727950	466167	346402	488267	681578	687317	926.139	34.37
[K].IPLGFYYGHSYILPWESELK.[L]		O88738	Baculoviral IAP repeat-containing protein 6 OS=Mus musculus OX=10090 GN=Birc6 PE=1 SV=2	NA	NA	NA	NA	NA	NA	37936	57418.9	34246.6	NA	28397.6	NA	26199.5	NA	34136.8	NA	20476.6	33145	NA	33533.1	804.745	53.95
[K].IPETYPFNPPK.[V]		P61087	Ubiquitin-conjugating enzyme E2 K OS=Mus musculus OX=10090 GN=Ube2k PE=1 SV=3	155402	237622	147411	139092	186065	164268	198617	159130	207613	175106	170928	163728	149634	166922	140915	171996	77356.6	141872	144317	169218	651.84	34.04
[K].LPGGVQSFPQFSALR.[F]		Q7TMY8	E3 ubiquitin-protein ligase HUWE1 OS=Mus musculus OX=10090 GN=Huwe1 PE=1 SV=5	29502.7	NA	14146.5	17371.7	10021.4	13997.4	1220.86	15798.4	11819.7	4750.98	1979.27	12805.5	9885.19	17373.1	8213.83	12523.6	20550.9	24931.9	20536.3	19447.9	535.292	45.29
[R].LPGITYVLAHLNR.[K]		Q8BL99	Protein dopey-1 OS=Mus musculus OX=10090 GN=Dop1a PE=1 SV=2	23486.5	31936.2	25629.6	14707.8	20479.4	13879.1	36072.9	14812.5	14258.5	10278.9	32976.9	15262.4	23785.4	30568.9	17620.4	16877.7	13974.2	32848.3	23542.2	36778.1	489.621	47.08
[K].VTHAVVTVPAYFNDAQR.[Q]		P20029	Endoplasmic reticulum chaperone BiP OS=Mus musculus OX=10090 GN=Hspa5 PE=1 SV=3	1.51004e+06	2.22086e+06	1.27892e+06	1.34266e+06	1.05147e+06	1.13041e+06	1.46114e+06	1.35589e+06	1.31192e+06	1.45919e+06	1.46067e+06	1.21691e+06	1.71859e+06	1.25028e+06	930161	1.08462e+06	1.34084e+06	1.31303e+06	1.10066e+06	1.78619e+06	629.996	33.75
[R].IPKPSRDELFTDTK.[A]		P52825	Carnitine O-palmitoyltransferase 2, mitochondrial OS=Mus musculus OX=10090 GN=Cpt2 PE=1 SV=2	125304	43644.9	66646	209582	72188.3	106513	102065	715732	81002	134297	77195.2	40873.8	193668	41234.9	87908.4	94766.8	81257.3	109270	285735	78419.1	549.63	18.05
[K].LNNLVLFDK.[A]		P62852	40S ribosomal protein S25 OS=Mus musculus OX=10090 GN=Rps25 PE=1 SV=1	258651	339870	192323	131744	209388	174225	139879	117853	271328	161393	333204	278049	271314	214198	190143	222234	165761	272265	144152	227828	538.311	39.36
[R].IMNLTVMLDTALGKPR.[E]		Q6PIP5	NudC domain-containing protein 1 OS=Mus musculus OX=10090 GN=Nudcd1 PE=1 SV=2	29417.4	NA	NA	NA	NA	NA	NA	NA	NA	NA	11541.2	NA	NA	NA	NA	8281.85	NA	NA	NA	NA	591.663	52.65
[R].IMPDSNDSPPAEREPGEVVDSLVGK.[Q]		Q61142	Spindlin-1 OS=Mus musculus OX=10090 GN=Spin1 PE=1 SV=2	831382	1131907	400553	303595	746269	425928	487585	361391	549285	483589	525594	344653	368796	465370	552864	268557	346501	534026	365104	465120	880.095	39.61
[R].IMPDSNDSPPAEREPGEVVDSLVGK.[Q]	1xOxidation [M2]	Q61142	Spindlin-1 OS=Mus musculus OX=10090 GN=Spin1 PE=1 SV=2	299840	301519	202935	228666	187754	100294	94237.2	179560	129489	130218	81641.3	84910.6	132217	140357	240331	128134	99945.8	124501	88613.5	171742	885.426	37.98
[K].IMQEAFLVQEVIELPVTER.[Q]		P58802	TBC1 domain family member 10A OS=Mus musculus OX=10090 GN=Tbc1d10a PE=1 SV=1	37246.3	23767.3	NA	22427.3	22922.3	36137.8	36991	45731.7	53080.5	NA	33903.6	NA	21418.9	13968	19096.8	38305.7	18388.2	31436.9	NA	23108.5	748.736	61.11
[K].LMQITSLHSLNAFLLPIK.[T]		Q3THK7	GMP synthase [glutamine-hydrolyzing] OS=Mus musculus OX=10090 GN=Gmps PE=1 SV=2	258777	321563	NA	61912.9	NA	177554	NA	90823.6	111370	84192.6	186471	246241	127391	124180	277290	320622	NA	70744.2	144809	52335.4	680.396	55.11
[K].LMQITSLHSLNAFLLPIK.[T]	1xOxidation [M2]	Q3THK7	GMP synthase [glutamine-hydrolyzing] OS=Mus musculus OX=10090 GN=Gmps PE=1 SV=2	63238.1	75324.7	117055	95342.8	59819.8	68357.6	60015.4	87463.9	55009.7	61275.1	62086.4	49578	62643.1	75724.7	45330.9	75028.2	35843.9	47533.2	84315.4	74330.8	685.727	51.53
[R].LMSELYHPDDHVL.[-]		Q99LD9	Translation initiation factor eIF-2B subunit beta OS=Mus musculus OX=10090 GN=Eif2b2 PE=1 SV=1	100902	85291.8	5845.52	38969.1	NA	53875.8	55522.1	50119	40885.1	114505	28925.1	64991.7	65059.9	44062.1	111383	37211.3	47710.2	28825.4	74182.8	NA	523.586	36.62
[R].IMSVVDPNHSGLVTFQAFIDFMSR.[E]		P57780	Alpha-actinin-4 OS=Mus musculus OX=10090 GN=Actn4 PE=1 SV=1	32045.2	NA	NA	NA	NA	NA	30985.7	NA	20835.9	10037.8	NA	NA	19498.2	22232.2	17509.8	4918.13	NA	24035.9	17599.7	30373.6	678.587	65.83
[R].IMSVVDPNHSGLVTFQAFIDFMSR.[E]	1xOxidation [M2]	P57780	Alpha-actinin-4 OS=Mus musculus OX=10090 GN=Actn4 PE=1 SV=1	23316.3	23530.5	NA	16663.1	NA	NA	12193.7	14589.3	NA	14500.9	15296	NA	NA	7321.98	6991.58	NA	5627.43	16642.9	NA	NA	909.78	63.89
[K].IMVVGSTINDVLAVNTPK.[D]		Q78JW9	Ubiquitin domain-containing protein UBFD1 OS=Mus musculus OX=10090 GN=Ubfd1 PE=1 SV=2	73651.4	231258	76158	112528	NA	145167	224749	247224	107488	129996	278231	205536	265213	228222	156200	138319	NA	207119	334089	305166	624.348	48.82
[K].IMVVGSTINDVLAVNTPK.[D]	1xOxidation [M2]	Q78JW9	Ubiquitin domain-containing protein UBFD1 OS=Mus musculus OX=10090 GN=Ubfd1 PE=1 SV=2	70712.7	21301.5	68678.4	68046.9	20453.1	23683	29862.8	45826.7	27778.9	23665.8	45464	26578.9	45707.2	28050.2	21658.9	29854.7	18320.1	48923.2	42496.7	41982.4	629.68	45.74
[R].LMNDMTAVALNYGIYK.[Q]	1xOxidation [M2]	Q61699	Heat shock protein 105 kDa OS=Mus musculus OX=10090 GN=Hsph1 PE=1 SV=2	NA	45308.6	112606	NA	69543.9	68119.2	42689.5	NA	NA	39382.4	45956	NA	39206.6	NA	NA	NA	62987.4	60028.9	NA	83240.1	611.635	43.89
[R].LMNDFSSALNNFQVVQR.[K]	1xOxidation [M2]	Q9ER00	Syntaxin-12 OS=Mus musculus OX=10090 GN=Stx12 PE=1 SV=1	74916.6	37881.8	78704.6	92127.3	41663.2	31229.9	34426.8	81541.6	55846.9	52667.4	47433.7	40906.9	42313.9	43700.5	28618	45728.5	50111.3	39835	47872.3	48546.1	666.995	45.3
[R].IMGIPEDEQMGLLR.[V]		Q8VDD5	Myosin-9 OS=Mus musculus OX=10090 GN=Myh9 PE=1 SV=4	13807.1	7651.16	8284.84	12474.1	5221.72	5938.59	6904.9	NA	16102.3	6213.48	13131.1	NA	NA	19622.8	NA	6570.2	10591	17283.4	10467.1	17704	534.605	46.26
[R].IMGPNYTPGKKEDLYLKPIQR.[T]		P58252	Elongation factor 2 OS=Mus musculus OX=10090 GN=Eef2 PE=1 SV=2	NA	NA	81635.8	NA	NA	54763.9	NA	NA	33024.3	NA	NA	NA	51735.5	NA	NA	65265.3	40706	86972.5	82153.8	60633.5	493.071	28.62
[K].LMHTHQTVDFVSR.[K]		Q9QXN5	Inositol oxygenase OS=Mus musculus OX=10090 GN=Miox PE=1 SV=2	903794	2.11556e+06	36301	22832.5	958666	NA	7865.9	NA	1.72047e+06	17393.6	693677	868180	2.39949e+06	12283.3	2.5172e+06	60882.3	777107	1.00188e+06	21754.4	1251456	524.265	17.34
[K].LMHTHQTVDFVSR.[K]	1xOxidation [M2]	Q9QXN5	Inositol oxygenase OS=Mus musculus OX=10090 GN=Miox PE=1 SV=2	191924	116396	127604	90424.5	68917.9	154232	76145.4	94222.4	174356	88385.5	123165	158623	82713.1	89208.3	99175.6	115543	66075.7	119589	94328	141511	529.596	13.15
[K].VTNEYNESLLYSPEEPK.[I]		Q8C5H8	NAD kinase 2, mitochondrial OS=Mus musculus OX=10090 GN=Nadk2 PE=1 SV=2	295034	106676	163175	154350	63876.6	51661.5	79344.8	83826.9	97183.7	131405	140356	140720	71760.5	101977	69252.9	99456.1	NA	159672	93410.9	136828	671.322	45.45
[R].LMLAWIESPVFLHK.[F]		Q8BU40	NACHT, LRR and PYD domains-containing protein 4A OS=Mus musculus OX=10090 GN=Nlrp4a PE=2 SV=1	67608.4	52086	26166.9	38671.7	40505.9	36839	55266.6	72079.8	77583.1	30011.7	30296.1	43058.1	60496.1	21208.6	52059.7	70142.9	24646.6	59672.8	24984.8	38770.8	561.983	53.55
[K].LMLLLEVISGERLPKPER.[G]		P57780	Alpha-actinin-4 OS=Mus musculus OX=10090 GN=Actn4 PE=1 SV=1	27987.8	36156.7	13829.1	8287.78	18514.6	33227.6	22091.6	53113.5	32896	38912.8	34562.4	17023.4	26169.3	21232.6	16205.6	27247.4	15625.7	17072.5	19676	18124.5	698.41	50.9
[R].LMITGAAPVSATVLTFLR.[T]		P41216	Long-chain-fatty-acid--CoA ligase 1 OS=Mus musculus OX=10090 GN=Acsl1 PE=1 SV=2	94656.8	88037	68615	64245.1	NA	123276	73615.9	NA	106334	72009.4	98684.5	62434.6	67641.1	NA	73402.5	83829.7	82174.2	77507.4	63667.2	NA	621.026	60.63
[R].LMMSELETR.[S]	1xOxidation [M]	Q9WUR9	Adenylate kinase 4, mitochondrial OS=Mus musculus OX=10090 GN=Ak4 PE=1 SV=1	147904	124556	161600	167124	200433	137490	134012	141744	141782	138820	126067	123245	102764	133666	96747.4	146234	152623	136497	177158	110337	563.268	27.61
[R].LMNDFSSALNNFQVVQR.[K]		Q9ER00	Syntaxin-12 OS=Mus musculus OX=10090 GN=Stx12 PE=1 SV=1	223838	NA	45274.6	38811.5	47705.9	172708	NA	83646.8	NA	60169.3	87082	87522.8	72250.1	355398	53713.7	83910.4	132903	6017.55	58637.4	NA	661.663	48.59
[R].LMNDMTAVALNYGIYK.[Q]		Q61699	Heat shock protein 105 kDa OS=Mus musculus OX=10090 GN=Hsph1 PE=1 SV=2	259520	313555	131759	9577.2	118998	232853	NA	24870.5	146488	142982	13080.8	223441	139088	153895	94627.7	190742	101053	176588	606527	12329.4	606.304	47.67
[K].LNAAEEMLQQELLSR.[T]		O35711	Liprin-beta-2 OS=Mus musculus OX=10090 GN=Ppfibp2 PE=1 SV=3	NA	NA	18334.5	NA	NA	18166.4	23139.7	29042.2	17323.4	23771.3	48543.4	18710.3	31877.3	16223.3	18302.8	17596.6	NA	NA	25276.5	NA	582.301	47.76
[R].LNHVAVAVPDLEK.[A]		Q9D1I5	Methylmalonyl-CoA epimerase, mitochondrial OS=Mus musculus OX=10090 GN=Mcee PE=1 SV=1	NA	NA	102121	NA	94097.7	51929.2	NA	321885	142582	211612	66472.7	NA	238570	NA	197516	70985.4	84143.3	58846.3	NA	141316	468.933	31.12
[K].VTLGQMHGLLTER.[R]		Q3UV70	[Pyruvate dehydrogenase [acetyl-transferring]]-phosphatase 1, mitochondrial OS=Mus musculus OX=10090 GN=Pdp1 PE=1 SV=1	70006	121583	84061.8	66594.6	51954.6	54180.3	73047	51769.8	41718	39346.4	40665.3	45809.1	53382.6	72405.6	72435.6	27652.8	NA	57588.4	NA	35611.3	485.598	34.07
[R].LNIPVNQVNPR.[D]		Q8VDN2	Sodium/potassium-transporting ATPase subunit alpha-1 OS=Mus musculus OX=10090 GN=Atp1a1 PE=1 SV=1	NA	51357	NA	51173.5	NA	NA	NA	60477.2	29006.3	29994.1	73938.1	48341.4	65564.5	19434.7	NA	NA	NA	62787.9	NA	46723.9	421.91	30.55
[R].LNLVADLVEEAQESVSK.[S]		Q61160	FAS-associated death domain protein OS=Mus musculus OX=10090 GN=Fadd PE=1 SV=1	65541.8	52288.9	38449.9	56193.2	52807.3	62470.1	65341.3	78977	98554	87870	68492.6	47759.2	55468.8	49304.5	61392.1	63176.7	36435.4	64280.6	65616.5	64238.4	615.326	60.4
[R].LNMHNLVEPVNK.[D]		Q91YD3	mRNA-decapping enzyme 1A OS=Mus musculus OX=10090 GN=Dcp1a PE=1 SV=1	36851.8	NA	61783.9	73411.6	NA	47567.1	50136.9	57631.2	61154.7	NA	55846.4	47696.1	NA	22530.6	71179.7	77847.4	NA	61330.5	NA	52640.9	469.919	28.1
[R].LNMHNLVEPVNKDLEFQLHEPFLLYR.[N]		Q91YD3	mRNA-decapping enzyme 1A OS=Mus musculus OX=10090 GN=Dcp1a PE=1 SV=1	NA	171217	NA	NA	NA	NA	NA	NA	NA	NA	NA	NA	NA	NA	NA	NA	NA	NA	NA	NA	802.921	49.32
[K].INMNGINNSSGMVDAR.[S]		Q9D2M8	Ubiquitin-conjugating enzyme E2 variant 2 OS=Mus musculus OX=10090 GN=Ube2v2 PE=1 SV=4	10257.9	8306.79	2608.87	26764.3	10097.8	22327.3	41184.2	NA	4232.09	37194.4	15313.7	43102.8	44172.8	2654.34	NA	NA	17477.3	50114.8	2742.03	45222.6	564.931	30
[K].LNDGSQITFEK.[C]		Q9Z0X1	Apoptosis-inducing factor 1, mitochondrial OS=Mus musculus OX=10090 GN=Aifm1 PE=1 SV=1	182245	204726	183526	238586	137182	181700	200221	144211	243444	105294	240057	158507	174497	150033	216103	154839	173270	173620	137182	147768	626.314	25.9
[K].LNDLEEALQQAK.[E]		CON_IPI00021304.1	SWISS-PROT:P35908 Tax_Id=9606 Gene_Symbol=KRT2 Keratin, type II cytoskeletal 2 epidermal	84425.7	725476	30281.3	27306.7	NA	102597	50118.2	28100.6	NA	33762.7	59902.1	51142.7	66684.7	NA	53133.4	85587.8	34202.1	84164.7	NA	NA	457.908	37.09
[K].LNDLEEALQQAKEDLAR.[L]		CON_IPI00021304.1	SWISS-PROT:P35908 Tax_Id=9606 Gene_Symbol=KRT2 Keratin, type II cytoskeletal 2 epidermal	NA	1.00733e+06	NA	NA	NA	55146.4	NA	NA	NA	NA	NA	NA	NA	NA	NA	11299.6	NA	NA	NA	NA	652.673	48.21
[K].LNDTLLLGPDPLGNFLSIAVK.[S]		O08582	GTP-binding protein 1 OS=Mus musculus OX=10090 GN=Gtpbp1 PE=1 SV=2	NA	14839.3	NA	NA	NA	3128.28	34178.7	67508.2	8121.32	8407.37	NA	14857.2	NA	NA	NA	NA	NA	8783.07	9871.14	10836.5	737.421	68.71
[K].LNEAKPSTIATSMR.[D]		O55135	Eukaryotic translation initiation factor 6 OS=Mus musculus OX=10090 GN=Eif6 PE=1 SV=2	NA	NA	NA	NA	238678	NA	NA	NA	NA	NA	NA	NA	NA	NA	NA	NA	NA	NA	NA	NA	506.937	18.91
[K].INEKPQVIADYESGR.[A]		Q9JMG1	Endothelial differentiation-related factor 1 OS=Mus musculus OX=10090 GN=Edf1 PE=1 SV=1	NA	66200.1	33191.2	113643	51209.4	42020.2	98127.5	73422.5	77683.1	20891.6	85115.4	90071.2	43729.9	36297.4	66970.9	46550.6	NA	66959.9	46809.2	NA	573.628	24.42
[K].LNELESDLTFK.[I]		Q99K01	Pyridoxal-dependent decarboxylase domain-containing protein 1 OS=Mus musculus OX=10090 GN=Pdxdc1 PE=1 SV=2	NA	NA	108915	68090.1	NA	NA	NA	NA	NA	NA	NA	NA	NA	NA	31642.4	89549.2	168298	NA	NA	NA	654.837	39.54
[K].LNEWLGNENTEDQYSLVEDDEDLPHHDEK.[T]		P26450	Phosphatidylinositol 3-kinase regulatory subunit alpha OS=Mus musculus OX=10090 GN=Pik3r1 PE=1 SV=2	NA	NA	NA	NA	NA	69676.6	96554	137404	62280.4	93397	NA	NA	NA	NA	164155	NA	81390.4	NA	NA	NA	871.631	38.69
[R].INFDVNGYIVGANIETYLLEK.[S]		Q8VDD5	Myosin-9 OS=Mus musculus OX=10090 GN=Myh9 PE=1 SV=4	438252	557783	252227	316485	294359	589955	256033	374855	396624	364183	412802	54027.8	65226.6	88399.1	84833.4	75117	101122	222458	70995.8	91452.6	795.75	61.27
[R].LNFSHGTHEYHAETIK.[N]		P52480	Pyruvate kinase PKM OS=Mus musculus OX=10090 GN=Pkm PE=1 SV=4	1.33114e+07	1.68127e+07	1.32095e+07	1.57351e+07	3.51008e+06	1.23425e+07	1.27551e+07	1.35291e+07	1.6703e+07	1.48108e+07	1.6684e+07	1.11492e+07	1.68952e+07	1.55128e+07	1.4895e+07	1.68722e+07	1.20182e+07	1.61736e+07	1.64039e+07	1.1944e+07	471.731	16.37
[K].ITKPGSIDSNNQLFAPGGR.[L]		Q6NZJ6	Eukaryotic translation initiation factor 4 gamma 1 OS=Mus musculus OX=10090 GN=Eif4g1 PE=1 SV=1	211965	251219	265651	183351	125701	219369	214521	218372	220213	232238	264159	235012	215447	220417	248652	223885	184710	265203	286459	237340	658.013	28.84
[K].MKGFDVFNALDLMENK.[T]		O70310	Glycylpeptide N-tetradecanoyltransferase 1 OS=Mus musculus OX=10090 GN=Nmt1 PE=1 SV=1	6412.35	9980.31	4264.59	3234.94	4885.4	7920.12	4716.91	6364.06	7949.43	6008.68	7091.27	7883.98	11648.8	5800.74	4929.74	4642.92	NA	8254.79	4870.38	5241.21	624.639	54.08
[R].MKFDIFEDYASPTTAAQTLLYTAAK.[K]		Q7TMY7	Importin-8 OS=Mus musculus OX=10090 GN=Ipo8 PE=1 SV=3	175361	148724	NA	81758.8	94916.6	118384	157338	97041.4	162077	112033	154321	138164	87868.6	111382	86702.1	80638.5	50172.9	45244.7	79525.8	59681.3	932.798	57.4
[K].MKPEFESAAEVLHGDAESSGVLAAVDATVNEALAGR.[F]		Q921X9	Protein disulfide-isomerase A5 OS=Mus musculus OX=10090 GN=Pdia5 PE=1 SV=1	208651	191015	NA	53449.2	147450	206649	69444	161832	167059	177661	154910	89331.2	181281	150265	123357	115016	38872.7	NA	92863.9	138665	911.2	59.21
[-].MKPILLQGHER.[S]		Q9QZD9	Eukaryotic translation initiation factor 3 subunit I OS=Mus musculus OX=10090 GN=Eif3i PE=1 SV=1	114925	95012.1	69563.6	79945.4	104221	83232.4	97959.5	63481.1	93367.3	53489.1	106110	68191.8	66967.7	93002.7	82876.2	80742.7	89180.2	84988.3	59593.1	71692	441.252	15.38
[K].MKPLWIMYSSEEAGSAGNVGIIFK.[N]		O35904	Phosphatidylinositol 4,5-bisphosphate 3-kinase catalytic subunit delta isoform OS=Mus musculus OX=10090 GN=Pik3cd PE=1 SV=2	108327	124998	NA	20536.4	NA	57935.8	NA	16725.3	52550.5	84130.1	31375.3	43268.9	79590.4	79882.7	18530.5	38113.4	13504.6	31275	51601.7	41190.1	876.78	52.38
[K].MKPNIEPPENVEWSGAEASMFR.[V]		Q61188	Histone-lysine N-methyltransferase EZH2 OS=Mus musculus OX=10090 GN=Ezh2 PE=1 SV=2	12177.3	12546.5	NA	5478.65	5979.83	7563.68	6233.38	7811.94	11527.7	7577.89	4700.3	7688.92	5543.58	4998.64	7311.03	8841.74	5234.97	6241.9	7197.34	9036.92	840.394	42.03
[R].MKPWFEVGEENSGWSAQK.[V]		Q9Z1Z0	General vesicular transport factor p115 OS=Mus musculus OX=10090 GN=Uso1 PE=1 SV=2	516455	663355	291340	508288	468113	451384	585999	710241	688792	567235	656189	407505	539697	409114	566725	540452	433381	434509	415790	578242	703.995	38.76
[R].MKPWFEVGEENSGWSAQK.[V]	1xOxidation [M1]	Q9Z1Z0	General vesicular transport factor p115 OS=Mus musculus OX=10090 GN=Uso1 PE=1 SV=2	36876.9	38655.6	23436.2	50646.8	20006.2	30038.5	32856	35478.8	36897.7	29688.5	36161.4	15880.2	31912.9	23542.6	17872	23832.8	20417	17820.2	32989.1	28869.8	709.326	36.15
[R].MLAAPINPSDINMIQGNYGLLPK.[L]	1xOxidation [M1]	Q9DCS3	Enoyl-[acyl-carrier-protein] reductase, mitochondrial OS=Mus musculus OX=10090 GN=Mecr PE=1 SV=2	58541.5	80325.3	84746.7	68545.5	48757.3	40821.1	76848.8	52865.1	52820.2	98575	46164.1	58817.8	43492.9	42945.2	51147.9	48151.7	34648.1	72677.7	60005.5	52484.1	829.432	53.43
[K].MIAEAIPELK.[A]		P08249	Malate dehydrogenase, mitochondrial OS=Mus musculus OX=10090 GN=Mdh2 PE=1 SV=3	1.14931e+06	1.12895e+06	676874	727967	1.01385e+06	892431	997173	588015	974323	744640	1.09348e+06	817572	742705	870015	849136	1024729	627736	762738	833353	669964	557.813	37.74
[K].MIAEAIPELK.[A]	1xOxidation [M1]	P08249	Malate dehydrogenase, mitochondrial OS=Mus musculus OX=10090 GN=Mdh2 PE=1 SV=3	95789.4	110937	100247	155024	66825.5	75303.2	87287.9	82695	71669.7	106711	53386.7	62123	118399	82490.8	82987.8	92159.3	126672	90192.1	97601.5	92936.8	565.81	34.11
[K].MKETAEAYLGKK.[V]	1xOxidation [M1]	P20029	Endoplasmic reticulum chaperone BiP OS=Mus musculus OX=10090 GN=Hspa5 PE=1 SV=3	25355	47765.6	43223.3	11155.2	NA	25886.8	8290.72	100502	6948.97	24867.5	53823.9	46809.3	57373.4	46944.1	94868.6	5890.15	58417.2	52176.5	41650.2	46902.6	462.243	11.54
[K].MKETAEAYLGKK.[V]		P20029	Endoplasmic reticulum chaperone BiP OS=Mus musculus OX=10090 GN=Hspa5 PE=1 SV=3	666722	664243	469521	550680	2503.96	452995	603780	814145	1.11934e+06	400596	614134	651543	751008	640033	774999	627228	558032	597079	509827	619042	456.911	11.53
[K].MGQLTTSGAMLANVFQR.[K]		Q148V7	RAB11-binding protein RELCH OS=Mus musculus OX=10090 GN=Relch PE=1 SV=1	32464.2	NA	NA	NA	NA	NA	41733.1	NA	32063.4	NA	NA	34319.1	45699.7	NA	NA	NA	NA	NA	NA	NA	608.974	47.33
[R].MGSGIQYGDAALR.[Q]		P56371	Ras-related protein Rab-4A OS=Mus musculus OX=10090 GN=Rab4a PE=1 SV=2	277593	648723	313703	375997	178988	321570	1.42745e+06	385794	82630.4	368943	359452	591834	304950	38775	447340	368422	317404	434849	476958	360025	669.827	29.34
[R].MGSGIQYGDAALR.[Q]	1xOxidation [M1]	P56371	Ras-related protein Rab-4A OS=Mus musculus OX=10090 GN=Rab4a PE=1 SV=2	10516.7	9972.1	7368.42	NA	40396.3	NA	7045.12	NA	19677.7	8776.94	NA	NA	NA	NA	18794.7	6575.49	NA	12582.9	NA	NA	677.824	26.85
[-].MGSLPEEKDSALWSDTPK.[G]	1xMet-loss+Acetyl [N-Term]	Q9EPL9	Peroxisomal acyl-coenzyme A oxidase 3 OS=Mus musculus OX=10090 GN=Acox3 PE=1 SV=2	326545	253136	NA	NA	NA	233285	294385	214830	163940	72390.9	NA	169131	144422	NA	NA	NA	NA	NA	NA	NA	634.643	38.39
[R].MGSQVIIPYR.[C]		Q9DC69	NADH dehydrogenase [ubiquinone] 1 alpha subcomplex subunit 9, mitochondrial OS=Mus musculus OX=10090 GN=Ndufa9 PE=1 SV=2	140728	122575	NA	126745	127238	166372	127030	109936	141062	133864	NA	101079	128108	110183	107145	105115	127165	101960	118146	109376	582.316	32.86
[K].MGVITASGLAGLLSAR.[K]		Q78IK4	MICOS complex subunit Mic27 OS=Mus musculus OX=10090 GN=Apool PE=1 SV=1	54037.9	62803.5	15490.7	53858.1	23940.5	46589.3	51521.4	48146.6	71113.5	64315.2	62711.1	43150.8	36707.8	36971.7	49742	18459.6	38340.2	30685.9	37518.7	54435.9	506.289	53.65
[K].MGYLLSQMVNFLWSNTVKK.[L]		Q3UX83	Probable inactive 1-aminocyclopropane-1-carboxylate synthase-like protein 2 OS=Mus musculus OX=10090 GN=Accsl PE=2 SV=1	26756.3	34085.1	23427.4	16349.7	11209.5	39812.6	11498.6	30183.2	30988.9	12891.3	64495.5	23053.9	8846.44	15151.9	30106.3	11005.7	25334.8	16160.8	19764.4	25508.4	753.727	64.66
[R].MHEDINEEWISDK.[T]		Q91VD9	NADH-ubiquinone oxidoreductase 75 kDa subunit, mitochondrial OS=Mus musculus OX=10090 GN=Ndufs1 PE=1 SV=2	39402.2	41981.4	52463.2	39956.7	38768.2	81307.3	47697.4	86880	62208.5	41242.5	44829.8	58647.3	39685	49389.1	62299.7	43640.9	44463.5	52533.1	64084.6	47678.9	549.244	29.73
[K].MHGDYTLTLR.[K]		P26450	Phosphatidylinositol 3-kinase regulatory subunit alpha OS=Mus musculus OX=10090 GN=Pik3r1 PE=1 SV=2	40771.2	56972.6	32239.3	25073.5	37667.5	38865.1	55891.9	27960.5	40657.8	48156	57567.6	29279.4	20807.7	23940.2	47286.5	46782	31106	29021.2	25130.3	39260.7	603.8	25.3
[K].MHGGGPTVTAGLPLPK.[A]		Q922D8	C-1-tetrahydrofolate synthase, cytoplasmic OS=Mus musculus OX=10090 GN=Mthfd1 PE=1 SV=4	158165	197816	168648	199553	100823	107877	363623	173010	185010	158004	213855	159641	196412	146061	192539	171350	87914.9	185624	168329	172837	511.613	31.83
[K].MKAEDGENYAIK.[K]		P48428	Tubulin-specific chaperone A OS=Mus musculus OX=10090 GN=Tbca PE=1 SV=3	226386	132107	183124	179654	NA	153911	198581	167799	209197	178498	196676	170246	148751	170041	216022	128976	75812	176383	201445	178335	456.887	14.21
[K].MKEALSSWLQDGVDGFQFR.[D]	1xOxidation [M1]	P10852	4F2 cell-surface antigen heavy chain OS=Mus musculus OX=10090 GN=Slc3a2 PE=1 SV=1	23425.6	5110.67	28066.9	NA	26423.1	22246.7	18787.9	31863.9	24145.8	11863.4	20670.6	19373.6	23642.8	14203.2	9874.54	19743.8	13970.7	4093.64	1695.67	22658.5	744.025	49.67
[R].VQEAVDAMVK.[S]		Q9CR98	Protein FAM136A OS=Mus musculus OX=10090 GN=Fam136a PE=1 SV=1	18166.6	56487.2	64575.8	43541.5	21276.9	58442.7	45197.6	52298.2	42860.1	57215.9	39818.1	50067.9	49806.4	48213.6	43225	50263.3	44084.1	62046.8	53525.7	79123.6	545.284	22.46
[K].MKETAEAYLGK.[K]	1xOxidation [M1]	P20029	Endoplasmic reticulum chaperone BiP OS=Mus musculus OX=10090 GN=Hspa5 PE=1 SV=3	252007	235479	215612	220901	NA	142301	139473	102391	237294	129155	145459	95616	143591	140896	166965	128798	180405	159623	156887	186746	628.813	12.28
[R].MIAGQVLDINLAAEPK.[V]		Q9Z204	Heterogeneous nuclear ribonucleoproteins C1/C2 OS=Mus musculus OX=10090 GN=Hnrnpc PE=1 SV=1	NA	105887	NA	NA	185782	NA	NA	101070	NA	NA	NA	NA	NA	NA	NA	NA	NA	81046.5	89654.9	154943	561.643	46.43
[K].MILGNAHDNSEELER.[A]		B2RXR6	Serine/threonine-protein phosphatase 6 regulatory ankyrin repeat subunit B OS=Mus musculus OX=10090 GN=Ankrd44 PE=1 SV=1	7706.49	43835.5	NA	42402.7	20362.2	65601.8	NA	NA	NA	5771.6	39165.1	NA	34346.8	28746.2	40629.5	NA	21598.8	NA	41447.4	NA	576.605	23.87
[K].MLLKLWSLLMPTK.[K]		Q8BGF6	ELMO domain-containing protein 2 OS=Mus musculus OX=10090 GN=Elmod2 PE=1 SV=1	16022.9	18915.5	3877.41	4699.59	11505.8	12579.7	11779.6	17502.1	19062.5	12555.2	27956.3	16420	10237.7	11466.9	16618.9	12930.2	9857.8	9576.5	10680	12560.4	525.31	57.5
[K].MLPESSLLISATPESFEK.[M]		Q8BU40	NACHT, LRR and PYD domains-containing protein 4A OS=Mus musculus OX=10090 GN=Nlrp4a PE=2 SV=1	181770	254856	119501	153403	154804	202441	322555	243531	290854	266754	214496	313717	213584	153729	191665	251083	160951	210035	491056	157652	660.34	48.87
[K].MLPESSLLISATPESFEK.[M]	1xOxidation [M1]	Q8BU40	NACHT, LRR and PYD domains-containing protein 4A OS=Mus musculus OX=10090 GN=Nlrp4a PE=2 SV=1	49557.4	53718.4	29507.2	36600.3	25767	16376.8	NA	NA	14735.7	42622.4	29465.5	27745.9	34840.8	NA	47504.6	29851.5	24638.2	NA	22331.2	NA	665.672	46.64
[K].MLPESSLLLSTTPETFEK.[M]		Q66X05	NACHT, LRR and PYD domains-containing protein 4F OS=Mus musculus OX=10090 GN=Nlrp4f PE=2 SV=1	2.71866e+06	5.17394e+06	1.97179e+06	2.02367e+06	3.86761e+06	3.47026e+06	2407484	2.50907e+06	3909320	4.95445e+06	2.87314e+06	1.72061e+06	5.82746e+06	1337737	3.19781e+06	2.40338e+06	2.85652e+06	4469486	3.48881e+06	3.74305e+06	675.015	49.33
[K].MLPESSLLLSTTPETFEK.[M]	1xOxidation [M1]	Q66X05	NACHT, LRR and PYD domains-containing protein 4F OS=Mus musculus OX=10090 GN=Nlrp4f PE=2 SV=1	1.26057e+06	1.133e+06	1.46516e+06	2.0216e+06	2.19616e+06	768531	1.00717e+06	1.0113e+06	1.26249e+06	784047	1076180	344794	1.0864e+06	719008	665363	1.04276e+06	892411	908057	820337	825547	680.346	47.06
[R].MLPTIIADNAGYDSADLVAQLR.[A]		P80314	T-complex protein 1 subunit beta OS=Mus musculus OX=10090 GN=Cct2 PE=1 SV=4	NA	NA	64533	49292.6	NA	52107.3	81616.5	39623.6	NA	NA	60094.8	51556.4	48423.6	20731.1	NA	NA	NA	NA	NA	NA	587.555	54.46
[K].MLDAEDIVNTARPDEK.[A]		P57780	Alpha-actinin-4 OS=Mus musculus OX=10090 GN=Actn4 PE=1 SV=1	344303	675901	446478	298195	377624	329449	397540	368279	503864	280510	419827	415473	365317	258496	425368	247819	266232	226444	294659	361630	606.296	35.31
[R].VQDDEVGDGTTSVTVLAAELLR.[E]		P80314	T-complex protein 1 subunit beta OS=Mus musculus OX=10090 GN=Cct2 PE=1 SV=4	1.44558e+06	1.51749e+06	1.70834e+06	1.14383e+06	1.39565e+06	1.52658e+06	1.19706e+06	725523	2.65248e+06	2.04045e+06	1.40065e+06	1.10196e+06	2.06109e+06	1.12817e+06	1.10052e+06	1.25092e+06	942866	1.59637e+06	1.37783e+06	1919303	763.392	59.89
[K].MIDLSGNPVLR.[I]		Q8VDP6	CDP-diacylglycerol--inositol 3-phosphatidyltransferase OS=Mus musculus OX=10090 GN=Cdipt PE=1 SV=1	246625	235767	NA	85177.4	198311	110450	NA	NA	290959	216469	248342	188156	162976	170988	131439	142680	126929	140284	137810	178586	607.832	39.45
[K].MLEIDPQKVNIHGGAVSLGHPIGMSGAR.[I]		Q8QZT1	Acetyl-CoA acetyltransferase, mitochondrial OS=Mus musculus OX=10090 GN=Acat1 PE=1 SV=1	NA	1.02372e+06	20715.7	73541.3	131536	90286.3	241759	175201	168311	61799.7	379998	164043	113707	149497	59289.9	118437	216672	202931	49366.4	69878.7	721.879	37.49
[K].MLEIDPQKVNIHGGAVSLGHPIGMSGAR.[I]	1xOxidation [M]	Q8QZT1	Acetyl-CoA acetyltransferase, mitochondrial OS=Mus musculus OX=10090 GN=Acat1 PE=1 SV=1	32232.3	177932	25143.5	33830.6	6881.71	36094.4	23444.6	39355	7706.66	37649.2	4090.52	72108.6	29392.4	41436.3	NA	19245.4	26219.4	85302.6	25227.6	34440.7	725.878	35.69
[K].MLEIDPQKVNIHGGAVSLGHPIGMSGAR.[I]	2xOxidation [M1; M24]	Q8QZT1	Acetyl-CoA acetyltransferase, mitochondrial OS=Mus musculus OX=10090 GN=Acat1 PE=1 SV=1	25102.3	NA	36647	10003.5	103991	12354.2	8720.12	5956.61	NA	4936.69	NA	NA	7765.49	13415.1	35459.4	50392.6	NA	5063.8	12442.2	45451.2	729.876	37.51
[R].MIFEDEKPALLSQIDAEFQK.[M]		A2AGT5	Cytoskeleton-associated protein 5 OS=Mus musculus OX=10090 GN=Ckap5 PE=1 SV=1	151891	153098	142255	125774	NA	16940.9	30400.8	216719	46035.7	238429	247145	6059.1	NA	NA	15560.8	17684.8	78165.9	NA	100979	177004	784.731	50.68
[R].MLIAMVDVIFADVAQPDQTR.[I]		P35550	rRNA 2'-O-methyltransferase fibrillarin OS=Mus musculus OX=10090 GN=Fbl PE=1 SV=2	14829	NA	NA	NA	NA	30849.4	NA	36017.6	26267.6	48841.2	42663.1	NA	34175.9	NA	45351.7	NA	NA	54002.3	51841.5	NA	745.051	67.65
[R].MDLFSALIK.[G]		Q6ZPJ3	(E3-independent) E2 ubiquitin-conjugating enzyme UBE2O OS=Mus musculus OX=10090 GN=Ube2o PE=1 SV=3	154893	163972	130407	123903	131541	193361	184250	162325	209909	131017	235226	164123	157393	112087	162284	154607	132989	183043	167660	190960	519.288	53.5
[-].MEANVTIPIWQNKPHGAAR.[S]	1xAcetyl [N-Term]	Q9CWE0	Mitochondrial fission regulator 1-like OS=Mus musculus OX=10090 GN=Mtfr1l PE=1 SV=1	198185	199854	87705.4	89607.7	128342	92436.8	122902	146679	188458	119683	120750	81131	125361	106360	176309	96920.1	84827.1	119797	142483	112993	725.709	40.83
[K].MEDIKEVNK.[A]		Q8BIJ7	RUN and FYVE domain-containing protein 1 OS=Mus musculus OX=10090 GN=Rufy1 PE=1 SV=1	22442.9	NA	34060.3	36054.1	NA	21636.2	32805.2	53103.2	31812.1	33361.8	27425.3	28547.9	36790.3	28608.5	27379	39758.2	34409.8	NA	33553.5	26545.4	553.282	0.85
[-].MASWAEPSEPAALR.[L]	1xMet-loss+Acetyl [N-Term]	O35465	Peptidyl-prolyl cis-trans isomerase FKBP8 OS=Mus musculus OX=10090 GN=Fkbp8 PE=1 SV=2	NA	93673.4	36469.6	30019.7	90275.8	51691.8	NA	NA	53107.1	77324.3	50865.6	39546.6	33059.1	NA	59345.7	62946.3	59954	NA	NA	156841	713.852	42.72
[-].MATTAASSASEPEVEPQAGPEAEGEEDEAKPAGVQR.[K]	1xMet-loss+Acetyl [N-Term]	Q9JLI8	Squamous cell carcinoma antigen recognized by T-cells 3 OS=Mus musculus OX=10090 GN=Sart3 PE=1 SV=1	NA	21747.5	NA	NA	NA	NA	55486.8	NA	NA	NA	NA	NA	NA	NA	NA	NA	NA	43763.9	NA	NA	885.158	30.3
[K].MDATANDITNDQYK.[V]		P08003	Protein disulfide-isomerase A4 OS=Mus musculus OX=10090 GN=Pdia4 PE=1 SV=3	57535.7	22758.1	39545.9	56135.3	29926.9	60968.2	76098.1	81503	90774.9	31857.4	55895.6	53071.3	57449.5	61690.5	92947.6	39413.4	52704	57417.7	79690	57959.2	533.904	23.88
[K].MDATANDITNDQYKVEGFPTIYFAPSGDKK.[N]		P08003	Protein disulfide-isomerase A4 OS=Mus musculus OX=10090 GN=Pdia4 PE=1 SV=3	77389.4	NA	NA	168166	NA	NA	NA	NA	NA	NA	NA	69935.1	209703	97091.7	NA	NA	NA	NA	NA	NA	834.902	43.91
[K].MDDLLAEMQEIEQSNFR.[Q]		O09012	Peroxisomal targeting signal 1 receptor OS=Mus musculus OX=10090 GN=Pex5 PE=1 SV=2	52868.7	53291.4	NA	29137.8	67097.3	88976.3	NA	68638.9	NA	60675.8	77583	36166.7	119678	61348.6	NA	55927.9	NA	118649	NA	71289.4	690.315	58.4
[K].MDDSALQLNHTANEFAR.[K]		Q91ZR2	Sorting nexin-18 OS=Mus musculus OX=10090 GN=Snx18 PE=1 SV=1	NA	NA	3487.98	16024.4	22418.9	28414.2	16515.5	NA	NA	NA	NA	12722.7	19122	19182.5	20166.5	NA	10442.1	NA	20062.3	24939.6	644.967	33
[R].VQISAVHSEEDIDR.[C]		O88986	2-amino-3-ketobutyrate coenzyme A ligase, mitochondrial OS=Mus musculus OX=10090 GN=Gcat PE=1 SV=2	286894	318719	200797	436808	3066.68	471449	422010	535975	362486	302188	456954	240305	331690	317040	382888	283452	417612	308252	NA	258753	533.265	17.94
[K].MFLGDAVDVFEAR.[R]		Q8R332	Nucleoporin p58/p45 OS=Mus musculus OX=10090 GN=Nup58 PE=1 SV=1	38226.6	27088	22979.9	16508.9	7727.42	11673.9	34513.3	NA	40139.7	58213.6	25562.8	NA	52079.7	30563.6	20032.3	NA	18152.8	NA	42508.6	22010.3	735.359	52.35
[K].MFLGDNAHLSIINEYLSQSYQK.[F]		Q9JKF1	Ras GTPase-activating-like protein IQGAP1 OS=Mus musculus OX=10090 GN=Iqgap1 PE=1 SV=2	54782	225780	NA	NA	161498	NA	92653.6	NA	164489	166365	97295.1	22342.6	110828	36727.6	33230.3	43179.8	60934.3	NA	101540	162582	857.755	50.11
[K].MFQALKEEGNQLVK.[D]		Q80ZX8	Sperm-associated antigen 1 OS=Mus musculus OX=10090 GN=Spag1 PE=1 SV=1	26831.4	56130.9	27730.9	33952.9	18147.3	32699.5	51444.1	66633.7	49496.7	35975.1	34197.8	32875.8	42114	30951	35849.2	28446.4	34334.4	21778.1	33630.4	38976.5	545.624	31.41
[K].MFTTAPDQVDKENEDFQESNK.[M]		CON_IPI00695728.3	ENSEMBL:ENSBTAP00000031900 (Bos taurus) 121 kDa protein	NA	NA	NA	NA	NA	NA	29408.6	125845	NA	NA	18627.9	43927.9	NA	NA	NA	NA	NA	NA	NA	NA	825.033	28.42
[K].MGAPEAGMAEYLFDKHTLGHGDES.[-]		P09528	Ferritin heavy chain OS=Mus musculus OX=10090 GN=Fth1 PE=1 SV=2	39345.1	24471.4	12271.9	NA	NA	NA	NA	15128.1	47203.4	15082.6	NA	17193.9	NA	27265.9	23111.9	21013.4	NA	5367.61	18019.2	17672.2	641.536	39.87
[K].MGAYHTIELEPNR.[Q]		Q80X73	Protein pelota homolog OS=Mus musculus OX=10090 GN=Pelo PE=1 SV=3	37243.1	32110.9	63065	34702.6	17540.9	77481.5	79062.8	64273.6	34833.3	31739.4	11730	16708.9	42881.9	30629.3	67413.4	46393	35789.4	50114	36435.9	31582	510.917	26.28
[-].MGDEDWEAEILKPHVSSYVPVFEK.[D]	1xMet-loss+Acetyl [N-Term]	Q61496	ATP-dependent RNA helicase DDX4 OS=Mus musculus OX=10090 GN=Ddx4 PE=1 SV=2	40747.2	90637.8	56922.7	40107	53402.2	97966.7	34170.8	35626	50968.9	33318.6	52286.6	47669.5	50248.9	28635.9	60490.7	38512.3	39217.4	50879.2	27702.4	43271	906.109	52
[R].MGESDDSILR.[L]		Q9CQR2	40S ribosomal protein S21 OS=Mus musculus OX=10090 GN=Rps21 PE=1 SV=1	268055	260301	268840	218096	289067	352866	360582	280466	409290	236726	401820	224385	243732	265309	317983	220904	206475	287385	246856	300657	561.759	25.65
[-].MGHQQLYWSHPR.[K]	1xMet-loss [N-Term]	P62274	40S ribosomal protein S29 OS=Mus musculus OX=10090 GN=Rps29 PE=1 SV=2	1.17294e+06	573977	446667	297356	NA	415100	536310	493899	981791	390941	341934	265647	279222	353329	675988	733960	293311	364939	424902	447500	470.234	11.57
[truncated: 6,761 more rows]
