# Supplementary material for: pepDESC: A Method for the Detection of Differentially Expressed Proteins for Mass Spectrometry-Based Single-Cell Proteomics Using Peptide-level Information
Source: Mol Cell Proteomics. 2023 May 24;22(7):100583. doi: 10.1016/j.mcpro.2023.100583 (PMC10316082; doi:10.1016/j.mcpro.2023.100583)
Supplement: Supplemental File S4 [file mmc4.xlsx]

## Sheet: Macrophage_pepDESC_result
Accession	DEScore_con_24h	DEScore_24h_48h	Description	ClusterID
Q9CRB9	0	0.412287	MICOS complex subunit Mic19	1
P21107	1.5	0	Tropomyosin alpha-3 chain	2
P97807	0.323561	0	Fumarate hydratase, mitochondrial	2
P67778	0.598822	0	Prohibitin	2
Q9Z1W8	0	0	Potassium-transporting ATPase alpha chain 2	NA
Q9D0E1	1.23046	-0.349518	Heterogeneous nuclear ribonucleoprotein M	3
P48678	0.789693	0.402862	Prelamin-A/C;Lamin-A/C	2
E9Q5C9	1.13208	0		2
Q8C2Q3	0	0.743142	RNA-binding protein 14	1
Q9JIK5	1.03534	0	Nucleolar RNA helicase 2	2
P62852	1.5	0	40S ribosomal protein S25	2
Q02257	0	0	Junction plakoglobin	NA
P49722	0.978354	0.454802	Proteasome subunit alpha type-2	2
Q921T2	0.688638	1.11973	Torsin-1A-interacting protein 1	1
Q9QZQ8	0.555897	0	Core histone macro-H2A.1	2
Q9CR62	0	0.812674	Mitochondrial 2-oxoglutarate/malate carrier protein	1
Q9Z204	1.18009	0	Heterogeneous nuclear ribonucleoproteins C1/C2	2
P63038	0.461233	0	60 kDa heat shock protein, mitochondrial	2
Q3V3R1	0	0	Monofunctional C1-tetrahydrofolate synthase, mitochondrial	NA
Q64012	1.00304	0	RNA-binding protein Raly	2
P09405	1.5	-0.555407	Nucleolin	3
P10107	0.853583	0.50734	Annexin A1	2
P62880	1.5	0.74118	Guanine nucleotide-binding protein G(I)/G(S)/G(T) subunit beta-2	2
Q9D0T1	1.5	-0.324018	NHP2-like protein 1;NHP2-like protein 1, N-terminally processed	3
P97351	0.554888	0	40S ribosomal protein S3a	2
P62908	1.25334	-0.408085	40S ribosomal protein S3	3
P48036	0.653062	0	Annexin A5	2
P35700	0	0.534418	Peroxiredoxin-1	1
P61804	0.597526	0	Dolichyl-diphosphooligosaccharide--protein glycosyltransferase subunit DAD1	2
P62242	0	0.701911	40S ribosomal protein S8	1
P62270	1.05631	0	40S ribosomal protein S18	2
P62281	1.35977	-0.56098	40S ribosomal protein S11	3
P62897	-1.5	0	Cytochrome c, somatic	4
Q9DBC3	1.5	0	Cap-specific mRNA (nucleoside-2-O-)-methyltransferase 1	2
P63325	1.5	0	40S ribosomal protein S10	2
Q8BFR5	0.556887	0	Elongation factor Tu, mitochondrial	2
P05202	0	0	Aspartate aminotransferase, mitochondrial	NA
P07356	0	0.407779	Annexin A2	1
P35564	0.923508	0	Calnexin	2
Q9CXW4	1.16605	0	60S ribosomal protein L11	2
P14733	0.434159	0.319208	Lamin-B1	2
Q9Z110	0.339867	0	Delta-1-pyrroline-5-carboxylate synthase;Glutamate 5-kinase;Gamma-glutamyl phosphate reductase	2
Q8BSY0	1.5	0.698214	Aspartyl/asparaginyl beta-hydroxylase	2
E9Q557	-0.448651	0	Desmoplakin	4
Q8R1I1	0	-0.570153	Cytochrome b-c1 complex subunit 9	5
Q8K2B3	0	-0.695761	Succinate dehydrogenase [ubiquinone] flavoprotein subunit, mitochondrial	5
P84104	1.20524	-0.81558	Serine/arginine-rich splicing factor 3	3
P61620	1.5	-1.5	Protein transport protein Sec61 subunit alpha isoform 1	3
Q8BL97	1.03038	-0.548072	Serine/arginine-rich splicing factor 7	3
P25444	1.5	0	40S ribosomal protein S2	2
P51174	0.776876	0	Long-chain specific acyl-CoA dehydrogenase, mitochondrial	2
O35658	0	0	Complement component 1 Q subcomponent-binding protein, mitochondrial	NA
Q78IK2	0	0.783686	Up-regulated during skeletal muscle growth protein 5	1
Q9DC70	0	1.5	NADH dehydrogenase [ubiquinone] iron-sulfur protein 7, mitochondrial	1
P08249	0.609266	0	Malate dehydrogenase, mitochondrial	2
P14869	1.5	0	60S acidic ribosomal protein P0	2
Q9DCW4	0.467049	0	Electron transfer flavoprotein subunit beta	2
Q9CPQ1	0.617995	0	Cytochrome c oxidase subunit 6C	2
P58252	0.325221	1.15934	Elongation factor 2	1
P67984	1.5	0	60S ribosomal protein L22	2
Q9D0K2	0.655178	0	Succinyl-CoA:3-ketoacid coenzyme A transferase 1, mitochondrial	2
P12970	0	0	60S ribosomal protein L7a	NA
P56480	0	0.332433	ATP synthase subunit beta, mitochondrial	1
P18242	-1.15541	0.676008	Cathepsin D	4
Q9Z2U1	1.5	0.909587	Proteasome subunit alpha type-5	2
P35486	1.5	0	Pyruvate dehydrogenase E1 component subunit alpha, somatic form, mitochondrial	2
Q9D6Z1	1.19873	0	Nucleolar protein 56	2
Q9R0Q3	1.5	0	Transmembrane emp24 domain-containing protein 2	2
Q9DC29	-1.5	0	ATP-binding cassette sub-family B member 6, mitochondrial	4
Q8BP67	0.475728	0	60S ribosomal protein L24	2
P14206	1.28336	-0.47619	40S ribosomal protein SA	3
P43276	0.735338	-0.412028	Histone H1.5	3
P05064	1.1303	0.482376	Fructose-bisphosphate aldolase A	2
P09103	0	1.2812	Protein disulfide-isomerase	1
P45952	-1.5	0	Medium-chain specific acyl-CoA dehydrogenase, mitochondrial	4
P12265	0.703513	0.778808	Beta-glucuronidase	1
Q8BMK4	0.641799	0.304808	Cytoskeleton-associated protein 4	2
Q8VBV3	-0.757008	0.438517	Exosome complex component RRP4	4
P27773	0	1.39281	Protein disulfide-isomerase A3	1
P09411	-1.5	1.04492	Phosphoglycerate kinase 1	4
P54987	1.5	0	Cis-aconitate decarboxylase	2
Q9CR67	0	0	Transmembrane protein 33	NA
P50580	0	0	Proliferation-associated protein 2G4	NA
P11438	-1.31432	1.0138	Lysosome-associated membrane glycoprotein 1	4
Q91VD9	0	0	NADH-ubiquinone oxidoreductase 75 kDa subunit, mitochondrial	NA
Q91VE6	0	1.40536	MKI67 FHA domain-interacting nucleolar phosphoprotein	1
P99024	0	0	Tubulin beta-5 chain	NA
P14131	0	0.342365	40S ribosomal protein S16	1
Q9CR57	1.09575	0.596274	60S ribosomal protein L14	2
P38647	0.52259	0	Stress-70 protein, mitochondrial	2
O55143	0.929618	0.32248	Sarcoplasmic/endoplasmic reticulum calcium ATPase 2	2
P35550	1.5	0.804101	rRNA 2-O-methyltransferase fibrillarin	2
Q8VIJ6	1.5	-0.777475	Splicing factor, proline- and glutamine-rich	3
O08547	1.5	0.401789	Vesicle-trafficking protein SEC22b	2
Q03265	0.464152	0	ATP synthase subunit alpha, mitochondrial	2
P52480	0.666714	0.454684	Pyruvate kinase PKM	2
Q924Z4	0.71795	0.616883	Ceramide synthase 2	1
Q8VEK3	0.650711	0.311199	Heterogeneous nuclear ribonucleoprotein U	2
Q99JB2	0.679368	0	Stomatin-like protein 2, mitochondrial	2
Q9QXS1	1.5	0.740253	Plectin	2
Q9QUH0	-1.5	1.5	Glutaredoxin-1	4
O35129	0.512339	0	Prohibitin-2	2
Q9CQQ7	0.401009	-0.52021	ATP synthase F(0) complex subunit B1, mitochondrial	5
Q9D3D9	0	0	ATP synthase subunit delta, mitochondrial	NA
Q9D2G2	0	0	Dihydrolipoyllysine-residue succinyltransferase component of 2-oxoglutarate dehydrogenase complex, mitochondrial	NA
P62918	0.904398	0	60S ribosomal protein L8	2
P17710	0	0.793634	Hexokinase-1	1
P27661	0	-1.5	Histone H2AX	5
Q61029	0.936543	0	Lamina-associated polypeptide 2, isoforms beta/delta/epsilon/gamma	2
P54071	0	0	Isocitrate dehydrogenase [NADP], mitochondrial	NA
P51150	0.406881	0	Ras-related protein Rab-7a	2
P41105	0.43466	0	60S ribosomal protein L28	2
Q9CQX2	0	0.70981	Cytochrome b5 type B	1
Q7TPV4	1.46643	0	Myb-binding protein 1A	2
Q80VP2	0	1.5	Spermatogenesis-associated protein 7 homolog	1
Q9WTM5	-0.769657	0	RuvB-like 2	4
Q922Q8	0.96373	0	Leucine-rich repeat-containing protein 59	2
Q99KP6	1.36383	0	Pre-mRNA-processing factor 19	2
Q9DB77	0	0	Cytochrome b-c1 complex subunit 2, mitochondrial	NA
Q8VDN2	0	0.680305	Sodium/potassium-transporting ATPase subunit alpha-1	1
Q8CAQ8	0.345726	0	MICOS complex subunit Mic60	2
P47911	1.17203	-0.374012	60S ribosomal protein L6	3
P40142	0	0.624969	Transketolase	1
O70435	1.5	1.2181	Proteasome subunit alpha type-3	2
Q8BVY0	0.942698	0	Ribosomal L1 domain-containing protein 1	2
Q9D071	-1.5	0	MMS19 nucleotide excision repair protein homolog	4
Q91YQ5	0.634171	0	Dolichyl-diphosphooligosaccharide--protein glycosyltransferase subunit 1	2
O70503	0	0.631642	Very-long-chain 3-oxoacyl-CoA reductase	1
Q99P72	0	0.756959	Reticulon-4	1
P26443	0.410272	0	Glutamate dehydrogenase 1, mitochondrial	2
Q03145	-1.5	0	Ephrin type-A receptor 2	4
Q6PDM2	1.5	-0.756863	Serine/arginine-rich splicing factor 1	3
P63017	1.5	0.610655	Heat shock cognate 71 kDa protein	2
P20029	0	1.05357	78 kDa glucose-regulated protein	1
P62702	0.955942	0	40S ribosomal protein S4, X isoform	2
P09602	0	0	Non-histone chromosomal protein HMG-17	NA
P17182	-0.797111	0.349949	Alpha-enolase	4
P62806	0	0	Histone H4	NA
Q9QUM9	1.07171	-0.324995	Proteasome subunit alpha type-6	3
P14211	0	0.720211	Calreticulin	1
P61255	0	0	60S ribosomal protein L26	NA
P48962	0.980704	0	ADP/ATP translocase 1	2
Q61937	1.17085	-0.44423	Nucleophosmin	3
O55142	0	0	60S ribosomal protein L35a	NA
P51881	0	0.324339	ADP/ATP translocase 2;ADP/ATP translocase 2, N-terminally processed	1
Q9JJI8	1.5	0.732761	60S ribosomal protein L38	2
P51410	0.510353	0.56619	60S ribosomal protein L9	2
Q8R081	1.5	0	Heterogeneous nuclear ribonucleoprotein L	2
O70133	0.820546	0	ATP-dependent RNA helicase A	2
Q8R016	-0.784657	0	Bleomycin hydrolase	4
P50543	1.14975	0.457155	Protein S100-A11	2
P20152	1.18235	1.45627	Vimentin	2
Q99KI0	0.537303	0	Aconitate hydratase, mitochondrial	2
P47962	1.5	0	60S ribosomal protein L5	2
Q9DCN2	0	0.950834	NADH-cytochrome b5 reductase 3;NADH-cytochrome b5 reductase 3 membrane-bound form;NADH-cytochrome b5 reductase 3 soluble form	1
P62754	0.389911	-0.575363	40S ribosomal protein S6	5
Q61176	-0.469989	-0.693456	Arginase-1	5
P61979	1.5	-0.3277	Heterogeneous nuclear ribonucleoprotein K	3
Q8K310	1.09313	0	Matrin-3	2
O35691	1.5	0	Pinin	2
Q9D1D4	0	0.514658	Transmembrane emp24 domain-containing protein 10	1
P56716	1.5	0	Oxygen-regulated protein 1	2
P08207	1.5	0.817317	Protein S100-A10	2
P06151	1.5	0.66747	L-lactate dehydrogenase A chain	2
P23198	1.5	-1.5	Chromobox protein homolog 3	3
Q64433	0.739009	-0.543015	10 kDa heat shock protein, mitochondrial	3
P83882	0	0.80074	60S ribosomal protein L36a	1
P53026	1.07306	0	60S ribosomal protein L10a	2
P32067	0.978802	0.544109	Lupus La protein homolog	2
Q01853	1.5	-0.458589	Transitional endoplasmic reticulum ATPase	3
Q64521	1.5	0	Glycerol-3-phosphate dehydrogenase, mitochondrial	2
Q9CZX8	1.5	0	40S ribosomal protein S19	2
Q8BMF4	-0.577508	0.753004	Dihydrolipoyllysine-residue acetyltransferase component of pyruvate dehydrogenase complex, mitochondrial	1
P47963	1.04962	0	60S ribosomal protein L13	2
Q60972	1.5	0	Histone-binding protein RBBP4	2
Q99JY0	0	-1.5	Trifunctional enzyme subunit beta, mitochondrial;3-ketoacyl-CoA thiolase	5
P08113	-0.395827	0.948454	Endoplasmin	1
Q9WV55	1.5	-0.575807	Vesicle-associated membrane protein-associated protein A	3
Q61656	1.3142	0	Probable ATP-dependent RNA helicase DDX5	2
Q569Z6	1.5	0.470185	Thyroid hormone receptor-associated protein 3	2
Q9D8E6	0	0	60S ribosomal protein L4	NA
Q91YR7	1.5	0	Pre-mRNA-processing factor 6	2
Q8BG05	1.5	0	Heterogeneous nuclear ribonucleoprotein A3	2
Q00PI9	0.40043	0	Heterogeneous nuclear ribonucleoprotein U-like protein 2	2
P11370	-1.5	0	Retrovirus-related Env polyprotein from Fv-4 locus	4
O08749	1.5	0	Dihydrolipoyl dehydrogenase, mitochondrial	2
Q8VEM8	0	0	Phosphate carrier protein, mitochondrial	NA
O55242	0	0	Sigma non-opioid intracellular receptor 1	NA
Q8K4L4	1.5	-1.5	Protein POF1B	3
Q80WJ7	1.5	0	Protein LYRIC	2
Q3U9G9	1.10842	0.741765	Lamin-B receptor	2
Q3UBX0	0	0	Transmembrane protein 109	NA
P47758	1.5	0	Signal recognition particle receptor subunit beta	2
P29341	1.5	1.4993	Polyadenylate-binding protein 1	2
P18155	0	0	Bifunctional methylenetetrahydrofolate dehydrogenase/cyclohydrolase, mitochondrial;NAD-dependent methylenetetrahydrofolate dehydrogenase;Methenyltetrahydrofolate cyclohydrolase	NA
P62858	0.566768	0	40S ribosomal protein S28	2
P21619	1.5	-1.38472	Lamin-B2	3
Q6P4T2	0.734005	0	U5 small nuclear ribonucleoprotein 200 kDa helicase	2
Q9CZU6	1.5	0.477922	Citrate synthase, mitochondrial	2
Q60932	0	0.555072	Voltage-dependent anion-selective channel protein 1	1
P35979	0.741141	0	60S ribosomal protein L12	2
P19536	0	0	Cytochrome c oxidase subunit 5B, mitochondrial	NA
P11440	0	0	Cyclin-dependent kinase 1	NA
Q06185	0	0	ATP synthase subunit e, mitochondrial	NA
P17751	-0.527982	0	Triosephosphate isomerase	4
P97450	0.395834	0	ATP synthase-coupling factor 6, mitochondrial	2
Q9CQI7	0.930061	0	U2 small nuclear ribonucleoprotein B	2
Q05816	0	0.796706	Fatty acid-binding protein, epidermal	1
Q91VR2	0.337673	0.317623	ATP synthase subunit gamma, mitochondrial	2
Q9CQN1	1.0694	0	Heat shock protein 75 kDa, mitochondrial	2
P26369	1.02252	0	Splicing factor U2AF 65 kDa subunit	2
P29758	0	0.323161	Ornithine aminotransferase, mitochondrial	1
P62082	1.5	-0.616839	40S ribosomal protein S7	3
P07091	1.31246	0	Protein S100-A4	2
Q9D6R2	0.494387	-0.472621	Isocitrate dehydrogenase [NAD] subunit alpha, mitochondrial	5
Q7TNV0	1.5	-1.5	Protein DEK	3
Q99LP6	0	0.411178	GrpE protein homolog 1, mitochondrial	1
P17095	0	0	High mobility group protein HMG-I/HMG-Y	NA
P62315	0.887807	-1.14774	Small nuclear ribonucleoprotein Sm D1	3
Q6URW6	1.5	0	Myosin-14	2
P56395	0.553798	1.08816	Cytochrome b5	1
Q99PL5	1.5	0	Ribosome-binding protein 1	2
Q9CPR4	0	0	60S ribosomal protein L17	NA
Q9EQU5	1.5	0	Protein SET	2
P17047	-0.612511	0	Lysosome-associated membrane glycoprotein 2	4
F6ZDS4	1.5	-0.749088	Nucleoprotein TPR	3
O55135	0	0	Eukaryotic translation initiation factor 6	NA
A2ASS6	0.900952	-0.520884	Titin	3
Q9CZN7	0	-0.480331	Serine hydroxymethyltransferase	5
Q9CZ13	0	0	Cytochrome b-c1 complex subunit 1, mitochondrial	NA
Q61263	0	0	Sterol O-acyltransferase 1	NA
Q62189	1.5	-0.308628	U1 small nuclear ribonucleoprotein A	3
Q8QZT1	0	0	Acetyl-CoA acetyltransferase, mitochondrial	NA
Q05769	1.5	0	Prostaglandin G/H synthase 2	2
P62245	1.5	0	40S ribosomal protein S15a	2
P17742	0.827583	0.80862	Peptidyl-prolyl cis-trans isomerase A;Peptidyl-prolyl cis-trans isomerase A, N-terminally processed	1
Q9DBG6	0.983163	0	Dolichyl-diphosphooligosaccharide--protein glycosyltransferase subunit 2	2
Q62186	0	0	Translocon-associated protein subunit delta	NA
Q8BMS1	0	-1.10282	Trifunctional enzyme subunit alpha, mitochondrial;Long-chain enoyl-CoA hydratase;Long chain 3-hydroxyacyl-CoA dehydrogenase	5
Q60668	1.5	-0.321562	Heterogeneous nuclear ribonucleoprotein D0	3
P27659	0.87157	0	60S ribosomal protein L3	2
Q9R1P3	0	0	Proteasome subunit beta type-2	NA
P62320	0.594878	0	Small nuclear ribonucleoprotein Sm D3	2
Q9CY50	0.95222	-0.962584	Translocon-associated protein subunit alpha	3
P24270	-0.555224	0.714015	Catalase	1
Q921H8	0	-0.861298	3-ketoacyl-CoA thiolase A, peroxisomal	5
P80315	1.5	-1.5	T-complex protein 1 subunit delta	3
Q9DB20	0	0	ATP synthase subunit O, mitochondrial	NA
Q6PB66	0	0	Leucine-rich PPR motif-containing protein, mitochondrial	NA
O35286	1.5	-1.06491	Pre-mRNA-splicing factor ATP-dependent RNA helicase DHX15	3
P62862	1.5	0	40S ribosomal protein S30	2
Q6NS46	0	1.30714	Protein RRP5 homolog	1
Q62425	0	0	Cytochrome c oxidase subunit NDUFA4	NA
P16858	-1.01574	0.881831	Glyceraldehyde-3-phosphate dehydrogenase	4
Q922K7	1.5	0	Probable 28S rRNA (cytosine-C(5))-methyltransferase	2
P62821	0	0.91343	Ras-related protein Rab-1A	1
P62305	1.5	-1.3976	Small nuclear ribonucleoprotein E	3
P62317	1.5	-0.573243	Small nuclear ribonucleoprotein Sm D2	3
P49312	1.5	0	Heterogeneous nuclear ribonucleoprotein A1;Heterogeneous nuclear ribonucleoprotein A1, N-terminally processed	2
Q99020	0.673069	0	Heterogeneous nuclear ribonucleoprotein A/B	2
O88569	1.34461	0	Heterogeneous nuclear ribonucleoproteins A2/B1	2
Q62376	1.5	-0.620825	U1 small nuclear ribonucleoprotein 70 kDa	3
P48771	0	0	Cytochrome c oxidase subunit 7A2, mitochondrial	NA
D0QMC3	1.5	0.455264	Myeloid cell nuclear differentiation antigen-like protein	2
P15864	0	-0.789077	Histone H1.2	5
P50247	0	0	Adenosylhomocysteinase	NA
P62301	1.10048	0	40S ribosomal protein S13	2
P20108	0.998635	0.308612	Thioredoxin-dependent peroxide reductase, mitochondrial	2
P97429	0	1.15027	Annexin A4	1
Q9D0M3	1.5	-1.5	Cytochrome c1, heme protein, mitochondrial	3
Q80UM7	1.5	0	Mannosyl-oligosaccharide glucosidase	2
Q61093	0	0	Cytochrome b-245 heavy chain	NA
Q08189	-0.716378	0	Protein-glutamine gamma-glutamyltransferase E;Protein-glutamine gamma-glutamyltransferase E 50 kDa catalytic chain;Protein-glutamine gamma-glutamyltransferase E 27 kDa non-catalytic chain	4
Q922R8	0	1.13991	Protein disulfide-isomerase A6	1
P43275	0.326429	0	Histone H1.1	2
P35980	0.547939	0	60S ribosomal protein L18	2
P10922	0.755942	0.633828	Histone H1.0;Histone H1.0, N-terminally processed	1
Q9R1J0	0	0	Sterol-4-alpha-carboxylate 3-dehydrogenase, decarboxylating	NA
P80313	-1.5	0	T-complex protein 1 subunit eta	4
P14148	0.653851	0	60S ribosomal protein L7	2
P55849	-0.517492	0	Desmocollin-1	4
P51660	0	0	Peroxisomal multifunctional enzyme type 2;(3R)-hydroxyacyl-CoA dehydrogenase;Enoyl-CoA hydratase 2	NA
Q6ZWN5	0.954881	0	40S ribosomal protein S9	2
P62264	1.5	-0.785681	40S ribosomal protein S14	3
Q6DFW4	0.849651	0	Nucleolar protein 58	2
Q99KE1	0	0	NAD-dependent malic enzyme, mitochondrial	NA
P62717	1.5	0	60S ribosomal protein L18a	2
Q8K4Z5	1.5	-0.593899	Splicing factor 3A subunit 1	3
Q3U0V1	1.5	-1.5	Far upstream element-binding protein 2	3
P01942	0	0	Hemoglobin subunit alpha	NA
P12787	-0.564057	0	Cytochrome c oxidase subunit 5A, mitochondrial	4
Q91V41	1.5	0.398456	Ras-related protein Rab-14	2
P62259	1.5	0	14-3-3 protein epsilon	2
P60335	1.5	0.958152	Poly(rC)-binding protein 1	2
P99027	1.09126	0	60S acidic ribosomal protein P2	2
Q60749	1.5	0	KH domain-containing, RNA-binding, signal transduction-associated protein 1	2
P70372	1.5	0.587194	ELAV-like protein 1	2
Q9DCX2	1.5	0	ATP synthase subunit d, mitochondrial	2
Q8BH95	1.5	0	Enoyl-CoA hydratase, mitochondrial	2
P14685	-1.5	1.5	26S proteasome non-ATPase regulatory subunit 3	4
Q9EP71	1.5	-1.5	Ankycorbin	3
Q9JIX8	1.5	-1.5	Apoptotic chromatin condensation inducer in the nucleus	3
Q9Z2X1	1.5	0.902224	Heterogeneous nuclear ribonucleoprotein F;Heterogeneous nuclear ribonucleoprotein F, N-terminally processed	2
A2ABU4	1.5	-1.5	Myomesin-3	3
P83870	1.5	0	PHD finger-like domain-containing protein 5A	2
P97300	0	0	Neuroplastin	NA
Q80ST9	-1.5	0	Lebercilin	4
Q6PHZ2	-1.17829	0	Calcium/calmodulin-dependent protein kinase type II subunit delta	4
Q60692	1.5	0	Proteasome subunit beta type-6	2
Q9CXK8	1.5	-1.5	60S ribosome subunit biogenesis protein NIP7 homolog	3
P47738	0	0	Aldehyde dehydrogenase, mitochondrial	NA
Q3UL36	1.5	0	Arginine and glutamate-rich protein 1	2
Q9JJ80	1.5	0	Ribosome production factor 2 homolog	2
Q8CGK3	0	0.461639	Lon protease homolog, mitochondrial	1
P62751	1.5	-0.606751	60S ribosomal protein L23a	3
P84099	0.814181	0	60S ribosomal protein L19	2
Q9CY27	-0.495026	0.470549	Very-long-chain enoyl-CoA reductase	4
Q3TWW8	1.5	-0.7089	Serine/arginine-rich splicing factor 6	3
Q9QYF1	1.5	0.382934	Retinol dehydrogenase 11	2
Q8R0X7	1.5	0.349422	Sphingosine-1-phosphate lyase 1	2
Q80SZ7	0	0.468895	Guanine nucleotide-binding protein G(I)/G(S)/G(O) subunit gamma-5	1
Q9WTP6	1.5	0	Adenylate kinase 2, mitochondrial;Adenylate kinase 2, mitochondrial, N-terminally processed	2
Q3TEA8	0.453235	0	Heterochromatin protein 1-binding protein 3	2
P99028	0	1.5	Cytochrome b-c1 complex subunit 6, mitochondrial	1
P37040	0	0.727222	NADPH--cytochrome P450 reductase	1
Q9CRA4	0	0	Methylsterol monooxygenase 1	NA
Q9CX86	1.5	0	Heterogeneous nuclear ribonucleoprotein A0	2
Q9QZM3	-1.286	0	Cardiotrophin-like cytokine factor 1	4
P11499	1.5	0	Heat shock protein HSP 90-beta	2
Q9Z2N8	1.5	-1.5	Actin-like protein 6A	3
P60867	1.5	0	40S ribosomal protein S20	2
P99029	0	1.5	Peroxiredoxin-5, mitochondrial	1
P54116	0.937873	0	Erythrocyte band 7 integral membrane protein	2
Q9R1P0	1.5	-0.907592	Proteasome subunit alpha type-4	3
P00405	0	0	Cytochrome c oxidase subunit 2	NA
Q9D799	1.5	0	Methionyl-tRNA formyltransferase, mitochondrial	2
P31996	1.5	0	Macrosialin	2
P14069	0	0.817292	Protein S100-A6	1
Q9CQA3	0	0.333791	Succinate dehydrogenase [ubiquinone] iron-sulfur subunit, mitochondrial	1
Q8K363	1.5	0	ATP-dependent RNA helicase DDX18	2
Q8BLN5	1.5	0	Lanosterol synthase	2
P32020	0	0	Non-specific lipid-transfer protein	NA
Q9DCF9	0.656264	0	Translocon-associated protein subunit gamma	2
Q99JY9	1.5	0	Actin-related protein 3	2
Q99KF1	0	0.647208	Transmembrane emp24 domain-containing protein 9	1
P17225	1.5	0.499309	Polypyrimidine tract-binding protein 1	2
A2AKB9	1.5	-1.5	DDB1- and CUL4-associated factor 10	3
Q60931	0	1.05022	Voltage-dependent anion-selective channel protein 3	1
P57784	1.5	0	U2 small nuclear ribonucleoprotein A	2
Q60930	0	0.465479	Voltage-dependent anion-selective channel protein 2	1
Q9CYN2	1.5	-1.5	Signal peptidase complex subunit 2	3
P10404	-1.01263	-0.739007	MLV-related proviral Env polyprotein;Surface protein;Transmembrane protein	5
Q91ZW3	0	0	SWI/SNF-related matrix-associated actin-dependent regulator of chromatin subfamily A member 5	NA
P97370	0	0	Sodium/potassium-transporting ATPase subunit beta-3	NA
Q9WUM5	1.5	-0.93553	Succinyl-CoA ligase [ADP/GDP-forming] subunit alpha, mitochondrial	3
Q91WG3	0	1.16543	Probable tRNA pseudouridine synthase 2	1
P62889	0.822282	0	60S ribosomal protein L30	2
Q61207	0	0.519641	Prosaposin	1
Q9R1P4	1.5	-0.746635	Proteasome subunit alpha type-1	3
P10639	-0.620414	0.426135	Thioredoxin	4
P70296	-1.5	0	Phosphatidylethanolamine-binding protein 1;Hippocampal cholinergic neurostimulating peptide	4
Q9R1P1	1.5	0	Proteasome subunit beta type-3	2
Q02248	-1.5	0	Catenin beta-1	4
Q9CQR2	1.5	0	40S ribosomal protein S21	2
Q924W9	-1.5	1.5	Rhombotin-1	4
P62849	1.5	0	40S ribosomal protein S24	2
Q8VCL5	0	-1.5	Solute carrier family 17 member 9	5
Q9CQ48	1.5	0	NudC domain-containing protein 2	2
Q9CW03	1.5	0	Structural maintenance of chromosomes protein 3	2
P35278	1.5	0.45253	Ras-related protein Rab-5C	2
P61358	0.985529	-0.473867	60S ribosomal protein L27	3
Q01768	0	0	Nucleoside diphosphate kinase B	NA
Q8QZY9	1.5	0	Splicing factor 3B subunit 4	2
P62827	0	0	GTP-binding nuclear protein Ran	NA
P97350	0	-1.5	Plakophilin-1	5
O54734	0.58907	0	Dolichyl-diphosphooligosaccharide--protein glycosyltransferase 48 kDa subunit	2
Q6ZWQ7	1.5	0		2
Q8VHZ7	1.5	0	U3 small nucleolar ribonucleoprotein protein IMP4	2
Q9WUU7	1.5	1.5	Cathepsin Z	2
Q921M3	0.583755	0	Splicing factor 3B subunit 3	2
Q9CQS8	0	0	Protein transport protein Sec61 subunit beta	NA
P56382	1.5	-1.5	ATP synthase subunit epsilon, mitochondrial	3
E9Q7G0	-1.5	0		4
P68040	1.18769	0	Guanine nucleotide-binding protein subunit beta-2-like 1;Guanine nucleotide-binding protein subunit beta-2-like 1, N-terminally processed	2
Q64727	1.5	-1.5	Vinculin	3
O08807	-0.478994	0.494832	Peroxiredoxin-4	4
Q61171	-0.806491	0	Peroxiredoxin-2	4
P48725	-1.5	0	Pericentrin	4
P39876	0	0	Metalloproteinase inhibitor 3	NA
P62932	0	0	F-box only protein 40	NA
P99026	0	0	Proteasome subunit beta type-4	NA
Q921F2	1.5	0.30368	TAR DNA-binding protein 43	2
Q62318	-1.13956	0	Transcription intermediary factor 1-beta	4
P62900	0	0	60S ribosomal protein L31	NA
P06909	-1.5	1.5	Complement factor H	4
P19783	0	0	Cytochrome c oxidase subunit 4 isoform 1, mitochondrial	NA
Q07076	1.5	1.05749	Annexin A7	2
P18572	1.13995	0	Basigin	2
P43274	0	0	Histone H1.4	NA
P43277	0	0	Histone H1.3	NA
P84089	0	0	Enhancer of rudimentary homolog	NA
P57759	0	1.5	Endoplasmic reticulum resident protein 29	1
Q9CZM2	0	1.15241	60S ribosomal protein L15	1
Q99LC5	-1.5	1.5	Electron transfer flavoprotein subunit alpha, mitochondrial	4
Q9Z2D1	1.5	0	Myotubularin-related protein 2	2
P20491	1.5	-1.21823	High affinity immunoglobulin epsilon receptor subunit gamma	3
Q7TSG5	-1.5	0	SH3 domain-containing protein 21	4
Q9Z2I9	0	0	Succinyl-CoA ligase [ADP-forming] subunit beta, mitochondrial	NA
P67871	-1.5	0	Casein kinase II subunit beta	4
P17897	-1.5	1.11304	Lysozyme C-1	4
P62911	0	0	60S ribosomal protein L32	NA
Q99PV0	1.5	0	Pre-mRNA-processing-splicing factor 8	2
Q78PY7	1.5	0.3047	Staphylococcal nuclease domain-containing protein 1	2
Q9CRB2	1.5	0	H/ACA ribonucleoprotein complex subunit 2	2
P17809	1.5	0	Solute carrier family 2, facilitated glucose transporter member 1	2
P30355	0	0	Arachidonate 5-lipoxygenase-activating protein	NA
P14115	1.5	0	60S ribosomal protein L27a	2
E9Q4S1	-1.5	0	High affinity cAMP-specific and IBMX-insensitive 3,5-cyclic phosphodiesterase 8B	4
Q80WS3	0	0	rRNA/tRNA 2-O-methyltransferase fibrillarin-like protein 1	NA
Q8BTI8	1.5	0	Serine/arginine repetitive matrix protein 2	2
Q9R190	1.5	0	Metastasis-associated protein MTA2	2
Q9D6U8	-1.5	0	Protein FAM162A	4
P08003	0	1.5	Protein disulfide-isomerase A4	1
Q8R2Y8	0	0.762599	Peptidyl-tRNA hydrolase 2, mitochondrial	1
Q9ER58	0	0	Testican-2	NA
Q8JZU2	1.5	1.12099	Tricarboxylate transport protein, mitochondrial	2
Q8CCS6	1.5	0	Polyadenylate-binding protein 2	2
Q6ZWM4	1.5	-1.5	U6 snRNA-associated Sm-like protein LSm8	3
P50516	1.5	0.666574	V-type proton ATPase catalytic subunit A	2
Q6IE21	-0.988994	-1.17453	OTU domain-containing protein 6A	5
O08810	0	0	116 kDa U5 small nuclear ribonucleoprotein component	NA
Q61543	1.5	0.387372	Golgi apparatus protein 1	2
P62267	0	0	40S ribosomal protein S23	NA
Q3UPC7	0	0	Uncharacterized protein KIAA0825 homolog	NA
Q91VC9	0	0	Growth hormone-inducible transmembrane protein	NA
Q6A078	1.5	-1.5	Centrosomal protein of 290 kDa	3
Q9CY66	1.5	0	H/ACA ribonucleoprotein complex subunit 1	2
Q62093	1.5	0	Serine/arginine-rich splicing factor 2	2
Q9CYH6	1.5	0	Ribosome biogenesis regulatory protein homolog	2
Q922J9	1.5	0	Fatty acyl-CoA reductase 1	2
Q9EST1	0	0	Gasdermin-A	NA
Q80TF6	1.5	-1.5	StAR-related lipid transfer protein 9	3
Q99K48	1.5	-1.5	Non-POU domain-containing octamer-binding protein	3
Q6ZWV7	1.5	-0.64722	60S ribosomal protein L35	3
Q9Z0X1	0	0	Apoptosis-inducing factor 1, mitochondrial	NA
O55128	0	0	Histone deacetylase complex subunit SAP18	NA
Q99NB9	1.5	0.557131	Splicing factor 3B subunit 1	2
D3Z7P3	-0.765703	0	Glutaminase kidney isoform, mitochondrial	4
O70456	1.5	1.39428	14-3-3 protein sigma	2
P47856	-1.5	1.5	Glutamine--fructose-6-phosphate aminotransferase [isomerizing] 1	4
Q62266	0	0	Cornifin-A	NA
Q9D903	1.5	0	Probable rRNA-processing protein EBP2	2
P30204	1.5	0	Macrophage scavenger receptor types I and II	2
Q922U1	1.5	0	U4/U6 small nuclear ribonucleoprotein Prp3	2
G3X9C2	0	0	F-box only protein 50	NA
Q8VE37	1.5	0	Regulator of chromosome condensation	2
P63101	1.5	0	14-3-3 protein zeta/delta	2
P62334	1.5	0	26S protease regulatory subunit 10B	2
O09167	0	0	60S ribosomal protein L21	NA
P62996	1.5	0.887495	Transformer-2 protein homolog beta	2
Q9Z0L8	0	0	Gamma-glutamyl hydrolase	NA
P19253	0	-0.545568	60S ribosomal protein L13a	5
P10126	0	0	Elongation factor 1-alpha 1	NA
Q9CZW5	0	0	Mitochondrial import receptor subunit TOM70	NA
Q9JIH2	0	0.988448	Nuclear pore complex protein Nup50	1
P16045	0	0	Galectin-1	NA
Q9DBE9	0	0.455999	pre-rRNA processing protein FTSJ3	1
Q04750	0	0	DNA topoisomerase 1	NA
Q8BH24	0	0.549207	Transmembrane 9 superfamily member 4	1
P14576	0	1.5	Signal recognition particle 54 kDa protein	1
Q61316	0	0	Heat shock 70 kDa protein 4	NA
Q61464	0	1.5	Zinc finger protein 638	1
P46471	0	0	26S protease regulatory subunit 7	NA
P47915	0	-1.5	60S ribosomal protein L29	5
P97461	0	0	40S ribosomal protein S5;40S ribosomal protein S5, N-terminally processed	NA
Q9EQK5	0	0	Major vault protein	NA
P31230	0	0	Aminoacyl tRNA synthase complex-interacting multifunctional protein 1;Endothelial monocyte-activating polypeptide 2	NA
Q8VDD5	0	-0.346433	Myosin-9	5
P60843	0	1.5	Eukaryotic initiation factor 4A-I	1
Q8BXV2	0	1.5	BRI3-binding protein	1
Q0P678	0	0	Zinc finger CCCH domain-containing protein 18	NA
Q8BX10	0	0	Serine/threonine-protein phosphatase PGAM5, mitochondrial	NA
Q9D883	0	1.5	Splicing factor U2AF 35 kDa subunit	1
Q05144	0	1.5	Ras-related C3 botulinum toxin substrate 2	1
Q9JLJ5	0	1.5	Elongation of very long chain fatty acids protein 1	1
P16675	0	1.5	Lysosomal protective protein;Lysosomal protective protein 32 kDa chain;Lysosomal protective protein 20 kDa chain	1
Q8BTM8	0	0	Filamin-A	NA
Q61335	0	1.5	B-cell receptor-associated protein 31	1
P11152	0	1.15851	Lipoprotein lipase	1
P56135	0	0	ATP synthase subunit f, mitochondrial	NA
P13020	0	0	Gelsolin	NA
Q8BK67	0	0	Protein RCC2	NA
Q8CI11	0	0.64087	Guanine nucleotide-binding protein-like 3	1
Q8BKS9	0	0	Pumilio domain-containing protein KIAA0020	NA
P07901	0	0	Heat shock protein HSP 90-alpha	NA
Q91VM5	0	1.5	RNA binding motif protein, X-linked-like-1	1
Q3UKJ7	0	0	WD40 repeat-containing protein SMU1;WD40 repeat-containing protein SMU1, N-terminally processed	NA
O09061	0	1.5	Proteasome subunit beta type-1	1
P10605	0	0.735965	Cathepsin B;Cathepsin B light chain;Cathepsin B heavy chain	1
O08756	0	0	3-hydroxyacyl-CoA dehydrogenase type-2	NA
Q61598	0	1.5	Rab GDP dissociation inhibitor beta	1
Q91VC3	0	0.386311	Eukaryotic initiation factor 4A-III;Eukaryotic initiation factor 4A-III, N-terminally processed	1
Q8VDM4	0	0.807351	26S proteasome non-ATPase regulatory subunit 2	1
Q7TMK9	0	0	Heterogeneous nuclear ribonucleoprotein Q	NA
P11983	0	0	T-complex protein 1 subunit alpha	NA
Q9JKR6	0	1.02276	Hypoxia up-regulated protein 1	1
Q9ERU9	0	0	E3 SUMO-protein ligase RanBP2	NA
Q9CWZ3	0	0	RNA-binding protein 8A	NA
P08752	0	0.954842	Guanine nucleotide-binding protein G(i) subunit alpha-2	1
Q9Z2I8	0	0	Succinyl-CoA ligase [GDP-forming] subunit beta, mitochondrial	NA
Q91V92	0	0	ATP-citrate synthase	NA
P46978	0	0	Dolichyl-diphosphooligosaccharide--protein glycosyltransferase subunit STT3A	NA
P10810	0	0	Monocyte differentiation antigen CD14	NA
Q62087	0	0	Serum paraoxonase/lactonase 3	NA
Q9D855	0	0	Cytochrome b-c1 complex subunit 7	NA
P62960	0	0	Nuclease-sensitive element-binding protein 1	NA
B2RY56	0	0	RNA-binding protein 25	NA
P08905	0	1.5	Lysozyme C-2	1
P09671	0	0.763363	Superoxide dismutase [Mn], mitochondrial	1
P38060	0	0	Hydroxymethylglutaryl-CoA lyase, mitochondrial	NA
Q60737	0	0	Casein kinase II subunit alpha	NA
P14824	0	1.5	Annexin A6	1
Q4QRL3	0	1.5	Coiled-coil domain-containing protein 88B	1
Q91WS0	0	0	CDGSH iron-sulfur domain-containing protein 1	NA
P62830	0	1.03873	60S ribosomal protein L23	1
P60122	0	0	RuvB-like 1	NA
P70195	0	0	Proteasome subunit beta type-7	NA
Q9R1Q7	0	0	Proteolipid protein 2	NA
P24668	0	1.19695	Cation-dependent mannose-6-phosphate receptor	1
Q9D024	0	0	Coiled-coil domain-containing protein 47	NA
P09528	0	0	Ferritin heavy chain;Ferritin heavy chain, N-terminally processed	NA
P10852	0	0	4F2 cell-surface antigen heavy chain	NA
Q7TMF3	0	0	NADH dehydrogenase [ubiquinone] 1 alpha subcomplex subunit 12	NA
Q9CVB6	0	0	Actin-related protein 2/3 complex subunit 2	NA
Q8JZX4	0	1.5	Splicing factor 45	1
P54775	0	1.5	26S protease regulatory subunit 6B	1
Q9CXI5	0	1.5	Mesencephalic astrocyte-derived neurotrophic factor	1
Q8VED9	0	1.5	Galectin-related protein	1
P16110	0	0	Galectin-3	NA
Q8VDP4	0	0	Cell cycle and apoptosis regulator protein 2	NA
Q8BIQ5	0	0	Cleavage stimulation factor subunit 2	NA
Q9DCC8	0	0	Mitochondrial import receptor subunit TOM20 homolog	NA
Q8CH18	0	0	Cell division cycle and apoptosis regulator protein 1	NA
Q3UEB3	0	0	Poly(U)-binding-splicing factor PUF60	NA
Q9EST5	0	1.5	Acidic leucine-rich nuclear phosphoprotein 32 family member B	1
Q920B9	0	0	FACT complex subunit SPT16	NA
Q9R1C7	0	0	Pre-mRNA-processing factor 40 homolog A	NA
Q99ME9	0	0	Nucleolar GTP-binding protein 1	NA
Q8CGZ0	0	0	Calcium homeostasis endoplasmic reticulum protein	NA
P42932	0	0	T-complex protein 1 subunit theta	NA
Q64310	0	0	Surfeit locus protein 4	NA
Q68FD5	0	0.728363	Clathrin heavy chain 1	1
Q11011	0	1.5	Puromycin-sensitive aminopeptidase	1
O08585	0	1.5	Clathrin light chain A	1
Q9DAS9	0	1.5	Guanine nucleotide-binding protein G(I)/G(S)/G(O) subunit gamma-12	1
O89053	0	1.5	Coronin-1A	1
P62874	0	0	Guanine nucleotide-binding protein G(I)/G(S)/G(T) subunit beta-1	NA
Q8R180	0	1.5	ERO1-like protein alpha	1
B9EJ86	0	1.5	Oxysterol-binding protein	1
P63276	0	0	40S ribosomal protein S17	NA
P11835	0	0.795407	Integrin beta-2	1
Q9WVJ2	0	1.5	26S proteasome non-ATPase regulatory subunit 13	1
Q6PDQ2	0	0	Chromodomain-helicase-DNA-binding protein 4	NA
P63242	0	0	Eukaryotic translation initiation factor 5A-1	NA
Q08288	0	0	Cell growth-regulating nucleolar protein	NA
Q921L3	0	0	Transmembrane and coiled-coil domain-containing protein 1	NA
Q9DBA8	0	-1.5	Probable imidazolonepropionase	5
Q9D1R9	0	0	60S ribosomal protein L34	NA
Q91YU8	0	0	Suppressor of SWI4 1 homolog	NA
Q60597	0	0	2-oxoglutarate dehydrogenase, mitochondrial	NA
Q9DB15	0	0	39S ribosomal protein L12, mitochondrial	NA
P15379	0	0	CD44 antigen	NA
Q9JKN1	0	1.5	Zinc transporter 7	1
P56379	0	0	6.8 kDa mitochondrial proteolipid	NA
Q9D4H9	0	1.5	PHD finger protein 14	1
Q8K031	0	1.5	StAR-related lipid transfer protein 8	1
P70404	0	0	Isocitrate dehydrogenase [NAD] subunit gamma 1, mitochondrial	NA
P18760	0	1.5	Cofilin-1	1
P21958	0	1.5	Antigen peptide transporter 1	1
Q9CXY6	0	0	Interleukin enhancer-binding factor 2	NA
Q9DBG7	0	0	Signal recognition particle receptor subunit alpha	NA
P26516	0	0	26S proteasome non-ATPase regulatory subunit 7	NA
Q3TXS7	0	0.850954	26S proteasome non-ATPase regulatory subunit 1	1
Q61233	0	1.5	Plastin-2	1
Q6ZQH8	0	-1.5	Nucleoporin NUP188 homolog	5
Q922Q1	0	0	Mitochondrial amidoxime reducing component 2	NA
Q9D0F3	0	0.92104	Protein ERGIC-53	1
Q8K2C9	0	0	Very-long-chain (3R)-3-hydroxyacyl-CoA dehydratase 3	NA
P26039	0	0	Talin-1	NA
P97384	0	0	Annexin A11	NA
P80317	0	0	T-complex protein 1 subunit zeta	NA
Q9Z0J0	0	1.5	Epididymal secretory protein E1	1
P62814	0	1.5	V-type proton ATPase subunit B, brain isoform	1
Q9CR64	0	0	Protein kish-A	NA
Q9D554	0	0	Splicing factor 3A subunit 3	NA
O08784	0	0	Treacle protein	NA
O35465	0	0	Peptidyl-prolyl cis-trans isomerase FKBP8	NA
Q8K224	0	0	N-acetyltransferase 10	NA
Q9DC69	0	0	NADH dehydrogenase [ubiquinone] 1 alpha subcomplex subunit 9, mitochondrial	NA
P53994	0	0	Ras-related protein Rab-2A	NA
Q8VH51	0	1.5	RNA-binding protein 39	1
Q8K019	0	1.5	Bcl-2-associated transcription factor 1	1
P63037	0	0	DnaJ homolog subfamily A member 1	NA
Q99KV1	0	0	DnaJ homolog subfamily B member 11	NA
Q9CPY7	0	0	Cytosol aminopeptidase	NA
P25976	0	1.5	Nucleolar transcription factor 1	1
Q9EP69	0	0.992695	Phosphatidylinositide phosphatase SAC1	1
Q9D880	0	0	Mitochondrial import inner membrane translocase subunit TIM50	NA
Q62241	0	0	U1 small nuclear ribonucleoprotein C	NA
P45376	0	0	Aldose reductase	NA
O35682	0	1.5	Myeloid-associated differentiation marker	1
P24369	0	0	Peptidyl-prolyl cis-trans isomerase B	NA
O88685	0	1.5	26S protease regulatory subunit 6A	1
Q8CGC6	0	0	RNA-binding protein 28	NA
Q99LT0	0	0	Protein dpy-30 homolog	NA
Q8VBT0	0	1.5	Thioredoxin-related transmembrane protein 1	1
Q9JIF0	0	-1.5	Protein arginine N-methyltransferase 1	5
P70168	0	0	Importin subunit beta-1	NA
Q60605	0	0	Myosin light polypeptide 6	NA
Q9D051	0	1.5	Pyruvate dehydrogenase E1 component subunit beta, mitochondrial	1
Q9R0E1	0	1.5	Procollagen-lysine,2-oxoglutarate 5-dioxygenase 3	1
Q6NVF9	0	0	Cleavage and polyadenylation specificity factor subunit 6	NA
P29351	0	1.5	Tyrosine-protein phosphatase non-receptor type 6	1
P62196	0	0	26S protease regulatory subunit 8	NA
O55234	0	-1.5	Proteasome subunit beta type-5	5
P63323	0	0	40S ribosomal protein S12	NA
Q569Z5	0	0	Probable ATP-dependent RNA helicase DDX46	NA
Q61334	0	0	B-cell receptor-associated protein 29	NA
O35900	0	0	U6 snRNA-associated Sm-like protein LSm2	NA
O09106	0	0	Histone deacetylase 1	NA
